# Supplementary material for: A deep proteome and transcriptome abundance atlas of 29 healthy human tissues
Source: Mol Syst Biol. 2019 Feb 18;15(2):e8503. doi: 10.15252/msb.20188503 (PMC6379049; doi:10.15252/msb.20188503)
Supplement: Supplementary file 3 — Table EV1 [file MSB-15-e8503-s003.zip › Table_EV1.xlsx]

## Sheet: Readme
Table EV1 | Tissue sample information and protein expression in tissues.
Worksheet name	Description
A. Sample information	Tissue samples used in this study and related information
B. Protein groups	Simplified version of the proteingroups.txt of the MaxQuant search including protein IDs, gene IDs and iBAQ values
C. Genes	Normalized iBAQ values for genes identified in 29 tissue proteomes and their tissue-specificity classification
D. Peptides of missing proteins	Peptides of missing proteins identified in this study and their validation with sysnthetic peptides
E. Confirmed missing proteins	Missing proteins confirmed by synthetic peptides, their distribution across tissues and their immunohistochemistry level (source: Human Protein Atlas)

## Sheet: A. Sample information
Tissue name	Synonyms	Tissue ID	Tissue status	RNA-Seq Data ID	Gender of donor	Age of donor	MS Experiment ID	Proteases	Fragmentation techniques	Mass spectrometer	Search engine	Used for…
Adrenal gland		V122	Healthy	P282_105	Female	63	P015424	Trypsin	HCD	Q Exactive plus	MaxQuant and Mascot	Quantitative proteome; Isoforms; lncRNA; aTIS
Appendix	vermiform appendix	V154	Healthy	P282_120	Male	26	P013677	Trypsin	HCD	Q Exactive plus	MaxQuant and Mascot	Quantitative proteome; Isoforms; lncRNA; aTIS
Bone marrow		V364	Healthy	-	-	-	P013674	Trypsin	HCD	Q Exactive plus	MaxQuant and Mascot	Quantitative proteome; Isoforms; lncRNA; aTIS
Brain		V102	Healthy	P262_159	Female	40	P013129	Trypsin	HCD	Q Exactive plus	MaxQuant and Mascot	Quantitative proteome; Isoforms; lncRNA; aTIS
Colon		V269	Healthy	P973_107	Male	80	P013387	Trypsin	HCD	Q Exactive plus	MaxQuant and Mascot	Quantitative proteome; Isoforms; lncRNA; aTIS
Colon		V291	Healthy	-	-	-	P010693	Trypsin	HCD	Q Exactive plus	MaxQuant and Mascot	lncRNA; aTIS
Duodenum		V145	Healthy	P282_126	Female	77	P013187	Trypsin	HCD	Q Exactive plus	MaxQuant and Mascot	Quantitative proteome; Isoforms; lncRNA; aTIS
Endometrium	uterine endometrium	V200	Healthy	P414_119	Female	40	P013386	Trypsin	HCD	Q Exactive plus	MaxQuant and Mascot	Quantitative proteome; Isoforms; lncRNA; aTIS
Esophagus		V184	Healthy	P414_107	Male	38	P013198	Trypsin	HCD	Q Exactive plus	MaxQuant and Mascot	Quantitative proteome; Isoforms; lncRNA; aTIS
Fallopian tube	oviduct	V277	Healthy	P973_112	Female	41	P013559	Trypsin	HCD	Q Exactive plus	MaxQuant and Mascot	Quantitative proteome; Isoforms; lncRNA; aTIS
Fat	adipose tissue	V315	Healthy	P973_140	Female	59	P015159	Trypsin	HCD	Q Exactive plus	MaxQuant and Mascot	Quantitative proteome; Isoforms; lncRNA; aTIS
Gallbladder		V179	Healthy	P414_104	Male	60	P013197	Trypsin	HCD	Q Exactive plus	MaxQuant and Mascot	Quantitative proteome; Isoforms; lncRNA; aTIS
Heart		V191	Healthy	P414_111	Female	48	P013201	Trypsin	HCD	Q Exactive plus	MaxQuant and Mascot	Quantitative proteome; Isoforms; lncRNA; aTIS
Kidney		V359	Healthy	P1973_516	-	-	P013560	Trypsin	HCD	Q Exactive plus	MaxQuant and Mascot	Quantitative proteome; Isoforms; lncRNA; aTIS
Liver		V358	Healthy	P1973_515	-	-	P012502	Trypsin	HCD	Q Exactive plus	MaxQuant and Mascot	Quantitative proteome; Isoforms; lncRNA; aTIS;Reproducibility
Liver		V362	Healthy	P1973_519	-	-	P013127	Trypsin	HCD	Q Exactive plus	MaxQuant and Mascot	lncRNA; aTIS;Reproducibility
Liver		V289	Healthy	-	-	-	P010738	Trypsin	HCD	Q Exactive plus	MaxQuant and Mascot	lncRNA; aTIS
Lung		V133	Healthy	P282_114	Female	73	P013163	Trypsin	HCD	Q Exactive plus	MaxQuant and Mascot	Quantitative proteome; Isoforms; lncRNA; aTIS
Lung		V299	Healthy	-	-	-	P010740	Trypsin	HCD	Q Exactive plus	MaxQuant and Mascot	lncRNA; aTIS
Lymph node		V193	Healthy	P414_113	Female	52	P015160	Trypsin	HCD	Q Exactive plus	MaxQuant and Mascot	Quantitative proteome; Isoforms; lncRNA; aTIS
Ovary		V233	Healthy	P415_106	Female	64	P013679	Trypsin	HCD	Q Exactive plus	MaxQuant and Mascot	Quantitative proteome; Isoforms; lncRNA; aTIS
Pancreas		V229	Healthy	P415_104	Female	59	P013678	Trypsin	HCD	Q Exactive plus	MaxQuant and Mascot	Quantitative proteome; Isoforms; lncRNA; aTIS
Pituitary	hypophysis	-	Healthy	-	-	-	P018021	Trypsin	HCD	Q Exactive plus	MaxQuant and Mascot	lncRNA; aTIS
Pituitary	hypophysis	-	Healthy	-	-	-	P018020	Trypsin	HCD	Q Exactive plus	MaxQuant and Mascot	lncRNA; aTIS
Placenta		V223	Healthy	P415_102	Female	39	P013680	Trypsin	HCD	Q Exactive plus	MaxQuant and Mascot	Quantitative proteome; Isoforms; lncRNA; aTIS
Placenta		V262	Healthy	-	-	-	P010695	Trypsin	HCD	Q Exactive plus	MaxQuant and Mascot	lncRNA; aTIS
Prostate		V128	Healthy	P282_109	Male	65	P013675	Trypsin	HCD	Q Exactive plus	MaxQuant and Mascot	Quantitative proteome; Isoforms; lncRNA; aTIS
Rectum		V321	Healthy	P973_143	Male	69	P013681	Trypsin	HCD	Q Exactive plus	MaxQuant and Mascot	Quantitative proteome; Isoforms; lncRNA; aTIS
Salivary gland		V240	Healthy	P415_112	Female	21	P015161	Trypsin	HCD	Q Exactive plus	MaxQuant and Mascot	Quantitative proteome; Isoforms; lncRNA; aTIS
Small intestine		V151	Healthy	P282_136	Male	65	P013188	Trypsin	HCD	Q Exactive plus	MaxQuant and Mascot	Quantitative proteome; Isoforms; lncRNA; aTIS
Smooth muscle		V266	Healthy	P973_105	Female	39	P013562	Trypsin	HCD	Q Exactive plus	MaxQuant and Mascot	Quantitative proteome; Isoforms; lncRNA; aTIS
Spleen		V82	Healthy	P262_150	Female	60	P013114	Trypsin	HCD	Q Exactive plus	MaxQuant and Mascot	Quantitative proteome; Isoforms; lncRNA; aTIS
Stomach		V90	Healthy	P262_154	Male	82	P013128	Trypsin	HCD	Q Exactive plus	MaxQuant and Mascot	Quantitative proteome; Isoforms; lncRNA; aTIS
Stomach		V296	Healthy	-	-	-	P010739	Trypsin	HCD	Q Exactive plus	MaxQuant and Mascot	lncRNA; aTIS
Testis		V134	Healthy	P282_115	Male	56	P013164	Trypsin	HCD	Q Exactive plus	MaxQuant and Mascot	Quantitative proteome; Isoforms; lncRNA; aTIS
Thyroid		V196	Healthy	P414_115	Female	20	P013385	Trypsin	HCD	Q Exactive plus	MaxQuant and Mascot	Quantitative proteome; Isoforms; lncRNA; aTIS
Tonsil		V287	Healthy	P973_118	Male	23	P018699	Chymotrypsin	HCD	Q Exactive HF	MaxQuant and Mascot	Ultra-deep tonsil proteome; Isoforms; Exomic variants; lncRNA; aTIS
Tonsil		V287	Healthy	P973_118	Male	23	P018699	Chymotrypsin	CID	Orbitrap Fusion Lumos	MaxQuant and Mascot	Ultra-deep tonsil proteome; Isoforms; Exomic variants; lncRNA; aTIS
Tonsil		V287	Healthy	P973_118	Male	23	P018444	LysN	HCD	Q Exactive HF	MaxQuant and Mascot	Ultra-deep tonsil proteome; Isoforms; Exomic variants; lncRNA; aTIS
Tonsil		V287	Healthy	P973_118	Male	23	P018443	AspN	HCD	Q Exactive HF	MaxQuant and Mascot	Ultra-deep tonsil proteome; Isoforms; Exomic variants; lncRNA; aTIS
Tonsil		V287	Healthy	P973_118	Male	23	P018442	ArgC	HCD	Q Exactive HF	MaxQuant and Mascot	Ultra-deep tonsil proteome; Isoforms; Exomic variants; lncRNA; aTIS
Tonsil		V287	Healthy	P973_118	Male	23	P018441	GluC	HCD	Q Exactive HF	MaxQuant and Mascot	Ultra-deep tonsil proteome; Isoforms; Exomic variants; lncRNA; aTIS
Tonsil		V287	Healthy	P973_118	Male	23	P018440	LysC	HCD	Q Exactive HF	MaxQuant and Mascot	Ultra-deep tonsil proteome; Isoforms; Exomic variants; lncRNA; aTIS
Tonsil		V287	Healthy	P973_118	Male	23	P010747	Trypsin	HCD	Q Exactive plus	MaxQuant and Mascot	Quantitative proteome; Ultra-deep tonsil proteome; Isoforms; Exomic variants; lncRNA; aTIS;Reproducibility
Tonsil		V287	Healthy	P973_118	Male	23	P010747	Trypsin	CID	Orbitrap Fusion Lumos	MaxQuant and Mascot	Ultra-deep tonsil proteome; Isoforms; Exomic variants; lncRNA; aTIS
Tonsil		V287	Healthy	P973_118	Male	23	P010747	Trypsin	EThcD/ETD	Orbitrap Fusion Lumos	MaxQuant and Mascot	Ultra-deep tonsil proteome; Isoforms; Exomic variants; lncRNA; aTIS
Tonsil		V293	Healthy	-	-	-	P010694	Trypsin	HCD	Q Exactive plus	MaxQuant and Mascot	lncRNA; aTIS;Reproducibility
Urinary bladder		V176	Healthy	P414_102	Male	74	P013196	Trypsin	HCD	Q Exactive plus	MaxQuant and Mascot	Quantitative proteome; Isoforms; lncRNA; aTIS
Tonsil		V301	Healthy	P973_129	Male	20	P013107	Trypsin	HCD	Q Exactive plus	MaxQuant	Reproducibility
Liver		V290	Healthy	-	-	-	P010748	Trypsin	HCD	Q Exactive plus	MaxQuant	Reproducibility

## Sheet: B. Protein groups
Protein IDs	Protein ID (representatives)	Gene ID (Ensembl)	Gene name	Tonsil	Liver	Spleen	Stomach	Brain	Lung	Testis	Duodenum	Small intestine	Urinary bladder	Gall bladder	Esophagus	Heart	Thyroid	Endometrium	Colon	Fallopian tube	Kidney	Smooth muscle	Prostate	Appendix	Pancreas	Ovary	Placenta	Rectum	Fat	Lymph node	Salivary gland	Adrenal gland
CON__O95678;ENSP00000252245.5	ENSP00000252245	ENSG00000170454	KRT75	250170	2447100	1336200	868840	452850	360770	2056400	2388000	462960	0	2835600	1587400	16878000	0	102340	417120	0	4893400	1592700	95423	3639800	846240	120750000	3252200	1100900	0	0	0	0
CON__P13646-1;ENSP00000466525.1	ENSP00000336604;ENSP00000246635	ENSG00000171401	KRT13	15257000000	9862500	46056000	2284000	7125800	99130000	7803000	45939000	9616900	1238000000	19810000	10899000000	131240000	1373500	7036100	4999400	27069000	9978200	7977000	56763000	2758600	30779000	317580000	16277000	14982000	85382000	17099000	36854000	2936700
CON__Q14533;ENSP00000483796.1;ENSP00000369349.4	ENSP00000369349	ENSG00000205426	KRT81	0	632640	0	2186100	0	0	1813300	0	1155300	0	0	0	0	0	0	0	822570	2022600	2967300	0	118750	0	0	2606600	0	0	0	656420	0
CON__Q7Z794;ENSP00000342710.3	ENSP00000342710	ENSG00000189182	KRT77	193220	2338200	1018400	158080	140900	3450000	169600	10810000	463230	1233700	15164000	1454500	7165000	17895000	2165600	1620400	7181400	372120	1153400	409190	7604500	9093500	767630000	2082000	403140	610970	1112000	142300	5358300
ENSP00000000233.5;ENSP00000412701.1;ENSP00000446353.1;ENSP00000420655.1	ENSP00000000233	ENSG00000004059	ARF5	265840000	204500000	71733000	193380000	683000000	614070000	127840000	602400000	552040000	58634000	143680000	129270000	64439000	116010000	148620000	219420000	237980000	113500000	47399000	9097300	64011000	43988000	207670000	113410000	163620000	64404000	130690000	66863000	112020000
ENSP00000000412.3;ENSP00000440488.2;ENSP00000441030.1;ENSP00000440962.1;ENSP00000442100.1;ENSP00000437595.1;ENSP00000442983.1;ENSP00000444684.1	ENSP00000000412	ENSG00000003056	M6PR	46142000	79951000	133850000	33813000	79235000	92090000	164490000	227050000	93661000	20574000	68794000	16958000	23032000	43126000	56869000	40382000	20176000	27978000	14701000	5961000	56723000	37524000	72708000	56800000	49886000	46640000	91795000	21218000	38149000
ENSP00000001008.4;ENSP00000446368.1;ENSP00000486800.1;ENSP00000439703.1;ENSP00000438491.1	ENSP00000001008	ENSG00000004478	FKBP4	280690000	451560000	129620000	169160000	1108100000	1090600000	884840000	1054600000	601670000	110420000	397060000	318000000	225720000	278170000	576790000	317540000	420190000	349930000	125250000	147970000	65345000	208610000	298370000	576530000	437420000	145360000	150430000	279480000	233630000
ENSP00000002125.4;ENSP00000394436.1;ENSP00000337431.6;ENSP00000399207.1;ENSP00000402959.1;ENSP00000410181.1;ENSP00000412942.1;ENSP00000416594.1	ENSP00000002125	ENSG00000003509	NDUFAF7	1603500	22311000	2344100	1371200	17088000	19642000	10020000	26119000	12238000	955710	20686000	10776000	68225000	15090000	6271900	3360400	2492700	9753700	2863300	699820	192270	5491600	4539800	5139100	35205000	2176000	3026400	3539300	7859400
ENSP00000002165.5;ENSP00000398119.1	ENSP00000002165	ENSG00000001036	FUCA2	5568100	20879000	1867700	7482600	8605100	11603000	12837000	58195000	19927000	2002000	27076000	3430600	6473300	72983000	3110900	5519900	6614400	3506500	2036900	7455500	7583100	21503000	5292400	64681000	10642000	8220200	3519800	4094900	26874000
ENSP00000003084.6;ENSP00000389119.1;ENSP00000419254.1;ENSP00000417012.1	ENSP00000003084	ENSG00000001626	CFTR	145300	17704	593170	0	337590	24475	10383	1186700	296570	90954	994030	0	939070	1461200	398890	0	990050	40295	0	0	7319.8	32714000	115980	0	26452	10914	0	6888400	0
ENSP00000003100.8;ENSP00000406757.1;ENSP00000412536.1	ENSP00000003100	ENSG00000001630	CYP51A1	26819000	150090000	6643800	7168500	27637000	30357000	59486000	51520000	17797000	36333000	3486900	5102600	5696000	10523000	11026000	10727000	6404800	5094800	755800	360000	1822700	26811000	7185500	53460000	9970700	7293000	2668500	6844600	66499000
ENSP00000003302.4;ENSP00000445743.1;ENSP00000442257.1;ENSP00000441513.1;ENSP00000440799.1;ENSP00000445722.1;ENSP00000440260.1;ENSP00000437688.1;ENSP00000438050.1;ENSP00000446284.1;ENSP00000437450.1	ENSP00000003302	ENSG00000048028	USP28	1758900	1835000	924090	721150	2216400	6262800	1319100	5504500	6185700	348740	1019800	296000	34565000	822000	1462000	3611000	2434800	318940	636610	242880	49691	4689200	7436900	300530	564840	238970	729330	642210	533490
ENSP00000003912.3;ENSP00000363520.4	ENSP00000003912;ENSP00000363520	ENSG00000001461	NIPAL3	0	0	0	0	1081300	0	0	0	0	0	0	0	1881000	0	0	0	0	0	0	0	0	0	0	0	0	0	0	0	0
ENSP00000005178.5	ENSP00000005178	ENSG00000004799	PDK4	139330	13579000	1342500	2473400	2102900	4117000	277750	19030000	52221000	53926	7382000	288740	1121600	14829000	0	4108300	1227100	2775900	453110	302660	227440	9390700	238040	6792300	15182000	21318000	109730	2051100	13795000
ENSP00000005226.7;ENSP00000317018.4;ENSP00000436934.1;ENSP00000432236.1;ENSP00000437128.1	ENSP00000005226	ENSG00000006611	USH1C	11088	1410.2	0	3864300	157990	664110	1396500	130640000	133440000	3829200	15270000	2173400	905990	277510	149810	9163500	254710	20934000	126070	421000	21937	304610	26627	1555700	17586000	55339000	51891	0	630490
ENSP00000005257.2;ENSP00000413227.1;ENSP00000388975.1;ENSP00000407062.1;ENSP00000487037.1;ENSP00000393782.1	ENSP00000005257	ENSG00000006451	RALA	194900000	76711000	34049000	18158000	2787500000	70459000	1518300	61108000	100820000	3358800	9350800	11025000	113970000	139780000	5893700	3481200	52790000	193420000	41609000	11097000	6018500	1105500	2343100	377440000	11267000	15400000	7727600	375440000	116940000
ENSP00000005260.8	ENSP00000005260	ENSG00000006453	BAIAP2L1	3364400	4773100	13010000	41361000	564080	44561000	6183800	161940000	91864000	3752200	29880000	3930800	4828300	9403400	7417900	16200000	16349000	3094700	676780	5618800	737160	15202000	10011000	36538000	31481000	970930	5616300	18639000	5310500
ENSP00000005284.3	ENSP00000005284	ENSG00000006116	CACNG3	0	0	0	0	43448000	0	873140	0	0	187450	59881000	0	0	0	0	0	75207	0	0	0	0	0	0	0	0	0	27753	0	0
ENSP00000005340.4;ENSP00000459797.1;ENSP00000459991.1;ENSP00000458209.1;ENSP00000458465.1	ENSP00000005340	ENSG00000004975	DVL2	10003000	22936000	1755500	2400900	8417600	5507900	8446100	23576000	3671500	596770	15016000	11554000	5914900	1329700	23666000	2050600	10229000	423420	6313900	2403800	202200	4302000	23047000	8386500	14758000	1129800	5955200	2393100	6351800
ENSP00000005386.3;ENSP00000370024.4;ENSP00000401823.3	ENSP00000005386	ENSG00000005175	RPAP3	41813000	12739000	12697000	8813500	45395000	55336000	54241000	69034000	22618000	5475500	13916000	17881000	15122000	473100000	19923000	8483100	27897000	8576400	6919900	5401800	2028700	17677000	16397000	16463000	16589000	9647200	23986000	16376000	13833000
ENSP00000005587.2;ENSP00000408163.1	ENSP00000005587	ENSG00000005020	SKAP2	33216000	7233700	74815000	1601800	329820	26470000	2281600	33600000	9307700	14092000	11948000	14442000	450010	461500	1441700	1780100	3643100	111500	451560	144680	14597000	3787900	4415100	12936000	775620	18135000	18105000	1700300	15423000
ENSP00000005756.4;ENSP00000474090.1	ENSP00000005756;ENSP00000474090	ENSG00000007001	UPP2	0	142790	0	0	0	0	0	2219800	0	0	0	0	0	0	0	0	1753600	0	0	0	0	0	0	0	0	0	0	0	0
ENSP00000006526.6;ENSP00000387236.1;ENSP00000406606.1	ENSP00000006526	ENSG00000005448	WDR54	243620	0	0	22012000	38198000	23213000	146620000	14610000	327740	4285100	28606000	25306000	271940	9497700	17571000	385510	128150000	22207000	18428000	7106700	596270	7545900	1664500	8367800	40285000	952910	1017000	4244100	10518000
ENSP00000006750.3;ENSP00000376544.3;ENSP00000245862.2	ENSP00000376544;ENSP00000006750	ENSG00000007312	CD79B	80067000	0	17880000	204140	0	1261700	0	0	1502100	540830	0	0	343030	0	0	0	0	0	2866900	357660	1678900	0	0	0	0	0	18633000	0	0
ENSP00000006777.6;ENSP00000391232.1;ENSP00000314144.4;ENSP00000403507.1	ENSP00000006777	ENSG00000005486	RHBDD2	3368100	6992600	776560	7047000	86163000	17412000	3050400	29854000	15879000	411590	5634200	0	3556600	18302000	1610600	3745700	5008200	19064000	656500	1543000	200760	2946600	4494800	12533000	5159900	557240	11422000	4487600	30568000
ENSP00000007390.2	ENSP00000007390	ENSG00000007520	TSR3	2646400	1540400	205840	1118800	3276100	5142900	572770	1471100	2712800	71247	0	223620	115980	102320	0	195250	207540	247990	47240	0	144010	0	0	0	982070	0	81529	0	268250
ENSP00000007699.5;ENSP00000459587.1	ENSP00000007699	ENSG00000006047	YBX2	0	306880	0	0	0	0	50906000	18096000	13012000	0	0	676150	829590	0	9113300	6721300	296280	0	0	0	0	0	0	0	1275600	492750	0	511980	0
ENSP00000007722.7;ENSP00000422826.2;ENSP00000426142.1;ENSP00000466652.1;ENSP00000425980.1	ENSP00000007722	ENSG00000005884	ITGA3	12456000	903230	7016300	23169000	2907200	12879000	7030800	58017000	37988000	24622000	30043000	43502000	4313200	41410000	79116000	12974000	39040000	37168000	56948000	3292200	1527200	4559600	18752000	75149000	42933000	548800	4447800	12439000	20656000
ENSP00000008527.5;ENSP00000447738.1	ENSP00000008527	ENSG00000008405	CRY1	0	95887	0	55686	0	14040000	0	0	0	0	31729	0	1375000	0	0	0	0	0	10216	0	0	0	0	0	0	53611	0	0	0
ENSP00000008938.3	ENSP00000008938	ENSG00000008438	PGLYRP1	565090	0	123240000	3453400	384670	5300700	0	14503000	12328000	19947000	27448000	42312000	4665300	717720	1170200	4375300	0	7910100	552630	5813800	19702000	1046600	6197100	18597000	23370000	102790000	1185900	3460200	8061400
ENSP00000009530.7;ENSP00000430614.1;ENSP00000430654.1;ENSP00000429024.1;ENSP00000367026.3;ENSP00000429641.1;ENSP00000429478.1	ENSP00000009530	ENSG00000019582	CD74	12059000	17274000	93116000	796200	3656200	90512000	0	6172800	65508000	34247000	93216000	51281000	0	0	22032000	5076900	30765000	29095000	1563600	10278000	7567800	17149000	1978200	1006700	5411500	10164000	14942000	23134000	92848000
ENSP00000011292.3;ENSP00000419497.1;ENSP00000419408.1;ENSP00000475021.1;ENSP00000420218.1	ENSP00000011292	ENSG00000091704	CPA1	1267500	12998000	3061100	31737000	0	19803000	1179000	638950	95980000	1923200	3648700	30609000	904090	637460	12719000	12587000	3603300	9766600	6756600	24613000	121690	23544000000	20867000	134620000	18353000	12444000	20056000	76496000	886530
ENSP00000011619.3	ENSP00000011619	ENSG00000010017	RANBP9	16303000	7838300	8773100	3325900	59450000	14986000	55713000	48119000	8420100	4337400	19872000	9243100	4951400	3952300	9101700	2322200	5090400	3432900	7805100	2170700	982510	688810	20698000	25290000	14154000	1579100	13195000	1645100	11616000
ENSP00000011653.4;ENSP00000445167.1	ENSP00000011653	ENSG00000010610	CD4	30708000	13727000	8858700	195470	467220	8963800	2821400	6488500	647670	2274000	8467800	0	0	0	43232	754610	225870	0	211300	105970	662390	636290	13313000	0	2273500	6800300	17985000	410180	2944200
ENSP00000012049.4;ENSP00000387944.2;ENSP00000467813.1	ENSP00000012049	ENSG00000011478	QPCTL	20080000	31350000	856030	953020	832940	3537200	1004700	802880000	1397700	547370	3464800	1356200	1726400	1888500	39629000	55268000	49682	625460	96593	157940	547080	10378000	522420	2413900	4550400	383160	0	5050500	1166400
ENSP00000013125.4;ENSP00000451980.1;ENSP00000451452.1;ENSP00000451926.1;ENSP00000452289.1	ENSP00000013125	ENSG00000012983	MAP4K5	15846000	2182900	4480300	3125900	14538000	10967000	2398200	10203000	12133000	707680	4445600	4381100	6429700	1980400	10443000	2692100	7707900	2793300	6196600	1242200	357010	9755400	3382600	673180	2746700	438650	2990000	3465600	3487600
ENSP00000014112.5;ENSP00000408096.1;ENSP00000349428.4;ENSP00000489604.1;ENSP00000342332.5;ENSP00000465652.2;ENSP00000486218.1;ENSP00000465451.1;ENSP00000478414.1;ENSP00000468565.3;ENSP00000466250.2;ENSP00000465825.1	ENSP00000349428;ENSP00000408096;ENSP00000014112	ENSG00000011304	PTBP1	1037100000	1131700000	318170000	199830000	989190000	961470000	544980000	2128400000	905120000	116990000	568720000	361240000	348010000	1042400000	591300000	423950000	541210000	532940000	238350000	92118000	14802000	190290000	745120000	1754000000	838260000	91913000	1034700000	760570000	488430000
ENSP00000014914.5;ENSP00000441627.1	ENSP00000014914	ENSG00000013588	GPRC5A	0	0	0	472070	0	25001000	0	0	7335500	0	0	0	0	100350000	0	197440	484530	905230	0	0	0	5572100	0	873700	4024000	0	0	0	0
ENSP00000014930.4;ENSP00000441678.1	ENSP00000014930	ENSG00000013583	HEBP1	144080000	1857100000	598190000	167600000	853800000	281740000	596610000	4072800000	3522900000	149730000	390510000	323080000	539880000	893040000	242300000	278750000	264080000	285220000	164270000	73678000	82834000	1092800000	377460000	447810000	366330000	257950000	289550000	424800000	1005100000
ENSP00000017003.2;ENSP00000365733.3;ENSP00000426501.1;ENSP00000428350.1	ENSP00000017003	ENSG00000015532	XYLT2	154430	6009100	0	615850	77981	2002100	337000	335280	74895	94934	0	2166700	874190	7208200	147200	387010	536000	292940	32908	570390	9153.1	542180	1277500	458410	259010	456010	98672	503190	222990
ENSP00000019019.2;ENSP00000326948.2;ENSP00000380103.4	ENSP00000019019;ENSP00000326948	ENSG00000068438	FTSJ1	3885500	1483100	0	2955600	6927500	13092000	5742700	7816200	6839500	184080	1549300	4752000	996970	2889900	4373300	0	6744000	1827700	2107400	364590	403300	0	7965900	3833000	4037100	1740400	5163200	2977100	4067000
ENSP00000022615.4;ENSP00000428519.1;ENSP00000428977.1;ENSP00000430908.1;ENSP00000430373.1	ENSP00000022615	ENSG00000078668	VDAC3	4013500	31991000	48443000	4959300	25646000	44517000	0	6531300	30727000	2512100	0	4039400	15934000	15901000	4164500	893530	14870000	25341000	10667000	6976100	1133200	137570	0	15724000	752270	0	3058900	8315600	20121000
ENSP00000025301.2	ENSP00000025301	ENSG00000023516	AKAP11	2669400	888010	3530300	481150	4658400	3237600	15111000	2227200	5145300	540750	3640500	47319000	1134400	567550	2467200	376290	1328100	514330	836450	903380	352170	1305200	10374000	1590300	2210400	1414400	5579400	761790	7730000
ENSP00000029410.5;ENSP00000423868.1;ENSP00000425591.1;ENSP00000420886.1;ENSP00000423438.1	ENSP00000029410	ENSG00000027847	B4GALT7	791270	2863100	651250	1555200	1247900	3644600	8508700	7871200	3091600	1256600	1499000	294570	5167600	63878000	1939800	1203100	1638600	400050	202440	1294900	321070	2022000	0	1133500	747670	2230600	822970	1242000	152490
ENSP00000037243.2;ENSP00000456773.1;ENSP00000455606.1	ENSP00000037243	ENSG00000034713	GABARAPL2	77845000	103100000	20608000	12456000	1462000000	52873000	198130000	163050000	95314000	11163000	10004000	39758000	474350000	55924000	32324000	48391000	19433000	43910000	3370000	7009300	16837000	16933000	5661400	36403000	59158000	17101000	38981000	36762000	90862000
ENSP00000037502.5;ENSP00000478680.1	ENSP00000037502	ENSG00000034971	MYOC	4676700	8563200	2323800	53218000	572430	2938600	175840	25688000	145180000	287440	47957000	24779000	35794000	125680	13443000	3084300	983230	705200	1194700	568020	2407200	21573000	548920	0	48857000	4614400	7557500	5249100	968100
ENSP00000037869.3;ENSP00000397269.1;ENSP00000390840.1;ENSP00000391468.1	ENSP00000037869	ENSG00000035141	FAM136A	47117000	147370000	3638500	62727000	81982000	83068000	53279000	97768000	53645000	11638000	75173000	14448000	103660000	187950000	18256000	33601000	6029800	28419000	6622900	2970900	1254300	22151000	17393000	5025200	2442500000	2640300	169470000	27476000	16342000
ENSP00000038176.3;ENSP00000411012.2;ENSP00000430982.1;ENSP00000430195.1	ENSP00000038176	ENSG00000035681	NSMAF	7808000	7797100	7073100	683220	1069000	8904200	2376300	3610200	1955600	16688	1975200	4825800	574920	376890	1240000	1086400	1827200	300140	2073800	51308	669990	1233700	3026600	682490	2417500	132760	4776200	3493200	1473600
ENSP00000039007.4	ENSP00000039007	ENSG00000036473	OTC	37703000	4916700000	12390000	27190000	3906400	9471900	2771700	1987100000	1672900000	25869000	26488000	65733000	35270000	718500	1074500	17702000	636610	2175600	917410	2674600	4518300	55496000	9631600	16692000	33697000	27890000	124850000	1048300	3088300
ENSP00000039989.4;ENSP00000473320.1;ENSP00000407314.2	ENSP00000039989	ENSG00000052841	TTC17	353110	1900500	301060	184380	700400	1439900	9331800	5359600	3080200	732700	1545100	1759400	1507100	15571000	2377600	426170	1208300	271780	426450	155140	53992	4809300	580780	3676400	1174500	553350	1843700	3185400	1404200
ENSP00000040584.4;ENSP00000460254.1;ENSP00000460659.1;ENSP00000239144.4;ENSP00000423861.1;ENSP00000302836.4	ENSP00000040584	ENSG00000037965	HOXC8	0	58641000	0	0	783460	0	0	3139400	0	0	0	0	0	0	0	0	0	0	0	0	0	929290	0	0	0	0	77488	0	466130
ENSP00000040663.5;ENSP00000314871.7	ENSP00000040663	ENSG00000037757	MRI1	50326000	434810000	39370000	33718000	89669000	118920000	19594000	76672000	111050000	11569000	64039000	126850000	80573000	94515000	75340000	48708000	40311000	123830000	32464000	50026000	11440000	92678000	50783000	106910000	129510000	26518000	54048000	54054000	34471000
ENSP00000040738.5;ENSP00000420541.1	ENSP00000040738	ENSG00000038219	BOD1L1	10424000	1460900	7863600	3344300	5719600	20462000	7266400	13099000	13634000	1510000	5936400	7783000	21494000	3454900	11627000	6938300	11155000	2243000	5078000	680270	2390200	4573600	16652000	7768700	5273100	1452600	13195000	2751400	6174700
ENSP00000040877.1	ENSP00000040877	ENSG00000059588	TARBP1	605740	6297300	608960	672530	19379	7253300	3313200	3374200	6445300	192460	7911400	741100	226660	92573	117460	344540	723940	674860	31395	57639	183790	1550300	837940	1849100	734760	334560	726490	2531500	468790
ENSP00000042381.4;ENSP00000368614.3;ENSP00000389456.2;ENSP00000400099.2;ENSP00000443568.3;ENSP00000456893.1;ENSP00000454376.1;ENSP00000455795.2;ENSP00000456924.1;ENSP00000457419.1;ENSP00000456525.2;ENSP00000457739.1;ENSP00000455200.1	ENSP00000368614;ENSP00000042381;ENSP00000400099;ENSP00000389456	ENSG00000039523	FAM65A	2955200	2488700	9096800	3240200	11646000	4370400	1264100	3896100	9643600	790580	4614400	3187300	9162300	2818600	5097900	3834900	4816900	4565000	5731500	682860	496820	7768400	2985200	12315000	2337200	2366500	3982200	1197400	2726500
ENSP00000043402.7;ENSP00000396872.1;ENSP00000403535.1	ENSP00000043402;ENSP00000396872;ENSP00000403535	ENSG00000040608	RTN4R	0	0	0	0	14369000	375120	108260	0	0	0	0	0	0	13608000	0	0	0	0	0	0	0	0	0	0	0	0	0	0	0
ENSP00000046794.5;ENSP00000487460.1;ENSP00000428871.1;ENSP00000430391.1	ENSP00000046794	ENSG00000043462	LCP2	88676000	13118000	58886000	3820300	2472000	52628000	3808300	28560000	30029000	6572000	13747000	11926000	1255400	11089000	5440400	4655500	3618800	2962000	1769400	479700	8139000	5397100	2043300	12243000	4085200	7669100	45755000	4321700	14346000
ENSP00000053468.3	ENSP00000053468	ENSG00000048544	MRPS10	22168000	41489000	4577000	4270000	43656000	36811000	19660000	252070000	28487000	2609900	4947200	44313000	98767000	13598000	12957000	11220000	20016000	30291000	2550500	3299500	118830	12778000	12552000	17723000	29184000	5978000	24188000	27605000	36598000
ENSP00000053867.2;ENSP00000465673.1;ENSP00000467616.1;ENSP00000467837.1;ENSP00000466611.1	ENSP00000053867	ENSG00000030582	GRN	307950	4929100	40134000	4030800	14170000	41277000	3467300	7407400	18643000	9750300	11566000	15102000	8631500	6614300	4673600	16403000	2780500	8567300	1129900	1527400	21377000	10951000	2769200	24835000	17900000	4741900	3302800	3402300	5513400
ENSP00000054666.6;ENSP00000466995.1;ENSP00000465820.1	ENSP00000054666	ENSG00000049245	VAMP3	58935000	110460000	126340000	75144000	235230000	54164000	361230000	319740000	97647000	20259000	160370000	89491000	630550000	63048000	136480000	56991000	35277000	72615000	125430000	17503000	4453000	134660000	407480000	102630000	141200000	31351000	108740000	137010000	44275000
ENSP00000054950.3;ENSP00000436422.1;ENSP00000436482.1	ENSP00000054950	ENSG00000049449	RCN1	297110000	1325500000	367440000	300940000	1064700000	978130000	842070000	1903300000	1052000000	570120000	1378200000	668440000	469880000	711510000	878930000	310740000	447480000	137520000	293850000	296050000	102720000	334120000	333330000	3029000000	401640000	506150000	318510000	1005300000	750310000
ENSP00000055077.3;ENSP00000275627.3;ENSP00000479768.1;ENSP00000420404.1;ENSP00000419320.1;ENSP00000420392.2;ENSP00000420513.1;ENSP00000418899.1;ENSP00000419341.1;ENSP00000419827.1;ENSP00000420731.1	ENSP00000055077	ENSG00000049541	RFC2	48896000	5654300	22283000	3179700	14545000	77657000	29413000	49333000	56641000	3312000	9039200	10670000	5326700	1417600	13642000	30821000	19260000	7212500	7791100	1514900	2319300	27467000	11956000	18759000	13213000	6168200	12455000	3948800	9590200
ENSP00000055163.7;ENSP00000344546.4;ENSP00000412835.2;ENSP00000313006.6;ENSP00000488727.1	ENSP00000055163;ENSP00000344546	ENSG00000049618	ARID1B	8444200	1189300	47869000	13790000	18857000	6818100	7781700	52219000	36665000	1202800	1887700	1736900	5160400	7161900	4609900	4277400	8457000	1219000	3033400	1784200	763800	3434300	5778200	5371400	16048000	860530	41167000	5038900	3322900
ENSP00000055335.6;ENSP00000420687.1;ENSP00000417535.1;ENSP00000365359.1;ENSP00000418949.1	ENSP00000055335	ENSG00000049769	PPP1R3F	0	90003	0	0	17069000	0	0	1310700	408260	43870	39551	0	4857200	1760900	0	0	7587.3	0	19592	0	0	0	0	0	4788700	0	864390	333750	0
ENSP00000056217.5;ENSP00000418745.1;ENSP00000418227.1;ENSP00000417979.1	ENSP00000056217	ENSG00000050327	ARHGEF5	1628100	134360000	595220	2097200	1580200	42363000	569020	9765400	19662000	666050	1111300	362520	3741500	7027300	577850	3827200	2775800	2461900	469570	908950	80292	4274100	6232800	10741000	5891300	1930800	631060	7732200	227860
ENSP00000057513.3;ENSP00000427106.1;ENSP00000426613.1	ENSP00000057513;ENSP00000426613;ENSP00000427106	ENSG00000050730	TNIP3	358280	0	0	0	0	409180	0	0	0	0	0	0	0	0	0	0	0	0	0	0	1655100	0	0	0	0	0	0	0	0
ENSP00000060969.5;ENSP00000358541.5	ENSP00000060969	ENSG00000052723	SIKE1	11192000	1446300	5550300	6552200	1689100	11019000	2048000	33040000	17903000	1034300	14255000	21614000	8965300	3118200	13407000	5581700	3346300	1724600	3966100	3359800	3066400	6165400	11025000	14554000	9188400	5169300	12892000	3613500	5877100
ENSP00000064724.3;ENSP00000417434.1	ENSP00000064724	ENSG00000013297	CLDN11	0	0	2473900	0	1489800000	2040600	6506000	0	0	0	2555300	0	1488300	0	264850	921080	592870	0	0	0	0	0	0	0	0	651780	0	2140200	0
ENSP00000066544.3;ENSP00000434614.1	ENSP00000066544;ENSP00000434614	ENSG00000004897	CDC27	6144900	1993900	2540800	1016900	5456100	10988000	8067400	6813500	6382600	597620	2389600	11933000	1508200	3017600	5810400	1450100	2887200	12306000	1094500	858420	171200	2389300	7041000	9538400	16653000	2149800	2850300	3014600	2735700
ENSP00000075120.7;ENSP00000443903.1;ENSP00000440492.1;ENSP00000407287.2;ENSP00000340450.5;ENSP00000482927.1;ENSP00000440480.1;ENSP00000379834.2;ENSP00000445929.1;ENSP00000438484.1;ENSP00000440750.1	ENSP00000075120	ENSG00000059804	SLC2A3	58132000	1519800	123650000	1478900	208520000	57088000	92252000	21930000	6179600	6994400	18709000	52092000	3978300	0	0	1414200	417820	1561400	1632300	1169900	6739900	6222700	19109000	205240000	11585000	26193000	30103000	5490600	27238000
ENSP00000075322.6;ENSP00000403315.2;ENSP00000428291.1;ENSP00000259486.6;ENSP00000429476.1;ENSP00000428304.1;ENSP00000429447.1	ENSP00000428291;ENSP00000403315;ENSP00000075322	ENSG00000136960	ENPP2	6701300	1141600	334990	2058300	16023000	10219000	7558800	36571000	8245700	1880700	9822900	3556200	222950	1874600	6177900	1416600	4648600	678560	14155000	263480	201480	2297900	8523200	30277000	3930200	12344000	4701500	743960	2015500
ENSP00000075503.3	ENSP00000075503	ENSG00000060140	STYK1	0	0	0	0	0	0	0	367780	0	0	0	0	0	0	0	0	0	0	0	73520	0	0	0	0	252400	0	0	0	0
ENSP00000078429.3;ENSP00000465935.1;ENSP00000479797.1	ENSP00000078429	ENSG00000088256	GNA11	27749000	80303000	58486000	135460000	408010000	101780000	225010000	687920000	781050000	20677000	135940000	190760000	325550000	50381000	107550000	99232000	159770000	127100000	141890000	71857000	20459000	108540000	123100000	212970000	216580000	57870000	45059000	88808000	123170000
ENSP00000081029.3;ENSP00000442137.1;ENSP00000445390.1	ENSP00000081029	ENSG00000061794	MRPS35	38376000	66381000	4013700	13491000	45943000	54362000	44347000	270010000	104820000	5436000	23907000	23901000	182130000	9485700	31989000	21994000	28194000	50515000	9014100	5639500	6226300	13278000	44510000	29062000	53692000	11399000	12510000	33590000	43802000
ENSP00000083182.3	ENSP00000083182	ENSG00000062725	APPBP2	165940	107130	333180	95317	11104000	728480	6707200	3809100	472220	50171	181360	0	0	464110	63639	411790	362090	299050	373980	7863.7	0	526960	430690	3281000	1904700	0	254580	57462	1535500
ENSP00000084798.3;ENSP00000469234.1	ENSP00000084798	ENSG00000063180	CA11	0	0	0	0	11029000	801640	0	0	0	0	0	0	0	1380700	0	0	0	0	0	0	0	0	5117300	0	0	0	0	0	91242
ENSP00000085079.6;ENSP00000270460.5;ENSP00000406209.1;ENSP00000422682.1	ENSP00000270460;ENSP00000406209;ENSP00000085079	ENSG00000063245	EPN1	84380000	185570000	170810000	53244000	783660000	145890000	137360000	309540000	317510000	19121000	144660000	75558000	249050000	70618000	68605000	54202000	79995000	100140000	54036000	39112000	14533000	137290000	54154000	180540000	63419000	107660000	74416000	69240000	125000000
ENSP00000085219.4;ENSP00000403822.2;ENSP00000441237.1;ENSP00000442279.1;ENSP00000270311.7;ENSP00000469984.1;ENSP00000339349.6;ENSP00000473221.1;ENSP00000482823.1;ENSP00000471399.1;ENSP00000469523.1;ENSP00000471972.1;ENSP00000469980.1;ENSP00000472664.1;ENSP00000472762.1;ENSP00000469503.1;ENSP00000470724.1;ENSP00000470193.1	ENSP00000085219	ENSG00000012124	CD22	48970000	0	15604000	583910	8328700	847730	919070	2145300	0	180320	787930	74218	16498000	0	1933100	0	314060	38641	166230	0	1300700	0	205950	158950	43440	4005800	49263000	383410	801150
ENSP00000155674.5;ENSP00000337358.4;ENSP00000382745.3	ENSP00000155674;ENSP00000337358	ENSG00000069998	CECR5	77453000	199170000	31890000	41505000	362120000	186280000	73492000	273310000	218850000	14318000	82067000	47748000	385140000	97222000	12687000	141020000	29072000	63418000	16902000	5301800	7342000	11453000	57643000	38779000	66220000	22136000	41228000	102320000	116580000
ENSP00000156109.5	ENSP00000156109	ENSG00000068394	GPKOW	43546000	20061000	6101400	9906100	32207000	41799000	26588000	52715000	44030000	2581400	20633000	10465000	6984400	9298700	7336400	9361000	15522000	10136000	10431000	2785800	3364600	6790600	28518000	30095000	16252000	2505400	15056000	8112200	19300000
ENSP00000156471.5;ENSP00000445700.2;ENSP00000453278.1	ENSP00000156471	ENSG00000021776	AQR	25224000	11534000	7574500	9132700	14989000	41998000	35427000	47065000	33340000	3686100	9771100	9064500	9849600	10954000	16826000	23427000	20835000	6031600	7281000	4876900	4102400	17987000	21465000	27661000	102630000	2922100	14577000	6412000	15410000
ENSP00000156626.6;ENSP00000351991.4;ENSP00000466436.1;ENSP00000466230.1	ENSP00000156626	ENSG00000070526	ST6GALNAC1	0	27609	2494900	16758000	1313000	224850	5591200	77134000	48084000	5235300	25424000	19824000	3416300	11598	12058000	52623000	7901800	0	487640	507410	371580	1394800	0	0	91677000	9696700	16965000	5443200	0
ENSP00000156825.2;ENSP00000412302.2;ENSP00000464718.1;ENSP00000466670.2;ENSP00000477547.1;ENSP00000484202.1	ENSP00000412302;ENSP00000156825	ENSG00000071655	MBD3	20316000	2992800	1205200	4184000	42805000	5521600	24625000	16869000	7144500	659660	4573600	3871300	2540300	2970400	13525000	2117800	3540700	452550	4145900	629260	203610	3558300	35689000	11859000	7183000	1994800	8173500	1173000	8624300
ENSP00000157600.3;ENSP00000396515.1;ENSP00000380542.3;ENSP00000411222.2;ENSP00000405049.1	ENSP00000157600	ENSG00000071282	LMCD1	31764000	12670000	216970000	28621000	47218000	226950000	85669000	165240000	145480000	69807000	665290000	246460000	223680000	9664700	314710000	64494000	101080000	62123000	353670000	26140000	15454000	49944000	112350000	391470000	61360000	70846000	116760000	95409000	21603000
ENSP00000158762.3;ENSP00000458173.2;ENSP00000459422.1;ENSP00000461314.1;ENSP00000460735.1;ENSP00000460054.1;ENSP00000460803.1	ENSP00000158762	ENSG00000072818	ACAP1	130380000	545720	53058000	1772400	1049800	24707000	2419700	27325000	27315000	6619200	38512000	5076500	2181500	448480	1897400	3770500	2594000	305910	1875300	667310	5065300	287050	22968000	553200	4436400	4042100	116180000	395600	2963000
ENSP00000158771.4;ENSP00000459083.1;ENSP00000459072.1;ENSP00000458296.1;ENSP00000460671.1;ENSP00000467794.1;ENSP00000459154.1;ENSP00000458448.1	ENSP00000158771	ENSG00000072849	DERL2	42322000	55195000	9119000	9458500	5713800	20388000	719760000	295960000	56076000	17994000	922210000	456480000	28596000	18673000	130590000	13109000	33962000	13544000	1441100	8738800	1550800	84855000	55922000	40194000	36792000	614370000	19110000	56415000	23297000
ENSP00000159087.4;ENSP00000486865.1;ENSP00000469751.1	ENSP00000159087	ENSG00000074855	ANO8	0	0	31399	243170	6169500	1950200	66869	100160	119180	59575	185910	2669500	110850	124580	493670	13988	726170	418130	0	149470	72425	784890	3680000	1299400	520110	8395000	24105	0	3147900
ENSP00000159111.3;ENSP00000480642.1;ENSP00000440495.1;ENSP00000467678.1;ENSP00000371178.3;ENSP00000468514.1	ENSP00000159111;ENSP00000440495;ENSP00000480642	ENSG00000127663	KDM4B	15628000	20505	0	0	1668400	2746800	1919700	13375000	840670	4163200	21643000	0	782390	223510	409480	0	728560	0	79052	0	2215600	1661300	3450000	3054600	58102	22460	11877000	3411100	8856300
ENSP00000159647.5;ENSP00000379183.2	ENSP00000159647;ENSP00000379183	ENSG00000073150	PANX2	0	0	0	0	0	1058500	0	0	0	0	209270	0	0	0	3659000	0	220540	0	0	0	0	0	0	1123500	0	0	0	0	0
ENSP00000160262.3;ENSP00000468333.1;ENSP00000467232.1;ENSP00000468230.1	ENSP00000160262	ENSG00000076662	ICAM3	39563000	939160	81235000	4217300	60834	39951000	3822100	15267000	39550000	20064000	9301300	245210000	7399000	103700	4727600	6080000	68532000	48741000	174270	208390	10688000	2297500	2870600	5375400	69939000	12752000	63248000	2544600	7057000
ENSP00000160298.3	ENSP00000160298	ENSG00000076826	CAMSAP3	1721400	8701700	557690	3278100	42987000	9424700	14227000	29521000	20366000	270510	9463400	902070	791020	6108400	583630	5026400	5620300	6795700	124380	1813700	56636	25813000	840860	6237700	3823300	219910	246080	17560000	2143100
ENSP00000160373.3;ENSP00000396014.1;ENSP00000405831.1;ENSP00000389576.1;ENSP00000393373.1;ENSP00000406142.1;ENSP00000395925.1	ENSP00000160373	ENSG00000077063	CTTNBP2	20814	85395	351640	319380	14855000	393360	183050	157240	196860	267610	2093700	210610	0	260600	451300	290980	333240	156100	541030	51706	857610	2107500	0	225990	275720	0	238470	24941	928180
ENSP00000160382.5;ENSP00000420151.1	ENSP00000160382	ENSG00000077080	ACTL6B	624250	0	0	143970	55520000	0	9104300	3955500	143570	0	0	2546000	0	1250200	0	0	0	966150	0	211130	365360	0	0	9289700	2423400	0	0	0	1462700
ENSP00000160827.4;ENSP00000454957.1;ENSP00000383562.5;ENSP00000456165.2;ENSP00000457176.2;ENSP00000460077.1;ENSP00000455702.1	ENSP00000160827	ENSG00000079616	KIF22	2150300	990750	0	0	927110	2154700	4608100	1758500	960340	12382	0	0	0	0	106870	301370	98297	0	1296800	0	11587	0	1476600	395530	303100	1585800	628890	0	74527
ENSP00000161559.6;ENSP00000384709.3;ENSP00000244291.6;ENSP00000351165.2;ENSP00000472633.1;ENSP00000471566.1;ENSP00000384083.1;ENSP00000471918.1	ENSP00000161559	ENSG00000079385	CEACAM1	1962400	9606300	2790500	1722500	0	1811400	0	11810000	14044000	862340	250690	1137300	2457100	0	1326200	2967600	1500700	9002600	76666000	562780	8132100	0	70217	41205000	9695100	6658100	514340	10730000	2642700
ENSP00000161863.4;ENSP00000423101.1;ENSP00000422916.1;ENSP00000426644.1	ENSP00000161863	ENSG00000047188	YTHDC2	5501700	5386400	276910	3608600	1843300	6285300	7669800	11643000	4343600	178280	1262000	2272700	2433000	1356600	434060	1668300	1332400	928780	578880	883040	1904400	3840900	4050500	3406500	8262800	884740	2966400	2486100	2388000
ENSP00000162749.2;ENSP00000438343.1;ENSP00000442919.1;ENSP00000442059.1	ENSP00000162749	ENSG00000067182	TNFRSF1A	0	976330	565060	83564	0	4185700	0	2427700	289200	5451000	624060	0	0	0	139080	68178	0	0	447040	0	8214500	1553800	0	4603200	386150	0	0	0	255000
ENSP00000163416.2;ENSP00000452601.1	ENSP00000163416	ENSG00000066455	GOLGA5	16114000	33363000	8665300	25680000	19329000	33877000	59846000	47317000	39223000	5262400	19818000	38199000	22810000	24603000	14991000	15697000	15467000	5839400	4044200	8695700	1731600	28119000	12795000	71061000	19272000	11437000	11812000	44111000	20078000
ENSP00000164133.2;ENSP00000437088.1	ENSP00000164133	ENSG00000068971	PPP2R5B	7098500	1595500	23346000	1343000	31394000	1671800	6161400	34520000	2636100	6320300	21298000	6598800	7823700	1372400	4164000	1215500	3011700	1520600	4621200	1506500	64244	8091000	3293900	2302000	10426000	294750	7469800	2129000	3700500
ENSP00000164139.3;ENSP00000366650.3	ENSP00000164139	ENSG00000068976	PYGM	37350000	3465100	3499300	11864000	431710000	2231700	88531000	75817000	9213800	3121100	40501000	280460000	918250000	42247000	62430000	7168000	20656000	8183300	27202000	21606000	8181800	14133000	145430000	22028000	155240000	22546000	7757400	4218500	25569000
ENSP00000164227.5;ENSP00000393731.1	ENSP00000164227	ENSG00000069399	BCL3	2363200	998530	0	446720	0	4341000	0	11046000	2292500	1146200	337540	3206400	0	15015	0	415590	203120	0	306610	0	440780	0	2351700	682320	1203000	203490	1009000	344660	200470
ENSP00000164305.5;ENSP00000438963.2;ENSP00000456531.1	ENSP00000438963;ENSP00000164305	ENSG00000069943	PIGB	0	2940200	2748900	1959200	0	2079500	163740	346510	2079100	3356100	0	0	2538300	1294300	1821700	1120700	11452	376460	443090	225330	656510	222520000	1587400	1118200	4346400	0	0	2258100	706490
ENSP00000164640.4;ENSP00000377355.3;ENSP00000442033.1;ENSP00000476940.1	ENSP00000164640;ENSP00000377355	ENSG00000067840	PDZD4	0	0	0	0	94868000	1142300	625580	561020	4534100	722250	0	0	1429500	186060	983720	0	2891200	0	309530	33218	3509.9	0	3474100	0	1836200	0	98990	0	109370
ENSP00000166139.3;ENSP00000484376.1;ENSP00000484412.1;ENSP00000483064.1;ENSP00000466383.2	ENSP00000166139	ENSG00000070404	FSTL3	0	0	0	0	0	7303600	42425000	0	0	0	366440	899610	12707000	2633800	0	0	0	0	0	770370	0	0	0	57304000	0	7285000	0	0	0
ENSP00000166345.3	ENSP00000166345	ENSG00000071539	TRIP13	8588700	0	0	334980	0	45009000	88545000	1114700	17599000	2831000	102070	0	4610300	0	653040	3763600	14474000	1524700	330070	197400	0	1414900	0	2950600	1734000	0	8098700	0	178780
ENSP00000167586.6;CON__P02533	ENSP00000167586	ENSG00000186847	KRT14	10847000000	57909000	25466000	774440000	74256000	2482900000	15687000	991390000	1414100000	1629200000	2262800000	7840300000	136760000	233650000	87734000	510540000	1020100000	337180000	335470000	201910000	229260000	1019000000	16113000000	3656700000	987860000	207870000	41376000	4559500000	228790000
ENSP00000168216.6;ENSP00000364453.5;ENSP00000364447.4	ENSP00000168216	ENSG00000072506	HSD17B10	912880000	4850300000	804240000	474550000	3733500000	1538100000	1217300000	3862500000	1554600000	259480000	1048500000	1285200000	4142000000	2350200000	867250000	706400000	673750000	2105100000	300840000	214550000	87508000	879750000	1113100000	1145700000	1783000000	605230000	1275900000	1236700000	1489900000
ENSP00000169551.6;ENSP00000464228.1;ENSP00000462028.1	ENSP00000169551	ENSG00000075336	TIMM21	6505700	10846000	3871800	5169900	25057000	24555000	20187000	62614000	23173000	3214800	5691700	17607000	411790000	11370000	3793200	17587000	14535000	20680000	2419500	1730700	1091100	7828900	20182000	4775400	5098100	11884000	4381100	11849000	20560000
ENSP00000170150.3	ENSP00000170150	ENSG00000078898	BPIFB2	0	0	0	0	0	0	0	0	0	0	0	317790	0	239900	0	0	0	0	0	0	0	267190	1267100	0	0	0	0	461900000	0
ENSP00000170168.3;ENSP00000468713.1;ENSP00000480368.1	ENSP00000170168	ENSG00000079313	REXO1	248380	0	146970	0	0	412830	685280	160190	0	0	0	17266	0	5588.1	0	20826	27758	0	0	0	0	0	155570	0	41115	0	0	0	338900
ENSP00000170564.1;ENSP00000467632.1	ENSP00000170564	ENSG00000076650	GPATCH1	3409900	2132800	883310	321720	146230	5815500	2597600	6687200	4006300	770150	3081000	1534100	1158300	132070	612850	152610	627210	432060	369910	94557	68042	505770	54395	3297500	43697	397180	78246	512900	775300
ENSP00000171887.4	ENSP00000171887	ENSG00000079308	TNS1	34095000	111090000	151620000	210480000	64584000	90351000	445090000	1217100000	208150000	64024000	688450000	1040200000	606280000	80414000	730980000	114850000	139480000	269730000	802860000	233790000	43657000	83396000	132130000	295250000	1086100000	293340000	223490000	174530000	324450000
ENSP00000172229.3	ENSP00000172229	ENSG00000064300	NGFR	9105600	26964000	58846000	6386500	6709700	5010900	128400000	41986000	10566000	2394800	203720000	13903000	46254000	73947	17348000	14668000	4392700	2778300	56411000	3312000	2522200	3417300	3598300	27474000	26378000	44881000	33486000	52443000	72635000
ENSP00000173229.2	ENSP00000173229	ENSG00000065320	NTN1	0	2112000	0	1144600	21218000	1577400	345590	20805000	2013700	174400	15669000	15827000	4541200	0	2554100	2403900	25505000	0	0	23135	46058	275170	332720	0	2754700	66872	0	1679000	348250
ENSP00000173527.5;ENSP00000421273.1	ENSP00000173527	ENSG00000066583	ISOC1	209710000	1274700000	139080000	113030000	303450000	137370000	300450000	943920000	379140000	43388000	142410000	796050000	1336200000	145000000	1387900000	112950000	283570000	212250000	1110000000	69599000	16041000	156450000	230120000	184850000	384630000	175990000	120890000	519890000	302100000
ENSP00000174618.4;ENSP00000476269.1	ENSP00000174618	ENSG00000070444	MNT	1608200	632230	129280	948460	2326200	7706400	3440800	3175400	1278700	1723	1070400	3498400	1657300	847200	2812500	2390400	3865900	0	400430	230990	467020	2114400	5627500	1313200	2914600	185890	8596200	0	688310
ENSP00000175756.5;ENSP00000387031.2;ENSP00000310092.5	ENSP00000175756	ENSG00000072135	PTPN18	3584700	4357300	34270000	0	101790	1240600	0	141060	4504500	547130	163720	0	67808	442120	219940	1767200	0	0	22965	0	1160800	0	351220	283570	7322000	1065400	0	1194200	29513
ENSP00000176763.5	ENSP00000176763	ENSG00000072786	STK10	107040000	25907000	97837000	8787600	22234000	75985000	68617000	64859000	87668000	17058000	40985000	20079000	11868000	3535600	14377000	19948000	8115000	4286200	3638100	2356400	24184000	10308000	27214000	71227000	16878000	20602000	136300000	6905200	22378000
ENSP00000177694.1	ENSP00000177694	ENSG00000073861	TBX21	262670	42851	728230	0	0	336180	0	663480	509680	33208	139430	0	0	0	0	83672	163320	0	0	0	0	0	0	78736	0	167640	1647600	104210	153330
ENSP00000178640.5;ENSP00000378859.2	ENSP00000178640	ENSG00000137764	MAP2K5	1682900	2553000	3565300	720260	10396000	8324200	6871200	1952300	3536400	200280	3426900	1290700	6057300	871050	2761500	1821300	2108000	6991200	2043400	1405700	544390	0	2107000	463690	4032500	793900	1518800	2656600	2693700
ENSP00000179259.4;ENSP00000488928.1	ENSP00000179259	ENSG00000078237	TIGAR	52063000	7671500	11207000	8382100	177620000	50725000	41248000	82859000	24003000	8084400	25177000	42456000	33593000	11558000	13176000	3614500	5396500	6667600	16420000	2577500	1718500	15443000	16841000	66875000	31679000	6428800	24048000	8417600	24603000
ENSP00000180173.4;ENSP00000431000.1	ENSP00000180173	ENSG00000003987	MTMR7	42133	858830	306820	9989.8	16881000	0	423120	0	0	619370	13494000	0	0	137200	131850	0	17463	0	0	4956200	0	0	296250	0	183940	0	658780	0	214390
ENSP00000181383.4;ENSP00000400714.3	ENSP00000181383	ENSG00000080618	CPB2	2753700	36921000	37197000	34642000	11695000	23389000	49410000	47041000	23394000	21562000	232280000	53843000	45743000	14577000	51165000	30814000	29606000	42712000	51201000	16735000	15692000	10745000	49230000	1009100000	40707000	269350000	27947000	12283000	61637000
ENSP00000181839.4;ENSP00000340557.5;ENSP00000484610.1;ENSP00000480835.1	ENSP00000181839	ENSG00000065883	CDK13	1523000	1693600	1324300	723520	1422100	2442600	344950	1933200	4661400	253480	680160	20604000	1829300	1211900	1543700	713700	1939100	436120	242920	1434700	5853100	0	926610	2247000	2334100	3045400	3317600	1110300	427800
ENSP00000182527.3	ENSP00000182527	ENSG00000065308	TRAM2	748550	4728900	0	93630	0	790630	324860	12685000	542320	422520	2699000	2079400	0	0	219680	68494	72739	0	0	0	0	0	646030	9370500	562390	131720	1762200	565680	0
ENSP00000184266.2;ENSP00000419128.1	ENSP00000184266	ENSG00000065518	NDUFB4	462040000	298210000	249840000	165410000	1310000000	479340000	263570000	2057200000	843100000	106140000	401880000	272510000	6250300000	44916000	236340000	270580000	241910000	922910000	128730000	111220000	18221000	403700000	375450000	405280000	814380000	211330000	222570000	849780000	821500000
ENSP00000184956.5;ENSP00000464927.1;ENSP00000481413.1;ENSP00000466192.1;ENSP00000465986.1;ENSP00000465429.1;ENSP00000468810.1;ENSP00000465817.1	ENSP00000184956	ENSG00000068097	HEATR6	407890	517350	691640	503130	6639000	3962900	2970000	1928500	1495200	190900	3396000	1383400	1957300	565410	3981500	619330	1877500	365150	882980	192160	51281	645460	3105100	2869100	3767100	439480	166540	446260	1322300
ENSP00000185150.4;ENSP00000385629.3;ENSP00000367485.5	ENSP00000185150	ENSG00000068912	ERLEC1	50511000	39236000	19176000	25585000	124430000	167540000	52186000	119980000	52752000	11570000	65574000	68806000	140830000	94132000	39717000	12212000	28196000	12703000	22362000	6028300	5139000	203310000	27926000	286070000	33468000	25827000	19863000	38361000	40546000
ENSP00000185206.6	ENSP00000185206	ENSG00000112782	CLIC5	655360	2536400	63414000	1241700	1506000	22155000	3348900	294640000	462470000	475250	8466000	27813000	285230000	1986000	7674200	3271300	6701600	55575000	1064400	551490	848510	3718800	11914000	705200000	40790000	20235000	9105100	2337000	6976800
ENSP00000185942.6;ENSP00000351554.3;ENSP00000377492.4;ENSP00000402673.2;ENSP00000428406.1;ENSP00000428481.1	ENSP00000351554;ENSP00000377492;ENSP00000185942	ENSG00000072571	HMMR	11186000	1489600	120220	2384400	0	8243800	2290000	0	394410	21869	0	0	152430	0	184100	17675	0	0	0	328920	87736	239770	0	99721	74452	0	37091	584500	0
ENSP00000186436.5;ENSP00000386372.2;ENSP00000391566.2	ENSP00000186436	ENSG00000075568	TMEM131	1419100	258540	279550	161490	1747900	1731700	1463100	1382100	323850	66381	483280	337210	1218700	967850	344240	5747700	662440	390040	132150	160420	0	420100	1323700	3785300	1406400	486410	66223	1097600	659790
ENSP00000187397.4;ENSP00000412326.1;ENSP00000405276.1;ENSP00000408271.1;ENSP00000409808.1;ENSP00000417838.1;ENSP00000412411.1;ENSP00000410171.1;ENSP00000406964.1;ENSP00000401602.1;ENSP00000397720.1;ENSP00000390151.1;ENSP00000389754.1;ENSP00000379742.2;ENSP00000379741.2;ENSP00000409331.1;ENSP00000396324.1;ENSP00000390169.1;ENSP00000412341.1;ENSP00000399482.2;ENSP00000412233.1	ENSP00000187397	ENSG00000172995	ARPP21	0	0	0	0	5785100	0	0	0	0	0	0	0	0	0	170580	0	0	0	0	0	0	0	0	0	0	0	0	0	0
ENSP00000187762.1	ENSP00000187762	ENSG00000072954	TMEM38A	0	160900	292160	78955	0	0	0	0	632510	0	0	0	1238600	0	0	0	190550	0	0	0	0	3158800	0	0	0	0	0	0	0
ENSP00000187910.2;ENSP00000292125.2;ENSP00000470412.1	ENSP00000187910;ENSP00000292125	ENSG00000170848	PSG6	0	0	0	0	0	140160	0	2474100	80569	0	0	0	0	0	0	0	193580	0	0	0	0	252650	0	23264000	311510	0	0	0	0
ENSP00000188312.2;ENSP00000447237.1;ENSP00000448669.1;ENSP00000448356.1;ENSP00000450330.1;ENSP00000448447.1;ENSP00000447641.1;ENSP00000447565.1;ENSP00000448508.1	ENSP00000188312	ENSG00000075089	ACTR6	2963800	1773700	1775200	578030	3001600	5578900	4685700	17070000	11588000	1284500	4648600	1701900	2390500	779010	3927200	370120	2328100	275920	821660	1487800	450160	3206100	2162600	10089000	2706700	625400	5229000	389050	3162200
ENSP00000190165.2	ENSP00000190165	ENSG00000064218	DMRT3	0	0	306020	257080	0	158290	0	0	0	0	0	0	0	153800	0	0	0	0	0	166260	119350	0	0	0	0	0	0	0	0
ENSP00000192788.5;ENSP00000400628.2	ENSP00000192788	ENSG00000065060	UHRF1BP1	441020000	2223100	596700000	194240000	365100000	215400000	2430800	1722700	15965000	99896	35043	906170	2173700	312450000	2155600	242920000	143840000	72810	131480	116360	238210000	2539600	2424800	1851900	898080	156320	218880000	2611400	173610000
ENSP00000193322.3;ENSP00000398556.2	ENSP00000193322	ENSG00000081087	OSTM1	4646000	0	0	0	1818300	4698000	0	0	987650	0	630780	1893700	0	8997500	0	0	0	0	0	0	0	760220	0	2919800	0	12629000	0	0	2667300
ENSP00000193403.6	ENSP00000193403	ENSG00000072110	ACTN1	562620	4415900	802570	17331	0	243550	1503900	826820	0	145850	993960	2167100	835160	230070	1282100	176040	83111	0	637930	13206	182740	0	2135100	845140	1158700	5197800	1898500	2455900	2287500
ENSP00000194152.1	ENSP00000194152	ENSG00000081818	PCDHB4	0	0	0	29180	261520	0	0	113200	0	0	381290	0	101410	10112000	214290	0	0	0	205230	78954	0	350830	0	4137200	0	0	0	0	92259
ENSP00000194155.4	ENSP00000194155	ENSG00000112852	PCDHB2	1488500	0	164690	747950	11767000	2429200	1462900	0	0	298740	4455400	0	12557000	0	397690	295070	434630	137700	218080	171550	16972	1159800	1166000	64745	1019800	896060	527450	0	140040
ENSP00000194214.5	ENSP00000194214	ENSG00000081870	HSPB11	40064000	166050000	84117000	34845000	157580000	105650000	156490000	252870000	40395000	41006000	102910000	80877000	36782000	73549000	75442000	12708000	260720000	40856000	47269000	13442000	10109000	62931000	99506000	82692000	97925000	32691000	140810000	28481000	87411000
ENSP00000195654.3;ENSP00000358754.3;ENSP00000237163.6	ENSP00000195654;ENSP00000358754;ENSP00000237163	ENSG00000083097	DOPEY1	128590	1553300	32535	0	241220	131610	1055600	1656700	295240	8528.5	0	0	0	0	392580	43220	68040	15772	0	1524000	0	0	662840	250890	158110	41435	497090	293670	76002
ENSP00000196061.4;ENSP00000405372.1;ENSP00000414443.1	ENSP00000196061	ENSG00000083444	PLOD1	7698700	27479000	12625000	6411200	6816700	123060000	30548000	33000000	10363000	12452000	65623000	60410000	63491000	28658000	66591000	7767300	12553000	4391800	13560000	3123400	3218100	16230000	27033000	166240000	15850000	36191000	7055600	18027000	20724000
ENSP00000196371.5;ENSP00000425348.1;ENSP00000423144.1;ENSP00000421143.1	ENSP00000196371	ENSG00000083720	OXCT1	132050000	10418000	70761000	78184000	1682300000	163750000	91423000	333540000	182000000	19933000	123300000	247180000	7701300000	865540000	98936000	84908000	52595000	435640000	87715000	44916000	21117000	93792000	90849000	13515000	204040000	267990000	159230000	314030000	103410000
ENSP00000198801.5;ENSP00000436537.1	ENSP00000198801	ENSG00000166391	MOGAT2	0	0	0	73183	1691900	75652	0	312880000	443270000	16983000	0	1994600	288710	102720	1234800	7045900	725690	0	372300	0	40511	0	164190	6177400	24754000	0	0	0	0
ENSP00000199280.3	ENSP00000199280	ENSG00000167580	AQP2	0	0	0	0	186190	0	0	0	0	0	0	0	1919300	0	0	179830	0	27756000	0	0	0	3825200	0	0	0	0	0	0	0
ENSP00000199320.4;ENSP00000421754.1;ENSP00000427193.1	ENSP00000199320	ENSG00000086189	DIMT1	26706000	5026100	7912700	6756500	15323000	41303000	35670000	77717000	4239800	3135900	18267000	14324000	12318000	10836000	34751000	13749000	19748000	5165900	8063000	5803600	1587400	23395000	33061000	15709000	18021000	1211600	31461000	6106400	11262000
ENSP00000199389.6;ENSP00000397590.1	ENSP00000199389	ENSG00000086232	EIF2AK1	0	0	0	0	4848900	389020	664520	2366900	300070	0	0	0	46228	0	0	0	332420	0	0	0	0	0	757940	0	0	0	0	0	131810
ENSP00000199448.4;ENSP00000413359.1;ENSP00000425858.1;ENSP00000409211.1	ENSP00000199448	ENSG00000086289	EPDR1	4623400	0	1961900	307830	51965000	3247200	65422000	32271000	1469300	0	10771000	5796600	19687000	8052800	9770100	3653700	36092000	868290	17145000	21885000	0	112270	874730	9748300	531290	8084300	0	0	28601000
ENSP00000199708.2	ENSP00000199708	ENSG00000086506	HBQ1	4083500	19482000	117930000	524840	20602000	6611100	2224300	52924000	2606800	12442000	74942000	23512000	12765000	11733000	1695500	11089000	32482000	7640900	777210	1383900	8174400	10528000	11529000	205190000	75496000	23729000	27503000	46127000	72768000
ENSP00000199764.6	ENSP00000199764	ENSG00000086548	CEACAM6	0	0	1646700	0	0	0	0	0	0	0	0	0	0	711530	0	0	0	0	0	263580	0	0	1402600	0	0	0	0	0	0
ENSP00000199814.4;ENSP00000412118.2;ENSP00000428154.1;ENSP00000430946.1	ENSP00000199814	ENSG00000086589	RBM22	66100000	20129000	17208000	11921000	44508000	67203000	5080600	106180000	62906000	12449000	12045000	12443000	12632000	15521000	20101000	15129000	34264000	10938000	13802000	5072600	15181000	28237000	12325000	24892000	15796000	4106000	44737000	10508000	11717000
ENSP00000199936.4;ENSP00000456529.1;ENSP00000454931.1;ENSP00000456471.1	ENSP00000199936	ENSG00000086696	HSD17B2	2753800	1106400000	0	56220000	3339700	121190	0	2508700000	1092900000	84880000	100010000	2329200	216120	82703	3138500	79614000	2660100	13500000	182450	855920	3140200	204070000	215630	1933900000	103680000	1907300	0	29437000	299000
ENSP00000199940.6;ENSP00000388824.1	ENSP00000199940	ENSG00000078018	MAP2	0	126230	0	0	32328000	685520	0	0	0	0	0	0	3278500	1199100	0	0	0	459400	0	0	0	0	0	0	0	0	0	591630	580740
ENSP00000200135.3;ENSP00000440879.1;ENSP00000439197.1	ENSP00000200135	ENSG00000086827	ZW10	26696000	27036000	9663000	18544000	44920000	36828000	42661000	86567000	38745000	3343600	29775000	14889000	36129000	16587000	49481000	13553000	14670000	8549500	8783600	5412900	2327400	47224000	14917000	56835000	77359000	10078000	15951000	28625000	20167000
ENSP00000200181.3	ENSP00000200181	ENSG00000132470	ITGB4	20743000	4738100	58674000	51687000	24874000	34561000	5934500	232920000	174000000	14782000	62557000	13922000	14527000	9920100	38324000	62440000	57941000	9901500	24667000	10535000	2257800	15865000	82940000	528920000	88919000	4904900	17186000	189850000	9573100
ENSP00000200457.4;ENSP00000486847.1;ENSP00000389194.1;ENSP00000479865.1;ENSP00000410736.1;ENSP00000413817.1	ENSP00000200457	ENSG00000087077	TRIP6	25061000	21200000	40216000	30407000	54469000	140350000	59977000	171220000	29253000	23649000	108960000	365400000	210190000	65156000	330300000	19415000	29939000	95346000	230520000	42107000	11425000	21186000	87699000	308770000	116310000	30517000	61261000	44824000	67099000
ENSP00000200676.3;ENSP00000369106.2;ENSP00000456276.1	ENSP00000200676	ENSG00000087237	CETP	402020	1125100	219310	183820	0	26959	2358500	995770	137490	69824	2043500	167650	0	182490	64226	302570	352540	299990	108510	75907	71227	0	308980	1474300	2096100	68731000	758880	1410400	1815600
ENSP00000200691.4;ENSP00000455980.1;ENSP00000455353.1;ENSP00000457164.1	ENSP00000200691	ENSG00000087250	MT3	0	0	374280	0	3118000000	0	0	0	0	0	0	795650	0	0	0	1284200	0	554360	0	0	0	846590	3116400	1542400	0	0	1041400	0	1405400
ENSP00000201031.2	ENSP00000201031	ENSG00000087510	TFAP2C	0	0	1202700	0	0	3648500	161680	93454	0	0	0	0	0	0	72023	0	271140	146190	5567700	0	0	0	15607000	9154900	0	0	0	2409100	0
ENSP00000201647.5;ENSP00000437541.1;ENSP00000245618.4;ENSP00000466828.1;ENSP00000465830.1;ENSP00000466245.1	ENSP00000201647	ENSG00000131037	EPS8L1	16972000	0	374460	12237000	278820000	1858000	2382700	6995000	14003000	3857200	7937800	12366000	2066300	19812000	16985000	3344700	23625000	5089700	928390	7740800	117090	6534900	6945200	333850000	5626100	3362000	659340	8135300	2113100
ENSP00000201979.2	ENSP00000201979	ENSG00000088320	REM1	443520	0	358800	1012000	0	0	1660800	1790200	1045400	263810	2987500	2252200	2762200	72254	3894700	543420	4959700	12384	852250	524040	0	0	2227100	200480	478270	339600	1094500	0	1288700
ENSP00000202017.4	ENSP00000202017	ENSG00000088356	PDRG1	20835000	13457000	9899800	6132600	33775000	122660000	4228100	78245000	53737000	11636000	25412000	14249000	2798100	29415000	5506900	20606000	37617000	6709200	6906000	1459200	4527200	23962000	7729600	25921000	18807000	6441900	11972000	30676000	10215000
ENSP00000202556.9;ENSP00000451739.1;ENSP00000452376.1;ENSP00000450734.1;ENSP00000451396.1	ENSP00000202556	ENSG00000088808	PPP1R13B	0	1817200	118130	59738	10667000	1629700	1991000	2777300	1563500	95176	785720	343420	1429900	588120	366030	79244	1693100	1716700	1031900	224550	22192	0	462240	249230	347730	258390	1320400	1689400	925490
ENSP00000202677.6;ENSP00000400085.1;ENSP00000481660.1;ENSP00000388695.1	ENSP00000202677	ENSG00000188559	RALGAPA2	4114000	7986500	1203900	3113600	3262600	5381000	5586200	13693000	11368000	2257500	9352400	1563500	1569400	5748700	2780500	2255500	4991000	1833300	704690	894070	762490	11798000	7221200	19510000	4713500	4260000	3564300	6541200	1513300
ENSP00000202816.1;ENSP00000480783.1	ENSP00000202816	ENSG00000089048	ESF1	3714300	2477900	2931400	385390	5467400	8940200	5458500	6383100	6662900	404940	1695500	146070	4051600	923600	8002500	1059300	1191300	3282100	392770	165780	284320	68914000	1781600	5309200	8032200	0	1022800	397640	276290
ENSP00000202917.5;ENSP00000448790.1;ENSP00000415721.2;ENSP00000388001.2;ENSP00000448348.1;ENSP00000448001.1;ENSP00000449053.1;ENSP00000450286.1	ENSP00000202917	ENSG00000089127	OAS1	3952500	154000000	17868000	6407300	5979500	17476000	4978600	17506000	71323000	12713000	28562000	10541000	13561000	1693900	6041600	16174000	2344600	6932100	10795000	28354000	2507300	319840000	28543000	74132000	34765000	543020000	1631500	10736000	1136600
ENSP00000203001.2;ENSP00000392070.2	ENSP00000203001	ENSG00000089195	TRMT6	22419000	2722100	8028600	2771700	17882000	68557000	24672000	21207000	18885000	3761700	8791700	7995100	4611200	10277000	6927000	7988400	18090000	3571000	2294000	1310900	995720	13672000	35442000	18564000	8919300	2581400	24595000	3493200	5407600
ENSP00000203407.5	ENSP00000203407	ENSG00000010256	UQCRC1	714550000	1350000000	539820000	404210000	3819100000	726140000	771500000	4134000000	1938700000	276710000	594520000	880670000	12866000000	131220000	258390000	605440000	431270000	2150600000	230730000	125580000	91734000	542660000	415160000	720240000	1285800000	471070000	469830000	1374100000	961480000
ENSP00000203556.3	ENSP00000203556	ENSG00000089639	GMIP	51135000	2476700	30282000	5639400	3495600	34933000	1480700	11675000	21661000	5052500	10258000	3622800	1206300	840430	1034300	3425700	2732400	643520	321220	0	7408400	1350900	6698000	4849400	7070900	10532000	50951000	5364700	6064000
ENSP00000203786.7;ENSP00000359045.3;ENSP00000359033.1;ENSP00000377322.1;ENSP00000397533.1;ENSP00000385042.2;ENSP00000398019.1;ENSP00000408656.1;ENSP00000412437.1;ENSP00000411712.1	ENSP00000359045;ENSP00000203786	ENSG00000089820	ARHGAP4	101330000	9033300	87011000	4513700	8211800	48196000	41404000	62895000	46508000	14835000	46924000	26998000	36465000	3089300	5926800	22545000	2538300	2856400	2912100	645930	10698000	8483900	37295000	48846000	11075000	41416000	114030000	6193000	91885000
ENSP00000204005.10;ENSP00000311905.8	ENSP00000204005;ENSP00000311905	ENSG00000090006	LTBP4	0	0	0	0	0	0	0	0	0	0	0	0	257070	0	0	0	36977	0	0	42163	0	0	0	0	0	0	0	0	0
ENSP00000204517.6;ENSP00000459390.1	ENSP00000204517	ENSG00000090447	TFAP4	2657200	0	1185800	0	978600	4127500	0	4865000	2937000	0	361710	11994000	0	354440	1425800	1016600	1778300	0	188080	64233	20347	0	3856800	313030	2142500	0	2159800	0	0
ENSP00000204549.4;ENSP00000457053.1	ENSP00000204549	ENSG00000090470	PDCD7	665900	229120	251600	547410	18124000	2143000	1642800	1154200	11484000	263870	956650	283870	174210	296150	1305700	88649	1617300	11424	173040	624340	272980	0	1628600	2840800	635560	201610	225310	495660	438520
ENSP00000204679.4;ENSP00000435349.1;ENSP00000480060.1;ENSP00000460728.1;ENSP00000434413.1	ENSP00000204679	ENSG00000090581	GNPTG	1383800	383610000	4970400	1766200	20649000	150980000	5375500	16666000	77063000	1227500	9126800	533020000	84076000	1841700	2616100	3336500	846760	854530	417280	364370	72551000	1265700	13171000	8850500	40453000	20689000	516050	7886100	14969000
ENSP00000204961.4	ENSP00000204961	ENSG00000090776	EFNB1	2400800	16986000	93846000	30975000	45613000	13754000	52889000	112100000	70126000	14770000	61841000	28627000	40450000	8767900	27762000	45554000	71817000	49999000	5802500	3399100	5149100	9949300	59155000	146510000	58856000	35835000	13415000	8616800	32535000
ENSP00000205143.3;ENSP00000348810.4;ENSP00000471688.1	ENSP00000205143	ENSG00000090932	DLL3	0	0	0	0	8643500	0	38876	4020300	0	24283	1631900	0	0	0	0	0	0	0	0	0	0	0	0	0	0	0	0	0	0
ENSP00000205194.3;ENSP00000471807.1;ENSP00000470543.1	ENSP00000205194	ENSG00000090971	NAT14	1438900	0	0	989640	25834000	5690100	15964000	17098000	290190	955540	9382400	0	2919000	0	12260000	594130	4548300	1005700	6502400	1374600	0	552740	4841400	7364200	7460000	0	4835800	0	589200
ENSP00000205557.7;ENSP00000483331.1;ENSP00000405002.2	ENSP00000205557	ENSG00000091262	ABCC6	0	105150000	0	61755	59918	97339	301880	3365200	4945700	21283	463550	71207	374080	1584600	0	107400	0	12643000	202310	13465	0	2228100	2655200	0	605580	617660	85132	550740	78449
ENSP00000205636.3	ENSP00000205636	ENSG00000091317	CMTM6	961390	8841900	18329000	0	11829000	10785000	0	9612700	8643700	0	0	3358300	0	1266500	5854700	0	5635200	2409800	1828500	0	0	0	8071800	0	0	0	0	0	0
ENSP00000205948.6;ENSP00000463553.1;ENSP00000464301.1;ENSP00000462260.1	ENSP00000205948	ENSG00000091583	APOH	97367000	995100000	139860000	803530000	566400000	616310000	1199400000	1694400000	1025600000	378110000	1789300000	1880300000	1154200000	734810000	603160000	324110000	500520000	1303600000	1022000000	519500000	167830000	31248000	933580000	2036500000	1286400000	3026300000	417880000	508100000	1441800000
ENSP00000206020.3;ENSP00000458405.1	ENSP00000206020	ENSG00000091640	SPAG7	59712000	34472000	21543000	19003000	55090000	55466000	61660000	81351000	368930000	10887000	89274000	27824000	41173000	40299000	81163000	38031000	87965000	20800000	10266000	8838800	15106000	94508000	53418000	60922000	37974000	9276700	27067000	24667000	31276000
ENSP00000206451.6;ENSP00000453976.1;ENSP00000372155.3;ENSP00000453340.1;ENSP00000452843.1	ENSP00000206451	ENSG00000092010	PSME1	3411000000	3839900000	3016800000	893260000	1120100000	3875500000	1613200000	8044400000	4440000000	928550000	3332900000	2581600000	1153300000	939330000	1114100000	1275000000	1808500000	1046400000	585880000	235050000	370620000	1297200000	1544400000	2611900000	2479300000	1249300000	3510500000	1716100000	2357300000
ENSP00000206513.5	ENSP00000206513	ENSG00000092067	CEBPE	555490	0	3196100	1035200	0	590670	0	12450000	2752700	1010600	0	8319100	3320700	0	24441000	4642700	3203000	903750	8785700	692560	0	0	7245700	0	9444400	1008300	0	976540	5274700
ENSP00000206542.4;ENSP00000451580.1;ENSP00000450464.2	ENSP00000206542	ENSG00000092094	OSGEP	87278000	56876000	87473000	18186000	64277000	69950000	37675000	136770000	49734000	10400000	53462000	24547000	37717000	52615000	35693000	35339000	59121000	25370000	16681000	12100000	19244000	47387000	32437000	28575000	31037000	39281000	76922000	38876000	33031000
ENSP00000206765.6;ENSP00000439446.1;ENSP00000453701.1;ENSP00000453840.1;ENSP00000454070.1;ENSP00000453234.1;ENSP00000452822.1	ENSP00000206765	ENSG00000092295	TGM1	87608000	270660	0	360970	2199100	140090	2788600	423310	622650	249870	1675700	24087000	137230	159820	0	0	224430	896290	239600	0	158100	3884700	37438000	1825700	0	483780	665920	0	213370
ENSP00000207457.3;ENSP00000432793.1;ENSP00000434183.1	ENSP00000207457	ENSG00000092850	TEKT2	436200	0	0	224980	171090	1553100	1353300	324640	0	0	0	0	0	0	3195.6	0	81097000	390120	53378	86008	0	378380	451510	0	313780	271370	0	0	232100
ENSP00000207549.3;ENSP00000388093.1;ENSP00000466826.1;ENSP00000466543.1;ENSP00000464749.1;ENSP00000466758.1;ENSP00000466377.1	ENSP00000207549;ENSP00000388093	ENSG00000092929	UNC13D	30851000	2290600	81138000	3883100	14559000	21429000	9005700	25647000	15935000	8030000	15103000	18523000	3677600	138350	4521400	3627000	4837700	174300	1104700	967310	5540600	5325900	23201000	91213000	10718000	20801000	24445000	3577300	12531000
ENSP00000207870.3;ENSP00000398845.1;ENSP00000412282.1	ENSP00000207870	ENSG00000093217	XYLB	2281600	365780000	4392700	2049900	6804600	5328700	1545700	21214000	41588000	933720	2267100	2627700	13191000	276980	2667300	2755000	2243700	73304000	457290	1259300	135630	2830200	4146100	1830500	11191000	322300	1425600	28482000	3015300
ENSP00000209665.4;ENSP00000414254.2;ENSP00000420613.1;ENSP00000420300.1	ENSP00000209665	ENSG00000196344	ADH7	173220000	805190	2849500	86296000	33977000	948520000	2056100	4919700	16059000	17847	12250000	36487000	6295800	806580	785810	5843700	5212300	5796100	2075000	155440	73361	7955000	8371400	0	2059900	1044000	9481100	3812900	3636400
ENSP00000209668.2	ENSP00000209668	ENSG00000187758	ADH1A	4048700	3014100000	192130	460630000	8524100	922210	0	1042500000	537410000	4080900	83207000	1847600	0	141970	1918300	205260000	1509400	29944000	400090	661650	5496200	155510000	1278900	5365900	178570000	2375600	1897500	5668200	3534200
ENSP00000209873.4;ENSP00000446885.1;ENSP00000377908.3;ENSP00000457518.1;ENSP00000448020.1	ENSP00000209873	ENSG00000094914	AAAS	9890700	3745300	1920300	10995000	14070000	22915000	34086000	49546000	3844200	2164100	99704000	2550500	2895400	5769400	6547700	4856200	4532100	3178600	2646900	3187400	877080	4231500	7881600	30514000	8988500	1945500	7780500	5665200	6692700
ENSP00000209884.4	ENSP00000209884	ENSG00000076321	KLHL20	643050	194800	0	0	190920	613840	0	0	1069900	0	448970	0	0	0	232870	122770	106000	8585.4	0	0	0	0	512210	0	0	0	2939500	0	0
ENSP00000210060.6;ENSP00000221303.5;ENSP00000482709.1;ENSP00000472122.1;ENSP00000471886.1;ENSP00000472330.1;ENSP00000468889.1;ENSP00000468993.1;ENSP00000472348.1;ENSP00000472096.1;ENSP00000472094.1;ENSP00000471280.1;ENSP00000470188.1;ENSP00000471466.1;ENSP00000470754.1	ENSP00000210060	ENSG00000095059	DHPS	6634300	10730000	696590	1460100	16722000	20958000	7858700	31176000	14165000	1356700	3929500	7356400	5668000	1491200	3075400	3872100	6692300	3832400	597390	1285600	466840	3528300	3312300	62991000	8836700	614090	2621600	264100	6927500
ENSP00000210444.5;ENSP00000404107.1;ENSP00000404642.1	ENSP00000210444	ENSG00000095380	NANS	722330000	787330000	365420000	587820000	727510000	1243500000	1458100000	3323900000	1517000000	279940000	1595400000	774950000	411850000	538760000	571520000	1011400000	527540000	242590000	202860000	968300000	120000000	1346200000	637400000	1043900000	2344000000	187250000	389750000	1928500000	321230000
ENSP00000211122.3;ENSP00000481135.1	ENSP00000211122	ENSG00000174156	GSTA3	0	0	1181600	0	457450	1230600	4476000	5621200	365460	0	0	0	0	0	725570	801330	99755000	0	2506500	2457600	657760	306140	0	2333100	0	0	869770	0	83035000
ENSP00000211287.4;ENSP00000362871.5;ENSP00000362864.1	ENSP00000211287	ENSG00000156711	MAPK13	61114000	10240000	2422700	20855000	4037300	29853000	36370000	202070000	235730000	10212000	51765000	14121000	4440000	9822700	9719000	40948000	14775000	7093000	12185000	46325000	781100	197810000	45266000	145720000	55340000	4037500	16459000	59693000	36627000
ENSP00000212015.6;ENSP00000384508.1;ENSP00000384063.1	ENSP00000212015	ENSG00000096717	SIRT1	13780000	45070000	618810	565940	5580100	2256900	5243900	3245000	1782500	348440	933220	954790	919830	1075300	3251700	729040	1927300	243260	435290	82047	456150	498380	1232600	1083200	525550	143280	1986900	451460	1216600
ENSP00000214869.1;ENSP00000464824.1;ENSP00000467690.1	ENSP00000214869	ENSG00000099203	TMED1	45677000	140740000	26922000	9901300	51614000	142190000	47435000	84463000	9516000	6967000	115170000	68942000	80178000	107240000	95092000	37034000	122410000	56284000	25722000	6292300	1050900	198050000	66363000	60244000	46057000	19124000	43809000	35855000	18559000
ENSP00000215115.4;ENSP00000369674.4;ENSP00000459007.1	ENSP00000215115	ENSG00000099385	BCL7C	19600000	2653600	1510500	2109600	5849900	9521500	20857000	22112000	17037000	3291800	18080000	9524400	6210300	1794300	22023000	10117000	11536000	0	0	1101400	557370	0	27618000	8996800	13044000	1103500	19072000	3700300	1708700
ENSP00000215368.1	ENSP00000215368	ENSG00000099617	EFNA2	0	0	0	0	0	0	0	0	571060	0	0	0	0	0	0	0	0	0	0	0	0	0	0	0	0	0	0	0	0
ENSP00000215531.4	ENSP00000215531	ENSG00000095932	SMIM24	1447500	174540	2994300	9667500	250320	595760	602850	2006400000	4378600000	986270	20659000	3422100	1007300	1081200	1180800	5216700	580500	676050000	2128300	0	1189500	3447400	6395300	3811200	3472600	7625700	645910	136580	264110
ENSP00000215565.1;ENSP00000473120.1	ENSP00000215565	ENSG00000099795	NDUFB7	87905000	385460000	78494000	103340000	1525700000	142090000	52729000	439520000	834340000	73528000	147730000	141320000	3368100000	30200000	86094000	181960000	78991000	988750000	83680000	33499000	35543000	106840000	60094000	113080000	171290000	100180000	93834000	189380000	245540000
ENSP00000215567.4;ENSP00000473129.1;ENSP00000469263.1;ENSP00000472697.1;ENSP00000472114.1;ENSP00000469343.1;ENSP00000471341.1;ENSP00000472957.1	ENSP00000215567	ENSG00000099797	TECR	544090000	1058900000	87585000	133850000	918630000	850290000	448540000	1265700000	720420000	72740000	151000000	236570000	481060000	381980000	76922000	115140000	178090000	349710000	82162000	66355000	50824000	620020000	114350000	1835400000	161510000	530880000	169600000	682370000	866610000
ENSP00000215570.2;ENSP00000464881.1	ENSP00000215570	ENSG00000099800	TIMM13	254630000	1314100000	112200000	167170000	1181700000	299900000	609650000	802920000	692040000	35815000	297160000	226160000	1616200000	1007000000	137810000	237740000	147340000	536590000	94805000	47186000	24183000	269620000	1624700000	188430000	361010000	85848000	210060000	234840000	314610000
ENSP00000215574.2;ENSP00000475610.1;ENSP00000475282.3;ENSP00000476107.2	ENSP00000215574	ENSG00000099804	CDC34	827480	22306000	42841000	59659000	83823000	28730000	81689000	43128000	8752100	3977600	37889000	10793000	13447000	6438300	16840000	15769000	17398000	3620000	3759000	6340800	19176000	0	26146000	63941000	28483000	20195000	26957000	44189000	27696000
ENSP00000215582.4	ENSP00000215582	ENSG00000099812	MISP	336120	13023000	0	19294000	758540	2782000	402090	784370000	771750000	559250	54256000	11428000	6791400	9992.5	2775100	70529000	16420000	10031000	203570	4408800	998380	104800	7410200	4899800	102560000	3037200	1288000	892910	965070
ENSP00000215587.7;ENSP00000485021.1;ENSP00000478303.1;ENSP00000464739.1;ENSP00000479813.1;ENSP00000480562.1;ENSP00000479560.1;ENSP00000467905.1;ENSP00000465066.1	ENSP00000478303;ENSP00000215587;ENSP00000485021;ENSP00000464739	ENSG00000099817	POLR2E	182980000	28128000	38196000	21958000	58620000	59764000	156820000	67461000	101010000	18001000	63210000	41720000	26709000	38517000	40785000	21179000	33081000	21640000	8132000	2685900	8509900	2206000	59154000	57408000	71311000	11494000	41550000	9506700	58578000
ENSP00000215659.8;ENSP00000479972.1;ENSP00000379126.1;ENSP00000379124.3	ENSP00000215659	ENSG00000188130	MAPK12	29815000	825860	218060	171340	27114000	4640200	6033100	8013300	2006400	1197200	307540	0	23588000	9045200	3796600	3529200	435040	113640	4046200	362150	1359200	2583900	167640	1879700	387250	219140	0	5265300	2856400
ENSP00000215730.6;ENSP00000411095.1	ENSP00000215730	ENSG00000099940	SNAP29	80703000	81928000	45663000	31406000	223190000	86482000	51751000	96683000	108630000	12498000	77594000	92804000	71223000	22389000	38660000	39598000	19458000	24684000	16099000	3709800	6772300	57913000	40978000	61378000	56992000	75253000	32647000	81741000	28641000
ENSP00000215739.8;ENSP00000390836.1;ENSP00000408789.1;ENSP00000406466.1;ENSP00000397247.1;ENSP00000397252.1	ENSP00000215739	ENSG00000099949	LZTR1	476330	867740	735360	199830	2849500	3059100	694130	9086200	2595500	82084	1328500	1663600	943030	328100	2029400	630780	1109700	291110	674540	193960	15351	770930	606060	1416300	1099600	638260	0	472030	597650
ENSP00000215790.7;ENSP00000384996.3;ENSP00000385050.1;ENSP00000400620.1;ENSP00000377484.2;ENSP00000389994.1	ENSP00000215790	ENSG00000099992	TBC1D10A	8218500	2511500	7946700	2913600	85062000	8575500	20398000	11677000	14776000	2546000	1227300	8462500	19014000	1148600	4260900	6568900	8380200	10730000	1413000	1807500	610840	8656600	169380000	45880000	6427900	3172300	12147000	9331000	8547000
ENSP00000215793.7;ENSP00000400862.1;ENSP00000397267.1;ENSP00000412715.1	ENSP00000215793	ENSG00000099995	SF3A1	335350000	120140000	124660000	71307000	206100000	390030000	180950000	481030000	328920000	65162000	207800000	151510000	134260000	105100000	196890000	160020000	223530000	76258000	60894000	38325000	43199000	244140000	266820000	206460000	161460000	42349000	232050000	95007000	97550000
ENSP00000215882.5	ENSP00000215882	ENSG00000100075	SLC25A1	193990000	1332800000	73987000	122420000	623310000	365980000	99760000	1224600000	668130000	60051000	149600000	98873000	165960000	426360000	108940000	77060000	103970000	713460000	72627000	54575000	14585000	220750000	66137000	258940000	187390000	400890000	85536000	278830000	386990000
ENSP00000215886.4;ENSP00000407351.1	ENSP00000215886	ENSG00000100079	LGALS2	47010000	0	16745000	0	646180	7735000	0	70447000	652130000	189070	1498200000	28053000	17131000	0	18464000	10542000	1324600	360500000	3173400	463530	288870	16474000	7492100	0	110850000	1174400	10712000	67636	0
ENSP00000215904.6;ENSP00000385336.1	ENSP00000215904	ENSG00000241360	PDXP	30302000	231010000	32424000	14304000	860350000	26193000	155120000	98061000	129680000	10192000	38741000	18538000	205780000	9435400	12835000	22741000	19588000	24213000	15493000	6406700	9006500	91861000	11099000	26459000	60488000	22656000	38252000	35956000	90659000
ENSP00000215906.5	ENSP00000215906	ENSG00000128203	ASPHD2	253920	0	0	2476100	21898000	3708000	0	0	0	0	0	935900	0	722590	0	1040500	0	128520	79916	0	0	0	0	0	955100	594260	0	0	0
ENSP00000215909.5;ENSP00000388296.1	ENSP00000215909	ENSG00000100097	LGALS1	4498300000	4477700000	3697200000	2747700000	9930400000	4408400000	5836300000	9179600000	4629000000	2214700000	9463100000	14107000000	12042000000	1509100000	11716000000	3513400000	3093900000	1959700000	13222000000	2121500000	1247300000	1916700000	3468900000	4220100000	11024000000	6512600000	3941800000	4031800000	4625800000
ENSP00000215912.4;ENSP00000415608.1;ENSP00000414227.1	ENSP00000215912	ENSG00000100100	PIK3IP1	3894500	683980	9661200	4177500	63065000	17908000	21848000	6224900	6964600	693810	9417500	78015000	8624300	51314000	77505000	12448000	11812000	1344600	7494100	574510	475250	4216400	7299000	2261300	1936200	3242900	11315000	5391400	13117000
ENSP00000215919.3	ENSP00000215919	ENSG00000100105	PATZ1	2852100	503570	90248	183650	5652000	5329200	0	77666	3164600	219100	348690	192910	0	578120	747980	1237400	960150	5234100	1195700	55857	334480	330400	385350	607610	89825	187070	2444300	269140	0
ENSP00000215939.2	ENSP00000215939	ENSG00000100122	CRYBB1	530640	136200	836940	0	2499100	872780	592630	1057100	0	0	700640	1347300	0	0	0	259810	0	0	0	41865	152700	0	231690	5062000	0	0	0	0	1333400
ENSP00000215941.4;ENSP00000412534.2;ENSP00000405782.2;ENSP00000387507.1;ENSP00000385180.2;ENSP00000391744.1;ENSP00000393035.1;ENSP00000477088.1	ENSP00000215941	ENSG00000100124	ANKRD54	1867900	14538000	3687100	8855000	17759000	28330000	34026000	45262000	28342000	1007600	10750000	2556600	5127100	10798000	8583700	2698600	25052000	7398700	6937600	3003200	41922	467010	3835800	17047000	24206000	736460	16027000	9403400	15710000
ENSP00000215957.6;ENSP00000406053.1;ENSP00000416766.1;ENSP00000404543.1	ENSP00000215957	ENSG00000100139	MICALL1	11601000	12675000	422770	4268500	7596600	13821000	13371000	52273000	12250000	1785500	8797400	21283000	5359500	4558500	28166000	8368100	10496000	25994000	11233000	4989400	1533600	8184200	22876000	46545000	35284000	761140	5606100	10984000	3870400
ENSP00000216027.3;ENSP00000416679.1;ENSP00000381914.2;ENSP00000406284.1	ENSP00000216027	ENSG00000100209	HSCB	13885000	42659000	3138300	7493500	42709000	39552000	11041000	49409000	11662000	6412800	5251900	15593000	48825000	14272000	5345900	6441300	6551100	10672000	4418600	682510	500650	18072000	2807400	0	11539000	14814000	3950900	11402000	11357000
ENSP00000216034.4	ENSP00000216034	ENSG00000100216	TOMM22	177660000	134010000	109440000	37268000	332840000	307920000	145180000	220270000	205760000	28449000	62451000	55693000	393840000	181080000	44772000	91431000	128090000	133150000	11909000	7241500	14172000	40813000	94728000	166510000	217460000	83480000	129400000	119460000	251500000
ENSP00000216036.4;ENSP00000385567.1;ENSP00000391552.1;ENSP00000406822.1	ENSP00000216036	ENSG00000100218	RSPH14	0	0	0	0	0	1374800	0	598980	51268	0	0	0	0	0	0	0	46482000	170790	142510	0	33322	0	0	0	0	0	0	0	0
ENSP00000216038.5	ENSP00000216038	ENSG00000100220	RTCB	527190000	417120000	285180000	192190000	1247000000	522390000	665180000	1520600000	612930000	159900000	914400000	737590000	1059400000	294810000	528820000	179160000	352740000	230870000	311520000	128080000	68871000	736620000	536820000	860630000	699160000	304460000	518850000	475630000	381600000
ENSP00000216039.5;ENSP00000415189.1;ENSP00000410010.1;ENSP00000444798.1;ENSP00000393131.1;ENSP00000405182.1	ENSP00000216039	ENSG00000100221	JOSD1	1188100	0	0	359480	8417700	288260	924780	353460	1091100	0	0	0	0	2806400	688890	633920	179500	0	302580	0	0	0	886590	0	1044300	0	0	440800	0
ENSP00000216044.5;ENSP00000442881.1;ENSP00000439505.1;ENSP00000397891.1	ENSP00000216044	ENSG00000100226	GTPBP1	40596000	27142000	23067000	11934000	113930000	43046000	39670000	74831000	35377000	8069200	38425000	30748000	44060000	22913000	24957000	9563300	22987000	12022000	14874000	4100800	2607800	95090000	37331000	36509000	36360000	8375100	33769000	22925000	26203000
ENSP00000216075.6;ENSP00000409894.1;ENSP00000379081.3;ENSP00000379082.3	ENSP00000216075	ENSG00000100253	MIOX	222980	1112700	2018500	2066700	2016400	0	72824	58703000	508240	0	0	17235000	1160100	2147600	1854000	72832000	5878200	304710000	0	217920	9642.1	1689700	0	939290	3866200	8975300	0	312880	33875
ENSP00000216085.7	ENSP00000216085	ENSG00000100263	RHBDD3	722170	4131200	165820	2810400	0	1791600	12682000	17686000	12477000	0	2059800	0	0	3063300	1300300	444000	1807600	3324400	1531900	280280	0	5339300	0	3400000	1723100	0	0	0	5648200
ENSP00000216106.5;ENSP00000415500.1;ENSP00000401658.1;ENSP00000395532.1	ENSP00000216106	ENSG00000100281	HMGXB4	2359700	1096700	807310	399620	884480	4223700	4361000	5320200	1407900	217050	1563100	900680	919310	2287900	3860900	2131800	1840300	285780	1105300	192180	216800	0	14942000	254350000	2743700	5295800	2739400	319570	2145000
ENSP00000216117.8;ENSP00000413316.1	ENSP00000216117	ENSG00000100292	HMOX1	57633000	125540000	1857800000	8177900	238670000	127600000	195930000	713660000	832350000	44144000	128020000	175020000	16125000	51473000	12467000	39762000	3818200	74589000	5410300	1226600	33757000	226870000	38798000	90306000	149320000	121340000	38063000	4501400	43594000
ENSP00000216121.7;ENSP00000407851.1;ENSP00000403448.2;ENSP00000404227.1	ENSP00000216121	ENSG00000184117	NIPSNAP1	90265000	1242200000	76027000	39117000	1802300000	251240000	153990000	733130000	366520000	45773000	41563000	45488000	443860000	483360000	42049000	39981000	105820000	502310000	33218000	40408000	6269900	131470000	52361000	183520000	108010000	21327000	90239000	189950000	218550000
ENSP00000216122.3;ENSP00000371441.5;ENSP00000393977.1;ENSP00000408705.1;ENSP00000412847.1	ENSP00000216122	ENSG00000100297	MCM5	120410000	2074500	21991000	5488300	843820	86509000	50664000	186290000	36325000	2940300	16503000	13048000	8942900	2728800	10950000	27300000	6768800	1211700	374410	1576500	1898500	3983400	70600000	18956000	28963000	10500000	38523000	1100600	1641700
ENSP00000216127.4	ENSP00000216127	ENSG00000100302	RASD2	0	0	1605900	0	0	3692400	0	10661000	2183100	370510	0	5569600	0	612510	2951700	0	0	0	0	911300	0	4831400	0	0	2474800	0	7854300	4175200	2046700
ENSP00000216129.6	ENSP00000216129	ENSG00000100304	TTLL12	106340000	147960000	47195000	76621000	307430000	229570000	521200000	346460000	233510000	79699000	221460000	105640000	65546000	40008000	79219000	56202000	61938000	35880000	38009000	35246000	11156000	31279000	88436000	115810000	146320000	51532000	141310000	88244000	164460000
ENSP00000216133.5;ENSP00000410896.1;ENSP00000384035.3	ENSP00000216133	ENSG00000100307	CBX7	8154300	4743300	5669000	5021700	6990000	5800000	8086900	19553000	12517000	293660	6867900	3715600	6541000	5005200	9426900	4174400	12255000	537690	6788600	3267300	284720	12417000	14111000	9245700	11760000	694290	10306000	2075700	7787000
ENSP00000216139.5;ENSP00000435120.1	ENSP00000216139	ENSG00000100312	ACR	0	0	0	0	604020	0	27093000	588650	0	0	0	0	1572700	0	0	0	1421900	0	0	0	0	0	0	1712400	149530	0	387580	0	0
ENSP00000216160.6;ENSP00000333049.3	ENSP00000216160	ENSG00000100324	TAB1	29283000	24339000	7305400	8527900	70218000	17494000	75234000	45463000	17638000	2662700	13711000	33318000	11005000	4877500	38632000	11119000	13770000	9062800	19660000	6141500	1379000	16659000	37569000	21503000	54597000	14778000	22687000	15948000	12379000
ENSP00000216181.5;ENSP00000384631.1;ENSP00000414852.1;REV__ENSP00000451328.1	ENSP00000216181	ENSG00000100345	MYH9	3454300000	2352000000	5250700000	1219000000	982910000	2847500000	1370400000	5346200000	3997300000	1125200000	4869800000	2652400000	1731200000	1190800000	4150300000	1717100000	1380400000	1740100000	2878600000	519470000	621290000	1099900000	4530100000	5803200000	2811900000	1778200000	3853100000	1922600000	1837600000
ENSP00000216218.3;ENSP00000481328.1;ENSP00000412049.1;ENSP00000484210.1;ENSP00000392067.1;ENSP00000397062.1	ENSP00000216218	ENSG00000100380	ST13	1046600000	2293800000	623400000	733510000	5333300000	1247900000	1648200000	2193000000	928430000	206540000	1082000000	707620000	1893100000	963420000	1823200000	828660000	1135200000	1158500000	1209500000	195070000	133190000	382460000	1224100000	1815000000	1199500000	721240000	1020900000	557950000	1401800000
ENSP00000216225.8	ENSP00000216225	ENSG00000100387	RBX1	168690000	40503000	121260000	15617000	186730000	110840000	76489000	190660000	71966000	27077000	9699400	31933000	62857000	39749000	39927000	48069000	28315000	20931000	39753000	6476200	7550200	43164000	1215400000	142360000	83315000	5714900	13654000	3260000	34866000
ENSP00000216237.5;ENSP00000414423.1;ENSP00000399405.1	ENSP00000216237	ENSG00000100395	L3MBTL2	1846400	0	0	0	0	139950	1690900	0	0	0	0	137680	3388300	0	3125500	797270	0	535590	258920	0	41930	983150	0	0	0	0	114000	0	38168
ENSP00000216241.9;ENSP00000392046.1;ENSP00000412359.1	ENSP00000216241	ENSG00000100399	CHADL	0	0	0	39931	35802000	0	267270	2009000	77446	0	0	728640	1053500	0	478080	11809	0	0	95382	1181600	0	0	0	254670	875110	0	0	127070	1182100
ENSP00000216252.3	ENSP00000216252	ENSG00000100410	PHF5A	190540000	71110000	146970000	41306000	229150000	416510000	75699000	464090000	215670000	71914000	45358000	111500000	101210000	81393000	191200000	62337000	133280000	72001000	63023000	14380000	22548000	354920000	26658000	195370000	88539000	76142000	200220000	139510000	39723000
ENSP00000216254.4	ENSP00000216254	ENSG00000100412	ACO2	815740000	1385200000	567180000	405510000	6643100000	922140000	1661900000	4422100000	3778500000	261770000	993800000	1418200000	22942000000	1458400000	500910000	803390000	669040000	3377900000	279150000	210080000	114240000	1886500000	763550000	654530000	1821900000	961310000	931090000	2024400000	1201200000
ENSP00000216259.7;ENSP00000400889.1	ENSP00000216259	ENSG00000100417	PMM1	7016400	12625000	915790	1041800	24733000	12444000	8418100	22173000	15940000	2731500	16179000	10436000	25772000	742170	11469000	6001500	13605000	3999200	4815500	1036300	167930	7845300	4456800	9578300	7125100	585650	1433600	6017500	746550
ENSP00000216264.8;ENSP00000400859.1	ENSP00000216264	ENSG00000100422	CERK	135970	0	52975	0	75036	94211	0	0	699560	0	0	0	317800	0	0	0	112860	0	0	0	0	0	0	0	0	0	0	0	0
ENSP00000216274.5;ENSP00000452328.1;ENSP00000451840.1;ENSP00000450730.1	ENSP00000216274	ENSG00000129465	RIPK3	13005000	0	5130100	6422400	29440000	13369000	648680	116110000	40794000	2626200	35452000	3591000	0	0	898380	12053000	995870	3701800	1089400	166380	1455500	0	15283000	695350	28583000	6907300	26399000	3647600	595530
ENSP00000216277.8;ENSP00000376716.2;ENSP00000450534.1;ENSP00000450437.1;ENSP00000450812.1;ENSP00000451267.1;ENSP00000450564.1;ENSP00000451600.1;ENSP00000451757.1	ENSP00000216277	ENSG00000090060	PAPOLA	37565000	23867000	6874900	5811600	8711200	31856000	99122000	63087000	14381000	3083000	22375000	3420200	8975800	6606200	22569000	19704000	11511000	2009400	9008700	1332100	696440	13165000	30411000	32375000	17865000	2476500	20728000	7718400	7957700
ENSP00000216286.4;ENSP00000443730.2;ENSP00000482803.1	ENSP00000216286	ENSG00000087303	NID2	32354000	46199000	85550000	184880000	93498000	175210000	40533000	532110000	193390000	167880000	826400000	1680800000	2449400000	763090000	370220000	177700000	124350000	239200000	370610000	186420000	95098000	129870000	185420000	2409100000	540820000	985050000	408850000	259530000	318350000
ENSP00000216288.7;ENSP00000450460.1	ENSP00000216288	ENSG00000075413	MARK3	0	0	232310	211490	107680	343660	0	0	0	0	0	148940	192080	321660	0	133180	297890	0	127420	0	222910	0	0	0	0	88549	54026	21900	112180
ENSP00000216294.4	ENSP00000216294	ENSG00000023608	SNAPC1	0	0	108400	799350	6405900	54241	0	673610	369580	36056	0	386300	3573700	4915100	937560	0	648060	0	17428	0	0	0	51095	81305	0	0	191780	0	1139200
ENSP00000216297.2;ENSP00000452259.1;ENSP00000451517.1;ENSP00000450910.1	ENSP00000216297	ENSG00000092201	SUPT16H	152910000	35646000	35679000	20141000	99989000	181750000	125310000	112940000	84056000	18864000	45376000	26581000	28808000	44776000	57421000	23255000	85198000	20000000	34092000	9335700	8193600	93052000	54290000	73692000	41708000	7225300	68412000	29232000	43778000
ENSP00000216336.2	ENSP00000216336	ENSG00000100448	CTSG	157840000	35591000	419630000	94090000	11079000	166160000	131610000	120770000	57283000	242250000	421090000	351690000	59904000	15667000	143290000	83885000	43934000	9581000	64976000	26561000	134390000	304660000	317740000	186480000	238820000	1487800000	202940000	54300000	45808000
ENSP00000216338.4;ENSP00000450576.2;ENSP00000371988.4	ENSP00000216338	ENSG00000100450	GZMH	1583500	0	4986100	56742	0	10689000	287290	5858200	3690400	1798300	5399200	0	0	0	635120	562460	0	7704300	1069500	0	0	0	1410200	3428800	0	0	447390	0	5041600
ENSP00000216373.5;ENSP00000445328.1;ENSP00000484766.1	ENSP00000216373	ENSG00000100485	SOS2	564450	1485900	606300	177790	4287400	502780	1570200	3327700	818390	164110	244620	119110	527190	272170	662060	388090	607450	264520	197820	220130	94514	0	393250	3313400	226940	511160	587310	529540	247040
ENSP00000216392.7;ENSP00000431657.1	ENSP00000216392	ENSG00000100504	PYGL	39625000	3118300000	166480000	17914000	78623000	101450000	91552000	132070000	36206000	100750000	155330000	130130000	44291000	4403600	71702000	72596000	50293000	18159000	75979000	18921000	48477000	107880000	151080000	333090000	172230000	548230000	46673000	89229000	96507000
ENSP00000216410.3;ENSP00000452032.1;ENSP00000452310.1	ENSP00000216410	ENSG00000100522	GNPNAT1	30750000	524810000	36547000	101160000	39922000	84772000	158620000	408180000	175820000	8315100	52320000	56589000	12111000	12041000	94263000	93754000	34659000	11116000	18712000	33914000	2884100	548210000	82966000	41378000	230300000	38835000	14138000	256900000	9273500
ENSP00000216446.4;ENSP00000450533.1;ENSP00000450892.1;ENSP00000451218.1;ENSP00000451023.1	ENSP00000216446	ENSG00000100558	PLEK2	1076300	10974000	0	2739300	1197500	38214	0	36196000	19339000	283500	527970	2328600	1055700	126090	0	3837300	0	0	610910	327090	0	1482600	5374600	0	3277000	0	763830	163500	10468000
ENSP00000216465.5;ENSP00000452498.1;ENSP00000314404.5;ENSP00000450487.1	ENSP00000216465	ENSG00000100577	GSTZ1	0	96827000	0	1368000	71024000	7486600	0	2400700	2337500	0	923040	0	0	18752000	168940	0	2586000	38695000	1049300	784120	0	166410	0	16276000	257920	36158	0	13589000	9967700
ENSP00000216468.7	ENSP00000216468	ENSG00000100580	TMED8	56519000	6020300	15692000	5841900	93917000	24942000	157150000	50477000	12625000	5863700	20163000	20332000	8909700	8746200	14377000	4229600	11670000	20785000	8864100	5226000	1625000	14820000	11678000	13687000	26301000	12766000	25132000	16891000	38128000
ENSP00000216471.4;ENSP00000450941.1	ENSP00000216471	ENSG00000100583	SAMD15	0	1711300	0	0	0	25371	400560	72159	322360	14510	136090	0	1784700	2468900	0	0	11532000	0	0	69115	0	0	0	0	0	0	201050	0	505820
ENSP00000216479.3;ENSP00000440108.2;ENSP00000451569.1;ENSP00000451475.1;ENSP00000452127.1;ENSP00000451467.1;ENSP00000450890.1	ENSP00000216479	ENSG00000100591	AHSA1	199100000	446310000	177450000	49158000	603220000	351160000	499950000	549420000	237650000	61965000	126230000	204050000	331290000	58048000	167470000	79404000	238070000	27289000	81935000	51059000	33173000	170650000	140650000	205860000	173260000	75512000	186360000	104480000	211480000
ENSP00000216484.2;ENSP00000452189.1	ENSP00000216484	ENSG00000100596	SPTLC2	9469400	5964500	6174800	7498900	19085000	23981000	12915000	62532000	31095000	6076100	7766900	7243400	27706000	6114800	12114000	4012200	6132800	6188100	1126600	1999500	819050	17405000	5896500	34562000	22233000	6068600	10436000	5256800	14242000
ENSP00000216489.3;ENSP00000451386.1;ENSP00000451886.1	ENSP00000216489	ENSG00000100601	ALKBH1	1784800	829820	736910	0	784850	2054300	0	11064000	2291800	0	789570	4873000	0	875880	437760	218880	375420	1092800	291880	52754	146060	559160	3853100	181960	10091000	0	1148000	1563100	0
ENSP00000216540.4	ENSP00000216540	ENSG00000100652	SLC10A1	0	7769500	0	0	0	0	0	0	6743100	0	20180000	9410700	0	0	0	0	0	0	0	1838700	85801	0	4878800	0	0	0	0	0	0
ENSP00000216605.8;ENSP00000438588.1;ENSP00000450560.2;ENSP00000476468.1	ENSP00000216605	ENSG00000100714	MTHFD1	294290000	3945000000	136590000	101710000	765730000	275120000	191330000	990160000	435160000	61234000	248210000	212790000	284700000	186360000	138830000	143010000	119150000	408550000	99672000	22932000	31113000	312140000	362680000	148320000	370710000	521010000	191230000	249760000	256260000
ENSP00000216639.3;ENSP00000450820.1;ENSP00000451682.1;ENSP00000451412.1	ENSP00000216639	ENSG00000100749	VRK1	69151000	1912000	12947000	4276100	6446200	67906000	206380000	97813000	64219000	10142000	2829600	14635000	3198400	1576600	15499000	8329200	23729000	14102000	6537400	2610300	4456700	9506300	15376000	33075000	25882000	3523900	33498000	2929400	4242500
ENSP00000216733.3;ENSP00000416684.2;ENSP00000340607.3	ENSP00000216733	ENSG00000100842	EFS	617380	0	0	835720	3522900	410750	0	2135400	0	464630	567630	3014600	0	0	1327900	102110	31227	6837400	0	0	0	0	1899200	5385300	598630	0	504730	990490	159980
ENSP00000216780.4;ENSP00000453444.1;ENSP00000380171.4	ENSP00000216780	ENSG00000100889	PCK2	147700000	8538700000	81361000	32604000	49567000	214220000	34232000	5589300000	4180700000	31428000	70712000	55001000	14150000	954000000	25254000	262180000	22717000	3281300000	7680400	10601000	9325600	814850000	127040000	48013000	489270000	256490000	116520000	157720000	71207000
ENSP00000216797.5;ENSP00000451257.1;ENSP00000450537.1;ENSP00000450514.1;ENSP00000451281.1	ENSP00000216797	ENSG00000100906	NFKBIA	20328000	29817000	22320000	18828000	42017000	148370000	76961000	27746000	42311000	10014000	45851000	44260000	51893000	8875300	41256000	17756000	46796000	12887000	37294000	6922800	2382600	2552900	69473000	51141000	53130000	28583000	43073000	35834000	50040000
ENSP00000216802.5;ENSP00000484569.1;ENSP00000453487.1;ENSP00000452940.1;ENSP00000485798.1;ENSP00000453195.1;ENSP00000453161.1	ENSP00000216802;ENSP00000484569	ENSG00000100911	PSME2	2873700000	2337300000	1347100000	478650000	595090000	1878600000	273210000	3150200000	3224000000	383460000	773480000	735350000	402600000	406470000	521470000	551140000	506530000	271540000	175980000	84833000	222040000	769390000	437150000	967490000	750010000	309790000	1460100000	755180000	1311600000
ENSP00000216807.6;ENSP00000446826.1	ENSP00000216807	ENSG00000100916	BRMS1L	3340700	3218600	2061000	1812000	3994800	5820000	2387100	4446300	1628800	867780	4154400	40516000	35506000	1942600	11809000	2754400	5487400	1776700	7304700	717550	899990	1129400	1887500	15920000	7380500	98176	3432700	10106000	4689700
ENSP00000216832.4;ENSP00000452318.1;ENSP00000452217.1	ENSP00000216832	ENSG00000100941	PNN	101830000	52428000	19283000	22793000	68511000	108900000	94897000	194220000	147950000	11330000	43797000	32042000	38889000	31569000	39397000	29213000	57252000	22451000	27137000	15301000	10007000	64487000	95655000	57631000	38647000	7431600	79576000	24857000	35555000
ENSP00000216862.3;ENSP00000379284.3;ENSP00000379285.3	ENSP00000216862	ENSG00000019186	CYP24A1	1356800	46238000	0	0	0	0	245130	59452000	63877000	945660	0	1557500	1184400	0	1152900	0	364530	400320	0	866080	923020	67727000	0	0	0	0	0	0	1444900
ENSP00000216879.4;ENSP00000338643.2;ENSP00000473616.1;ENSP00000452019.1;ENSP00000451675.1;ENSP00000473400.1	ENSP00000216879	ENSG00000088833	NSFL1C	322150000	457630000	358050000	165330000	683820000	421900000	474150000	752940000	455710000	107660000	355060000	367520000	543910000	165810000	347470000	142450000	310000000	152310000	269960000	88468000	66600000	347680000	472320000	502880000	399300000	189850000	339200000	266320000	478290000
ENSP00000216951.2;ENSP00000407517.2	ENSP00000216951	ENSG00000100983	GSS	153970000	81145000	33095000	34661000	107220000	64234000	245290000	303420000	111320000	36696000	64476000	78741000	94070000	37290000	49113000	40713000	65359000	111170000	43843000	36158000	5463900	46575000	88349000	95625000	147360000	39781000	40455000	104130000	100450000
ENSP00000216962.3;ENSP00000395451.1	ENSP00000216962	ENSG00000100994	PYGB	276050000	820710000	212500000	382980000	6441400000	310820000	784610000	1181700000	264270000	103160000	862980000	1251200000	7183600000	440450000	384260000	258860000	342560000	244950000	215830000	348340000	51474000	402620000	699240000	490530000	1331500000	341700000	255290000	1431900000	316740000
ENSP00000216968.3;ENSP00000489117.1;ENSP00000489456.1	ENSP00000216968	ENSG00000101000	PROCR	8319200	14794000	32841000	45768000	12563000	58900000	1047200	62360000	33518000	5305900	51943000	15373000	18576000	22658000	35911000	14997000	26938000	9436700	54176000	16924000	2553700	3103800	12439000	536360000	35753000	84646000	31289000	1483200	53342000
ENSP00000217026.4;ENSP00000380072.4	ENSP00000217026	ENSG00000101057	MYBL2	106810	0	0	0	0	164980	65545	0	449950	0	0	0	0	0	12003	0	0	0	0	0	0	0	0	0	0	0	0	0	0
ENSP00000217109.4;ENSP00000409035.1;ENSP00000387968.1;ENSP00000405171.1	ENSP00000217109	ENSG00000101138	CSTF1	89816000	65422000	37723000	9592500	101660000	82033000	76067000	128970000	67995000	16817000	62985000	60865000	23629000	29567000	36255000	13520000	31658000	16411000	18483000	10299000	1605000	51043000	88458000	52523000	55735000	8700300	60252000	29166000	35782000
ENSP00000217121.5;ENSP00000344647.4;ENSP00000343547.4;ENSP00000482024.1;ENSP00000482370.1	ENSP00000217121	ENSG00000101150	TPD52L2	522840000	93918000	324740000	227230000	357210000	412490000	818800000	869990000	392530000	132550000	807980000	581650000	397890000	239300000	542170000	208730000	167010000	196960000	245370000	139970000	47144000	402970000	538020000	730630000	804880000	576950000	446100000	333490000	286060000
ENSP00000217131.5	ENSP00000217131	ENSG00000101160	CTSZ	305320000	1466100000	475440000	139660000	102910000	1083000000	130210000	581100000	924990000	121250000	296830000	419270000	415660000	271520000	212500000	560630000	210190000	509470000	168300000	58930000	88968000	105510000	65583000	233270000	386210000	363480000	331680000	210740000	358890000
ENSP00000217133.1	ENSP00000217133	ENSG00000101162	TUBB1	1835700	261150000	1917100000	773530	8843000	1630200	2231600	4538800	1631000	12162000	15567000	5491300	2494200	2862400	1645800	4317100	1444200	1446600	505360	4928900	19724000	18292000	28377000	251460000	37569000	50011000	5958100	6446300	126000000
ENSP00000217246.4	ENSP00000217246	ENSG00000172264	MACROD2	944990	2185200	263540	6283700	41938000	2413400	1403400	25425	4045600	10141	1167300	3610100	0	1835600	25416000	3246600	11625000	5497000	6675200	2942900	381470	771180	1723500	2360200	8922800	312940	0	5260100	1444100
ENSP00000217289.4;ENSP00000441063.1;ENSP00000368121.1	ENSP00000217289	ENSG00000101311	FERMT1	7873400	50681	4833300	9803300	78621000	49001000	11059000	89044000	51769000	8836800	6513900	63879000	5307400	2703600	1768800	29694000	4728900	6656400	483780	3423400	1019200	7446400	47886000	2929000	16540000	2191100	1953500	1662100	25222000
ENSP00000217313.2	ENSP00000217313	ENSG00000101335	MYL9	0	0	0	0	0	0	0	467960	0	57698	242790	0	340460	0	442570	0	0	0	0	89459	0	0	0	0	560670	0	0	0	0
ENSP00000217315.5;ENSP00000381104.2;ENSP00000404755.1;ENSP00000413382.1;ENSP00000390314.1	ENSP00000217315	ENSG00000101337	TM9SF4	70480000	162360000	46112000	49396000	83897000	148860000	50756000	257820000	250040000	18431000	78917000	43544000	28073000	81571000	179640000	159600000	47298000	54322000	9243000	16014000	38983000	180410000	32236000	113110000	86178000	23536000	96136000	166990000	42958000
ENSP00000217372.2;ENSP00000350558.4;ENSP00000476857.1;ENSP00000341840.5;ENSP00000409474.1	ENSP00000350558;ENSP00000217372	ENSG00000101391	CDK5RAP1	499540	1215000	0	89154	576710	3573400	2859600	8891000	1943900	949730	4941900	408610	908890	5059200	451800	760470	710930	632920	0	0	0	0	512340	0	5443800	159650	0	1166200	995630
ENSP00000217381.2	ENSP00000217381	ENSG00000101400	SNTA1	2195700	10845000	262530	3794500	538410000	304080	25058000	103530000	24012000	764230	6598800	8589500	904440000	45864000	5923000	23481	2018200	2818000	9487400	1416700	6682300	64535000	6028700	517910	9456700	5365800	7779600	15037000	4165800
ENSP00000217402.2	ENSP00000217402	ENSG00000101421	CHMP4B	278520000	83084000	39066000	105420000	529500000	276760000	47379000	160110000	244020000	21983000	151260000	190460000	106250000	90307000	65706000	127770000	112350000	92804000	116420000	5086400	38179000	215270000	10370000	116390000	142680000	105540000	109580000	86446000	76968000
ENSP00000217407.2	ENSP00000217407	ENSG00000129988	LBP	49477000	54067000	10764000	51143000	4135900	34196000	261950000	92324000	46575000	27944000	561090000	134860000	70853000	38615000	26733000	73430000	11525000	91161000	106390000	27312000	35303000	61133000	74893000	273250000	55625000	842660000	10061000	107230000	90634000
ENSP00000217420.1	ENSP00000217420	ENSG00000101438	SLC32A1	0	0	0	0	18924000	0	0	0	0	0	0	0	0	26075	0	0	0	0	0	0	0	561790	0	0	25106	0	0	0	0
ENSP00000217423.3	ENSP00000217423	ENSG00000101441	CST4	929320	949090	0	1324300	27258000	1641900	982100	12782000	6847100	2118800	5137100	4130700	87549000	6015200	4038700	1027300	2603100	1063500	65677000	25328000	1351500	9191300	12887000	10851000	10598000	26821000	7539600	21970000000	12195000
ENSP00000217426.2;ENSP00000442820.1	ENSP00000217426	ENSG00000101444	AHCY	1254500000	3145200000	929640000	426230000	2922400000	2139500000	2172500000	2428700000	1246200000	433920000	1428000000	1243200000	859150000	1404100000	1230000000	549660000	1113800000	2086600000	488990000	502450000	185620000	1440000000	631230000	2251200000	1132200000	502910000	696990000	703220000	841420000
ENSP00000217455.4;ENSP00000435581.1;ENSP00000431175.1;ENSP00000433923.1;ENSP00000419403.1;ENSP00000416217.1;ENSP00000403862.1;ENSP00000434216.1;ENSP00000435115.1	ENSP00000217455	ENSG00000101473	ACOT8	1743100	61306000	12113000	6875200	89348000	23756000	15783000	85660000	37765000	3260600	46472000	2369900	40538000	26268000	3330600	3293900	3202700	26889000	755190	3517500	1028900	4550300	11930000	5978000	15900000	1196300	11679000	6470600	30172000
ENSP00000217456.2;ENSP00000395874.1	ENSP00000217456	ENSG00000101474	APMAP	226530000	911380000	262780000	109130000	530470000	699960000	1034300000	564950000	331900000	130590000	674540000	303430000	463890000	1948100000	416060000	148220000	323250000	121580000	146420000	76990000	81215000	535850000	380410000	1366400000	303710000	1019100000	280090000	222940000	477750000
ENSP00000217901.5;ENSP00000359110.3;ENSP00000482665.2;ENSP00000408529.2;ENSP00000359111.1;ENSP00000401862.1;ENSP00000400115.1	ENSP00000217901	ENSG00000067829	IDH3G	173470000	100590000	80880000	58332000	1172500000	207420000	493660000	1052300000	538830000	15684000	177170000	157580000	2573600000	453830000	90855000	113290000	145360000	202200000	66392000	40482000	15587000	67800000	122150000	336260000	407580000	99300000	177670000	454230000	453300000
ENSP00000217939.5	ENSP00000217939	ENSG00000101825	MXRA5	3941900	3860500	251350	1566000	458970	42009000	642720	13238000	1569600	3567100	11721000	15699000	14725000	8121500	3960500	1256700	640350	2744000	6015800	1066900	715360	668560	28821000	889640	4293800	1556100	136850	609520	1245600
ENSP00000217957.3	ENSP00000217957	ENSG00000101842	VSIG1	0	0	2779800	317320000	0	441270	754440000	194580	188500	780330	24541000	0	19041000	47236	5623500	253590	0	0	0	1688500	562360	0	0	0	4009600	5070400	711760	0	0
ENSP00000217958.3;ENSP00000345963.5;ENSP00000361369.1;ENSP00000354906.5;ENSP00000361370.1	ENSP00000217958	ENSG00000101843	PSMD10	242140000	247150000	95813000	86020000	566240000	240240000	378960000	564500000	212790000	38957000	95867000	198310000	158720000	64218000	157110000	44879000	101350000	67388000	109190000	45267000	14852000	20147000	131350000	258890000	225560000	17935000	135510000	87576000	135930000
ENSP00000217961.4	ENSP00000217961	ENSG00000101846	STS	0	128310	57178	0	396860	0	0	0	2206500	0	0	0	0	0	0	0	0	0	216890	0	370600	0	1004800	59724000	0	128800	931940	589110	84816
ENSP00000217971.7;ENSP00000442821.1	ENSP00000217971	ENSG00000101856	PGRMC1	299800000	2859800000	74640000	271690000	2181800000	567520000	1072200000	774310000	1134400000	20483000	306050000	290190000	141970000	396180000	544950000	170970000	1385700000	1118100000	430540000	211110000	37298000	427780000	194030000	747010000	494340000	400780000	62470000	522810000	1400600000
ENSP00000217999.1	ENSP00000217999	ENSG00000101883	RHOXF1	0	0	0	0	0	0	8805300	0	810000	0	0	0	0	0	0	0	0	96409000	0	0	0	0	0	0	601660	0	0	0	0
ENSP00000218004.1;ENSP00000361179.1;ENSP00000361175.1	ENSP00000218004	ENSG00000101888	NXT2	11375000	3365000	2791800	6353800	21256000	9034400	67126000	6999700	1168400	2211100	4056400	534430	1323700	291760	0	0	1573100	0	694400	989440	774250	0	0	33553000	854700	0	4003900	674110	7142900
ENSP00000218032.6;ENSP00000312082.5	ENSP00000312082;ENSP00000218032	ENSG00000101916	TLR8	605320	523230	2297100	18584	50688000	3128100	1893000	5905700	16247000	1050200	4627000	1792200	1109400	171880	5864800	8254.1	218720	12280	19144000	16735	788790	11193000	180690	1314600	0	1689700	76639	6033200	97871
ENSP00000218099.2;ENSP00000377650.2	ENSP00000218099	ENSG00000101981	F9	12776000	294870000	291120000	78636000	9398000	75499000	108240000	94016000	47931000	119220000	325370000	213690000	1241700000	290410000	93959000	49353000	24511000	1351700000	218350000	91250000	28833000	24976000	19363000	942340000	51706000	162400000	57977000	112780000	293280000
ENSP00000218104.3	ENSP00000218104	ENSG00000101986	ABCD1	4521100	95679000	7480300	1131700	3835900	8438800	210410000	64322000	103430000	13586000	15307000	5697800	19783000	2631500	3878800	3139700	893240	2594400	2452500	942500	3749700	7144100	10382000	53290000	4150100	356390000	4347600	3858000	57543000
ENSP00000218230.5	ENSP00000218230	ENSG00000102109	PCSK1N	0	77092	0	99339000	898860000	2654700	3322900	165570000	77093000	1670600	0	8542200	14503000	5877400	0	25484000	47390	6852600	413480	919530	4002700	251870000	0	4899900	60783000	4135600	2606700	7609900	431590000
ENSP00000218340.3	ENSP00000218340	ENSG00000102218	RP2	37808000	68024000	27631000	10263000	166420000	28161000	34835000	126460000	40537000	8769700	60672000	38562000	16099000	7989600	17371000	5531100	26405000	19483000	13253000	10277000	11471000	7116700	4963100	193110000	38208000	17661000	20071000	5045500	35566000
ENSP00000218348.3;ENSP00000366311.2;ENSP00000366279.2	ENSP00000218348	ENSG00000102226	USP11	17731000	3509200	1916300	950260	42227000	13100000	84039000	11576000	5191900	4191200	2521300	11515000	4417400	1752300	6368600	1385100	6370800	1163100	3990000	1424200	4701500	760940	2480700	8757500	6864400	796870	12036000	2002400	3727900
ENSP00000218516.3;ENSP00000476935.1	ENSP00000218516	ENSG00000102393	GLA	3840500	27034000	11729000	5552900	9666400	73703000	58598000	131680000	30336000	9001900	54064000	15968000	7225200	31734000	25340000	9581100	34551000	35962000	6653000	6801700	1270800	13641000	40263000	29031000	30595000	11636000	8164700	20573000	269650000
ENSP00000218721.1	ENSP00000218721	ENSG00000102539	MLNR	0	0	0	0	0	0	0	0	0	0	0	0	0	494410	0	0	0	0	0	0	0	0	0	0	0	0	0	0	0
ENSP00000218789.5;ENSP00000397068.2;ENSP00000364888.4	ENSP00000218789	ENSG00000102606	ARHGEF7	85817000	37148000	73035000	23603000	259590000	51248000	104890000	214300000	143390000	14480000	56860000	57617000	60458000	32325000	61664000	29643000	26137000	41864000	24348000	10037000	8551000	16217000	91766000	141800000	56687000	20430000	58467000	32093000	182420000
ENSP00000218867.3	ENSP00000218867	ENSG00000102683	SGCG	159790	663390	0	761770	0	146420	1555000	749850	456940	163660	0	2295800	1063800000	167450	293740	321250	119580	0	354250	772570	39672	61493	1307600	694230	2207000	10211000	1057500	1398800	595110
ENSP00000218894.10;ENSP00000473592.1;ENSP00000419754.1;ENSP00000353388.4;ENSP00000348512.3;ENSP00000439000.2;ENSP00000417510.1;ENSP00000473416.1;ENSP00000420170.1;ENSP00000419787.2	ENSP00000218894	ENSG00000102710	SUPT20H	6005700	383850	0	0	112370	1344400	1106000	5838900	869890	20246	4330600	0	3596600	1259700	417740	390100	1922000	1144200	82512	60693	489400	1151700	413940	1713600	435290	137800	843210	633220	449960
ENSP00000219022.2	ENSP00000219022	ENSG00000102837	OLFM4	3378400	4120200	61328000	1883100	122500	6715500	1092300	606620000	187590000	60336000	33917000	64257000	331050	463780	3942100	47115000	632360	223990	1050400	5963600	34080000	28008000	6208900	7604600	4516200	11771000	3525000	13704000	5667000
ENSP00000219066.1;ENSP00000456301.1;ENSP00000455267.1	ENSP00000219066	ENSG00000065057	NTHL1	7140600	5218400	4555500	2655100	8721400	3245400	6805900	22139000	16117000	312580	3743300	1005200	1820100	954550	5850700	2640000	3536800	1386500	1506400	190490	871640	1754500	13456000	5822500	10880000	0	8586800	4128000	2441100
ENSP00000219069.5;ENSP00000458214.1;ENSP00000461861.1;ENSP00000460278.1;ENSP00000459998.1;ENSP00000444497.1	ENSP00000219069	ENSG00000006194	ZNF263	107160	0	0	88270	0	608830	84840	0	0	0	0	0	0	48546	0	0	58549	0	0	0	131440	0	0	0	0	0	0	0	0
ENSP00000219070.4;ENSP00000394237.2;ENSP00000461421.1;ENSP00000444143.1;ENSP00000456096.1;ENSP00000456518.1;ENSP00000457949.1	ENSP00000219070	ENSG00000087245	MMP2	1941300	2185000	1916000	8417600	5695500	56361000	27044000	26149000	14210000	27664000	212010000	101040000	9793400	377070	37696000	7844300	8091800	2581300	91706000	9599700	2031300	8929100	40766000	27624000	18702000	17888000	4616800	1197800	6168900
ENSP00000219204.3;ENSP00000454237.1;ENSP00000457465.1	ENSP00000219204	ENSG00000102931	ARL2BP	14786000	13226000	36389000	4196500	29967000	53866000	54135000	48409000	8566000	2498800	22492000	7225800	21045000	2838000	29302000	5969600	21662000	2833000	138440	2939600	2038500	4428600	21734000	30714000	16596000	1606600	14316000	9986200	13827000
ENSP00000219240.4;ENSP00000461848.1;ENSP00000460966.1;ENSP00000464249.1	ENSP00000219240	ENSG00000102967	DHODH	21471000	43824000	8474300	12620000	70103000	38278000	53778000	55035000	52736000	4474000	20379000	16590000	164470000	72869000	21416000	17771000	19892000	70224000	9409700	5866600	1601600	34351000	37993000	12282000	27730000	24313000	12657000	30548000	47830000
ENSP00000219251.7	ENSP00000219251	ENSG00000102977	ACD	11219000	5138300	973280	0	2467200	273440	3901800	1814300	0	394820	616110	205070	507470	195390	342710	196210	234860	0	0	0	714690	0	525550	349860	923580	3116400	1902400	20069	0
ENSP00000219252.4;ENSP00000456367.1	ENSP00000219252	ENSG00000102978	POLR2C	87913000	24700000	73136000	11409000	77420000	68081000	64370000	75782000	86306000	14002000	45452000	16113000	34054000	19902000	45518000	14597000	49613000	19184000	18650000	6430200	8233100	18094000	52535000	54792000	49587000	14694000	54393000	22397000	41117000
ENSP00000219271.3;ENSP00000457084.1	ENSP00000219271	ENSG00000102996	MMP15	0	934500	0	285090	2140900	2109800	2033100	3095500	3959700	7506.1	365150	0	8195000	3621600	73864	267740	8472.2	0	237890	426350	26115	1236800	834710	7299000	5979700	564860	0	1512000	449770
ENSP00000219299.4;ENSP00000480255.1;ENSP00000455923.1	ENSP00000219299	ENSG00000103021	CCDC113	932920	0	72059000	761940	0	49674	781470	1489500	0	34958000	170690000	0	0	0	0	7101000	17513000	0	0	32403	0	0	0	1226000	86290000	0	0	0	0
ENSP00000219302.3	ENSP00000219302	ENSG00000103024	NME3	228090000	85251000	211110000	108630000	310010000	308270000	117340000	301810000	336520000	47039000	261060000	272980000	194440000	114390000	186440000	162650000	243650000	301390000	69934000	11816000	30237000	742380000	55903000	152950000	288660000	140050000	83115000	250920000	405110000
ENSP00000219313.4;ENSP00000454999.1;ENSP00000457244.1;ENSP00000455953.1	ENSP00000219313	ENSG00000103035	PSMD7	284030000	382790000	175730000	64276000	470320000	420040000	380620000	824330000	372580000	73717000	360620000	209790000	386170000	183570000	190890000	65371000	97839000	106830000	94683000	74922000	27550000	100310000	128480000	556790000	273180000	91208000	108850000	145590000	189920000
ENSP00000219334.5;ENSP00000455955.1;ENSP00000457422.1;ENSP00000457236.1	ENSP00000219334	ENSG00000103056	SMPD3	0	390370	106800	24380000	15217000	546050	12146000	35242000	125930000	0	2638800	98729	501820	310060	860250	7652400	1538200	0	0	72817	7815.5	911390	1299300	0	9357600	75636	108270	2558300	2089600
ENSP00000219345.5;ENSP00000454557.1;ENSP00000394197.2;ENSP00000454227.1;ENSP00000393610.2;ENSP00000457034.1;ENSP00000455461.2	ENSP00000219345	ENSG00000103066	PLA2G15	915610	11662000	491430	287810	6580600	7016900	34583000	12874000	8326800	18611	812840	4667100	19931000	38385000	821600	1592000	318840	1420400	354790	183180	261720	0	2393600	1892800	0	1779200	0	703390	9385300
ENSP00000219368.3;ENSP00000464576.1	ENSP00000219368	ENSG00000103089	FA2H	427950	0	0	6685200	19249000	576560	775150	6344200	1498300	114260	1466700	0	185770	0	0	743290	93368	0	0	111130	0	570780	39338	0	305180	0	0	1820300	0
ENSP00000219439.4	ENSP00000219439	ENSG00000103160	HSDL1	7386100	2008700	7213800	2961400	115570000	17032000	59987000	24513000	6268500	2110200	10695000	6810600	129530000	52507000	8848400	2650100	24883000	7921100	3439900	2166700	1808300	82531000	29873000	13609000	8058200	2930500	2839800	9715400	62852000
ENSP00000219473.7;ENSP00000457411.1;ENSP00000462762.1;ENSP00000454751.1;ENSP00000455865.1;ENSP00000455712.1;ENSP00000458089.1;ENSP00000454902.1;ENSP00000445589.2;ENSP00000454987.1	ENSP00000219473	ENSG00000103194	USP10	38995000	33341000	9918400	5903400	79265000	50984000	67771000	212520000	54135000	7759000	31117000	34933000	59556000	20545000	33812000	12096000	12133000	27913000	6052200	4576800	1328700	3517600	42542000	40550000	32358000	3565600	16713000	19142000	17121000
ENSP00000219479.2;ENSP00000372398.4;ENSP00000395605.1;ENSP00000479681.1;ENSP00000405925.1	ENSP00000219479;ENSP00000395605;ENSP00000372398	ENSG00000103202	NME4	0	0	1395500	3047500	37482000	1116700	0	23867000	2687100	10731000	2629800	21204000	0	0	4162200	2048100	589410	0	2935400	1249000	0	0	1390700	2020100	9697600	0	0	2421900	0
ENSP00000219548.4;ENSP00000456591.1	ENSP00000219548	ENSG00000103266	STUB1	36390000	76341000	20485000	35969000	395700000	93843000	20441000	157070000	59490000	17215000	32541000	66849000	235730000	35239000	88224000	40806000	67759000	77906000	28395000	17477000	5367100	31404000	19251000	63239000	37945000	60400000	40864000	35587000	104180000
ENSP00000219596.1;ENSP00000438611.1;ENSP00000445079.1;ENSP00000444615.1;ENSP00000437486.1;ENSP00000444178.1;ENSP00000481436.1;ENSP00000438711.1;ENSP00000458312.1;ENSP00000460551.1;ENSP00000460269.1;ENSP00000444471.1;ENSP00000461186.1	ENSP00000219596	ENSG00000103313	MEFV	105420	0	1375300	1049300	0	1192100	44351	24988000	22828	136150	2991200	0	0	0	21830000	1096500	312040	413220	4307900	1613300	2235800	59985	0	0	907600	562980	100890	0	0
ENSP00000219611.2;ENSP00000456017.1	ENSP00000219611	ENSG00000103326	CAPN15	363310	399760	212100	1490400	1198000	2810300	427360	8244800	8820800	150910	356860	801650	512670	8500900	1742500	1883800	960830	496210	8718800	147680	38613	1362100	902510	785750	1655600	10742000	652280	372180	46443000
ENSP00000219689.7;ENSP00000481339.1	ENSP00000219689	ENSG00000103404	USP31	0	0	57499	79438	3974600	409420	1760900	0	0	140720	0	1287300	596290	114380	498220	624310	361240	0	172220	0	0	113720	428700	0	0	0	0	0	7547.8
ENSP00000219782.6;ENSP00000313362.6;ENSP00000460057.1;ENSP00000443956.1;ENSP00000480440.1;ENSP00000455794.1;ENSP00000455913.1;ENSP00000455726.1;ENSP00000456179.1;ENSP00000461174.1;ENSP00000457310.1	ENSP00000219782	ENSG00000103495	MAZ	2462200	550770	456240	545210	1590400	9572300	58513	0	1781300	578000	0	0	1385400	997700	1958400	0	7713900	1339900	0	0	0	413440	174020	1785000	261860	0	5573900	3246700	785710
ENSP00000219837.7;ENSP00000455369.1;ENSP00000455015.1;ENSP00000454329.1	ENSP00000219837	ENSG00000103550	KNOP1	1582400	1131700	0	745400	1408500	9787400	172530	0	8508800	32788	567950	1797800	0	1742700	207820	3122200	624450	814300	313930	0	160780	981310	536900	97687	441160	0	1530100	711620	933780
ENSP00000220062.4;ENSP00000412787.2;ENSP00000390028.3	ENSP00000220062	ENSG00000103710	RASL12	217800	0	1800400	3112600	17791000	2983200	35307000	1993000	1610100	536800	6330700	7620100	6697300	944440	16542000	1244100	7940300	231870	6711900	9839900	297130	464940	1245000	5917800	4433300	297650	1496600	989400	502580
ENSP00000220325.4;ENSP00000478504.1	ENSP00000220325	ENSG00000103966	EHD4	130380000	77844000	107790000	75610000	67871000	195180000	128690000	631770000	263410000	77366000	236520000	113620000	1823500000	223080000	317840000	155500000	368940000	264390000	165870000	42547000	7128300	213050000	199610000	277110000	220740000	230140000	139280000	154100000	158260000
ENSP00000220478.3;ENSP00000445205.2;ENSP00000452745.1	ENSP00000220478	ENSG00000104112	SCG3	0	18357000	184200	21042000	182630000	4284600	317650	24487000	7849000	0	0	7504000	2949400	195900	800040	1175800	780340	1821400	699500	0	970670	47177000	1085800	767870	20111000	1994500	0	1468200	124760000
ENSP00000220496.4;ENSP00000485700.1;ENSP00000454082.1;ENSP00000453298.1;ENSP00000473912.1;ENSP00000452716.1;ENSP00000453354.1	ENSP00000220496	ENSG00000104129	DNAJC17	20479000	5109000	1959600	11230000	7225100	8893300	3412400	8562500	38239000	81317	2289900	5779300	2099300	4426900	22523000	5961900	15345000	5111000	7127400	1713500	379090	2261800	15752000	24726000	9611400	1720100	4365600	2134600	4700600
ENSP00000220509.5;ENSP00000453555.1;ENSP00000453265.1	ENSP00000220509	ENSG00000104142	VPS18	18159000	13124000	29528000	14077000	102390000	31597000	22417000	83795000	35086000	7359800	51223000	16761000	25273000	33279000	19072000	14770000	12263000	20212000	15851000	4485700	3801900	26945000	53758000	39729000	13493000	12882000	41336000	70451000	26130000
ENSP00000220531.3;ENSP00000456851.1;ENSP00000454803.1;ENSP00000456067.1;ENSP00000455439.1;ENSP00000457077.1;ENSP00000456152.1;ENSP00000455599.1;ENSP00000455021.1;ENSP00000456624.1;ENSP00000457478.1;ENSP00000454638.1	ENSP00000456851;ENSP00000220531	ENSG00000104164	BLOC1S6	23581000	3586900	4447100	1818900	15988000	14146000	9094300	39661000	24000000	2970500	17427000	6688900	2391600	3496900	11937000	284310	5819000	16538000	3883700	1077700	575100	0	14366000	5814600	3878600	4810300	18011000	21159000	6195000
ENSP00000220562.4;ENSP00000428691.1;ENSP00000429627.1	ENSP00000220562	ENSG00000012232	EXTL3	114560	213460	791760	211920	1158600	990840	972600	296650	0	0	1651200	468310	0	326450	955170	82985	226530	0	85961	80331	0	165690	0	985910	181300	211300	0	368730	333110
ENSP00000220592.5;ENSP00000430176.1	ENSP00000220592	ENSG00000123908	AGO2	23862000	21586000	27412000	11609000	38616000	55747000	13186000	51826000	35042000	8776700	39603000	39761000	55962000	23168000	32004000	13762000	31853000	12364000	27926000	8318100	4452700	22364000	12063000	175450000	43663000	21061000	25202000	21858000	38511000
ENSP00000220597.3	ENSP00000220597	ENSG00000076641	PAG1	22825000	93966000	6350100	3554800	41133000	12058000	194170	72657000	66358000	1653600	7699800	16577000	5585100	735150	2219400	3714000	447160	108630	1202700	1437800	5610000	7847700	9627800	31460000	13339000	6502700	18726000	4011300	2329400
ENSP00000220616.4;ENSP00000428628.1;ENSP00000430087.1	ENSP00000220616	ENSG00000042832	TG	4773300	48126000	3505000	2352000	9120200	4361900	7533100	21177000	42321000	25744000	16336000	32279000	35562000	49998000000	503490000	7757100	12917000	67719000	5452500	2564600	2224800	39501000	29035000	50041000	13873000	20945000	11634000	14161000	24055000
ENSP00000220669.5;ENSP00000429167.1;ENSP00000430736.1;ENSP00000428375.1;ENSP00000429999.1;ENSP00000428139.1;ENSP00000428101.1;ENSP00000428278.1;ENSP00000430214.1;ENSP00000429527.1;ENSP00000427957.1	ENSP00000220669	ENSG00000104231	ZFAND1	6305700	3218400	2419300	1157400	3341000	20764000	5410800	15420000	656500	1493100	3577600	6064600	3211000	7934800	2140900	338660	8270100	901810	4535800	1331300	855460	1046200	1738800	11705000	6330600	2362200	836160	4849700	1554600
ENSP00000220676.1	ENSP00000220676	ENSG00000104237	RP1	224870	0	59385	66495	0	117990	4015700	0	0	0	2238600	1184400	2234600	17570	1031600	494030	4812800	0	670440	0	0	0	285530	0	1888300	692710	4207900	0	0
ENSP00000220751.4;ENSP00000429271.1;ENSP00000427736.1	ENSP00000220751	ENSG00000104312	RIPK2	8661800	1048900	4685900	9370100	107520000	7957300	12141000	10531000	14223000	968510	171870000	71720000	3806200	567200	5259100	34261000	2612700	26505000	1631400	2983300	1982000	1966600	50751000	25618000	5938300	198000000	6718100	180260000	5786900
ENSP00000220763.5;ENSP00000429146.1;ENSP00000429934.1;ENSP00000431024.1;ENSP00000431114.1;ENSP00000429134.1	ENSP00000220763	ENSG00000104324	CPQ	4878300	20822000	1474900	41501000	26037000	5018000	20274000	22531000	18614000	225080	12404000	9649700	10493000	632840000	11450000	7356800	5397400	32729000	9347000	11959000	25762	1573400	13046000	112500000	12735000	3621600	260980	10415000	23456000
ENSP00000220772.3;ENSP00000369174.3	ENSP00000220772	ENSG00000104332	SFRP1	306970	5632800	2575300	15293000	5224900	3721000	331550000	305090000	21586000	9327700	168520000	45688000	314990000	4198900	714260000	40362000	90562000	63726000	378950000	48737000	882570	30067000	470630000	23140000	93780000	63274000	54592000	328730000	8579000
ENSP00000220822.7;ENSP00000430136.1	ENSP00000220822	ENSG00000104381	GDAP1	8658700	12226000	9657500	26165000	1657400000	80030000	72339000	74583000	38054000	4237800	3372500000	25696000	18685000	40293000	836200000	10761000	18682000	33699000	12290000	11886000	7631100	33322000	127760000	11903000	2966500000	12156000	16611000	22792000	130870000
ENSP00000220847.8;ENSP00000378788.2;ENSP00000482945.1;ENSP00000378784.2;ENSP00000433125.1;ENSP00000430688.1;ENSP00000428091.1	ENSP00000220847	ENSG00000129292	PHF20L1	11123000	671340	68745	709840	3893800	2570200	992710	1958300	975710	0	0	2284400	3856600	107890	1273200	1124900	637840	182400	689260	77539	20741	412920	6177400	331340	177380	1660000	385590	282870	135930
ENSP00000220849.5;ENSP00000430839.1;ENSP00000430152.1;ENSP00000428170.1;ENSP00000430709.1;ENSP00000429327.1;ENSP00000430649.1;ENSP00000429968.1	ENSP00000220849	ENSG00000104408	EIF3E	293130000	147910000	82482000	50408000	246370000	201400000	94557000	295750000	180150000	43955000	58647000	78251000	100580000	197850000	75043000	43361000	80253000	102700000	49966000	18482000	15046000	114310000	79728000	317260000	73370000	41420000	60437000	222800000	88306000
ENSP00000220853.3;ENSP00000428040.1;ENSP00000430122.1	ENSP00000220853	ENSG00000104412	EMC2	45619000	28527000	10757000	14934000	108020000	94681000	15965000	57189000	138090000	11293000	43750000	33881000	100820000	53697000	27500000	22505000	29724000	23590000	14827000	5032700	5631100	295980000	49107000	234610000	35550000	18694000	56301000	63757000	38704000
ENSP00000220888.5;ENSP00000428680.1;ENSP00000379065.3;ENSP00000428910.1;ENSP00000429174.1;ENSP00000430803.2;ENSP00000428121.1;ENSP00000405028.1;ENSP00000430383.1;ENSP00000379063.2	ENSP00000220888;ENSP00000428680;ENSP00000379065	ENSG00000104447	TRPS1	58473	54657000	512060	56000	1020700	1442100	331100	0	40127	52849	585030	340610	47648	16801	1808600	0	491650	49510	267610	46389	40884	0	278280	117020	1054800	0	4961.9	25506	309490
ENSP00000220913.5;ENSP00000428697.1;ENSP00000430003.1	ENSP00000220913	ENSG00000104472	CHRAC1	10004000	1286300	0	0	756730	762500	0	0	0	0	0	0	0	605330	0	199160	250290	0	0	0	0	0	0	5967300	0	0	0	0	0
ENSP00000220959.4;ENSP00000429084.1;ENSP00000427819.1;ENSP00000428693.1;ENSP00000428062.1;ENSP00000429127.1;ENSP00000428138.1	ENSP00000429084;ENSP00000220959	ENSG00000104517	UBR5	8661600	3689600	2318500	826820	7772900	13657000	3410600	11499000	5505600	670510	4847800	4972300	935430	2890300	5043200	1476800	3612500	2120100	949120	537350	312000	2670800	9585000	3794300	2444400	464980	3278200	1394100	1167700
ENSP00000221086.3;ENSP00000436046.1	ENSP00000221086	ENSG00000104643	MTMR9	9636900	9315900	17450000	3805800	96702000	17908000	37819000	40133000	14792000	4964300	11547000	12914000	22143000	9147000	12506000	3074700	5145600	4037600	6893600	9978700	1610300	16125000	4095300	17830000	11298000	2505400	8896400	2233000	8707900
ENSP00000221114.3	ENSP00000221114	ENSG00000104671	DCTN6	33792000	78829000	123910000	47766000	649920000	43032000	143160000	241450000	44413000	33885000	67140000	156450000	429080000	50907000	48465000	26797000	30167000	47730000	54621000	19680000	15835000	1860800	46603000	239170000	81053000	34257000	45806000	123910000	157760000
ENSP00000221130.5;ENSP00000445516.1;ENSP00000431044.1	ENSP00000221130	ENSG00000104687	GSR	303130000	563770000	533140000	339430000	534980000	1090300000	703560000	1567600000	817800000	148440000	763990000	459560000	702250000	329440000	466330000	230810000	389150000	795760000	322770000	214370000	69215000	403220000	300130000	534590000	1028400000	117250000	485250000	675690000	124990000
ENSP00000221138.4;ENSP00000428816.1;ENSP00000428618.1;ENSP00000430758.1;ENSP00000428866.1;ENSP00000430869.1;ENSP00000429927.1;ENSP00000428142.1	ENSP00000221138	ENSG00000104695	PPP2CB	273510000	79017000	187250000	101420000	1787000000	300890000	443790000	575650000	180410000	52568000	158570000	171070000	496710000	168100000	233360000	58677000	138630000	171960000	190460000	45014000	24245000	32002000	150600000	396700000	282630000	91434000	182190000	113550000	74542000
ENSP00000221200.4;ENSP00000466874.1;ENSP00000467904.1	ENSP00000221200	ENSG00000104756	KCTD9	944900	0	241690	402200	213920	1214500	2724900	11229000	1516600	546160	9371200	3238000	2499100	1706500	823810	181880	1570200	84272	1321300	2325800	35107	0	1346000	533740	4524900	0	337670	2784000	682870
ENSP00000221233.3;ENSP00000471002.1;ENSP00000471557.1;ENSP00000472396.1	ENSP00000221233	ENSG00000077348	EXOSC5	48505000	26364000	34978000	3405000	25318000	38369000	21719000	56618000	70125000	7013900	18355000	45718000	0	8148500	18236000	2290800	15194000	5481900	3250700	1809600	6567800	73171000	15204000	27983000	17238000	1741900	26091000	9583200	14277000
ENSP00000221363.4;ENSP00000395473.2;ENSP00000470240.1;ENSP00000471685.1;ENSP00000470174.1;ENSP00000470533.1	ENSP00000221363;ENSP00000395473	ENSG00000104774	MAN2B1	17428000	44419000	38071000	16375000	24535000	52874000	18212000	62280000	53883000	7810400	58007000	32780000	5323000	5389300	13732000	26129000	6926300	22265000	10502000	21008000	2467700	33950000	33112000	28172000	24264000	15109000	19975000	21182000	12972000
ENSP00000221459.2;ENSP00000375737.3	ENSP00000221459	ENSG00000104863	LIN7B	0	0	0	241080	11303000	303620	4631700	2258800	1146000	0	4238000	4888300	3110200	0	779700	1217100	1993700	0	1699000	1801600	0	0	2514500	0	2427300	1499000	207100	885230	2133600
ENSP00000221462.3;ENSP00000445252.1	ENSP00000221462	ENSG00000104866	PPP1R37	1161400	24628000	744850	1400600	721490	1596100	4140700	8607400	2872900	1528600	2258900	921640	1600200	1099900	1032300	1004800	1390600	1200000	652860	374260	26419	3041600	15586000	1255500	1548000	0	1893500	1558100	0
ENSP00000221476.2	ENSP00000221476	ENSG00000104879	CKM	748870000	8500300	10062000	1254600	4567400	5506600	31047000	37313000	34484000	1039100	861060	92789000	39902000000	5751400	4081700	109150000	5931600	2412700	7337500	30044000	11261000	50259000	6334400	13114000	35339000	22885000	3144500	3143400	2746000
ENSP00000221480.1;ENSP00000472956.1;ENSP00000472216.1	ENSP00000221480	ENSG00000104883	PEX11G	650210	21297000	798550	96353	0	717930	1163500	3774800	2694900	113680	0	0	0	566430	41218	0	466420	2863200	0	396000	0	0	0	0	1191000	150390	0	180500	0
ENSP00000221485.2;ENSP00000470338.1;ENSP00000472086.1	ENSP00000221485	ENSG00000104888	SLC17A7	0	0	0	0	327720000	0	0	0	0	2180100	3732100	0	0	0	0	0	91545	0	65652	0	0	0	0	0	2088800	0	323040	0	0
ENSP00000221486.3	ENSP00000221486	ENSG00000104889	RNASEH2A	72787000	4967300	28316000	1715600	17821000	18413000	36911000	40796000	9263900	2850600	14916000	7144100	2122300	926890	32532000	23295000	10014000	5180400	17440000	2064800	330760	23621000	40572000	3284900	24787000	28581000	25020000	464240	670870
ENSP00000221494.3;ENSP00000466634.2	ENSP00000221494	ENSG00000104897	SF3A2	298270000	101750000	39500000	16204000	258810000	144830000	27054000	255670000	65539000	249420000	34242000	28210000	41775000	46572000	150990000	14459000	120220000	52469000	123910000	27083000	7909800	31344000	173360000	73660000	107380000	54496000	96629000	70344000	51812000
ENSP00000221496.2	ENSP00000221496	ENSG00000104899	AMH	0	32583	0	0	0	4007000	9124500	0	0	0	0	0	160720	0	0	0	0	0	0	0	0	0	0	0	0	0	0	0	0
ENSP00000221515.1;ENSP00000485998.1;ENSP00000370725.2	ENSP00000221515	ENSG00000104918	RETN	0	3598000	323500000	8679600	1493600	12552000	5968100	121760000	11290000	55126000	214220000	111430000	238460000	47614	2606800	17037000	1222800	4906200	489350	7171300	95986000	6528800	17538000	16937000	19145000	335380000	17280000	2085700	11582000
ENSP00000221538.2;ENSP00000472630.1;ENSP00000471559.1	ENSP00000221538	ENSG00000104941	RSPH6A	0	0	0	0	0	0	3107400	0	0	0	0	0	0	0	0	0	0	0	0	0	0	0	0	0	0	0	0	0	0
ENSP00000221543.4;ENSP00000446323.1;ENSP00000472647.1;ENSP00000469747.1;ENSP00000469010.1;ENSP00000481003.1	ENSP00000221543	ENSG00000104946	TBC1D17	21875000	54757000	18661000	8354600	153050000	21973000	50720000	83297000	16821000	8825600	45964000	53668000	23437000	31397000	72807000	14300000	13227000	16330000	34086000	7195800	14108000	43437000	22552000	49659000	35939000	40992000	6208600	34506000	29715000
ENSP00000221566.1;ENSP00000466461.1;ENSP00000468443.1	ENSP00000221566	ENSG00000104969	SGTA	125330000	150970000	106740000	41356000	777660000	187410000	139220000	206800000	208390000	31537000	98950000	137270000	313190000	168020000	79566000	29686000	115240000	90923000	58780000	13320000	15416000	231510000	68816000	476830000	98229000	45668000	54299000	79465000	117550000
ENSP00000221700.3;ENSP00000011989.8;ENSP00000476546.1;ENSP00000465514.1;ENSP00000467846.1	ENSP00000221700	ENSG00000186115	CYP4F2	1872600	816290000	4066200	2905600	12662000	47569000	21443000	361330000	284380000	1986400	22402000	10896000	3579900	980250	7226100	1191100	655960	80019000	1111000	460870	3249300	3756600	915200	362470	8745900	28118000	1178700	433580	302780
ENSP00000221797.3;ENSP00000483444.1;ENSP00000470928.1	ENSP00000483444;ENSP00000221797	ENSG00000105198	LGALS13	0	0	0	0	0	0	4728100	0	0	0	0	115720	0	0	0	0	0	0	0	0	0	0	0	141040000	385750	0	187950	0	0
ENSP00000221804.3	ENSP00000221804	ENSG00000105205	CLC	0	34585000	318470000	28474000	4225900	349650000	0	6600400000	1520000000	338110000	1143800000	811750000	17242000	11315000	6247400	82235000	32738	2836500	2250000	6662100	9983500	16161000	0	109490000	70631000	12836000	17181000	7784300	28956000
ENSP00000221847.4	ENSP00000221847	ENSG00000105246	EBI3	2434100	0	1756900	4776600	0	2217100	1703900	3022000	1954300	0	2076000	2007800	3043500	7378600	1758700	0	353080	1717100	302660	0	0	0	0	731400000	0	0	0	0	7667400
ENSP00000221855.3;ENSP00000465447.1	ENSP00000221855	ENSG00000105254	TBCB	183980000	22047000	149750000	123880000	1145600000	386550000	492000000	365990000	319610000	55807000	219330000	274460000	165980000	32943000	289350000	96283000	202050000	65849000	134920000	31081000	72125000	170900000	120220000	132690000	187670000	31302000	250970000	19298000	96869000
ENSP00000221856.5;ENSP00000473022.1;ENSP00000472521.1;ENSP00000472060.1;ENSP00000469629.1	ENSP00000221856	ENSG00000105255	FSD1	0	0	101020	170700	237660000	3575200	68900000	56231	11850000	625160	1886500	786200	5858200	0	11513000	1355900	140890	64869	1139300	347760	670220	478300	683760	0	200010	552920	2770900	2105500	9025300
ENSP00000221859.3;ENSP00000465755.1	ENSP00000221859	ENSG00000105258	POLR2I	94667000	23223000	80406000	16129000	157610000	174480000	46027000	124550000	85792000	11377000	24775000	68001000	48795000	53336000	27887000	18939000	40094000	46301000	23568000	8836200	6782800	36127000	59864000	53439000	62527000	11455000	68271000	26483000	50096000
ENSP00000221922.5;ENSP00000469717.1;ENSP00000470706.1;ENSP00000472843.1	ENSP00000221922	ENSG00000105321	CCDC9	39421000	31382000	12193000	20616000	25264000	33247000	45740000	40889000	42213000	5229300	9406200	12597000	11462000	15662000	32124000	13320000	11142000	10482000	20153000	1960100	1894800	84218000	35980000	29772000	16324000	7677000	20589000	11405000	21370000
ENSP00000221930.4;ENSP00000472767.1	ENSP00000221930	ENSG00000105329	TGFB1	6110300	1782300	90297000	527960	3500800	40978000	4296800	5309600	5931700	542810	6720000	18491000	13360000	1054200	1365400	4034400	1635700	1166000	5847900	404180	750830	8669300	2738700	50403000	121840	1661800	4040400	8166700	15633000
ENSP00000221943.8;ENSP00000403910.2;ENSP00000467205.1;ENSP00000468796.1;ENSP00000470444.1;ENSP00000464907.1;ENSP00000468059.1;ENSP00000466485.1;ENSP00000301183.9;ENSP00000470684.1;ENSP00000471068.1;ENSP00000397413.3	ENSP00000403910;ENSP00000221943	ENSG00000105341	ATP5SL	3805000	3858400	287940	185470	4631600	5393700	828410	12126000	4453300	56497	0	934630	4640600	10196000	282490	0	915290	3572000	0	0	419130	8682900	0	2835200	4787400	0	784300	2966300	137330000
ENSP00000221972.3;ENSP00000468922.1;ENSP00000400605.1	ENSP00000221972	ENSG00000105369	CD79A	137560000	3909400	5027500	0	0	0	0	2347400	1855300	0	1435500	0	4227200	0	1442900	0	0	2221400	0	173480	0	2947500	8001300	0	1061500	0	18252000	1217800	0
ENSP00000221980.3;ENSP00000464796.1	ENSP00000221980	ENSG00000105376	ICAM5	4386900	963410	0	855200	180830000	322720	15836000	300860	21840000	0	43765	16750000	0	0	1508300	250190	3893600	967560	797110	313360	355220	0	882170	636180	133170	5325.3	1083300	219210	695470
ENSP00000222002.2	ENSP00000222002	ENSG00000105398	SULT2A1	4071000	3129400000	23822000	1122600	6087800	1851400	150190000	922920000	877930000	1199800	36686000	9459200	19562000	3184200	5032500	865800	325140	2315800	2202100	1005100	752100	1141200	15580000	111520	49197000	11717000	1426700	1029900	1933100000
ENSP00000222005.1;ENSP00000465724.1;ENSP00000467747.1;ENSP00000464889.1;ENSP00000464971.1	ENSP00000222005	ENSG00000105401	CDC37	622920000	286790000	410390000	170960000	999780000	479240000	406520000	634450000	699880000	110450000	466880000	376940000	474620000	189950000	291410000	278050000	351550000	162180000	166460000	50522000	102930000	359560000	332370000	463950000	463150000	177090000	330780000	171360000	330730000
ENSP00000222122.4;ENSP00000469291.1;ENSP00000471220.1;ENSP00000469426.1	ENSP00000222122	ENSG00000105516	DBP	438050	3040400	278040	402610	339380	0	1189000	3973700	1084700	0	294330	247320	0	390880	1075600	404050	665560	631700	155560	298650	0	783420	233170	0	0	0	0	0	543400
ENSP00000222145.3;ENSP00000479419.1;ENSP00000471633.1	ENSP00000222145	ENSG00000105538	RASIP1	3846600	29644000	65644000	2415200	8709100	9805600	7950400	31674000	16827000	1903900	18128000	9588100	60308000	26375000	23075000	7915500	6929000	12436000	12269000	2392000	434660	19467000	10643000	139800000	20292000	28946000	26716000	4741300	15463000
ENSP00000222219.2;ENSP00000466912.1	ENSP00000222219	ENSG00000105612	DNASE2	105220000	8026100	31741000	32729000	29563000	68871000	23632000	158210000	21696000	22262000	18671000	45803000	122940000	23996000	2510600	32165000	16183000	18661000	4634600	14057000	2513000	59393000	15573000	7123200	58719000	7302500	34634000	13570000	42513000
ENSP00000222247.4;ENSP00000471584.1	ENSP00000222247	ENSG00000105640	RPL18A	235030000	9995900	0	2070900	2126800	25824000	0	0	21235000	0	0	14793000	0	9258800	1298100	0	0	4088600	1529200	0	754360	12526000	0	0	1525800	85710	3216000	9239100	10588000
ENSP00000222248.2	ENSP00000222248	ENSG00000105641	SLC5A5	0	0	0	8002500	2304700	0	0	3143800	943790	284060	3361900	3632800	1109500	0	3510500	3422600	0	652670	0	391780	0	751420	0	38615000	11226000	7785500	87913	224720000	277490
ENSP00000222256.3;ENSP00000474603.1;ENSP00000472335.1	ENSP00000222256	ENSG00000105649	RAB3A	173430	3974600	7713900	17769000	1465000000	4921600	5816800	50402000	2672600	1080500	4367800	24771000	48483000	1233700	5478100	6174600	2030000	3684400	214770	18400000	624410	13738000	586920	5058300	19930000	1512900	101400	60478000	207490000
ENSP00000222286.3;ENSP00000467255.1;ENSP00000466432.1	ENSP00000222286	ENSG00000105679	GAPDHS	0	0	0	0	0	0	66449000	2393900	491810	0	0	183940	148690	0	0	0	7511	0	0	0	0	0	0	532070	0	0	0	0	0
ENSP00000222329.3;ENSP00000388173.2;ENSP00000469274.1	ENSP00000222329	ENSG00000105722	ERF	1729600	3774000	458310	537070	3468800	6815900	7627800	9168100	15239000	1614900	10690000	9948800	534510	2992100	4231300	1982200	8989800	2340500	469960	144770	444730	2110000	15035000	2258600	186740	832730	4069000	725750	1600100
ENSP00000222345.4;ENSP00000472734.2;ENSP00000468981.1	ENSP00000222345	ENSG00000105738	SIPA1L3	1457600	2579400	249290000	3214900	4710600	16486000	5691700	25267000	23601000	745630	5398400	434190	7451900	2687500	945660	4854400	36933000	3496900	145640	1519200	208380	2501300	15859000	6566400	4569300	1879700	706860	1950400	924090
ENSP00000222374.1	ENSP00000222374	ENSG00000105767	CADM4	3094300	204010	0	5194300	1697600000	3826000	2178900	53323000	13911000	844950	10813000	7182000	6523100	23849000	21354000	35249000	2212900	109320000	7973000	10049000	1613800	15910000	9127900	2978400	41779000	1153200	0	32669000	10702000
ENSP00000222381.3;ENSP00000407359.1	ENSP00000222381	ENSG00000005421	PON1	34976000	1198600000	19783000	185610000	77358000	44959000	380620000	196600000	37652000	38012000	540560000	247120000	94175000	55535000	208470000	71718000	66278000	143590000	43717000	27286000	79862000	37458000	364940000	600620000	182710000	892130000	102290000	74036000	458330000
ENSP00000222399.6;ENSP00000377191.1;ENSP00000377190.1;ENSP00000377189.1;ENSP00000412686.1	ENSP00000222399;ENSP00000377191	ENSG00000091136	LAMB1	11720000	18228000	26987000	108040000	18504000	273830000	72441000	769900000	273100000	129420000	788060000	1186900000	692720000	380400000	597570000	156690000	39895000	196820000	360520000	31853000	68853000	621970000	160560000	2570100000	547370000	539430000	100440000	191890000	154080000
ENSP00000222402.2;ENSP00000397406.1;ENSP00000479814.1;ENSP00000442350.2;ENSP00000401824.1;ENSP00000414331.1	ENSP00000222402	ENSG00000078967	UBE2D4	44216000	9393600	0	17668000	39632000	9672100	3040800	4509800	6128100	0	0	5080900	13523000	655790	0	14104000	989950	3563100	5802000	499010	0	0	0	2390100	6139600	0	9681000	799130	980490
ENSP00000222481.4;ENSP00000395582.1	ENSP00000222481	ENSG00000158516	CPA2	0	1605900	634120	8929800	10246000	81780000	1342000	1800600	10022000	73334	0	49609	1123400	0	0	0	1604700	68370000	64609	0	0	2827300000	2111400	26435000	3882300	84410000	385850	187870	99453
ENSP00000222482.4;ENSP00000419660.1;ENSP00000412947.2;ENSP00000417255.1;ENSP00000418392.1	ENSP00000222482	ENSG00000128510	CPA4	60223	213810	0	366730	0	2955900	0	0	643910	0	0	888740	0	0	0	5307500	0	0	0	0	0	0	17828000	776030	0	222110	0	0	0
ENSP00000222511.6;ENSP00000257659.8;ENSP00000405697.1;ENSP00000389510.1;ENSP00000416596.1	ENSP00000222511	ENSG00000105793	GTPBP10	5554400	9655500	4182100	2188500	14125000	28968000	17310000	52402000	11867000	902820	5960800	7823600	22908000	2318200	4862300	10877000	5973300	28518000	1853200	1887500	107480	46021000	8701900	2099600	13166000	2005400	5575600	7806700	26888000
ENSP00000222543.5;ENSP00000416370.1	ENSP00000222543	ENSG00000105825	TFPI2	0	0	0	0	12025000	0	0	0	1477800	0	0	0	0	2468100	0	0	0	0	0	58453	0	12394000	0	345900000	0	0	0	521870	1955300
ENSP00000222547.3;ENSP00000391228.1;ENSP00000350125.4;ENSP00000401260.1	ENSP00000222547	ENSG00000105829	BET1	103390000	198700000	141670000	61856000	142880000	162550000	376940000	147620000	63220000	15875000	30560000	68211000	23585000	81907000	215850000	73156000	64915000	115880000	69587000	59942000	7388600	24840000	39814000	516460000	17691000	16245000	24428000	181290000	69461000
ENSP00000222553.3;ENSP00000346242.4;ENSP00000390591.1	ENSP00000222553	ENSG00000105835	NAMPT	388850000	1210100000	284430000	181340000	486270000	3151700000	488370000	1554100000	689090000	586110000	1056400000	947000000	415420000	152590000	162990000	255510000	107870000	129950000	93609000	171370000	259370000	346210000	413440000	720470000	434490000	693100000	200340000	381780000	309830000
ENSP00000222567.5	ENSP00000222567	ENSG00000105849	TWISTNB	10721000	1674900	0	0	4029200	7003500	900870	57864000	7548700	163970	3098000	224850	0	1109300	3425700	0	955350	1693600	1279800	232500	0	259180	6639400	0	0	0	365240	504600	1715900
ENSP00000222573.3;ENSP00000441561.1	ENSP00000222573	ENSG00000105855	ITGB8	269680	96682	0	51238	192760000	1688500	1458800	413220	347060	14713	1161700	7003500	202940	0	1107300	100460	172550	862840	149120	22526	0	59852	885640	1222900	520050	0	27534	109470	0
ENSP00000222584.3;ENSP00000390817.1	ENSP00000222584	ENSG00000105866	SP4	11024000	0	3699100	903660	11900000	3063400	1312500	7406900	5520100	275960	0	733850	0	514140	759520	772730	2760600	663440	434960	247720	242860	0	0	0	4140400	432950	22849000	0	1178100
ENSP00000222673.5;ENSP00000486854.1;ENSP00000392878.1;ENSP00000398576.2;ENSP00000388084.2;ENSP00000411830.1	ENSP00000222673	ENSG00000105953	OGDH	5199800	12914000	1281800	2184200	5101900	1264700	3086900	24820000	11799000	891410	3718200	6194300	77974000	9543700	1719100	62033	2249100	13129000	733630	223140	138300	0	2371100	36989000	5317900	7408200	7150900	18203000	12386000
ENSP00000222693.4;ENSP00000377120.2	ENSP00000222693	ENSG00000105971	CAV2	2645300	55123000	2227500	18407000	3287100	43130000	273520	0	6825100	7457000	25249000	18472000	140980000	26369000	16183000	14470000	35647000	1753300	48048000	0	4331000	132100	0	16709000	18067000	95681000	22254000	1256700	35202000
ENSP00000222725.5;ENSP00000352579.3;ENSP00000483986.1;ENSP00000384786.1;ENSP00000343095.3;ENSP00000385764.1	ENSP00000222725	ENSG00000106003	LFNG	0	66475	3516000	10764000	6853500	21025000	1029300	2308500	7551200	28719000	7699500	34613000	56113000	61641	5159100	10408000	1041000	185070	1053000	1012400	720440	3008700	10913000	1862200	8410800	1010300	973990	629790	1780100
ENSP00000222726.3;ENSP00000476742.1;ENSP00000239151.4	ENSP00000222726	ENSG00000106004	HOXA5	0	0	373400	661980	0	319470	0	0	803690	293710	0	3316400	0	0	0	0	46439000	0	0	0	0	423520	0	0	0	0	0	1763900	10757000
ENSP00000222792.6;ENSP00000438587.2;ENSP00000386968.1;ENSP00000444063.2;ENSP00000440526.2;ENSP00000409843.1;ENSP00000396867.1;ENSP00000400282.3	ENSP00000222792	ENSG00000106069	CHN2	0	24733000	1430400	918150	11599000	165090	6039100	10018000	7751900	23642	913140	515010	0	0	1433700	1429600	1409100	504840	2001100	0	114930	10670000	501370	7237400	1078400	0	611010	0	193110
ENSP00000222800.3;ENSP00000416970.2;ENSP00000378579.4;ENSP00000397666.1;ENSP00000387908.1;ENSP00000430937.1;ENSP00000392945.2;ENSP00000410536.1	ENSP00000222800	ENSG00000106077	ABHD11	37397000	63143000	11296000	16436000	225430000	73266000	124170000	857610000	355950000	11457000	192450000	22364000	885690000	747610000	27809000	147990000	195480000	150760000	11110000	38538000	2016700	44879000	43031000	660760000	286640000	24542000	28318000	268920000	101630000
ENSP00000222803.5;ENSP00000406270.1;ENSP00000403279.1	ENSP00000222803	ENSG00000106080	FKBP14	88025	0	0	0	1437300	18417000	10365000	21553000	158730	4112800	23784000	19373000	72607000	106660	12587000	453510	3727900	187380	1379200	301040	0	0	6458800	7624400	3517900	1143000	527290	332560	3309000
ENSP00000222812.3;ENSP00000378585.3;ENSP00000378584.3;ENSP00000378583.3	ENSP00000222812	ENSG00000106089	STX1A	1205300	0	238830	10108000	4047600000	110800	337020	24837000	11451000	0	611260	236580	22083000	509100	2616600	9789900	386670	5225100	579410	745380	517050	77989000	8550000	452740	30261000	402910	1301900	3316100	10502000
ENSP00000222968.4;ENSP00000486021.1;ENSP00000411287.1	ENSP00000222968	ENSG00000106244	PDAP1	827400000	432580000	180620000	239400000	1715600000	492520000	500700000	816360000	595710000	82426000	227410000	313610000	376940000	446950000	203600000	112490000	320320000	202160000	254580000	50794000	46242000	395340000	168370000	396330000	424150000	164470000	350280000	497130000	352060000
ENSP00000222982.4;ENSP00000401269.1	ENSP00000222982	ENSG00000106258	CYP3A5	1274300	271210000	190930	3709100	737860	583250	0	129520000	64054000	281510	2917300	0	0	18381	0	1721400	283850	0	533140	816890	21816	2186900	1800900	0	323880	4853500	64857	0	1086100
ENSP00000222990.3;ENSP00000392437.1	ENSP00000222990	ENSG00000106266	SNX8	22142000	34183000	74622000	10617000	95583000	40077000	58040000	232110000	33757000	1869400	40295000	22174000	24454000	10908000	15255000	9972800	11027000	16573000	9580000	3238600	1266400	8380300	25631000	86767000	16245000	17405000	19144000	5185100	19107000
ENSP00000223023.4	ENSP00000223023	ENSG00000106299	WASL	8557500	41761000	6569900	8716900	197160000	27724000	191710000	117270000	61093000	8185600	29719000	23936000	30844000	34448000	26146000	21235000	31584000	35914000	22275000	5191100	226160	56159000	19051000	89218000	46138000	8359900	35304000	45301000	27291000
ENSP00000223029.3;ENSP00000383327.2	ENSP00000223029	ENSG00000106305	AIMP2	83886000	105840000	59999000	35272000	185660000	121580000	166390000	261780000	154970000	14815000	67837000	41739000	88306000	81247000	43796000	37219000	70055000	63908000	24151000	18114000	5024100	40503000	63330000	122620000	120260000	30671000	55457000	156120000	59386000
ENSP00000223061.5	ENSP00000223061	ENSG00000106333	PCOLCE	8164100	5852100	5476800	43412000	1028200	189210000	52344000	132000000	33889000	26925000	603130000	319990000	109010000	5420500	319990000	54414000	61557000	25137000	119050000	39567000	6022300	44513000	948310000	42681000	116170000	119250000	64712000	27444000	12155000
ENSP00000223073.1;ENSP00000390517.2;ENSP00000418071.1;ENSP00000419840.1;ENSP00000420503.1	ENSP00000223073	ENSG00000106344	RBM28	20050000	7228200	713430	1724100	5073000	15380000	0	7054400	18295000	663520	10313000	2801700	1192900	9813200	4453800	5258500	8747700	2346200	2554800	339620	232920	10700000	6436900	4161600	2242100	492050	1461800	2190500	11460000
ENSP00000223095.4	ENSP00000223095	ENSG00000106366	SERPINE1	0	440120	4160200	119240	104400	3888300	0	2104700	1230300	197620	0	432440	1469000	550790	0	346170	140140	193850	145170	0	66260	5163000	0	117770000	0	4506700	0	135820	0
ENSP00000223114.4;ENSP00000403756.2	ENSP00000223114;ENSP00000403756	ENSG00000106384	MOGAT3	0	1394500	0	0	0	0	0	12183000	112290	0	0	0	0	0	0	0	0	0	0	0	0	0	0	0	0	0	0	0	0
ENSP00000223127.3;ENSP00000407555.1;ENSP00000394045.1;ENSP00000407551.1;ENSP00000416070.1;ENSP00000404799.1	ENSP00000223127	ENSG00000106397	PLOD3	10661000	28585000	13978000	17921000	9344200	63580000	37629000	74126000	26506000	9699700	44317000	46445000	53041000	50485000	44170000	19674000	13935000	8713400	14178000	3701200	1872700	50051000	32784000	183320000	34701000	54127000	15761000	6085200	25051000
ENSP00000223136.4	ENSP00000223136	ENSG00000214253	FIS1	190780000	426870000	154510000	75877000	775960000	331820000	163760000	320040000	367550000	21871000	215270000	229490000	1983400000	525680000	167280000	249960000	351110000	443320000	147590000	31958000	24339000	196210000	11142000	411650000	204220000	153370000	307090000	343780000	503160000
ENSP00000223145.5;ENSP00000406569.1;ENSP00000396171.1;ENSP00000393942.1	ENSP00000223145	ENSG00000106415	GLCCI1	9312500	0	1402500	168490	4856100	4432300	3243000	3259800	875480	80425	1615400	753440	0	4077000	202110	303560	437610	213200	650910	95286	154610	892880	1528100	825780	208330	1578400	2996500	262240	311570
ENSP00000223208.4;ENSP00000342738.5;ENSP00000445888.1;ENSP00000419192.1;ENSP00000417593.1;ENSP00000420670.1;ENSP00000418363.1;ENSP00000419078.1;ENSP00000418712.1;ENSP00000479252.1;ENSP00000417815.1;ENSP00000417463.1	ENSP00000223208	ENSG00000106477	CEP41	37994000	13931000	3097400	3491800	100170000	6721700	12796000	2542100	10032000	984730	6243300	2851800	1834200	6422800	5017000	16798000	39901000	3820900	5812000	1958500	111130	2875200	5341500	15328000	6001000	200480	1276500	3594400	9334300
ENSP00000223273.2;ENSP00000400511.1;ENSP00000395777.2	ENSP00000223273	ENSG00000241127	YAE1D1	0	0	0	388670	2020000	916470	16342000	11698000	1996700	0	0	909470	0	0	1342700	379850	806160	0	908560	0	0	0	3102900	1566200	3485200	0	0	0	465730
ENSP00000223293.5	ENSP00000223293	ENSG00000106560	GIMAP2	192510	524690	2216900	332130	595180	5924200	185060	2365400	4915900	0	104000	0	54835	0	25782	308760	950940	0	17943	0	507980	0	331900	98903	947480	287910	7349800	0	669570
ENSP00000223324.2	ENSP00000223324	ENSG00000106591	MRPL32	5089000	16911000	13898000	3966500	17309000	33955000	3502100	6997700	28561000	552050	4862500	5219700	29356000	3260500	13361000	25523000	7071200	60669000	657310	906050	0	640590	0	3195200	20556000	0	13998000	27258000	9656400
ENSP00000223357.3;ENSP00000398878.2;ENSP00000400660.1;ENSP00000411277.1;ENSP00000401758.1;ENSP00000416568.1;ENSP00000410349.1	ENSP00000223357	ENSG00000106624	AEBP1	7670200	9207900	31670000	41087000	5598800	169760000	75901000	101320000	50139000	21741000	93110000	106900000	298570000	36695000	124770000	33281000	87567000	37967000	326770000	44526000	8864300	22611000	171790000	97145000	48340000	12691000	89886000	23749000	46106000
ENSP00000223364.3;ENSP00000389202.1;ENSP00000403988.1;ENSP00000399398.1	ENSP00000223364	ENSG00000106631	MYL7	0	196890	5795700	3383300	1947700	142720	7410800	1297500	429000	3741400	56798000	0	1685700000	0	31322000	67888000	6633100	574510	243350	0	3299900	312700000	6115400	2937600	45653000	1079600	7805100	0	0
ENSP00000223369.2;ENSP00000420805.1;ENSP00000412414.1	ENSP00000223369	ENSG00000106636	YKT6	131870000	71009000	135790000	92056000	1031800000	230990000	158860000	393650000	113020000	25638000	164690000	112830000	221670000	136580000	87991000	53219000	47042000	88135000	76809000	44074000	19026000	89672000	143990000	202450000	245770000	110940000	178240000	232740000	133410000
ENSP00000223500.7;ENSP00000442725.1	ENSP00000223500	ENSG00000086065	CHMP5	213750000	154630000	72704000	56631000	630590000	328120000	492480000	551560000	256830000	29514000	237440000	123880000	179710000	127600000	90759000	99927000	316990000	159150000	38997000	22042000	4995200	134620000	238260000	340160000	289180000	147870000	64112000	127170000	57241000
ENSP00000223609.7	ENSP00000223609	ENSG00000106772	PRUNE2	0	0	0	0	2960100	0	0	0	0	0	0	0	0	0	0	0	0	0	0	0	0	0	0	0	0	0	0	0	0
ENSP00000223641.4;ENSP00000474122.1	ENSP00000223641	ENSG00000106803	SEC61B	139240000	87254000	48768000	104080000	22937000	228190000	16704000	490400000	157170000	37140000	172210000	80478000	346940000	93127000	122320000	39269000	84679000	67992000	39112000	2026200	52796000	3091900000	181950000	24798000	130370000	115130000	114490000	594970000	64690000
ENSP00000223642.1	ENSP00000223642	ENSG00000106804	C5	9544200	57454000	78011000	95960000	23344000	56753000	150070000	113420000	45665000	39565000	348260000	189760000	70857000	35400000	53569000	55869000	25609000	124390000	44880000	23738000	51671000	76106000	105400000	319610000	69276000	663880000	37374000	43343000	198020000
ENSP00000223864.2	ENSP00000223864	ENSG00000107020	PLGRKT	129450000	40276000	30089000	48361000	302880000	333750000	23829000	567170000	333060000	12953000	99581000	42162000	536050000	289250000	58369000	111500000	88397000	79308000	10543000	24273000	11145000	82833000	134360000	139200000	186800000	44524000	37278000	99333000	33261000
ENSP00000224073.1	ENSP00000224073	ENSG00000107223	EDF1	277400000	304510000	54005000	106780000	532160000	692330000	87362000	254990000	483540000	32550000	44070000	202410000	335750000	165750000	296640000	136780000	352340000	113560000	107240000	19030000	31562000	19550000	72515000	107860000	155600000	48078000	95375000	160620000	50815000
ENSP00000224140.5;ENSP00000409143.1	ENSP00000224140	ENSG00000107290	SETX	4060100	408440	936710	720140	1065400	3625400	2560800	4449400	17727000	282810	7669500	1568600	5664400	1577100	1935000	984310	1477200	7701400	553160	418580	392770	274480	116770	377080	486140	217720	2588500	29611	517140
ENSP00000224181.3;ENSP00000360697.2	ENSP00000224181	ENSG00000176919	C8G	36807000	111560000	250780000	187660000	42839000	164110000	542090000	447610000	174750000	104050000	1133600000	534310000	346760000	115600000	194490000	181120000	161420000	276740000	247460000	132950000	39000000	35187000	557470000	600130000	307960000	1576000000	134880000	56886000	332860000
ENSP00000224337.5;ENSP00000360218.2;ENSP00000397487.2;ENSP00000391924.3	ENSP00000224337	ENSG00000095585	BLNK	17926000	2033900	9132700	1628800	0	1619900	0	8500100	1710100	0	2583600	3081300	0	0	0	781180	290030	634000	323000	0	174250	0	319580	0	0	2507200	8802200	777520	425250
ENSP00000224652.6;ENSP00000397787.1;ENSP00000444852.1;ENSP00000405099.1	ENSP00000224652	ENSG00000107669	ATE1	0	437520	0	0	0	0	104000	0	657530	181780	860100	0	0	0	0	0	317110	1457400	0	0	0	0	0	0	0	0	1868800	339250	478960
ENSP00000224756.8;ENSP00000439944.1	ENSP00000224756	ENSG00000107771	CCSER2	0	0	0	0	965170	110890	0	0	0	0	0	0	525960	0	0	0	11539	0	126820	94354	0	0	0	0	0	0	0	0	179410
ENSP00000224949.4;ENSP00000370377.2;ENSP00000401201.2;ENSP00000391526.1;ENSP00000413687.1	ENSP00000224949	ENSG00000107959	PITRM1	59885000	187610000	35244000	26585000	174580000	38841000	259240000	135320000	108910000	25090000	99102000	67390000	443780000	56478000	58174000	40094000	24180000	141660000	34402000	20367000	3486400	68239000	33897000	56203000	74078000	28168000	31467000	101840000	50813000
ENSP00000225171.2;ENSP00000474215.1;ENSP00000343575.6;ENSP00000473979.1;ENSP00000474804.1	ENSP00000225171;ENSP00000474215	ENSG00000108176	DNAJC12	1361800	49984000	0	3757000	74280000	246320	0	3108300	0	0	0	0	0	92382	1328300	2289800	263330	26894000	747600	289410	0	58090000	0	0	594620	7192500	3842100	5822400	5413000
ENSP00000225174.3;ENSP00000473548.1;ENSP00000396388.1	ENSP00000225174	ENSG00000108179	PPIF	139140000	795980000	240050000	202490000	1433600000	449520000	930760000	818190000	331440000	62427000	126320000	152340000	2177000000	507370000	19084000	187530000	77516000	593600000	17681000	43390000	12834000	756650000	22237000	291790000	415380000	100050000	115380000	320560000	1445100000
ENSP00000225235.4	ENSP00000225235	ENSG00000108239	TBC1D12	0	78692	0	106280	3298500	308890	268470	0	497210	0	0	0	0	0	0	92346	64758	0	0	62203	0	438410	141070	337240	0	221180	0	541320	74258
ENSP00000225275.3	ENSP00000225275	ENSG00000005381	MPO	29311000	26228000	806790000	18959000	2270600	39253000	1942200	47729000	34376000	90406000	70198000	126000000	27488000	3289500	2263400	13718000	1505700	4303800	2048200	17575000	201800000	124830000	68912000	53573000	24370000	528660000	22117000	5624100	48279000
ENSP00000225276.4;ENSP00000466560.1	ENSP00000225276	ENSG00000070731	ST6GALNAC2	738020	0	0	0	0	3129200	0	0	1264000	0	2553700	0	0	1565600	0	5232.6	1402900	0	0	0	270360	0	0	735740	1320700	338200	0	0	0
ENSP00000225296.3;ENSP00000458925.1	ENSP00000225296	ENSG00000005100	DHX33	482100	601060	128130	250480	795590	2736000	3272800	5990600	3626800	284620	890550	501850	0	835600	382080	274640	694930	217510	11703	233530	0	508740	840170	551600	3069500	0	833190	78585	793030
ENSP00000225298.7;ENSP00000462614.1;ENSP00000464194.2;ENSP00000464095.1;ENSP00000463499.1	ENSP00000225298	ENSG00000011260	UTP18	62009000	8051400	7368400	2477700	9686700	52308000	41371000	15083000	10635000	5202500	3554000	12972000	6881200	8456000	8811400	5655300	11040000	5276200	2101100	8132300	2305900	6311000	2418300	11236000	10505000	982860	10404000	2597800	5497000
ENSP00000225371.5	ENSP00000225371	ENSG00000121053	EPX	7540700	18575000	66783000	37172000	5129600	45812000	333570	391830000	111430000	51089000	78252000	134690000	11129000	103280	0	40378000	346450	630200	881710	619370	3720700	2102400	7982500	6194900	13274000	3449400	1791900	206250	3264100
ENSP00000225388.3;ENSP00000463450.1	ENSP00000225388	ENSG00000108256	NUFIP2	24645000	17936000	4293300	8752600	61035000	54283000	21169000	48912000	23635000	6913300	7460800	25443000	7948100	13827000	12911000	9952800	10045000	7930600	6104000	512740	1207700	23856000	25907000	27012000	16267000	4493200	43868000	13602000	8020900
ENSP00000225394.3;ENSP00000464388.1;ENSP00000463543.1	ENSP00000225394	ENSG00000108262	GIT1	251410	0	0	84983	3413900	524660	3423800	4422400	955510	31840	702570	0	212110	0	416700	262760	0	228550	167960	0	128590	0	2095600	1028600	734800	0	1738400	672900	141720
ENSP00000225441.7;ENSP00000468214.1	ENSP00000225441	ENSG00000108309	RUNDC3A	0	0	0	0	54157000	42855	0	0	0	0	0	0	0	0	0	0	0	0	0	0	0	1684200	0	0	0	0	0	0	1635100
ENSP00000225525.3	ENSP00000225525	ENSG00000213977	TAX1BP3	123960000	36249000	143110000	122680000	342790000	103020000	477510000	1060900000	481530000	57778000	629460000	173450000	911470000	64757000	242660000	114600000	73714000	137650000	174340000	111660000	4852400	0	967340000	356810000	490150000	67010000	217950000	118510000	53764000
ENSP00000225538.3;ENSP00000460449.1	ENSP00000225538	ENSG00000108405	P2RX1	0	0	7113900	1166800	989250	5877700	0	26926000	29152000	0	56145	79618	0	0	2299800	6612200	0	0	66508	2227400	0	2823800	0	3941100	9910000	0	579250	617480	110180
ENSP00000225573.4;ENSP00000399960.2;ENSP00000463919.1;ENSP00000463972.1;ENSP00000463994.1;ENSP00000462345.1;ENSP00000463520.1	ENSP00000225573	ENSG00000108439	PNPO	104630000	2134200000	342060000	120140000	1915600000	226840000	1358700000	1277200000	702770000	79121000	435210000	275980000	560080000	403530000	70521000	76681000	218210000	781840000	94923000	121640000	23308000	82441000	158550000	271690000	232220000	183740000	219070000	362190000	408480000
ENSP00000225655.5;ENSP00000465019.1	ENSP00000225655	ENSG00000108518	PFN1	16674000000	5838500000	8476600000	3380900000	4774600000	5085900000	3890300000	19915000000	10285000000	3163100000	11235000000	16958000000	5068500000	3253500000	7890300000	2352900000	1786900000	2548900000	4658500000	2097300000	1945300000	2248300000	5031900000	10781000000	16021000000	5407700000	14168000000	2414900000	4625700000
ENSP00000225665.7;ENSP00000440804.2	ENSP00000225665	ENSG00000108528	SLC25A11	265520000	397690000	127990000	79414000	1779700000	210800000	87402000	485040000	258910000	36666000	113050000	72867000	3495700000	657060000	128910000	74498000	115010000	690120000	32053000	34297000	15621000	120500000	62452000	270130000	141020000	50583000	67601000	324040000	231900000
ENSP00000225698.4	ENSP00000225698	ENSG00000108561	C1QBP	137150000	711980000	96271000	85062000	692020000	149140000	1269600000	1272900000	549180000	47168000	190600000	165500000	1111400000	532130000	118960000	100790000	111500000	78180000	64873000	44094000	16203000	58727000	483250000	568510000	640340000	74224000	404520000	416990000	593920000
ENSP00000225719.4;ENSP00000444443.2;ENSP00000463763.2;ENSP00000464255.1	ENSP00000225719	ENSG00000108582	CPD	5240500	10292000	2357300	18179000	10322000	34625000	37025000	59975000	64705000	5051000	100810000	7963100	6162000	112810000	8628900	14215000	9521300	4097700	1298100	12239000	1139700	71860000	9923500	50131000	22646000	5928400	1630400	104400000	9990700
ENSP00000225724.5;ENSP00000414956.2;ENSP00000465115.1;ENSP00000479971.1	ENSP00000225724	ENSG00000108587	GOSR1	0	0	0	0	0	0	0	0	0	0	0	0	0	0	0	0	0	1755700	0	794110	0	0	0	0	0	0	0	0	606350
ENSP00000225728.3;ENSP00000458248.1	ENSP00000225728	ENSG00000108590	MED31	27508000	0	3285800	1315300	6594700	16012000	19966000	13310000	3884900	1334900	529540	2534700	3006400	2570200	1496600	1702100	8387500	628070	786830	234390	923250	0	0	13636000	3147800	0	3393000	1854000	5169300
ENSP00000225729.3;ENSP00000379076.4;ENSP00000462060.1;ENSP00000464244.1;ENSP00000464076.1;ENSP00000463436.1;ENSP00000463256.1;ENSP00000464004.1;ENSP00000463522.1;ENSP00000462978.1;ENSP00000463747.1	ENSP00000225729	ENSG00000108591	DRG2	47078000	38922000	11876000	13468000	148980000	51612000	28829000	339220000	28578000	4498300	30165000	28513000	37800000	31847000	35685000	12095000	20057000	21645000	17264000	4831900	896450	54863000	31371000	37828000	34741000	15640000	32014000	83562000	40758000
ENSP00000225737.6;ENSP00000378907.3;ENSP00000463398.1	ENSP00000225737	ENSG00000108599	AKAP10	2730800	852070	7464900	2487600	24852000	7357900	553030000	32838000	5086100	842490	264320000	42865000	34871000	8100000	5499400	110360000	26862000	6235500	2030900	2929900	12384000	2847300	302870000	9695900	258590000	14679000	1468000	3650000	7743300
ENSP00000225742.9;ENSP00000318451.10;ENSP00000483605.1;ENSP00000392617.2;ENSP00000398946.3	ENSP00000392617;ENSP00000225742;ENSP00000483605;ENSP00000318451	ENSG00000108604	SMARCD2	49028000	17268000	25215000	20919000	8322300	46335000	54212000	99587000	47048000	9390100	40253000	11913000	4758100	17889000	22256000	16941000	38869000	6509800	8435600	7323300	7057500	36648000	100110000	53308000	48128000	8862400	31658000	18185000	13853000
ENSP00000225899.3;CON__Q14532	ENSP00000225899	ENSG00000108759	KRT32	0	10664000	0	983830	0	478980	0	8561800	38588000	0	0	0	0	0	0	951550	254740	312490	0	0	0	5005800	519200	0	0	5415200	0	0	0
ENSP00000225916.5;ENSP00000468390.1	ENSP00000225916	ENSG00000108773	KAT2A	733510	0	111380	0	78559	1837200	194820	610740	320380	57040	0	0	181400000	198410	0	61481	279890	0	241670	20818	237680	0	0	324390	359710	0	451220	0	193290
ENSP00000225927.1;ENSP00000467135.1;ENSP00000467836.1	ENSP00000225927	ENSG00000108784	NAGLU	6681900	64093000	26025000	7303000	15713000	27894000	33167000	38230000	7496600	4373600	33983000	10632000	1956400	64499000	6455300	6999200	4393500	54128000	6704500	12804000	620610	14261000	19068000	32595000	24054000	2748200	5770700	10075000	21636000
ENSP00000225941.1;ENSP00000406651.2;ENSP00000459171.1;ENSP00000460776.1	ENSP00000225941	ENSG00000108798	ABI3	74994000	21712000	80930000	3968900	15527000	49455000	4381700	76092000	66242000	10113000	47433000	11360000	23670000	12419000	12209000	13557000	5580600	2616100	12508000	383740	5288200	6428200	3241300	20668000	11097000	2438500	66793000	4558300	49244000
ENSP00000225964.5;ENSP00000460459.1;CON__Q862S4	ENSP00000225964	ENSG00000108821	COL1A1	1154300000	68190000	150120000	471080000	52590000	617860000	614970000	473560000	395260000	358320000	2710800000	1890300000	1383100000	417000000	2454300000	571190000	282080000	172520000	1651900000	28018000	139060000	882850000	8052100000	1069200000	1341700000	745260000	560330000	418730000	649640000
ENSP00000225969.4;ENSP00000424321.1;ENSP00000425126.1;ENSP00000388915.3	ENSP00000225969	ENSG00000108826	MRPL27	0	0	0	0	4416800	0	781400	0	0	0	0	0	876980	1402200	2179200	0	0	28260000	0	0	0	0	0	0	627290	0	0	0	8991300
ENSP00000225972.7;ENSP00000459305.1	ENSP00000225972	ENSG00000108829	LRRC59	439190000	764360000	223670000	482040000	633760000	1166200000	952990000	4011200000	881910000	175730000	1822700000	1077100000	518330000	529200000	521910000	467790000	200050000	225150000	193600000	152490000	49339000	2936600000	584510000	2389700000	965570000	361640000	181740000	1817300000	941240000
ENSP00000226004.2	ENSP00000226004	ENSG00000108861	DUSP3	80083000	487080000	633740000	243740000	1528900000	486570000	633720000	1818800000	461370000	116540000	1265500000	1311100000	4235700000	209230000	492160000	161450000	137630000	397810000	524300000	432570000	33755000	164680000	200060000	631340000	971750000	222030000	160650000	161920000	402340000
ENSP00000226091.2	ENSP00000226091	ENSG00000108947	EFNB3	0	424290	4758100	0	34782000	679130	30758000	1282300	0	117340	75446	152210	49195	11689000	18573000	0	547710	85119	824400	32756	0	0	10190000	206660	11079000	0	465790	0	189610
ENSP00000226105.6;ENSP00000383940.4;ENSP00000462310.1;ENSP00000413190.3	ENSP00000226105	ENSG00000108961	RANGRF	19578000	3616300	5511200	1864500	11654000	7201200	10169000	23042000	9193800	776430	2870400	7292300	21984000	2457200	4176600	955950	5286000	474870	8444400	2510400	0	0	0	22195000	3877400	841660	1439400	2014700	3642100
ENSP00000226207.5	ENSP00000226207	ENSG00000109061	MYH1	21859000	3668300	1367800	29742	405530	256450	1108800	111780	253100	0	0	85987000	354270000	5027.5	0	318450	28993	73299	0	6482000	15488000	0	1215900	0	216890	0	1083000	0	208250
ENSP00000226218.4;ENSP00000440439.1;ENSP00000452347.3;CON__Q3ZBS7	ENSP00000226218	ENSG00000109072	VTN	206110000	534770000	958930000	705580000	90728000	696110000	1839500000	1530100000	649620000	406970000	1696200000	1064600000	1396600000	250870000	403900000	669280000	374200000	492880000	438750000	216780000	242600000	895880000	839210000	5532700000	988260000	3666400000	557570000	337550000	1224700000
ENSP00000226225.2;ENSP00000440749.2;ENSP00000466301.1;ENSP00000464637.1;ENSP00000464515.1	ENSP00000226225	ENSG00000109079	TNFAIP1	189920	631730	1005400	0	2908200	92279	0	0	1050800	0	0	0	3840800	0	0	0	1488600	0	0	0	0	0	0	3272500	0	0	237460	0	111930
ENSP00000226230.6;ENSP00000462827.1;ENSP00000466987.1;ENSP00000466211.1;ENSP00000462924.1	ENSP00000226230	ENSG00000109084	TMEM97	4619200	44501000	1564300	10242000	0	15304000	360010000	47212000	7374900	6876900	0	2960000	0	788390	2146600	2655200	339540	1070700	1507100	1200400	314270	1889800000	0	1704400	7193300	2212900	0	0	1616100
ENSP00000226279.2;ENSP00000427277.1	ENSP00000226279	ENSG00000004468	CD38	135950000	4640700	75844000	13771000	2002000000	423340000	1347800	210800000	158770000	17136000	34642000	62195000	3935900	2573100	2001600	24490000	17882000	1681900	485290	27790000	9716400	0	7456500	9504500	17830000	5975600	44780000	37733000	30482000
ENSP00000226355.3	ENSP00000226355	ENSG00000079557	AFM	12959000	81741000	36879000	107330000	67884000	55379000	356470000	281490000	92824000	85041000	832930000	483450000	109470000	118370000	142900000	74366000	106130000	125690000	104160000	28343000	106190000	68878000	260470000	598620000	257530000	971650000	74116000	36967000	191250000
ENSP00000226444.3;ENSP00000420891.1	ENSP00000226444	ENSG00000109193	SULT1E1	617910	563650000	0	1222700	3285700	2351100	669990	102190000	83824000	433070	72566	292840	3019700	249960	0	631740	1220200	11906000	0	810110	84251	826360	20112000	1044200	423290	1249000	134770	785050	1547800
ENSP00000226524.3	ENSP00000226524	ENSG00000109272	PF4V1	9567900	5035400	3210900000	25449000	41748000	17853000	71640000	219010000	37823000	54760000	116780000	9435200	30199000	11332000	5688500	52262000	34366000	9593200	3940300	32983000	27675000	74449000	5953600	756050000	147110000	209310000	69648000	34582000	742660000
ENSP00000226578.4;ENSP00000427322.1	ENSP00000226578	ENSG00000109323	MANBA	2493200	2335200	4049000	3398800	3883400	7050700	18231000	12374000	6130700	1654800	3130500	3402500	3388100	298870000	2695600	1415600	19421000	1150200	1251500	2275600	854060	3382200	6157700	8042400	7124400	1696100	2063600	15630000	11472000
ENSP00000227155.4;ENSP00000339686.3;ENSP00000433788.1	ENSP00000227155	ENSG00000085117	CD82	6695900	77856000	15852000	46161000	264460000	35826000	15543000	55383000	55636000	3829800	22339000	37310000	1252400	1924700	4533500	1247000	31264000	8678800	2303200	2121300	12848000	37352000	23561000	21206000	5907600	11651000	130960000	94294000	2644300
ENSP00000227266.4;ENSP00000432556.1;ENSP00000432541.1;ENSP00000433539.1	ENSP00000227266	ENSG00000109861	CTSC	81102000	135300000	132670000	26102000	26224000	215530000	201100000	427480000	117880000	56633000	319290000	119760000	28065000	40658000	30645000	108230000	28290000	211540000	7914900	13329000	28601000	2667900	90170000	309290000	211800000	120840000	153590000	42478000	78126000
ENSP00000227322.3;ENSP00000390391.1;ENSP00000415505.1	ENSP00000227322	ENSG00000109917	ZPR1	27693000	9391600	6075800	10308000	75545000	41839000	67546000	54305000	24591000	8875500	49594000	34161000	23404000	9862300	21926000	10545000	20974000	11377000	16666000	4921000	3097500	34842000	34146000	43102000	31670000	12172000	30001000	13490000	11887000
ENSP00000227471.3;ENSP00000437195.1;ENSP00000434294.1	ENSP00000227471	ENSG00000110057	UNC93B1	9157700	3554700	9049900	4113800	485330	24089000	1369000	9008000	33135000	1943000	8095400	906510	1018900	602440	818140	2739700	19787000	140380	197070	474750	2154700	2500800	318380	3765000	3990900	7064900	10990000	6183100	5721600
ENSP00000227507.2;ENSP00000438482.1	ENSP00000227507	ENSG00000110092	CCND1	0	0	0	0	0	0	0	851260	0	51214	0	0	388200	0	0	0	91893	0	0	33833	0	0	0	243450	0	0	0	0	0
ENSP00000227520.5;ENSP00000442111.1;ENSP00000440906.1	ENSP00000227520	ENSG00000110104	CCDC86	31381000	1770500	2310000	3013500	4835400	27305000	9387300	13030000	2931500	1139800	0	4563700	2391500	3218900	17791000	5142600	10599000	2559400	6210300	1515000	285530	6535300	13415000	0	6424900	1428900	13391000	2414000	3684100
ENSP00000227524.4;ENSP00000443031.1;ENSP00000445435.1	ENSP00000227524	ENSG00000110107	PRPF19	621270000	395420000	321170000	74643000	884500000	507400000	313680000	690680000	467060000	99442000	427880000	310320000	238550000	273730000	419690000	115140000	272930000	149670000	162790000	95033000	24358000	103520000	381400000	476260000	306100000	89107000	450440000	182860000	229180000
ENSP00000227638.3;ENSP00000411461.2	ENSP00000227638	ENSG00000110218	PANX1	1159200	2978300	2460300	140540	16432000	2648200	16983000	4962600	227120	393890	3150900	3238300	3699400	567600	906480	130670	227460	140600	391070	352710	281090	0	4302900	1381500	2197900	1075900	522960	526570	0
ENSP00000227667.2;ENSP00000486182.1;ENSP00000364494.1;ENSP00000410614.1	ENSP00000364494;ENSP00000227667;ENSP00000486182	ENSG00000110245	APOC3	151970000	1185600000	80579000	302450000	463600000	147040000	156270000	974660000	764140000	92768000	799460000	460880000	215110000	63882000	201050000	207880000	339590000	405240000	128370000	74039000	136190000	41574000	457820000	1731000000	730530000	1969300000	467490000	298620000	1164200000
ENSP00000227756.4	ENSP00000227756	ENSG00000110328	GALNT18	2061300	2352200	0	0	65135	6241900	872250	15620000	7550800	0	1689200	1255400	2143200	4797600	0	169770	228500	1938700	0	245220	0	3567900	0	0	0	308260	487700	1497000	4739700
ENSP00000227880.2;ENSP00000445773.1;ENSP00000484264.1;ENSP00000479400.1;ENSP00000441559.1;ENSP00000439535.1;ENSP00000437908.1	ENSP00000227880	ENSG00000110446	SLC15A3	0	0	776260	0	0	844520	0	0	0	16479	0	0	0	0	0	0	0	0	0	0	0	0	0	588300	0	0	797250	0	0
ENSP00000228251.4;ENSP00000485718.1	ENSP00000228251	ENSG00000060138	YBX3	28992000	6893000	0	9190300	9363400	120570000	74399000	21323000	11124000	4568500	29467000	46508000	382430000	42108000	68331000	8081700	46804000	9638500	20729000	763430	1774700	15104000	230040000	37374000	48460000	10843000	28594000	154820000	22676000
ENSP00000228284.3;ENSP00000414453.2;ENSP00000447875.1	ENSP00000228284	ENSG00000075856	SART3	110970000	30129000	56963000	34932000	180990000	174120000	115640000	139740000	105390000	14333000	66050000	55879000	55780000	64776000	84087000	28941000	68921000	27262000	31669000	20359000	9599600	23861000	73764000	58264000	47825000	15533000	99549000	43081000	56928000
ENSP00000228307.7;ENSP00000391283.2;ENSP00000449198.1;ENSP00000443745.1	ENSP00000228307	ENSG00000089159	PXN	37983000	64187000	93871000	33100000	39180000	30039000	102410000	216530000	71194000	28983000	66521000	74682000	151550000	34925000	72356000	20776000	30215000	56957000	44712000	32225000	20626000	13306000	51049000	267250000	91787000	77030000	49664000	23979000	58848000
ENSP00000228425.6;ENSP00000445822.1;ENSP00000443324.1	ENSP00000228425	ENSG00000110841	PPFIBP1	8556800	18775000	36650000	14661000	9910200	60292000	54727000	40988000	26527000	5962300	40001000	54935000	101030000	24421000	41512000	19761000	30732000	19588000	39154000	9328500	1522700	17917000	33497000	104430000	47138000	23182000	12148000	7414500	25699000
ENSP00000228434.3;ENSP00000442597.1	ENSP00000228434	ENSG00000110848	CD69	9507800	298740	3652200	0	0	534620	0	7421300	3198900	0	1595000	0	0	0	0	199270	0	0	759790	1518600	73697	0	4148000	13790000	0	0	29031000	0	332790
ENSP00000228438.2;ENSP00000437946.1	ENSP00000228438	ENSG00000110852	CLEC2B	0	836250	543190	0	0	4496100	0	26866000	0	0	0	0	0	616420	0	0	0	0	0	0	0	0	0	0	0	0	0	364150	1024700
ENSP00000228476.3;ENSP00000446853.1;ENSP00000449967.1;ENSP00000447104.1;ENSP00000448095.1;ENSP00000449248.1	ENSP00000228476	ENSG00000110887	DAO	6458600	558490000	0	88698	53003000	0	1250300	665950	3534000	516340	0	0	0	0	0	1563900	272890	695700000	47113	3387200	259170	12430000	0	170430	0	0	221850	707610	1113700
ENSP00000228495.6;ENSP00000437348.1;ENSP00000445129.1;ENSP00000441586.1;ENSP00000439481.1;ENSP00000439722.1;ENSP00000440008.1;ENSP00000390321.2	ENSP00000228495	ENSG00000110906	KCTD10	7254100	2735100	3930800	7610600	13427000	23630000	8097700	14266000	25413000	2687800	9211600	13144000	16943000	3703200	8474700	4311700	17239000	2220900	3527500	2236700	2368400	6106600	2138300	1642800	11522000	6293300	3900000	7455700	10955000
ENSP00000228506.3;ENSP00000438950.1;ENSP00000441247.1;ENSP00000440746.1	ENSP00000228506	ENSG00000110917	MLEC	128290000	882210000	140690000	89392000	229300000	199720000	485680000	1140200000	369270000	46281000	406210000	121470000	332940000	362870000	147630000	63895000	121610000	103510000	62587000	30441000	15018000	764580000	110880000	565390000	249240000	155110000	72048000	511130000	315950000
ENSP00000228606.4;ENSP00000449472.1	ENSP00000228606	ENSG00000111012	CYP27B1	0	0	0	0	0	0	0	0	0	0	0	0	0	0	0	0	0	1295000	0	0	0	0	105300	0	0	0	0	0	0
ENSP00000228641.3	ENSP00000228641	ENSG00000111046	MYF6	0	33779000	0	0	0	0	0	0	44516000	0	0	0	0	0	0	0	0	0	0	0	0	1710100	0	207930	0	2468900	0	2331600	0
ENSP00000228705.5	ENSP00000228705	ENSG00000111110	PPM1H	21833000	30734000	1404600	6705900	316430000	8383500	4495500	25903000	19596000	395340	19829000	4944900	17193000	15982000	17274000	1356700	6889800	30702000	1200800	7888900	47170	1441500	2423800	14303000	5309000	981570	1595300	7056900	1158900
ENSP00000228740.2;ENSP00000449958.1;ENSP00000395051.2;ENSP00000449340.1	ENSP00000228740	ENSG00000111144	LTA4H	1020200000	627530000	626390000	252770000	986810000	660070000	413970000	2240700000	1121900000	122780000	486650000	536960000	394360000	326330000	286560000	214640000	350970000	430590000	266660000	100750000	149550000	281490000	312810000	290020000	565650000	460990000	919440000	514650000	899470000
ENSP00000228799.2;ENSP00000439324.1;ENSP00000442023.1;ENSP00000443329.1	ENSP00000228799	ENSG00000111203	ITFG2	2014300	5575900	2913900	436500	3947600	887170	1310400	8829000	4829700	0	4408500	372070	164670	1797500	1667200	1139300	1257000	550860	1156800	286780	186190	912670	5324100	223370	5158000	208270	2380000	3100700	1801400
ENSP00000228825.7;ENSP00000413221.1;ENSP00000446598.1	ENSP00000228825	ENSG00000111229	ARPC3	1908800000	610060000	806140000	601440000	1219700000	1074700000	267040000	654250000	1308300000	519220000	426750000	676020000	363080000	311200000	412540000	203280000	188720000	387130000	864700000	25957000	220590000	40425000	151730000	730730000	387550000	248820000	858530000	176230000	495450000
ENSP00000228827.3;ENSP00000443068.2;ENSP00000442770.1;ENSP00000447480.1;ENSP00000448335.1;ENSP00000448159.1	ENSP00000228827;ENSP00000443068	ENSG00000111231	GPN3	0	1202700	1329500	167400	6093800	2421300	322580	0	1265400	0	0	4534100	0	3703000	0	0	437320	0	2381400	781730	0	1122500	0	0	0	127790	4088400	2023400	0
ENSP00000228841.7;ENSP00000447154.1	ENSP00000228841	ENSG00000111245	MYL2	108410000	81928000	484840000	9167800	105590000	5845200	16260000	35481000	54129000	9720800	94268000	32472000	160360000000	15585000	4499200	4048300	6008900	3214700	7734500	78009000	35502000	360100000	164980000	134910000	13565000	19710000	5251300	5410700	3252200
ENSP00000228872.4;ENSP00000379629.1	ENSP00000228872	ENSG00000111276	CDKN1B	101160000	35739000	105890000	14603000	223060000	37568000	109290000	136150000	102380000	20228000	75727000	40791000	23161000	11562000	50969000	14259000	44122000	10004000	60049000	7985400	15649000	60057000	94803000	28507000	65476000	4142000	179330000	17889000	49794000
ENSP00000228922.7;ENSP00000444608.1;ENSP00000444436.1;ENSP00000442817.1;ENSP00000438327.1;ENSP00000438192.1;ENSP00000394175.2;ENSP00000442476.1;ENSP00000438003.1;ENSP00000442083.1;ENSP00000439667.1	ENSP00000228922	ENSG00000111325	OGFOD2	583530	20567000	699390	332630	3418400	3743300	10475000	5020100	2873400	174250	682770	1291700	918060	1519300	735580	1026400	2892600	3054500	0	516450	341430	5346200	0	1798800	543740	589650	844670	586560	1088400
ENSP00000228928.7;ENSP00000448388.1;ENSP00000449299.1;ENSP00000447323.1	ENSP00000228928	ENSG00000111331	OAS3	27151000	13089000	41441000	9046500	18271000	114820000	14058000	61979000	22844000	8101900	37665000	6132700	4744200	2025900	9659000	10184000	20579000	5544400	5078900	2586600	3572500	17415000	18726000	32664000	9147600	13808000	27738000	21563000	20470000
ENSP00000229179.4;ENSP00000441448.1;ENSP00000441334.1;ENSP00000445567.1;ENSP00000440116.1	ENSP00000229179	ENSG00000111581	NUP107	38318000	18395000	13485000	9831100	31108000	63641000	58124000	79281000	31285000	11734000	25032000	159290000	12640000	9350000	26884000	9771500	27569000	4402700	9502700	5120500	12208000	17170000	52021000	134920000	41032000	10622000	28295000	18308000	17438000
ENSP00000229201.4;ENSP00000450607.1	ENSP00000229201;ENSP00000450607	ENSG00000111602	TIMELESS	304330	0	0	75615	76737	5473800	1375000	650130	279350	0	0	0	0	0	219050	207660	93075	68931	38249	0	12438	0	402630	118480	152190	60528	296350	0	20706
ENSP00000229214.4;ENSP00000411740.2;ENSP00000482557.1	ENSP00000229214	ENSG00000111615	KRR1	59016000	20649000	2248500	3357100	16355000	27645000	54782000	60083000	16157000	5509300	37639000	17350000	2558900	16815000	17825000	5275700	20476000	3213600	4839900	3124600	1812000	27799000	21935000	20668000	27145000	1062100	25921000	14411000	12837000
ENSP00000229238.3	ENSP00000229238	ENSG00000111639	MRPL51	2134800	0	0	0	5161500	5271900	0	0	0	0	0	0	0	0	407050	198470	714340	1111200	0	0	185700	18811000	0	0	0	0	0	1755600	4726300
ENSP00000229243.2;ENSP00000443153.1;ENSP00000402725.2	ENSP00000229243	ENSG00000111644	ACRBP	0	225860	0	104230	0	0	61892000	85121	152050	44227	0	378940	976840	124240	9867.1	142090	0	157690	0	0	19338	0	0	0	0	0	0	158840	44029
ENSP00000229265.5;ENSP00000446339.1;ENSP00000442068.1;ENSP00000441120.1;ENSP00000415142.2	ENSP00000446339;ENSP00000442068;ENSP00000229265	ENSG00000111665	CDCA3	353520	0	0	0	0	6502600	0	0	0	0	3225400	0	0	0	0	831320	0	0	0	76720	0	0	0	981330	0	0	0	0	0
ENSP00000229266.3;ENSP00000447887.1;ENSP00000448766.1;ENSP00000446994.1	ENSP00000229266	ENSG00000111666	CHPT1	3888600	1368200	0	3556500	3230600	3903100	0	0	19471000	0	0	0	0	3695700	0	2088700	1610700	2489100	718110	2470900	349170	0	0	4146300	0	0	6983000	26524000	7114200
ENSP00000229314.4;ENSP00000446231.1;ENSP00000437351.1;ENSP00000441878.1;ENSP00000486919.1;ENSP00000446405.1;ENSP00000440666.1	ENSP00000229314	ENSG00000111711	GOLT1B	29945000	245330000	34493000	24296000	45140000	176050000	67048000	139830000	41983000	5648500	24724000	13548000	121320000	35519000	16242000	6634400	22210000	18576000	4032200	11396000	1799200	317720000	3524600	232020000	36819000	21996000	60827000	125500000	112540000
ENSP00000229329.2;ENSP00000446239.1;ENSP00000439404.1	ENSP00000229329	ENSG00000111726	CMAS	77972000	364720000	41310000	60311000	259490000	100590000	857920000	355840000	257800000	21621000	151770000	72684000	119610000	77169000	92046000	98992000	97598000	62964000	46456000	24628000	6637500	99823000	40137000	552960000	121120000	17640000	87269000	183780000	205070000
ENSP00000229330.4;ENSP00000442942.2;ENSP00000447952.1	ENSP00000229330	ENSG00000111727	HCFC2	996150	2303000	521510	1471000	7250200	2815100	3734300	8571500	3419300	563460	725980	1127800	1483500	367810	870470	388820	1734200	2008900	1684900	578700	3737400	2990600	158370	1437800	1435000	168580	19600000	1248900	3671200
ENSP00000229340.5;ENSP00000443994.1;ENSP00000441883.1	ENSP00000229340	ENSG00000111737	RAB35	139150000	98090000	197680000	106970000	1008700000	509950000	209140000	770850000	332200000	88404000	199140000	242920000	111680000	79642000	125580000	170650000	121930000	96442000	96286000	90721000	54651000	165780000	109180000	376900000	65958000	72589000	154560000	127650000	172010000
ENSP00000229379.2	ENSP00000229379	ENSG00000111775	COX6A1	32427000	228560000	120330000	63280000	529710000	71964000	21239000	226520000	185670000	44668000	138340000	180310000	1335500000	19780000	79916000	34082000	127930000	101910000	39255000	54159000	0	0	0	423110000	211830000	46462000	72196000	188280000	106700000
ENSP00000229390.3;ENSP00000449030.1;ENSP00000474283.1	ENSP00000229390	ENSG00000111786	SRSF9	224470000	463190000	101550000	96273000	286740000	939970000	804930000	424490000	553060000	36020000	227980000	87434000	42969000	166880000	115090000	68043000	278820000	297510000	66697000	19697000	25503000	422580000	250990000	202210000	120420000	33804000	192820000	78423000	71628000
ENSP00000229395.3;ENSP00000437556.1	ENSP00000229395	ENSG00000111790	FGFR1OP2	0	0	1143800	0	0	1126800	0	0	0	0	1748600	1563700	2299000	0	1023400	0	0	0	0	110400	350990	0	326400	3223800	207260	0	0	0	1026800
ENSP00000229402.3	ENSP00000229402	ENSG00000111796	KLRB1	1206900	1870800	0	0	0	0	0	7341700	3794900	0	147990	0	0	25245	0	809360	0	0	0	0	0	122450	0	0	1911600	0	1864400	0	0
ENSP00000229416.6;ENSP00000482756.1;ENSP00000421908.1;ENSP00000424211.1;ENSP00000426578.2;ENSP00000421228.1	ENSP00000229416	ENSG00000001084	GCLC	65506000	647210000	210720000	70876000	615630000	281730000	137350000	416720000	206480000	64901000	180960000	222110000	98287000	53106000	98242000	57790000	165510000	62442000	26821000	31370000	16213000	213360000	112660000	241520000	394620000	83139000	51281000	90308000	155270000
ENSP00000229418.6;ENSP00000345702.6	ENSP00000229418;ENSP00000345702	ENSG00000001167	NFYA	125810000	21390000	0	3017800	32590000	38002000	38449000	59428000	0	1312900	6157000	0	0	20997000	30287000	4892600	22011000	0	9131900	4661200	0	1738400	42306000	7540600	29135000	1727300	71238000	0	12195000
ENSP00000229554.5;ENSP00000357570.4;ENSP00000357569.4	ENSP00000229554	ENSG00000111834	RSPH4A	0	0	0	507290	0	7281800	321150	230690	0	1071100	161140	720920	331360	0	0	212600	193930000	0	117000	34972	129120	0	0	0	69356	226050	12106000	46465	199890
ENSP00000229595.5	ENSP00000229595	ENSG00000111875	ASF1A	25887000	40195000	37786000	15379000	40712000	106070000	22685000	32143000	61815000	7398400	26822000	5698000	2561700	11849000	4530300	24141000	39084000	4103100	1239100	2718500	19003000	16538000	16533000	13487000	10656000	2587400	43903000	9336700	21725000
ENSP00000229633.5	ENSP00000229633	ENSG00000111911	HINT3	38396000	100770000	10040000	35842000	668670000	62616000	160850000	253370000	244160000	57718000	119310000	57573000	435410000	209520000	66442000	55629000	50394000	69139000	39750000	33112000	7054000	27457000	21276000	124840000	117400000	58892000	13475000	85078000	126620000
ENSP00000229634.9	ENSP00000229634	ENSG00000111912	NCOA7	0	0	0	0	888420	0	0	0	0	0	0	0	0	0	0	0	0	0	0	0	0	0	0	0	0	0	0	0	0
ENSP00000229794.4;ENSP00000419837.1;ENSP00000308669.4;ENSP00000478079.1;ENSP00000417531.1;ENSP00000419141.1;ENSP00000417065.1	ENSP00000229794	ENSG00000112062	MAPK14	157400000	74205000	65253000	37761000	68495000	132480000	65503000	272230000	127330000	61542000	183290000	163460000	198600000	87873000	110360000	44956000	40580000	45970000	65278000	12453000	18224000	47397000	95554000	152610000	89075000	63634000	63703000	67078000	104510000
ENSP00000229795.3	ENSP00000229795	ENSG00000112062	MAPK14	7716900	2750100	2876600	524830	1902700	2085500	5219300	16643000	3170400	490560	1169100	0	1136900	0	0	462580	628880	1607900	0	147100	82818	0	4021100	2385400	0	786600	1500400	646490	4817300
ENSP00000229812.7	ENSP00000229812	ENSG00000112079	STK38	34722000	15367000	18917000	14004000	15322000	70049000	20509000	133230000	71542000	12430000	37562000	40787000	55926000	5390300	45070000	26851000	21829000	5920700	15000000	8501300	8466300	6997100	34327000	68367000	43106000	17401000	30796000	21743000	17545000
ENSP00000229854.5;ENSP00000480987.1;ENSP00000472940.1;ENSP00000388647.3	ENSP00000229854	ENSG00000112118	MCM3	120800000	471730	4393100	5346000	3949600	64592000	50733000	71983000	27648000	9210500	6199900	13949000	10727000	2313600	16563000	15010000	2629600	1514900	1115600	757330	2886200	2901000	46015000	28728000	16536000	29375000	20478000	1375300	3256000
ENSP00000229903.4	ENSP00000229903	ENSG00000112167	SAYSD1	0	4667500	2225200	2623800	10959000	1685900	1836200	0	0	0	0	0	24126000	0	0	0	5446500	1198000	0	0	207130	20296000	0	0	0	3947200	5621100	0	2370000
ENSP00000229922.2;ENSP00000368275.2;ENSP00000482279.1;ENSP00000483435.1;ENSP00000418604.1;ENSP00000417705.1;ENSP00000417208.1;ENSP00000420615.1;ENSP00000419906.1	ENSP00000229922	ENSG00000112186	CAP2	12511000	22276000	17296000	34069000	1052600000	26270000	29303000	568620000	44925000	11356000	104760000	379860000	734740000	29545000	119630000	13635000	35148000	19844000	148920000	42828000	8944000	27198000	38196000	133010000	326610000	31229000	26609000	43541000	50583000
ENSP00000230036.1	ENSP00000230036	ENSG00000112293	GPLD1	2238800	8557600	11813000	3523600	310880	2521700	9738900	2749600	2688100	9921200	51106000	29302000	285220	16943000	3738500	13110000	2849000	754590	905880	1092900	20447000	0	21828000	47531000	34942000	35437000	1622500	882510	11277000
ENSP00000230050.3	ENSP00000230050	ENSG00000112306	RPS12	3308200000	3011800000	1041900000	804050000	1690200000	2860400000	1548600000	6936900000	2635500000	573290000	2041900000	1786000000	1457000000	1045600000	1216300000	802180000	921130000	804650000	912710000	499210000	216420000	2999100000	1157700000	1903100000	1489100000	610060000	957210000	2704100000	1844600000
ENSP00000230085.8;ENSP00000401779.2;ENSP00000296991.7;ENSP00000357975.2	ENSP00000230085	ENSG00000112335	SNX3	763090000	303140000	219340000	94618000	925360000	315000000	351620000	631870000	413630000	92651000	215430000	228890000	327460000	174100000	187520000	56571000	67586000	187420000	144950000	37300000	35867000	88918000	143180000	464170000	146170000	244600000	118020000	138040000	235390000
ENSP00000230124.3;ENSP00000412156.1;ENSP00000405660.1;ENSP00000357937.1;ENSP00000396566.1	ENSP00000230124	ENSG00000112367	FIG4	4281200	3080000	1541900	3054900	9580800	5064800	3290300	4917900	6790000	590870	2233900	1985900	1524200	2971200	5441500	792760	1336800	967800	1514200	2357600	4065100	4777600	2527000	2417000	2619800	1164700	2136700	4011600	1848000
ENSP00000230248.6;ENSP00000355812.3;ENSP00000479115.1	ENSP00000355812;ENSP00000230248	ENSG00000213066	FGFR1OP	5161300	9297800	2278600	1319800	4286900	4647800	39996000	11005000	9560100	1187300	3026000	1914000	6825300	990280	4487300	1694900	10161000	1349600	83840	193760	941430	0	12237000	2533100	2778000	2217100	3918900	3562000	8052600
ENSP00000230301.8	ENSP00000230301	ENSG00000112539	C6orf118	0	506840	0	444990	0	5260100	0	901030	32878000	0	0	845380	54898000	293130	428200	17395000	2867800	281070	0	231460	12085	57177000	2092300	0	0	528170	0	0	0
ENSP00000230340.4;ENSP00000362087.2;ENSP00000417813.1	ENSP00000230340	ENSG00000112578	BYSL	31961000	12398000	11684000	7032700	12982000	87081000	9666100	31237000	18924000	5910900	13208000	10362000	4500700	11360000	30363000	21633000	26245000	4507500	5793300	2407400	7776500	16671000	31396000	8666300	11116000	5726400	25227000	4979100	9561700
ENSP00000230419.4;ENSP00000418754.1;ENSP00000326029.3;ENSP00000325462.4;ENSP00000230418.4;ENSP00000420765.1;ENSP00000419037.1;ENSP00000420186.1;ENSP00000420322.1;ENSP00000420165.1;ENSP00000417607.1	ENSP00000230419;ENSP00000418754	ENSG00000112655	PTK7	4933500	4195400	28251000	12426000	61015000	32004000	56839000	36398000	12227000	12519000	88405000	36895000	1286600	18010000	125280000	11748000	42457000	14942000	64598000	14579000	713000	14370000	109820000	76453000	25014000	6763500	2232900	33224000	4504600
ENSP00000230431.6;ENSP00000422440.1;ENSP00000377556.2	ENSP00000230431	ENSG00000112667	DNPH1	248460000	761900000	260140000	87136000	1491300000	198490000	214160000	1154100000	779230000	35464000	134050000	229690000	155440000	232140000	107220000	66356000	220450000	1091700000	185140000	68455000	4165700	201390000	43053000	188290000	248080000	32947000	291080000	179270000	383070000
ENSP00000230449.4;ENSP00000406400.1	ENSP00000230449	ENSG00000112685	EXOC2	21717000	30128000	21965000	14053000	100370000	23523000	39870000	58648000	45315000	5127400	25166000	18594000	44913000	26363000	18514000	11024000	18165000	17561000	16442000	6942200	2652700	27734000	25444000	96042000	36858000	18309000	46549000	33294000	36410000
ENSP00000230461.6;ENSP00000431007.1	ENSP00000230461	ENSG00000112697	TMEM30A	18797000	43311000	42908000	18193000	89420000	117400000	4903900	89073000	72203000	12113000	42870000	13369000	88053000	22824000	13627000	17893000	18881000	150390000	5256200	2933100	20561000	163270000	35906000	35951000	41097000	18345000	16763000	19894000	42184000
ENSP00000230480.6;ENSP00000429008.1;ENSP00000430002.1;ENSP00000429643.1;ENSP00000388663.2;ENSP00000483241.1;ENSP00000421561.1;ENSP00000361137.3;ENSP00000430829.1;ENSP00000430479.1;ENSP00000389864.3;ENSP00000478570.1;ENSP00000361125.4;ENSP00000409911.2;ENSP00000361148.4;ENSP00000484284.1;ENSP00000317598.6;ENSP00000430594.1;ENSP00000478034.1;ENSP00000361134.4	ENSP00000388663;ENSP00000361137;ENSP00000429008;ENSP00000230480;ENSP00000421561;ENSP00000430002;ENSP00000429643;ENSP00000483241	ENSG00000112715	VEGFA	0	0	0	196860	271620	0	0	0	0	0	0	0	1568900	60843000	211720	0	0	657910	1356600	0	0	2478100	654260	0	0	0	0	0	97994
ENSP00000230588.4;ENSP00000480465.1	ENSP00000480465;ENSP00000230588	ENSG00000112818	MEP1A	114870	0	0	150360	0	87899	22692	215780000	205800000	232250	142360	123520	1383500	110790	162880	12288000	0	0	336160	8267.1	0	4762700	0	423770	27260000	279580	914650	0	0
ENSP00000230640.5;ENSP00000426641.1;ENSP00000422125.1	ENSP00000230640	ENSG00000039123	SKIV2L2	49796000	39790000	27602000	13996000	28754000	57475000	37653000	120630000	57738000	12787000	34154000	23568000	29550000	22321000	38405000	19809000	27093000	10341000	11886000	6576800	4583900	33720000	63555000	49559000	33785000	13163000	40101000	22994000	16685000
ENSP00000230671.2	ENSP00000230671	ENSG00000011083	SLC6A7	0	0	0	0	1006900	0	0	0	132160	0	217630	0	0	0	0	0	0	0	0	0	0	0	0	0	0	0	0	0	0
ENSP00000230685.6	ENSP00000230685	ENSG00000019582	CD74	1193200000	79027000	793150000	94612000	4577300	377710000	196220000	897650000	302910000	98476000	719420000	171330000	36871000	33790000	140530000	141820000	190040000	49305000	51446000	18784000	53045000	65872000	410450000	55997000	411300000	59422000	1140500000	146910000	223750000
ENSP00000230771.3;ENSP00000423616.1;ENSP00000407105.2;ENSP00000425695.1;ENSP00000424516.1	ENSP00000230771	ENSG00000112855	HARS2	14094000	11320000	9720400	3322400	29376000	12080000	17825000	46064000	18222000	1897900	7067100	7809400	113550000	44835000	4105200	8699200	13139000	18272000	2804000	3324800	1072500	28573000	2650100	15588000	14847000	3761100	13760000	15947000	37345000
ENSP00000230792.2;ENSP00000424521.1	ENSP00000230792	ENSG00000112874	NUDT12	1754800	39650000	1462300	4876000	21714000	5062800	5041900	71762000	20385000	560810	5584200	4886800	9751000	13024000	3386500	5794900	20159000	26653000	261740	2257600	155970	20606000	5653200	12176000	12180000	472430	20588000	13314000	5910800
ENSP00000230895.6	ENSP00000230895	ENSG00000112977	DAP	0	19678000	33359000	10678000	4927700	33460000	16929000	63030000	63059000	9608200	191950000	37353000	26824000	40606000	41346000	41100000	15905000	7893900	22644000	14374000	80213000	349340000	100900000	75464000	27723000	49737000	158210000	136060000	8939700
ENSP00000231004.4;ENSP00000427538.1	ENSP00000231004	ENSG00000113083	LOX	556220	1124700	161390	6486100	0	12093000	2795700	5650800	3105900	4821500	51871000	33970000	5377000	264330	3806700	1708700	419660	613540	7934400	1736100	974530	0	301800000	2452600	18735000	8735100	6530500	117190	2596100
ENSP00000231009.2	ENSP00000231009	ENSG00000113088	GZMK	21540000	0	4263800	0	0	761940	0	1631000	0	1030600	0	0	0	0	0	0	658870	0	0	479090	465780	0	24147000	1844100	0	0	0	980060	0
ENSP00000231021.4;ENSP00000422538.1;ENSP00000426239.1	ENSP00000231021	ENSG00000113100	CDH9	0	0	370270	0	1328300	0	275180	267510	0	0	0	0	5165000	0	0	0	0	229270	20400	11114	23890	0	0	0	0	0	0	0	0
ENSP00000231061.4;ENSP00000440127.1;ENSP00000428119.1;ENSP00000444998.1	ENSP00000231061	ENSG00000113140	SPARC	9047200	16794000	404740000	12398000	2993600000	177160000	413210000	58072000	19168000	22804000	141150000	185330000	60911000	37046000	163830000	6263600	11459000	6471000	84691000	15542000	8440200	15806000	76182000	344260000	23850000	75321000	21217000	6371000	90349000
ENSP00000231134.5;ENSP00000485464.1	ENSP00000231134	ENSG00000113209	PCDHB5	0	308080	0	102860	1980600	103260	49117	133290	256290	0	1220600	262790	1242000	13032000	222520	53584	666890	0	311880	101420	0	44628	277010	381970	0	0	232820	151570	546940
ENSP00000231173.3;ENSP00000485504.1	ENSP00000231173	ENSG00000113248	PCDHB15	0	0	0	62968	11075000	0	787790	0	0	0	0	0	0	0	2091200	0	273280	0	0	0	63655	0	0	226910	668780	0	0	86276	0
ENSP00000231198.7;ENSP00000428387.1	ENSP00000231198	ENSG00000113272	THG1L	9999200	9672800	1065700	1596100	18252000	5420500	21255000	14600000	9323000	661660	4723400	1627900	2761400	4315100	4809100	2582600	3379400	710360	2468500	0	456310	4436000	5779200	5813500	7010700	3115900	2148900	4537200	8306500
ENSP00000231368.5;ENSP00000379117.3	ENSP00000231368	ENSG00000113441	LNPEP	50022000	21667000	15945000	4673600	22982000	26900000	20148000	109900000	27751000	4354400	20370000	21938000	93416000	15208000	16418000	7877800	12724000	12202000	4949000	10002000	3379400	20885000	31525000	188780000	45804000	45576000	35241000	20126000	13871000
ENSP00000231420.6;ENSP00000479154.1;ENSP00000422799.1	ENSP00000231420	ENSG00000113492	AGXT2	1762300	499380000	1991400	1329900	1529600	22968000	355400	9581000	7957400	12252000	19844	4172400	6771400	0	602140	583170	0	353150000	363720	1550000	117100	2238200	11348000	9258800	5046600	1934600	595190	17254000	2082800
ENSP00000231484.3	ENSP00000231484	ENSG00000113555	PCDH12	0	381190	307350	101260	0	49909	0	0	0	0	0	0	205150	179900	204970	0	0	0	82861	0	0	40172	0	530580	196800	0	0	0	0
ENSP00000231498.3;ENSP00000371265.2;ENSP00000422019.1;ENSP00000423484.1	ENSP00000231498	ENSG00000113569	NUP155	52404000	27765000	23339000	9166900	34580000	78276000	90608000	104010000	37328000	11531000	35954000	16732000	23279000	13293000	33549000	11444000	23020000	9390200	11828000	9748200	2923300	23114000	38267000	174050000	44154000	21567000	43877000	30105000	21153000
ENSP00000231512.3	ENSP00000231512	ENSG00000113583	C5orf15	0	0	0	0	0	2193300	822030	0	995980	444280	0	927370	0	2507900	0	0	0	324180	0	0	1588200	0	0	1920800	0	91865	0	531760	643710
ENSP00000231572.3;ENSP00000429030.1;ENSP00000430035.1	ENSP00000231572	ENSG00000113643	RARS	237770000	401790000	145260000	142660000	280970000	449370000	514960000	1276300000	684500000	90328000	405870000	276840000	402030000	250010000	191490000	188610000	194380000	182360000	92877000	59337000	29661000	812440000	237220000	544040000	345410000	80758000	143310000	440590000	352620000
ENSP00000231706.4	ENSP00000231706	ENSG00000013293	SLC7A14	0	100090	0	517580	41198000	1184900	457240	0	0	22726	218240	0	0	0	0	0	485650	0	0	0	200210	0	0	0	6358500	0	178870	0	7386900
ENSP00000231721.2;ENSP00000419181.1	ENSP00000231721	ENSG00000010319	SEMA3G	0	0	0	158460	2560000	2212300	0	307290	829780	698810	1496900	0	179920	0	39352	2236300	575200	603060	192660	56981	0	13193	0	750140	1549700	1511900	0	1491600	362790
ENSP00000231749.3;ENSP00000353289.3;ENSP00000393687.1	ENSP00000231749	ENSG00000004838	ZMYND10	0	0	0	1523700	0	3183900	15942000	17015000	1565200	0	0	823700	0	2417400	65793	0	47715000	0	0	29229	0	0	0	0	0	300900	103740	0	71857
ENSP00000231751.4;ENSP00000405546.1;ENSP00000405719.2;ENSP00000397427.1;ENSP00000395234.1	ENSP00000231751	ENSG00000012223	LTF	519120000	113430000	1478400000	90374000	25474000	132080000	6381200	183850000	239370000	342320000	149770000	638060000	57983000	46527000	14487000	19770000	7322300	47203000	6681000	1160500000	604480000	318820000	83089000	294480000	262480000	2225800000	78055000	403560000	167680000
ENSP00000231790.2;ENSP00000416687.2;ENSP00000402564.1;ENSP00000480669.1;ENSP00000416476.1;ENSP00000407019.1;ENSP00000411066.1;ENSP00000407773.1;ENSP00000392649.1;ENSP00000387511.1;ENSP00000416783.1;ENSP00000399329.1;ENSP00000400844.1;ENSP00000393006.1	ENSP00000231790	ENSG00000076242	MLH1	4304700	2403300	583440	323290	5321700	8421000	13249000	13219000	4599900	864040	3064000	2765900	2027900	3119600	3212800	565020	3911800	1356600	533890	1593300	5493600	584320	5569900	15160000	2300200	491960	3745900	613000	2155200
ENSP00000231887.3;ENSP00000396798.1	ENSP00000231887	ENSG00000113790	EHHADH	7965800	2844800000	7955800	11182000	8774700	16620000	20091000	395820000	173560000	4370900	32198000	9704300	68715000	8276400	4887700	29936000	5714800	1266600000	2192400	9691100	352510	21134000	16148000	7123900	53512000	25977000	9282700	28080000	16605000
ENSP00000231948.4	ENSP00000231948	ENSG00000113851	CRBN	4589700	29874000	1903600	2794400	86973000	2821500	27163000	16779000	6923600	914900	15295000	1391200	6911100	3307000	4485700	3406500	4087200	4202700	10813000	835320	449380	4759400	1015800	11175000	5433000	3567100	4579900	9393300	6010100
ENSP00000232003.4	ENSP00000232003	ENSG00000113905	HRG	47775000	322950000	186450000	255570000	172230000	282540000	829900000	814980000	268470000	182630000	1149400000	1092100000	728930000	233720000	368480000	114470000	192230000	419700000	267780000	157300000	92189000	112510000	726110000	177750000	635640000	2001800000	241380000	320270000	969820000
ENSP00000232125.5;ENSP00000419088.1	ENSP00000232125;ENSP00000419088	ENSG00000114023	FAM162A	214230000	986770000	43386000	81273000	608860000	435880000	320230000	1162800000	679110000	65204000	188500000	282860000	4686000000	280620000	138600000	177570000	113590000	697500000	72461000	101090000	1662800	227720000	64819000	108030000	477560000	76642000	71531000	480890000	914270000
ENSP00000232217.2;ENSP00000424333.1;ENSP00000421266.1	ENSP00000232217	ENSG00000114113	RBP2	743150	16854000	1374800	15477000	17727000	12180000	13797000	25872000000	24531000000	518100	10667000	59769000	38803000	5546100	12096000	8761900	13998000	9105400	347530000	2623200	8819700	224440000	10476000	53072000	18864000	5904100	4345700	1452500	20489000
ENSP00000232219.2;ENSP00000477621.1;ENSP00000429166.1	ENSP00000232219	ENSG00000114115	RBP1	20330000	1754200000	260730000	44303000	315100000	173210000	4196000000	1042600000	270460000	90715000	1929700000	422420000	36486000	32514000	1090100000	66993000	1926400000	74564000	689450000	50611000	13173000	1350400000	207930000	818050000	182470000	20742000	55712000	40300000	2139400000
ENSP00000232496.4;ENSP00000394844.1;ENSP00000409488.1;ENSP00000399199.1	ENSP00000232496	ENSG00000114383	TUSC2	3354400	2778100	1698300	100610	41602000	2288000	1637800	8560300	4574100	57476	1038800	469090	0	5070400	0	0	2376100	2454500	456180	1417500	0	1254700	0	4273300	0	952440	0	4245000	7641200
ENSP00000232501.3;ENSP00000415045.1;ENSP00000412779.1;ENSP00000396172.1;ENSP00000389429.1;ENSP00000388358.1;ENSP00000388019.1	ENSP00000232501	ENSG00000114388	NPRL2	2067600	7132800	1298100	275080	163110000	3832000	6212400	3908600	120040	1006800	258610	0	667340	2623300	527620	777800	3468900	1729500	800780	251270	0	905130	3745500	6819700	0	0	690790	0	778140
ENSP00000232603.5;ENSP00000417282.1	ENSP00000232603	ENSG00000114487	MORC1	0	2622300	0	0	499110	0	3486500	0	0	1099900	0	1146800	0	0	908280	163350	0	431100	138840	82955	0	0	0	3412900	2423200	0	0	0	219790
ENSP00000232607.2;ENSP00000420754.1;ENSP00000419121.1;ENSP00000417893.1;ENSP00000486143.1;ENSP00000420409.1;ENSP00000419618.1;ENSP00000420348.1	ENSP00000232607	ENSG00000114491	UMPS	109430000	202710000	50903000	34187000	255680000	134780000	155860000	478850000	114790000	18391000	103080000	73410000	40155000	39583000	52078000	35793000	32358000	61367000	32218000	14714000	7385700	48159000	228590000	131160000	98688000	36677000	467250000	252080000	67141000
ENSP00000232744.8;ENSP00000417366.1;ENSP00000412684.2	ENSP00000232744	ENSG00000114626	ABTB1	177670	242130	263540	131210	0	1094800	0	377330	373000	32236	0	0	0	0	0	16399	0	0	0	30869	0	87004	0	99096	0	0	0	484450	70405
ENSP00000232766.5	ENSP00000232766	ENSG00000114648	KLHL18	0	0	3253100	0	0	0	425000	0	0	0	0	0	0	0	0	0	0	0	0	0	53732	0	0	0	4935200	0	0	0	189030
ENSP00000232888.6	ENSP00000232888	ENSG00000114767	RRP9	19060000	17656000	4415500	7915600	35699000	43537000	20801000	271030000	17388000	8065700	13340000	67610000	2258100	19262000	11463000	13085000	26128000	4140200	3590000	1694600	5553300	10110000	4581500	8451600	14687000	7150100	8393600	8787200	11012000
ENSP00000232892.6;ENSP00000419620.1	ENSP00000232892	ENSG00000114771	AADAC	0	750410000	4003500	6896400	170850	673930	114410	459230000	378370000	161810	34359000	3925000	597160	1166700	314350	875680	338940	1673500	333170	154300	0	18041000	0	6023800	1610700	1207500	3122700	1385300	122700000
ENSP00000232905.3	ENSP00000232905	ENSG00000114784	EIF1B	39648000	40817000	3222300	5384400	83725000	22886000	20999000	16563000	42185000	2178500	1272700	3239300	98108000	16838000	3140700	350850	25187000	14743000	6745000	2731600	0	1434200	0	42140000	7480400	461810	2831500	13580000	23478000
ENSP00000232974.6;ENSP00000420968.1	ENSP00000232974	ENSG00000114853	ZBTB47	695810	330060	0	936150	2109500	976480	63731	247440	2053800	65067	882910	278020	2182800	1079500	111550	1260700	1354000	806510	1215900	36431	0	0	613660	0	1009700	3878500	434090	732630	80846
ENSP00000232975.3;ENSP00000420596.1	ENSP00000232975	ENSG00000114854	TNNC1	45768000	1278100	24838000	2671200	723210	3028800	18710000	9241700	2694900	761330	28515000	462540	36672000000	1863900	287410	3248900	3504200	1259500	3494100	36753000	3065300	13402000	11599000	3840600	17699000	295580	940210	4807300	471100
ENSP00000232978.8;ENSP00000482143.1;ENSP00000408660.1;ENSP00000404802.1;ENSP00000390259.1	ENSP00000232978	ENSG00000114857	NKTR	3672200	181390000	769740	343020	2282500	2244200	11449000	7091200	4238200	679340	426750	936030	0	918450	3570300	2558400	3311200	267710	518330	642950	192360	988300	3114800	1196300	737350	167010	1158300	2221500	1028600
ENSP00000233027.5;ENSP00000419666.1;ENSP00000437703.1;ENSP00000420231.1	ENSP00000233027	ENSG00000114904	NEK4	496940	777920	1014600	456800	2007600	1901200	6757600	5888600	2780300	203170	533000	114410	173720	648550	734120	1180100	1281100	1833100	147810	410050	2940100	1430700	523190	55989	1653300	1002500	160190	1298600	718680
ENSP00000233055.4;ENSP00000395416.1	ENSP00000233055	ENSG00000085449	WDFY1	53729000	57277000	75291000	33706000	122830000	117860000	93058000	163090000	72541000	14327000	93879000	53711000	45577000	66161000	82814000	33631000	49876000	30057000	35101000	9166600	6877100	22232000	83132000	103160000	60651000	40414000	32305000	35486000	49947000
ENSP00000233072.5;ENSP00000402608.2;ENSP00000406136.2;ENSP00000480517.1;ENSP00000430644.1;ENSP00000430697.1;ENSP00000388496.1	ENSP00000402608;ENSP00000233072	ENSG00000021826	CPS1	6016400	17221000000	14418000	15467000	24013000	15955000	15812000	7118400000	2740500000	5847000	21836000	15336000	11091000	8479800	9844100	6536300	7289500	25806000	5889300	2419900	1909000	32261000	14524000	9767200	8535600	4703900	6233000	9886900	16469000
ENSP00000233099.5;ENSP00000408222.1	ENSP00000233099	ENSG00000008869	HEATR5B	12733000	5920400	4640900	2962800	11091000	17693000	5569200	20303000	13103000	939400	5273200	3085700	2158000	4235800	3277800	3347300	3446000	8462400	1562700	1452200	192400	8421800	4045400	10786000	6768300	1571000	6550800	7430100	4921800
ENSP00000233114.8;ENSP00000438144.1;ENSP00000446395.1;ENSP00000386719.1;ENSP00000386743.1;ENSP00000410073.1;ENSP00000409027.1	ENSP00000233114;ENSP00000438144	ENSG00000014641	MDH1	2229000000	2889400000	1014900000	751090000	9015000000	1163900000	1761000000	6350000000	2529100000	331020000	1209800000	2668300000	18316000000	1596200000	970360000	701650000	791120000	2646800000	1463600000	367250000	182580000	1749500000	1170100000	1483400000	2623800000	1850700000	2363500000	2973300000	2757700000
ENSP00000233121.2;ENSP00000391705.1	ENSP00000233121	ENSG00000084764	MAPRE3	12603000	9308000	4214600	3394600	892480000	16500000	66424000	30235000	43959000	1401700	5232900	23077000	120850000	44546000	17459000	11632000	227620000	14038000	19221000	3251400	1127900	116180000	14643000	47909000	33276000	6059400	4433800	15693000	58297000
ENSP00000233143.4;CON__P21752	ENSP00000233143	ENSG00000034510	TMSB10	20195000000	728480000	15819000000	1644600000	7576000000	8378100000	11898000000	8796400000	11625000000	1680500000	15960000000	7194800000	1356000000	1216200000	7402200000	9865600000	2721300000	1221000000	780210000	668020000	3217600000	503940000	7883500000	6094900000	8376100000	5844500000	6900800000	2489300000	2600000000
ENSP00000233146.2;ENSP00000384199.1;ENSP00000442697.1;ENSP00000481416.1;ENSP00000483159.1;ENSP00000484137.1;ENSP00000482468.1;ENSP00000481158.1;ENSP00000411482.1	ENSP00000233146	ENSG00000095002	MSH2	80882000	22957000	161320000	31740000	74702000	82367000	33660000	87819000	39989000	8835300	76805000	39134000	13499000	75520000	32403000	22525000	103950000	52246000	192200000	33701000	3502600	35255000	48931000	43016000	19545000	110990000	19771000	22567000	19030000
ENSP00000233242.1;ENSP00000477990.1;ENSP00000382200.4	ENSP00000233242	ENSG00000084674	APOB	40697000	381320000	64493000	150700000	91215000	30482000	101090000	296400000	163380000	102350000	848110000	385400000	43394000	20000000	40720000	86926000	42847000	155740000	32363000	27101000	71034000	61591000	463830000	701580000	427830000	2702600000	104220000	72766000	404160000
ENSP00000233331.7;ENSP00000388677.1;ENSP00000392498.1;ENSP00000387267.1;ENSP00000386937.2;ENSP00000389887.1	ENSP00000233331;ENSP00000388677	ENSG00000115274;ENSG00000274049	INO80B;INO80B-WBP1	1829900	0	0	137690	0	2674600	316950	766290	0	0	0	0	0	0	0	0	886650	0	0	0	0	0	0	0	0	0	0	0	0
ENSP00000233336.5	ENSP00000233336	ENSG00000114999	TTL	524210	2244300	0	225290	20797000	3921200	247320	1243000	468590	838380	1369600	173210	3511600	1711700	710500	0	0	277200	2168900	283020	0	0	719470	2944600	1499900	226950	291410	769660	1607200
ENSP00000233468.4	ENSP00000233468	ENSG00000115128	SF3B6	143160000	106790000	47819000	79100000	131590000	196360000	81917000	457860000	187750000	49664000	142840000	101560000	52240000	98588000	88409000	69304000	100670000	58137000	46331000	24161000	26658000	119890000	32533000	175330000	106360000	76337000	166460000	90100000	70401000
ENSP00000233535.4;ENSP00000403959.1;ENSP00000393545.1;ENSP00000414320.1	ENSP00000233535	ENSG00000115194	SLC30A3	0	0	0	0	30936000	275450	30647000	2956000	446170	0	0	0	0	0	833770	0	38731	0	3165000	70083	84501	733410	0	0	0	0	0	0	154290000
ENSP00000233552.5;ENSP00000429323.1;ENSP00000479991.1;ENSP00000384375.2;ENSP00000406631.1	ENSP00000233552;ENSP00000429323	ENSG00000115211	EIF2B4	60488000	62936000	7684900	6365300	45555000	56895000	30087000	58746000	39008000	3693800	20434000	17289000	42751000	78296000	14613000	13069000	11143000	13478000	6597800	4269000	1723400	80082000	33707000	18449000	23288000	4061400	17371000	110270000	30281000
ENSP00000233575.2;ENSP00000439208.1;ENSP00000405399.1;ENSP00000399727.1;ENSP00000401922.1	ENSP00000233575	ENSG00000115234	SNX17	40696000	46422000	27120000	5761500	69309000	31684000	32906000	62945000	21893000	5292100	30868000	22074000	23536000	10095000	19975000	12129000	17720000	45901000	12755000	9980500	2612300	65391000	18424000	33911000	19738000	29786000	11482000	8762600	30317000
ENSP00000233596.2	ENSP00000233596	ENSG00000115255	REEP6	12344000	1939500000	2692100	2122200	52702000	9717900	2108300000	674820000	508200000	7153300	22620000	884920	24475000	15254000	4449200	35076000	17610000	133740000	14135000	22863000	642250	92931000	22973000	7634400	11637000	31210000	833300	33781000	623020000
ENSP00000233612.4;ENSP00000394842.2;ENSP00000408620.1;ENSP00000403805.2;ENSP00000412899.2	ENSP00000394842;ENSP00000233612	ENSG00000115271	GCA	232450000	37382000	301010000	41034000	187630000	138320000	194540000	424410000	164390000	148360000	202450000	288940000	46640000	111600000	34363000	19544000	85964000	21333000	28507000	20922000	177560000	174580000	36418000	176670000	72377000	320320000	126830000	56188000	82446000
ENSP00000233616.4;ENSP00000388201.2;ENSP00000410992.1;ENSP00000386493.1	ENSP00000233616	ENSG00000115275	MOGS	139710000	191400000	66401000	34235000	62360000	137240000	88695000	455480000	161370000	36342000	105020000	83013000	62265000	64111000	57888000	30804000	42785000	31464000	19299000	20237000	7714500	306880000	67751000	627300000	57376000	31651000	37276000	80845000	63686000
ENSP00000233623.5;ENSP00000387213.1;ENSP00000387843.1;ENSP00000416823.3;ENSP00000389127.1;ENSP00000388495.1	ENSP00000233623	ENSG00000115282	TTC31	33225	81100000	0	280840	0	1541200	923640	1760400	3132000	35129	469850	199610	239360	0	356880	0	431630	4359200	0	0	34968	0	280340	569630	6910200	58074	8302200	16833000	0
ENSP00000233627.9;ENSP00000443273.1;ENSP00000440348.1;ENSP00000364262.5;ENSP00000406630.2;ENSP00000480984.1;ENSP00000477895.1	ENSP00000233627	ENSG00000115286	NDUFS7	73320000	100230000	125280000	96849000	759370000	239050000	105920000	869780000	636320000	43114000	131670000	134640000	3272300000	29089000	75333000	143900000	109240000	413460000	61997000	47132000	20910000	329760000	212460000	348060000	195550000	143820000	116350000	449330000	179990000
ENSP00000233668.5;ENSP00000387016.1;ENSP00000344330.6;ENSP00000393586.1	ENSP00000233668	ENSG00000115325	DOK1	11694000	2614600	22062000	2768600	3570600	7849900	4858100	22106000	7617500	6644600	12842000	5711300	0	3306700	3124000	1197600	4064700	188680	4747300	85641	1017900	3238300	4494600	4753400	8830000	6345600	18379000	806670	2943400
ENSP00000233710.3	ENSP00000233710	ENSG00000115361	ACADL	0	242360000	15847000	0	5540400	19253000	12006000	677020	1500100	352980	2230200	1728300	8557400	136930000	906340	946660	227860	223110000	152020	55271000	692320	271490000	7144700	7812800	6229400	118690000	1679400	112090000	6876900
ENSP00000233735.1	ENSP00000233735	ENSG00000115386	REG1A	0	22491000	2926100	544610000	5659000	9325800	6799200	6927200000	1520200000	1453200	80938000	4223000	7312000	1408400	3808700	977010	499810	13693000	2912700	1796500	739530	28457000000	25873000	35104000	7508800	30885000	57186	985940	6620400
ENSP00000233809.4;ENSP00000389646.1;ENSP00000401698.1;ENSP00000400308.1	ENSP00000233809	ENSG00000115457	IGFBP2	1608700	2247700	1887900	254940000	17210000	283890000	10347000	128020000	66925000	2223600	18501000	14467000	32891000	5005800	14021000	29297000	4258400	2939700	3371200	7492300	3170300	134260000	4523700	19448000	58801000	52632000	9539200	1531500	8058000
ENSP00000233813.4	ENSP00000233813	ENSG00000115461	IGFBP5	5784700	8416200	5469000	9408000	42541000	310230000	10045000	29562000	15524000	8657300	30241000	82469000	77562000	12736000	174510000	14778000	84946000	28193000	87669000	40886000	9696200	1092600	30190000	151270000	24352000	38575000	4344000	3706800	25902000
ENSP00000233838.3;ENSP00000408045.3;ENSP00000389426.1;ENSP00000400384.1;ENSP00000390748.3	ENSP00000233838	ENSG00000115486	GGCX	3006800	86797000	1420700	1023200	539080	15138000	4646700	8368200	431000	1102800	7032600	3022800	6828500	3982900	1509900	284760	2264900	3820400	2098700	1008400	18216	1343900	2317700	14485000	3017600	4345600	1026100	60782000	9327800
ENSP00000233840.3	ENSP00000233840	ENSG00000115488	NEU2	0	0	0	0	0	0	188490	0	0	0	0	0	0	0	0	0	466320	0	0	0	0	0	13583000	0	0	0	0	0	0
ENSP00000233893.5;ENSP00000386447.1;ENSP00000387101.1	ENSP00000233893	ENSG00000115541	HSPE1	1832600000	2034900000	436010000	559840000	6892900000	1934100000	2777300000	7063800000	1516700000	587000000	1458800000	1741900000	9736800000	3830000000	1215100000	1389000000	1056100000	3027400000	458860000	208890000	62530000	4095100000	780800000	1691200000	2976400000	1244300000	1810600000	3233700000	8220900000
ENSP00000233948.3	ENSP00000233948	ENSG00000115596	WNT6	0	0	2768400	12903000	905980	0	0	10845000	0	688670	1342500	0	3001200	0	1168700	0	3391600	1526700	6307300	814560	413760	0	1186700	0	2992200	0	2317500	14164000	3272700
ENSP00000233954.1;ENSP00000310371.2;ENSP00000386618.1;ENSP00000384822.2;ENSP00000409437.1	ENSP00000233954	ENSG00000115602	IL1RL1	0	0	0	0	2055000	0	0	853240	487770	1133500	5616400	2477900	340930	151310	224190	0	902010	0	0	1881500	0	0	0	9684500	40419000	0	4832500	0	3639400
ENSP00000233969.2	ENSP00000233969	ENSG00000115616	SLC9A2	0	0	0	501820	0	0	556330	846500	219140	0	0	0	0	0	0	1023600	0	0	0	417610	0	0	0	0	803850	0	0	64090	0
ENSP00000234071.3;ENSP00000386679.1;ENSP00000384225.2;ENSP00000411241.1	ENSP00000234071	ENSG00000115718	PROC	2252700	30801000	10845000	9237100	1663900	6863700	14700000	65841000	5831200	12731000	38139000	11651000	6356400	3008500	32105000	11768000	3989800	18573000	12152000	4276200	5774600	4468100	21589000	282130000	19749000	99283000	12140000	446000	23577000
ENSP00000234160.4;ENSP00000413945.1;ENSP00000399889.1;ENSP00000401808.1;ENSP00000398191.1	ENSP00000234160	ENSG00000115806	GORASP2	255990000	99118000	68531000	63148000	143960000	183800000	171290000	321810000	167910000	31467000	199020000	134480000	66467000	157610000	129820000	97577000	63567000	51624000	47630000	16057000	17060000	246230000	151450000	282780000	221270000	56818000	101880000	172670000	113440000
ENSP00000234170.5;ENSP00000484333.1;ENSP00000391881.1	ENSP00000234170	ENSG00000115816	CEBPZ	25490000	13250000	1263100	2116300	7104200	33597000	15279000	35607000	12455000	1881400	5710100	8303200	4245100	5341700	9192500	5547000	5067800	2822700	1727600	1759700	305630	8758100	5455500	2836200	7168500	1797100	5027900	2815300	4492600
ENSP00000234256.3	ENSP00000234256	ENSG00000115902	SLC1A4	17454000	3314400	4470000	3308200	1638400000	28710000	3980200	42461000	13795000	636820	8031200	19016000	9965500	19119000	22785000	5722100	1865000	3208200	3846200	2379100	1229500	13259000	34904000	5010900	21748000	490160	10420000	1189700	19437000
ENSP00000234296.2;ENSP00000386390.1;ENSP00000396641.1	ENSP00000234296	ENSG00000115942	ORC2	6141800	1179200	2548100	640540	3751900	7700200	15166000	13850000	10395000	546370	2852400	1202800	2355800	1960900	4546100	531060	2050300	655950	406090	348120	46915	4564000	8900600	7614200	5241000	83697	5786100	3290000	3433900
ENSP00000234313.7	ENSP00000234313	ENSG00000115956	PLEK	672570000	149090000	1245600000	21512000	376240000	88027000	48609000	130110000	151460000	58144000	90081000	46749000	40311000	39241000	15340000	23779000	16580000	3744200	16014000	15540000	58747000	5279400	117440000	408000000	39589000	225850000	531660000	111850000	229410000
ENSP00000234420.4;ENSP00000446475.1;ENSP00000477844.1;ENSP00000438580.1;ENSP00000480261.1;ENSP00000405294.1;ENSP00000390382.1;ENSP00000410570.1;ENSP00000397484.1;ENSP00000406248.1;ENSP00000475605.1	ENSP00000234420	ENSG00000116062	MSH6	25978000	8246000	3991700	8379400	16046000	42692000	43594000	38153000	19842000	4060200	7553600	6829300	8414000	8775000	13925000	4223900	10737000	1728300	5458400	1276300	708580	7285900	19926000	19754000	5240900	2166700	7340500	2755500	10743000
ENSP00000234453.4;ENSP00000416186.1	ENSP00000234453	ENSG00000116095	PLEKHA3	819420	742750	0	2436900	0	11789000	1878800	0	2193100	0	0	13152000	0	337870	0	2299400	332270	0	0	0	106930	0	0	0	0	10997000	0	420920	812120
ENSP00000234454.5;REV__ENSP00000297689.2	ENSP00000234454	ENSG00000116096	SPR	42099000	1202800000	86642000	155400000	350160000	293100000	257780000	1063100000	605000000	48177000	329050000	240740000	727710000	1262100000	87084000	202660000	457470000	790830000	82342000	59077000	10118000	862590000	73890000	136900000	497280000	229230000	72590000	470450000	453020000
ENSP00000234488.9;ENSP00000308367.7;ENSP00000365679.3;ENSP00000365680.3	ENSP00000234488	ENSG00000011021	CLCN6	37788	881460	566230	351560	20659000	1412100	9227700	687200	1194200	282820	1279200	653350	17042000	104530	887990	461230	729290	175290	238640	0	4170	0	233250	1950400	1210100	1468500	398300	202720	4984800
ENSP00000234590.4;ENSP00000466406.1	ENSP00000234590	ENSG00000074800	ENO1	10032000000	5573300000	6399900000	2193400000	21619000000	7185200000	4314900000	10958000000	7601500000	2389000000	8420000000	10992000000	5388800000	4400700000	3984600000	1859100000	3020700000	9926400000	4341700000	1135300000	1272800000	2159200000	7691800000	6048900000	7844100000	3740100000	8091200000	8115100000	4219300000
ENSP00000234677.2	ENSP00000234677	ENSG00000031698	SARS	404630000	589550000	218350000	131660000	791160000	337690000	766660000	1336300000	366540000	92971000	462340000	453380000	284560000	1098800000	296170000	157500000	119970000	120580000	175790000	54740000	36742000	1037100000	430570000	719940000	509330000	211310000	302790000	663180000	295840000
ENSP00000234831.5;ENSP00000360399.1;ENSP00000360395.1;ENSP00000360392.1;ENSP00000397772.1;ENSP00000413792.1;ENSP00000399761.1;ENSP00000360388.3	ENSP00000234831	ENSG00000116209	TMEM59	1589000	5226300	0	3776100	265880000	7856400	839710	784640	14537000	132630	1312400	432910	944880	1374600	879330	4621100	4520600	4434100	15522	70012	0	3011400	507840	2306600	1334400	367040	344200	2634700	2149000
ENSP00000235090.5;ENSP00000409300.1	ENSP00000235090	ENSG00000116455	WDR77	119870000	77587000	47029000	24607000	123420000	72971000	310570000	256810000	68406000	9279700	82916000	1105200000	88810000	50578000	72507000	37294000	64191000	55838000	10019000	17329000	3278000	100270000	125720000	142980000	148190000	33330000	64672000	98546000	90294000
ENSP00000235307.6	ENSP00000235307	ENSG00000116667	C1orf21	0	2629000	5615400	4521900	16697000	11022000	12048000	44374000	21470000	1865400	13241000	8879200	26489000	450390	6040300	1861700	3721100	912170	4335600	3157700	694940	2289400	1043200	7027100	14075000	13604000	76516	1300900	20630000
ENSP00000235332.4	ENSP00000235332	ENSG00000116691	MIIP	0	0	76914	585190	0	807280	774480	0	0	31432	544760	407100	0	15682	334960	268600	5696700	168710	73677	0	249560	0	1377100	0	191110	873610	150620	177940	1500700
ENSP00000235345.5	ENSP00000235345	ENSG00000116704	SLC35D1	0	20572000	1435400	0	0	0	179830	26851000	0	108510	0	27172000	0	0	1091900	1769400	176180	0	748720	2210000	0	5666800	0	0	0	5533400	0	0	0
ENSP00000235382.5	ENSP00000235382	ENSG00000116741	RGS2	0	0	0	0	0	0	0	9124900	3764300	3203900	0	0	0	0	355170	0	0	0	1007700	0	63296	0	0	0	1117300	604610	0	0	0
ENSP00000235521.4;ENSP00000358434.5	ENSP00000235521	ENSG00000116874	WARS2	12588000	47189000	6710400	15742000	65268000	37113000	34197000	114390000	69448000	2183200	19595000	18548000	167750000	55997000	16566000	16857000	18492000	56939000	6203500	6151700	1043000	28233000	21374000	35544000	51997000	9839200	21978000	30160000	46942000
ENSP00000235532.5;ENSP00000349052.5;ENSP00000390820.2;ENSP00000396417.3;ENSP00000346216.3;ENSP00000426981.1	ENSP00000235532	ENSG00000116885	OSCP1	0	24129	0	636170	15927000	280280	35968000	1584500	464680	54565	215010	1242500	7839400	527730	1377500	7517700	45016000	4135800	2659400	426500	12268	21489000	1804800	3719400	1573200	343310	379180	940110	3829300
ENSP00000235628.1	ENSP00000235628	ENSG00000116981	NT5C1A	477380	172480	1546400	0	145970000	0	0	0	523040	0	849090	0	63179000	0	1578900	93838	116310	0	0	597710	76711	1265100	632600	1402300	887750	1856800	436980	0	36572000
ENSP00000235835.3;ENSP00000339084.4;ENSP00000419936.1;ENSP00000417891.1	ENSP00000235835	ENSG00000053371	AKR7A2	361660000	566610000	272340000	274980000	1835900000	316310000	1030000000	1527600000	542790000	56790000	271830000	398770000	751630000	323630000	345180000	161810000	404770000	649260000	274040000	111790000	16819000	271120000	92809000	627830000	654030000	236230000	528070000	382100000	655960000
ENSP00000236051.2;ENSP00000407323.2	ENSP00000407323;ENSP00000236051	ENSG00000117395	EBNA1BP2	73237000	16922000	10584000	11058000	23763000	69811000	33126000	114630000	55997000	6766200	19647000	123920000	16361000	26760000	39676000	15953000	54622000	6212900	10377000	769640	1869600	48931000	64136000	19417000	24238000	6235300	41849000	24739000	20863000
ENSP00000236147.4	ENSP00000236147	ENSG00000188404	SELL	34975000	5469000	49339000	9371700	25359000	10659000	12344000	24650000	11430000	27668000	53631000	40606000	2311600	8453800	12814000	11598000	6205200	1074100	4054400	4286600	12934000	0	61831000	25823000	18253000	104600000	121200000	3844400	16514000
ENSP00000236273.4;ENSP00000346330.3	ENSP00000236273	ENSG00000117614	SYF2	23734000	4318100	19852000	9314600	18952000	34999000	16766000	114850000	60112000	3544300	19330000	16597000	7445300	17223000	21575000	9657200	40691000	5435100	8152100	2795700	2088400	74014000	11582000	42339000	11325000	3377200	28786000	7787200	8685200
ENSP00000236671.2;ENSP00000415036.1;ENSP00000415840.2;ENSP00000402586.1	ENSP00000236671	ENSG00000117984	CTSD	1228300000	2746100000	1678400000	542470000	4292600000	2866700000	4699300000	3305000000	1681500000	1077500000	6164900000	1360200000	9200000000	1354500000	994590000	1104400000	1240600000	1937900000	536200000	260850000	107130000	2606600000	1525900000	2165700000	2616400000	1243500000	793660000	2044600000	5356500000
ENSP00000236693.7;ENSP00000385827.1;ENSP00000385653.1;ENSP00000384882.1;ENSP00000385130.3;ENSP00000371494.2;ENSP00000339168.4;ENSP00000411770.2	ENSP00000236693	ENSG00000118004	COLEC11	0	2965200	1187700	58438	0	0	0	0	0	0	29560000	634340	0	130100	0	0	0	0	0	0	25768	5067200	0	8101900	2174400	4704900	444700	487780	4273000
ENSP00000236698.5;ENSP00000372689.2;ENSP00000404396.2;ENSP00000420789.1;ENSP00000419317.1	ENSP00000236698;ENSP00000372689	ENSG00000118007	STAG1	10745000	8871800	4496300	2787200	13863000	8331900	10208000	16863000	11294000	1251500	5211300	1195300	6617000	3298600	10752000	3138900	7225000	2043700	5099600	2663100	337410	6386500	6581400	13947000	9576500	1255200	9689300	6280400	3815700
ENSP00000236709.3	ENSP00000236709	ENSG00000118017	A4GNT	0	0	0	5083400	0	36738	0	408020	240160	0	0	0	0	0	0	0	0	119940	0	51026	0	0	0	0	0	0	0	0	0
ENSP00000236826.3;ENSP00000401004.2	ENSP00000236826	ENSG00000118113	MMP8	4682100	169440	114780000	490130	149530	5277000	1189800	6732700	3893200	16931000	6117400	26876000	20498000	528860	249630	16450000	15300000	0	7729400	598940	56920000	6536600	374540	6678300	5174000	152440000	3299200	1308700	17491000
ENSP00000236877.5;ENSP00000437536.1;ENSP00000472208.1	ENSP00000236877	ENSG00000118160	SLC8A2	145370	9078200	0	295660	267640000	16903	1442500	1050100	13272000	16985	437100	661990	5004600	149400	2218800	367300	266990	390520	3834800	5710.5	37664	336350	73562	65016	2640100	230080	0	810880	16236000
ENSP00000236937.9	ENSP00000236937	ENSG00000072694	FCGR2B	113490000	206930000	18900000	2061500	554320	32461000	41160000	0	1771000	2694300	1086300	2863200	8383300	10096000	1581500	15794000	2342100	3098700	11470000	0	0	893950	18280000	1317000000	16702000	128470000	22997000	8207000	40166000
ENSP00000236959.9;ENSP00000415935.1;ENSP00000401936.1;ENSP00000402393.1;ENSP00000388675.1	ENSP00000236959	ENSG00000138363	ATIC	583460000	419070000	260170000	119960000	786900000	452690000	688320000	1481300000	481520000	74036000	398070000	377350000	386340000	306460000	351360000	129520000	350380000	147930000	212340000	121840000	43509000	108530000	261520000	766630000	543650000	111340000	311070000	143620000	318130000
ENSP00000237014.3;ENSP00000477599.1;ENSP00000479174.1	ENSP00000237014	ENSG00000118271	TTR	297530000	1466900000	300840000	1585900000	3452800000	673450000	1805500000	2922700000	1176000000	219840000	921020000	1508600000	3192800000	3893400000	901260000	227620000	1863200000	5608800000	1693200000	797650000	86332000	67763000	2387200000	11810000000	2254000000	2661100000	548520000	1348700000	3514400000
ENSP00000237201.1	ENSP00000237201	ENSG00000118434	SPACA1	0	0	0	0	0	0	23678000	0	0	0	0	636750	0	0	0	0	122020	0	0	0	0	0	0	0	743930	0	0	0	0
ENSP00000237247.6;ENSP00000395525.2	ENSP00000237247	ENSG00000118473	SGIP1	266430	0	286480	342880	108200000	136530	1277400	1211200	362370	506290	220110	191530	656070	37327	0	0	331380	473900	81930	45735	191730	0	636220	0	1031500	36920	91909	36540	1337400
ENSP00000237281.3	ENSP00000237281	ENSG00000118496	FBXO30	15907000	44939000	3962500	2645400	22932000	14984000	8373000	23913000	26810000	749930	10477000	26909000	10696000	5612700	7469700	2138100	1639200	1132800	3859900	1354300	545030	4235800	10345000	2109100	14466000	1019100	1543100	3255600	3308200
ENSP00000237283.8;ENSP00000475651.1	ENSP00000237283	ENSG00000189007	ADAT2	0	0	1363100	1154400	0	3947000	3031900	3329800	4497600	366220	1540700	1004600	0	0	1684600	1061700	12160000	0	310490	741790	817030	2294900	3145500	0	1114300	0	2590600	2609300	3600200
ENSP00000237380.6;ENSP00000426529.1;ENSP00000483496.1	ENSP00000237380	ENSG00000118579	MED28	13223000	2784400	1996100	1393500	31996000	19378000	2535900	71894000	13450000	0	6097800	4285200	2718600	1387800	7891200	676390	6286400	2665800	920190	1532700	0	0	12308000	8454500	12041000	0	4588900	4508700	2974100
ENSP00000237530.6;ENSP00000362724.5;ENSP00000409580.1	ENSP00000237530	ENSG00000118705	RPN2	671990000	1508900000	335760000	337690000	380560000	799470000	902580000	2063800000	957110000	178120000	1304500000	728690000	515700000	649290000	442910000	196820000	288180000	241130000	128940000	69988000	63320000	1523500000	772700000	2374200000	840000000	375820000	481050000	2010600000	596540000
ENSP00000237536.4;ENSP00000433939.1;ENSP00000279034.5	ENSP00000237536	ENSG00000149639	SOGA1	340950	298050	233920	943710	10721000	6001700	5671100	3509900	641150	89429	1149500	998400	4484100	115760	2224400	3098500	977350	3226600	443530	144980	48010	339380	1991000	808770	2046800	293610	423990	194330	1677700
ENSP00000237596.2;ENSP00000427131.1;ENSP00000425289.1	ENSP00000237596	ENSG00000118762	PKD2	107270	5511000	345000	426340	202490	3627100	3826800	3456300	791380	540800	3645200	367210	3295500	202500	9889100	558110	5106500	3606300	7954200	114510	69416	2575200	1378600	885740	4004000	296830	83047	269020	1940200
ENSP00000237642.6	ENSP00000237642	ENSG00000118804	STBD1	2543500	213610000	1098200	8364800	4968800	6503800	28877000	20482000	8442500	2135400	11460000	27783000	281220000	842400	6256600	8120300	17558000	2571100	2729600	493380	1063200	2502000	1100200	5178100	18192000	27055000	3195000	2462700	5905200
ENSP00000237653.7;ENSP00000378359.2;ENSP00000378358.1;ENSP00000426187.1;ENSP00000422124.1;ENSP00000425275.1	ENSP00000378359;ENSP00000237653	ENSG00000172955	ADH6	11921000	6380200000	5527500	30422000	449920	14518000	4627400	1408700000	474190000	11382000	50173000	10063000	7786000	774500	2274700	31059000	1755400	417090000	32514000	4204100	6576700	41956000	10822000	3026400	36320000	4682800	4473600	2274400	2302300
ENSP00000237696.5;ENSP00000418556.1	ENSP00000237696	ENSG00000118849	RARRES1	0	0	0	0	0	1696200	0	0	0	1773000	0	0	0	0	0	4842600	0	886050	605380	0	0	0	0	0	1478700	0	75126	0	622730
ENSP00000237822.3;ENSP00000370480.3;ENSP00000487592.1;ENSP00000483067.1;ENSP00000440570.1;ENSP00000384267.1;ENSP00000400340.2;ENSP00000400910.1;ENSP00000414710.2;ENSP00000396911.1	ENSP00000237822;ENSP00000370480	ENSG00000118961	LDAH	17963000	60776000	19493000	8600000	43954000	62111000	20563000	54452000	61787000	4881700	59335000	18283000	2171800	9318000	11201000	12627000	5958200	19182000	1079200	979690	3828200	14124000	15187000	29392000	20433000	22039000	6062700	4570400	68858000
ENSP00000237837.1	ENSP00000237837	ENSG00000118972	FGF23	74975	16058000	5738300	124410	9423100	0	14118000	479580	0	2207300	9125100	0	1501800	0	433300	0	0	867580	3862500	1693200	0	54693000	0	0	211290	239620	0	0	22135000
ENSP00000237853.4	ENSP00000237853	ENSG00000118985	ELL2	0	0	0	50834	0	1434600	78678	374500	210810	159130	0	454880	0	0	0	46711	0	0	0	28357	15166	256330	0	324880	0	264670	0	590410	33957
ENSP00000238018.4	ENSP00000238018	ENSG00000119125	GDA	0	2544100	464890	0	0	0	0	8460000	6148100	222890	888090	0	0	0	0	0	0	2072400	0	0	0	0	0	4749600	0	1793200	0	0	0
ENSP00000238112.3;ENSP00000418957.1;ENSP00000419744.1	ENSP00000238112	ENSG00000119203	CPSF3	48976000	17424000	33080000	5704800	22061000	50309000	31648000	91082000	38095000	11213000	43428000	21853000	12674000	17361000	23244000	137780000	10918000	4350000	7735600	4708700	2795400	22621000	42863000	30153000	41578000	7043200	56357000	10981000	11781000
ENSP00000238146.3;ENSP00000443114.1;ENSP00000346244.4;ENSP00000442332.1;ENSP00000446255.1;ENSP00000442823.1	ENSP00000238146	ENSG00000111364	DDX55	4835400	1673000	1553600	553600	529580	9968300	3121700	18107000	3512700	1114800	1756100	572870	0	1544800	2492800	3764000	1431200	472350	170320	330670	356560	3540500	4537500	1329300	5653500	234930	4409500	3395500	449160
ENSP00000238256.3;ENSP00000416158.1;ENSP00000415733.1	ENSP00000416158;ENSP00000238256	ENSG00000119321	FKBP15	37070000	31708000	63384000	13443000	69043000	71044000	20907000	89531000	55040000	11054000	67679000	42631000	29525000	27186000	33659000	14335000	19339000	18304000	11919000	6774300	8253000	197500000	36811000	70100000	33400000	39425000	44686000	27215000	40713000
ENSP00000238497.4;ENSP00000465846.1;ENSP00000465944.1	ENSP00000238497	ENSG00000119541	VPS4B	269150000	113670000	124900000	89139000	254090000	182840000	92185000	543000000	190950000	59123000	255640000	170810000	97495000	100060000	178750000	106730000	99085000	84564000	114180000	52528000	38695000	83647000	58979000	256700000	223560000	80843000	105530000	91379000	73143000
ENSP00000238561.5;ENSP00000339663.5;ENSP00000451549.1;ENSP00000377256.4;ENSP00000451271.1	ENSP00000238561	ENSG00000063761	ADCK1	1868400	2846200	2066300	1198700	27012000	2615500	2501600	12132000	4385900	426230	1645800	1369600	23665000	19444000	1190300	1604700	6673700	7723600	700650	1127400	253600	4527600	1313500	4972300	3133000	767810	433340	5439400	10993000
ENSP00000238607.6;ENSP00000451040.1;ENSP00000451413.1;ENSP00000385365.2	ENSP00000238607;ENSP00000451040	ENSG00000119630	PGF	0	895530	0	0	0	0	0	0	0	0	0	0	0	32704000	0	0	1056900	0	0	0	0	0	0	0	0	1413900	0	0	0
ENSP00000238616.5;ENSP00000451604.1;ENSP00000450943.1;ENSP00000452537.1	ENSP00000238616	ENSG00000119638	NEK9	219270000	41916000	44711000	63339000	37504000	63974000	151360000	141130000	76135000	14066000	84798000	93774000	82665000	23525000	78579000	21903000	46702000	16950000	45489000	12929000	10921000	11613000	57015000	61465000	91015000	26799000	78491000	30258000	58269000
ENSP00000238633.2;ENSP00000451112.1;ENSP00000451206.1;ENSP00000412103.2;ENSP00000451180.1;ENSP00000450502.1;ENSP00000450887.1;ENSP00000442488.1	ENSP00000451206;ENSP00000451112;ENSP00000412103;ENSP00000451180;ENSP00000238633	ENSG00000119655	NPC2	255700000	446500000	293170000	162480000	475670000	1017000000	783380000	794590000	365490000	94147000	672960000	424400000	265870000	748470000	148630000	359810000	243080000	1889500000	98036000	60998000	43829000	148740000	615160000	225090000	536570000	213610000	259060000	272000000	750760000
ENSP00000238647.3	ENSP00000238647	ENSG00000119669	IRF2BPL	10316000	2719400	6835700	3222000	16872000	11587000	18254000	20012000	25681000	951550	10473000	6230600	4706500	4328500	10943000	2669000	10201000	7210600	3318600	3237200	853320	20284000	22905000	14057000	7787400	1177200	11044000	9209700	6617600
ENSP00000238667.4;ENSP00000443439.1;ENSP00000452453.1;ENSP00000451104.1;ENSP00000452468.1;ENSP00000451603.1	ENSP00000238667	ENSG00000119686	FLVCR2	0	5026200	134500000	0	31813000	15217000	50096000	2968400	10301000	0	0	4492000	0	561160	4670400	0	330420	1022600	0	0	3629700	0	0	41160000	170800	132590	156120	0	2260100
ENSP00000238682.3;ENSP00000451110.1	ENSP00000238682	ENSG00000119699	TGFB3	0	0	996600	146050	373240	6888300	0	0	672800	244270	7202600	12958000	4182600	216810	938670	0	650640	0	2264400	1707800	0	0	530230	3089200	0	209850	0	1707900	0
ENSP00000238688.5;ENSP00000450909.1;ENSP00000478794.1;ENSP00000450770.1;ENSP00000452057.1;ENSP00000452329.1;ENSP00000450587.1;ENSP00000452162.1;ENSP00000451606.1	ENSP00000450909;ENSP00000238688	ENSG00000119705	SLIRP	280270000	536850000	94913000	78207000	590860000	528170000	301420000	1515400000	461410000	76373000	204610000	201810000	1239300000	141100000	197700000	364950000	98329000	813410000	109070000	128030000	11191000	322480000	105730000	100120000	314240000	102390000	108350000	583760000	373950000
ENSP00000238709.5;ENSP00000333946.2;ENSP00000486650.1;ENSP00000451562.1;ENSP00000451685.1;ENSP00000450511.1;ENSP00000451123.1	ENSP00000238709;ENSP00000333946	ENSG00000119723	COQ6	1999700000	100530000	40690000	15394000	65634000	24279000	17472000	156390000	58859000	5029000	35113000	149680000	2548200000	21492000	16251000	27971000	19700000	65023000	4852000	43313000	13296000	24940000	2486900	35528000	61363000	26397000	10116000	85738000	63529000
ENSP00000238714.3;ENSP00000414070.1;ENSP00000405599.1	ENSP00000238714	ENSG00000115421	PAPOLG	2365400	853250	109270	207460	0	2776300	1312100	651570	552470	182980	165470	0	895510	0	68637	637340	234520	0	0	127560	0	355630	212110	261500	180890	85838	511050	4856.6	0
ENSP00000238738.4;ENSP00000484856.1;ENSP00000428006.1	ENSP00000238738;ENSP00000484856	ENSG00000119729	RHOQ	286240	924050	0	434590	11165000	878970	289330	1122800	330790	290280	5804200	6736600	14952000	0	2682900	0	1721100	0	4193300	1443900	292970	0	0	5848300	587510	4147500	2636800	716870	824290
ENSP00000238789.5;ENSP00000370412.4;ENSP00000403177.1;ENSP00000392764.1	ENSP00000238789	ENSG00000119778	ATAD2B	916790	138320	623930	222530	26942000	2707600	454540	1871200	4912600	145050	2272000	847860	717590	0	7301400	570330	860400	125460	6437400	0	196820	20892000	11738000	567860	746860	0	1092800	0	69019
ENSP00000238823.8;ENSP00000384711.1	ENSP00000238823	ENSG00000119812	FAM98A	12178000	24704000	6935100	5476800	42410000	22396000	62815000	31316000	10000000	2922300	7087400	8941600	35971000	15019000	23571000	2020800	3250400	14311000	28012000	3418700	2311000	6895700	6258300	4373100	5469700	5440200	3872700	23833000	5384000
ENSP00000238831.3	ENSP00000238831	ENSG00000119820	YIPF4	39784000	17664000	0	23856000	6758600	26331000	62973000	48426000	0	100770	0	23502000	103340000	37594000	15804000	15102000	23875000	8978600	0	7263400	0	3614200	30533000	10005000	1580000	1381100	3119900	31702000	6188500
ENSP00000238856.4;ENSP00000387071.1;ENSP00000238855.7;ENSP00000386913.2;ENSP00000489378.1	ENSP00000238855;ENSP00000238856;ENSP00000387071	ENSG00000119844	AFTPH	11359000	21606000	6574400	7626300	18083000	21436000	9375300	40552000	33016000	1966000	7486000	3885300	722310	3609300	3281100	7013600	7994600	12505000	3001500	2688200	1732700	5700400	2406900	3164800	11686000	1430100	19440000	6877300	8360500
ENSP00000238875.4;ENSP00000475643.1;ENSP00000407486.1;ENSP00000386242.2	ENSP00000238875	ENSG00000119862	LGALSL	34814000	44899000	257020000	25040000	846410000	111550000	122090000	196590000	73515000	13912000	35189000	92726000	149200000	21953000	50314000	26488000	47215000	80769000	37648000	23859000	15016000	23607000	120850000	137250000	74918000	29906000	8161400	114540000	182910000
ENSP00000238892.3	ENSP00000238892	ENSG00000119878	CRIPT	17885000	3171200	9145200	0	30203000	149570000	1241700	3197400	45769000	6588500	2862400	0	0	16420000	26509000	0	0	23065000	3556800	2454900	590890	1399000000	0	3612800	2474000	0	2258300	15308000	10152000
ENSP00000239027.7;ENSP00000377601.2;ENSP00000360383.5;ENSP00000239026.7;ENSP00000377609.1;ENSP00000360378.1;ENSP00000409945.1	ENSP00000239027;ENSP00000377601	ENSG00000119969	HELLS	4017000	0	800880	328450	165400	13338000	1423400	5566700	903430	459820	2127900	255430	1460500	239890	0	2637200	91203	0	0	0	424690	169670000	4934900	0	3834900	0	0	203890	97499
ENSP00000239215.7;ENSP00000231668.9;ENSP00000377365.4;ENSP00000239214.8	ENSP00000239215	ENSG00000113734	BNIP1	26098000	10224000	9674200	8194000	47855000	22699000	63819000	115000000	39426000	10824000	39162000	16608000	90053000	17579000	23427000	4995500	20754000	10596000	12700000	7653200	1150200	28979000	20818000	43034000	27105000	10119000	16047000	21724000	38342000
ENSP00000239223.3	ENSP00000239223	ENSG00000120129	DUSP1	0	0	0	0	0	0	0	0	0	14836	91477	626990	3079300	0	0	0	0	0	0	0	88722	0	2996500	0	1771500	106300	3139400	0	402420
ENSP00000239231.6;ENSP00000428631.1	ENSP00000239231	ENSG00000120137	PANK3	0	7110600	0	58361	0	1073600	332720	7634700	6442200	89778	0	0	0	365100	0	0	0	0	0	0	0	0	0	0	95981	0	0	0	269630
ENSP00000239367.2;ENSP00000356338.2	ENSP00000239367	ENSG00000120256	LRP11	210150	10767000	0	0	1870800	745590	0	7948900	0	746230	10331000	26418000	0	2077800	6857800	5910400	0	0	0	302050	0	2207900	138840	0	0	0	1508900	1097200	168560
ENSP00000239374.6	ENSP00000239374	ENSG00000120262	CCDC170	0	15037000	120940	2165900	32806000	2167400	195990	1550300	12182000	0	0	237990	7848700	75719	268810	163700	114600000	1870600	678700	1024800	384210	1738900	4018500	2033800	3979700	0	426390	1436100	171230
ENSP00000239440.4;ENSP00000421468.1;ENSP00000421148.1	ENSP00000239440	ENSG00000120318	ARAP3	361880	513740	208470	39379	85796	657680	681530	463030	291450	84386	693550	0	1632800	593010	922610	319280	418380	137570	407910	86184	26816	58483	612240	2378100	666390	397360	321660	140230	209400
ENSP00000239462.4;ENSP00000481259.1;ENSP00000480895.1	ENSP00000239462	ENSG00000120332	TNN	1001700	119150	325380	0	6961700	0	294790	11555000	179730	69432	49956000	0	0	125950	839400	0	0	295930	52886	0	45993	596340	27196000	354350	538650	76477	467310	0	288170
ENSP00000239614.4;ENSP00000364118.3;ENSP00000431707.1;ENSP00000434572.1;ENSP00000435705.1	ENSP00000239614;ENSP00000364118	ENSG00000120458	MSANTD2	10206000	5824800	56981000	44528000	676220	114980000	5236400	177460000	39264000	1815200	54703000	100480000	50080000	3688900	64054000	18152000	46974000	2528700	57361000	9295600	9499000	230250000	3839100	21508000	88486000	26377000	4785100	7827500	39707000
ENSP00000239690.4;ENSP00000410707.2;ENSP00000430095.1	ENSP00000239690	ENSG00000120526	NUDCD1	51622000	20552000	22864000	6810100	68564000	57339000	80845000	408860000	19277000	10012000	32660000	37824000	2435600	148970000	27744000	43027000	7984200	24684000	10305000	2395100	1448900	11334000	237440000	55747000	24931000	11948000	64623000	25678000	13952000
ENSP00000239878.4;ENSP00000402378.1	ENSP00000239878	ENSG00000120686	UFM1	964500000	1017600000	374230000	188660000	2495400000	1177600000	261530000	1459300000	910680000	146950000	511210000	436070000	1326100000	893210000	148150000	244400000	623730000	247000000	164660000	122140000	58404000	1481900000	302580000	1729500000	703860000	134840000	444380000	948610000	673740000
ENSP00000239885.6;ENSP00000382216.2;ENSP00000369154.4	ENSP00000369154;ENSP00000382216;ENSP00000239885	ENSG00000120693	SMAD9	2458600	0	0	0	5811300	1659400	0	0	131440	0	0	0	0	1176100	332840	7641000	3605200	475000	0	0	480960	0	0	0	0	0	866500	0	705150
ENSP00000239891.3;ENSP00000390533.1	ENSP00000239891	ENSG00000120697	ALG5	123720000	255780000	26795000	24703000	43963000	149450000	57261000	194950000	127850000	13874000	64088000	48206000	9051000	66484000	31064000	23446000	15342000	22574000	9245000	8291300	3349900	1263900000	49547000	167070000	43840000	50789000	30569000	158670000	92557000
ENSP00000239926.4;ENSP00000426281.1;ENSP00000391185.2	ENSP00000239926	ENSG00000120729	MYOT	7692000	0	0	0	574200	52668	0	0	0	0	4326400	1906300	13834000	0	0	101420	0	0	0	153420	0	0	0	0	1882800	0	1551100	750510	600450
ENSP00000240095.6;ENSP00000370635.1;ENSP00000352779.5;ENSP00000289952.5;ENSP00000427981.1;ENSP00000429328.2;ENSP00000430315.1;ENSP00000428789.1;ENSP00000430629.1;ENSP00000430564.1	ENSP00000370635;ENSP00000240095;ENSP00000289952;ENSP00000352779	ENSG00000104635	SLC39A14	8812200	316750000	6191300	29366000	89952000	36146000	63791000	476590000	109890000	4308600	17187000	11232000	80866000	51918000	14982000	27630000	2794500	11170000	10202000	3984500	10741000	485770000	78522000	26271000	76998000	12377000	3706300	11434000	45206000
ENSP00000240123.7;ENSP00000428678.1;ENSP00000429723.1;ENSP00000428327.1;ENSP00000428102.1	ENSP00000240123	ENSG00000120896	SORBS3	29840000	92036000	96987000	39160000	75778000	86295000	84326000	301220000	101400000	22784000	121020000	110420000	146880000	63652000	160270000	78946000	149830000	89877000	156090000	72446000	8690700	35981000	63334000	220460000	125220000	29033000	86229000	58221000	116000000
ENSP00000240139.5;ENSP00000380878.3	ENSP00000380878;ENSP00000240139	ENSG00000120910	PPP3CC	24423000	1680900	3615900	1898200	39908000	4505200	1657600	8353100	8420100	0	2738900	3031500	4394600	12535000	988250	27357000	2423300	1079200	3197800	327790	615130	1284200	3065000	8953800	983970	758310	7450500	2362700	3294700
ENSP00000240185.3;ENSP00000313129.3;ENSP00000486989.1;ENSP00000481867.1;ENSP00000432132.1;ENSP00000484722.1;ENSP00000482191.1;ENSP00000466842.2;ENSP00000480690.1;ENSP00000481206.1;ENSP00000465240.1;ENSP00000479219.1;ENSP00000481330.1;ENSP00000479978.1;ENSP00000480771.1;ENSP00000482559.1;ENSP00000482754.1;ENSP00000465080.1;ENSP00000404666.3;ENSP00000481737.1;ENSP00000478249.1;ENSP00000465888.2;ENS…	ENSP00000240185	ENSG00000120948	TARDBP	504390000	327330000	139780000	126900000	1659400000	612930000	194790000	576660000	459980000	41903000	305450000	1151900000	258780000	146860000	415200000	153990000	341440000	180000000	181260000	28230000	29849000	161990000	212730000	680080000	375410000	97205000	454300000	248930000	201410000
ENSP00000240285.5	ENSP00000240285	ENSG00000121039	RDH10	696870	238590000	798250	21524000	6326100	20210000	2166000	88754000	55990000	8256900	106690000	16712000	10241000	12983000	9374200	6083400	393080	28509000	93902	1390800	345990	60944000	1073200000	86605000	12388000	18045000	278970	6634200	20045000
ENSP00000240316.4;ENSP00000460217.1	ENSP00000240316	ENSG00000121058	COIL	7651700	7954900	1443900	2702600	3589800	19857000	7706100	22269000	9185500	910540	2607300	5130500	1493800	1702800	3470700	3389600	5692900	718850	1414900	747750	21111	4647900	12551000	15241000	2767500	721990	5887900	3635100	2190800
ENSP00000240328.3;ENSP00000404781.1	ENSP00000240328	ENSG00000121068	TBX2	293040	0	180780	63540	0	335160	943170	1483700	881760	167640	1471700	927970	924450	545130	379960	100150	560750	1779900	500010	0	0	0	0	6684300	388690	0	0	0	0
ENSP00000240335.1;ENSP00000377435.3	ENSP00000377435;ENSP00000240335	ENSG00000121075	TBX4	0	0	0	0	53231	110820	0	0	0	0	0	0	0	0	0	0	0	409400	0	0	0	0	0	0	0	0	0	0	0
ENSP00000240364.2;ENSP00000465808.1;ENSP00000427326.1;ENSP00000467070.1;ENSP00000421412.1	ENSP00000240364	ENSG00000121104	FAM117A	64052	3379800	0	0	0	0	478960	0	0	6581.3	0	231810	0	0	0	27353	218540	0	72616	0	0	0	0	0	464480	0	0	290160	0
ENSP00000240423.4;ENSP00000407308.1;ENSP00000400774.1;ENSP00000405237.1;ENSP00000415162.1;ENSP00000401227.1	ENSP00000240423	ENSG00000121152	NCAPH	11887000	0	0	134740	0	35311000	11731000	6289200	2024200	234800	0	1848200	582190	0	795600	2499500	705130	0	0	6735.7	271920	319890	3271200	1667700	3176200	24494	3181900	1522600	200090
ENSP00000240488.3;ENSP00000477758.1;ENSP00000427559.1;ENSP00000425500.1;ENSP00000422933.1	ENSP00000240488	ENSG00000121211	MND1	0	0	0	0	0	0	2305600	731780	13453000	0	1622200	1460900	0	0	0	0	0	0	0	0	0	315170	224980	0	0	0	0	0	0
ENSP00000240587.4;ENSP00000474159.2	ENSP00000240587	ENSG00000121297	TSHZ3	0	0	644870	107590	169270	379830	340820	379560	428770	27249	520620	602200	0	81405	4279500	184870	1538800	16490	281180	2309000	75839	0	0	21324	121400	0	0	3192.3	10302
ENSP00000240617.5	ENSP00000240617	ENSG00000121316	PLBD1	13979000	4148600	240060000	20575000	0	54517000	4180500	111240000	71216000	32986000	65585000	18880000	13227000	604900	2935700	8036100	9539800	6480400	2988400	2543800	33990000	34806000	19250000	339800000	15281000	46851000	5818400	2590500	12603000
ENSP00000240651.9;ENSP00000438505.1;ENSP00000440192.1;ENSP00000439106.1;ENSP00000364415.4;ENSP00000444800.1	ENSP00000240651	ENSG00000121350	PYROXD1	603100	2042000	1405300	2735800	4724900	7830600	7531900	28025000	15112000	748160	5065800	3238300	7629400	2668800	3267200	2549000	6725700	2233200	2280500	1740700	2104900	1626200	5060900	1086100	2839300	206950	3772400	2463400	852780
ENSP00000240662.2;ENSP00000440012.1	ENSP00000240662	ENSG00000121361	KCNJ8	0	2569100	0	184150	16242000	0	0	1334700	0	67046	0	2081900	7450000	0	951100	0	376690	0	891950	238540	0	0	0	0	806610	0	1146800	0	0
ENSP00000241052.4	ENSP00000241052	ENSG00000121691	CAT	858950000	9951100000	2169000000	266470000	1378800000	700520000	158290000	3165300000	1917100000	823740000	1708100000	1153000000	490440000	1192300000	368190000	688240000	562020000	2021100000	219480000	204580000	649830000	704700000	827970000	3612100000	1679800000	2298100000	1268200000	2601200000	3290200000
ENSP00000241261.2	ENSP00000241261	ENSG00000121858	TNFSF10	794160	6503500	1622700	682000	0	20960000	0	1739700	4642800	0	0	0	0	0	763100	69620	1010400	0	0	232290	0	0	0	1122700	209430	0	0	1695000	1011000
ENSP00000241305.3;ENSP00000483180.1	ENSP00000241305	ENSG00000121898	CPXM2	605570	57520	1635900	1810500	2316500	10482000	18211000	22917000	3408400	1823400	4202000	19094000	41252000	552960	7744500	2280300	442710	1480900	17923000	3418200	519020	999870	39926000	2172400	11354000	1182500	5355500	1662300	2302200
ENSP00000241337.4;ENSP00000435910.2;ENSP00000416883.1;ENSP00000358844.2;ENSP00000358846.2;ENSP00000358842.4;ENSP00000435157.2;ENSP00000404662.2	ENSP00000241337	ENSG00000213366	GSTM2	102230000	114720000	137380000	73343000	2275100000	503800000	1073600000	1508300000	239640000	23071000	200900000	303040000	1503600000	23351000	428750000	177470000	180360000	195460000	206310000	52663000	15740000	358580000	762860000	75556000	594710000	169560000	62731000	261750000	463580000
ENSP00000241393.3;ENSP00000386884.1	ENSP00000386884;ENSP00000241393	ENSG00000121966	CXCR4	0	0	0	0	3435100	348050	102910	0	0	0	0	69649	0	0	0	0	0	211190	0	0	0	0	0	1324300	0	0	874550	0	0
ENSP00000241436.4;ENSP00000426853.1	ENSP00000241436	ENSG00000122008	POLK	122840	20922000	308670	5904600	149550	10218000	15635000	28514000	32702000	17601000	76209000	19524000	59428000	13930000	10765000	5067200	4033900	195560	781120	49200	343410	0	22986000	63413	1014300	76132000	59512000	35069000	49651
ENSP00000241502.3;ENSP00000394631.2;ENSP00000393746.2;ENSP00000399896.1;ENSP00000389557.1;ENSP00000400191.1;ENSP00000409257.1	ENSP00000241502	ENSG00000122068	FYTTD1	20779000	439440	5692700	224850	23038000	11155000	37163000	14768000	9200200	0	8167200	498600	4402000	4328900	15005000	510130	8841400	7165300	8536300	4254800	207000	6988300	5208500	12852000	1769300	3398600	9550200	0	10575000
ENSP00000242067.6;ENSP00000313122.6;ENSP00000379433.2;ENSP00000347182.2;ENSP00000388114.1;ENSP00000412159.1;ENSP00000405151.2;ENSP00000388646.1;ENSP00000485871.1;ENSP00000415794.1	ENSP00000242067	ENSG00000122507	BBS9	162740	21853	392670	314440	9615200	597750	7223200	1097700	140800	182920	2669400	1593900	0	943270	1786000	1009100	8339900	3652900	2174600	312030	16976	967460	3017100	251750	3508300	4001400	34740	224300	4774900
ENSP00000242209.4;ENSP00000439250.1;ENSP00000441317.1;ENSP00000391034.1	ENSP00000242209	ENSG00000122642	FKBP9	236410000	4635300	6520900	14433000	7786400	138790000	58443000	66367000	26500000	18086000	86812000	115840000	120230000	75028000	76524000	12144000	21714000	32795000	27081000	12152000	2558700	341200000	146240000	102000000	25322000	38084000	17010000	18796000	28982000
ENSP00000242248.5;ENSP00000335141.6;ENSP00000379174.3;ENSP00000396571.1;ENSP00000414025.1;ENSP00000406750.1;ENSP00000390899.1;ENSP00000399244.1;ENSP00000397135.1	ENSP00000242248	ENSG00000122678	POLM	0	881940	2050500	419220	1032700	677560	717060	3935400	584130	0	1936200	250140	0	1254900	243960	199660	218020	0	494870	433980	77419	747410	0	0	252060	0	193780	1026000	28438
ENSP00000242284.6;ENSP00000437508.1	ENSP00000242284	ENSG00000122705	CLTA	729930000	227920000	361820000	401210000	2686700000	1146600000	212670000	506960000	1075700000	113100000	204430000	345390000	68163000	505820000	81371000	466820000	380300000	956350000	437680000	96065000	88417000	59635000	49679000	416450000	109010000	261100000	281060000	484470000	714430000
ENSP00000242315.3	ENSP00000242315	ENSG00000122733	PHF24	135490	1229100	82260	54894	450820000	5575400	59663000	7267000	1410900	346110	0	3285100	0	0	919260	446320	784400	66370	0	120250	519240	1944400	2462400	46830000	4895400	10115000	280100	1533800	57213
ENSP00000242317.4;ENSP00000480538.1;ENSP00000395396.1;ENSP00000434296.1;ENSP00000408129.1	ENSP00000242317	ENSG00000122735	DNAI1	0	269620	0	60906	521220	133100	4427000	2261400	194100	0	0	45388	19646000	365980	178170	0	60181000	0	0	210050	0	221980	1366900	1622600	421090	292810	104960	817300	787950
ENSP00000242351.5;ENSP00000419855.1	ENSP00000242351	ENSG00000105939	ZC3HAV1	3899900	1259900	581930	967440	3097700	2783400	3100300	5450600	1132200	810620	4692400	2972400	0	1001100	1999300	801080	769520	456480	991510	94527	141950	1870800	2872300	483520	2096200	1013600	4045800	2352500	0
ENSP00000242375.3;ENSP00000389197.1;ENSP00000402374.2;ENSP00000397042.1	ENSP00000242375	ENSG00000122787	AKR1D1	0	1179300000	0	2040300	26972000	169220000	152460	10734000	53239000	0	0	357790	290840	511470	177890	209230	117210	45626000	0	299220	264050	2873400	219700	557170	438110	62996	0	739940	3981600
ENSP00000242465.3	ENSP00000242465	ENSG00000122862	SRGN	6325400	6738600	347060000	1098300	4934400	11494000	3739600	1432400	5141500	6131800	2820700	19696000	0	636330	0	0	397190	0	0	0	17738000	44004000	0	8108900	6002300	26125000	9479600	462620	2643000
ENSP00000242576.2	ENSP00000242576	ENSG00000076248	UNG	9828200	35070000	6074200	3535600	44927000	73640000	81171000	57004000	16498000	2677000	6180200	7329900	164520000	74137000	9616200	12391000	10816000	45540000	1865800	1966900	391200	8082200	11940000	18639000	21886000	1408500	9450300	21629000	86375000
ENSP00000242592.4;ENSP00000401045.2	ENSP00000242592	ENSG00000122971	ACADS	161720000	3342600000	144100000	109650000	119120000	46126000	134250000	1866000000	1449300000	8766000	222280000	75996000	2819000000	431250000	39143000	301270000	80004000	431760000	13658000	30571000	14660000	565080000	167140000	142070000	683150000	336090000	152760000	303560000	39304000
ENSP00000242728.4	ENSP00000242728	ENSG00000123095	BHLHE41	492760	0	0	0	530340	2525100	10034000	409350	0	0	3199200	0	0	965330	0	113230	5966500	0	0	199500	0	0	0	0	0	0	0	337720	441390
ENSP00000242729.2;ENSP00000442893.1;ENSP00000396087.2;ENSP00000445360.1;ENSP00000438801.1	ENSP00000242729	ENSG00000123096	SSPN	1114900	0	4881700	8226700	34930000	3332500	192700	0	17661000	2795500	23364000	26382000	312120000	1558100	28160000	5918400	4609800	358460	35516000	0	1205500	4863900	10287000	0	28079000	13136000	6008200	958240	9020300
ENSP00000242776.3;ENSP00000322749.8	ENSP00000242776	ENSG00000123136	DDX39A	90140000	16844000	5121700	4216200	25208000	92998000	38241000	155940000	71388000	5166800	2256600	9664500	2013800	5632800	4483000	3511600	5804000	1014700	3373400	1731300	899280	6020500	1513100	29436000	10082000	50629	74058000	5869700	8656300
ENSP00000242784.3;ENSP00000466801.1;ENSP00000466196.1;ENSP00000468415.1	ENSP00000242784	ENSG00000123144	C19orf43	148440000	85089000	43935000	50103000	44608000	241290000	1867700	21403000	107520000	12817000	44720000	29052000	25477000	27699000	65061000	78318000	55051000	55424000	21647000	1702500	29595000	124760000	38807000	47923000	103060000	6404800	118890000	30486000	27898000
ENSP00000242786.4;ENSP00000349918.2;ENSP00000351413.2;ENSP00000465800.1;ENSP00000467351.1;ENSP00000467478.1	ENSP00000242786	ENSG00000123146	ADGRE5	57294000	7435500	46144000	9174800	9782200	66135000	6919600	103630000	57640000	10699000	44765000	32661000	14404000	16147000	67113000	12002000	14472000	6555000	66468000	2607700	5826400	10073000	23924000	153370000	38006000	13682000	70953000	23984000	20650000
ENSP00000242848.4;ENSP00000416238.1;ENSP00000480658.1	ENSP00000242848	ENSG00000123200	ZC3H13	12827000	1722200	5463200	1778900	7022400	20333000	4934400	12882000	13695000	3123800	9293200	5595400	2296400	2641700	9411700	10448000	16370000	7171200	1219500	169390	2193100	16263000	10933000	6530400	5624400	1316800	5083500	1626400	5294200
ENSP00000243052.3;ENSP00000442559.1;ENSP00000448519.1;ENSP00000447354.1;ENSP00000478185.1	ENSP00000243052	ENSG00000123360	PDE1B	0	631120	415480	711610	86899000	1003500	2922500	9559800	4262000	0	1602600	7402300	17891000	1797800	1672600	11222000	405730	2618800	580570	0	11160	2249300	0	320200	0	7244000	825860	0	0
ENSP00000243077.3;ENSP00000451737.1;ENSP00000451622.1;ENSP00000451449.1;ENSP00000451012.1;ENSP00000486383.1;ENSP00000439765.1	ENSP00000243077	ENSG00000123384	LRP1	9354200	108880000	31078000	35404000	269440000	62753000	59860000	94089000	50786000	15995000	114240000	66038000	34066000	4093100	61026000	33985000	44623000	10914000	60137000	12017000	8460500	15500000	54035000	179030000	45192000	84375000	17110000	16186000	52491000
ENSP00000243108.4;ENSP00000377864.3;ENSP00000424124.1;ENSP00000423898.1	ENSP00000243108	ENSG00000197757	HOXC6	0	0	0	0	0	0	0	0	0	0	0	0	0	0	0	0	614770	0	0	0	0	0	0	0	0	0	0	0	623850
ENSP00000243167.8	ENSP00000243167	ENSG00000117480	FAAH	3402000	61471000	0	12018000	40143000	1081000	16021000	70782000	33270000	1712700	19559000	4453000	5128300	46194000	25287000	1177200	7871300	11709000	197170	7291900	100680	10041000	14705000	16084000	20089000	4211900	404100	782390	5078800
ENSP00000243253.3;ENSP00000418493.1;ENSP00000411445.2;ENSP00000401731.1	ENSP00000243253;ENSP00000418493	ENSG00000058262	SEC61A1	247360000	658720000	62770000	95258000	142460000	559540000	27322000	269900000	222840000	28659000	127640000	83974000	48296000	216520000	83247000	102260000	95720000	78617000	41036000	595610	21784000	1045300000	34520000	152460000	62919000	97418000	86989000	737770000	155270000
ENSP00000243298.2	ENSP00000243298	ENSG00000123570	RAB9B	0	0	0	1078000	21380000	0	1552500	7858100	1063000	154680	0	782510	71147000	1610400	2228800	787060	0	2526100	2537100	378840	115070	1055400	429330	246550	0	0	0	14038000	1400200
ENSP00000243344.7;ENSP00000376460.2	ENSP00000243344	ENSG00000123607	TTC21B	1046600	263300	8644600	1016800	13648000	3639700	11208000	24775000	1729500	503850	1473000	2343200	3433100	7116500	3342900	624200	29811000	51689000	1841100	108680000	442210	1949700	4395100	897560	3022900	1321700	459220	18271000	2783600
ENSP00000243346.5;ENSP00000387373.1	ENSP00000243346	ENSG00000123609	NMI	54190000	45803000	31373000	25790000	47838000	172130000	13686000	273160000	138760000	20952000	84622000	65787000	9356700	6788700	33412000	30217000	15469000	7450700	13380000	10431000	12217000	17424000	35113000	51172000	87412000	32118000	53134000	24535000	14441000
ENSP00000243347.3	ENSP00000243347	ENSG00000123610	TNFAIP6	0	0	0	0	0	2125300	0	0	0	0	0	0	0	0	0	0	0	0	0	0	0	0	0	0	0	712880	0	0	0
ENSP00000243498.5;ENSP00000368984.3;ENSP00000425782.1;ENSP00000422205.1;ENSP00000423476.1;ENSP00000421845.1;ENSP00000424504.1	ENSP00000243498;ENSP00000368984	ENSG00000123737	EXOSC9	27607000	11551000	10456000	3262900	7117500	21514000	179350000	63259000	9411500	1880400	6570300	11308000	6554800	8037900	13999000	4314900	12505000	338480	6267200	288210	657070	7054000	27839000	9633700	25512000	5303200	31006000	2618000	10189000
ENSP00000243501.5;ENSP00000425274.1;ENSP00000424021.1	ENSP00000243501	ENSG00000123739	PLA2G12A	0	29940000	3146800	4541700	13207000	6375300	583550	22459000	48906000	104470	563090	114930	5650800	8120200	2308600	516760	358600	0	0	1644300	0	41110000	229270	5075000	0	505150	0	8983200	1528200
ENSP00000243563.2;ENSP00000472355.1;ENSP00000472258.1;ENSP00000472449.1;ENSP00000469224.1;ENSP00000471230.1	ENSP00000243563	ENSG00000077312	SNRPA	355660000	216820000	144230000	60903000	497520000	117080000	28511000	352640000	219790000	28666000	142710000	70046000	87079000	148450000	114780000	24093000	70565000	130790000	25684000	56938000	17303000	45622000	20121000	275400000	43186000	47409000	233970000	131060000	78149000
ENSP00000243578.2;ENSP00000469666.1	ENSP00000243578	ENSG00000123810	B9D2	0	0	0	0	708040	256020	0	0	0	518730	5619400	2783500	0	778940	994320	0	23752000	4318000	2653100	0	0	0	0	0	0	0	0	0	1449400
ENSP00000243662.5;ENSP00000435340.1;ENSP00000433317.1	ENSP00000243662	ENSG00000123892	RAB38	10475000	0	0	0	3645500	7156300	1709400	1216400	1118400	1175300	347110	4298900	0	13020000	964930	162340	1626200	814730	0	298050	67845	2368500	51576000	850770	588850	960910	0	0	13836000
ENSP00000243776.6;ENSP00000445571.1;ENSP00000362998.2	ENSP00000243776	ENSG00000123989	CHPF	0	90047	229840	312610	885470	3834700	10782000	27329000	4413600	372470	5575000	555040	3082100	874260	4727800	118900	857320	544720	243130	4526500	98025	0	673920	19689000	141910	315180	0	1402400	523820
ENSP00000243786.2	ENSP00000243786	ENSG00000123999	INHA	0	493550	3649300	58253	0	0	84091000	0	7790200	0	0	0	90971	1160900	1878600	52871	0	0	0	0	0	188110	1870500	10141000	0	1032300	0	0	3741400
ENSP00000243878.4;ENSP00000473501.1	ENSP00000243878	ENSG00000124074	ENKD1	0	494620	577130	2976100	152590	16600000	2530200	0	3519200	0	0	522430	2985800	3787100	0	829670	14191000	0	38413	0	0	61503000	1630200	0	470960	0	541160	0	0
ENSP00000243903.4	ENSP00000243903	ENSG00000101442	ACTR5	16132000	3927000	3455300	974220	8478600	5547700	8429000	18913000	8046800	2079500	3146300	3018600	1324500	1555600	4026500	2695500	2567000	1366700	1804200	685860	1149900	2152900	3568000	2754800	5598200	934690	7520100	1711300	3215000
ENSP00000243924.3	ENSP00000243924	ENSG00000124102	PI3	84253000	0	0	0	0	0	0	520330	0	0	0	0	0	0	0	23362	0	0	0	479890	0	0	0	0	0	0	577350	0	0
ENSP00000243983.5;ENSP00000353819.5;ENSP00000440328.1;ENSP00000361842.1;ENSP00000361840.1	ENSP00000243983;ENSP00000353819;ENSP00000361842;ENSP00000440328;ENSP00000361840	ENSG00000124159	MATN4	0	0	0	0	0	0	0	264320	0	0	0	0	0	0	110470	0	0	0	0	0	0	0	4721400	0	0	0	305320	0	0
ENSP00000244007.3;ENSP00000476432.1;ENSP00000485760.1	ENSP00000244007	ENSG00000124181	PLCG1	15047000	10834000	10741000	10948000	108200000	19004000	26906000	44598000	15574000	4048900	19462000	16403000	21644000	5153100	25918000	3165200	7815000	5755400	18508000	3486600	1552300	4582200	30348000	21977000	22738000	16921000	26154000	2391000	14291000
ENSP00000244020.3;ENSP00000433544.1	ENSP00000244020	ENSG00000124193	SRSF6	335670000	156140000	47130000	84350000	449190000	456390000	403000000	581010000	473550000	56342000	271730000	199000000	106510000	218620000	458190000	170630000	148850000	121200000	95337000	38628000	18300000	1268500000	585450000	181530000	155910000	52844000	170130000	134260000	119650000
ENSP00000244040.3	ENSP00000244040	ENSG00000124209	RAB22A	42605000	35451000	52721000	32941000	517570000	106740000	53453000	55765000	60149000	12235000	38934000	53254000	50376000	47785000	26300000	17395000	35129000	30372000	38131000	4965200	8651600	43381000	91581000	116120000	50502000	46623000	42627000	67893000	114600000
ENSP00000244043.3	ENSP00000244043	ENSG00000124212	PTGIS	7931500	22293000	19472000	41543000	13461000	161960000	113070000	232440000	24340000	42813000	486630000	171180000	108610000	2170300	155970000	20696000	183640000	7450300	162500000	60410000	16654000	26055000	23149000	12826000	158550000	136120000	23712000	17187000	57146000
ENSP00000244051.1	ENSP00000244051	ENSG00000124217	MOCS3	28281000	46047000	18850000	6810600	93063000	25354000	24778000	79371000	36453000	7113100	35829000	23937000	12727000	14280000	15206000	11177000	17920000	15193000	9979300	3182800	1558900	9082600	18512000	10111000	19018000	2383200	19613000	10862000	15701000
ENSP00000244061.2;ENSP00000485239.1;ENSP00000485317.1;ENSP00000485203.1;ENSP00000485136.1;ENSP00000485575.1	ENSP00000244061	ENSG00000124226	RNF114	20534000	34631000	11064000	8098700	65247000	20432000	47476000	90616000	20728000	1873900	19123000	12326000	53071000	13514000	17320000	14717000	33317000	5117600	6546400	271370	600550	1086900	11371000	22326000	39616000	9384500	16132000	15811000	5343300
ENSP00000244137.5;ENSP00000391890.2;ENSP00000380226.3;ENSP00000468516.2;ENSP00000476514.1;ENSP00000476869.1;ENSP00000476667.1	ENSP00000244137	ENSG00000124299	PEPD	352930000	377810000	192680000	62491000	609950000	243730000	267940000	1746900000	1341000000	70754000	125080000	147670000	48021000	137430000	72280000	66930000	36938000	1049700000	108310000	26260000	19978000	67520000	114770000	144870000	153540000	135760000	67715000	185250000	148110000
ENSP00000244204.5;ENSP00000411846.3;ENSP00000477639.1;ENSP00000389087.2;ENSP00000396070.3;ENSP00000400941.2;ENSP00000435437.1;ENSP00000435207.2;ENSP00000437192.1	ENSP00000244204	ENSG00000124357	NAGK	725420000	395630000	1500000000	122960000	938670000	894850000	420990000	988420000	300670000	160760000	882840000	590640000	415590000	90550000	320520000	158260000	156890000	161820000	189100000	61544000	54127000	494510000	583540000	1048600000	487450000	455180000	779350000	960400000	387640000
ENSP00000244217.5;ENSP00000391140.1	ENSP00000244217	ENSG00000124370	MCEE	41517000	723650000	13895000	36592000	131720000	73008000	58717000	279820000	57534000	7432200	161920000	109820000	1201300000	51671000	9713700	53516000	31938000	336380000	12382000	22364000	1321800	787820000	49945000	76211000	128020000	52702000	20982000	341570000	330460000
ENSP00000244221.8	ENSP00000244221	ENSG00000124374	PAIP2B	0	3781900	0	192850	0	0	1158000	42297000	2216800	698540	0	0	0	3071200	0	0	0	0	0	0	0	289580	0	0	0	0	434210	70440000	97136
ENSP00000244230.2;ENSP00000475545.1	ENSP00000244230	ENSG00000124383	MPHOSPH10	27780000	14751000	5193000	4328700	22720000	39324000	13437000	41370000	29310000	3882600	2753000	7016000	3525200	12430000	14057000	6210200	15118000	6748100	8566900	1404800	3405100	18156000	10257000	12646000	6547700	10885000	26258000	5426500	6840600
ENSP00000244289.3;ENSP00000469545.1;ENSP00000472218.1;ENSP00000469990.1;ENSP00000472531.1;ENSP00000469268.1;ENSP00000469030.1	ENSP00000244289	ENSG00000079435	LIPE	876940	3992800	22043000	883680	74919000	1198000	5030700	4780100	17501000	877890	8574700	3765000	9459300	432280	994110	3748300	287320	499900	439100	361500	15733000	28683000	51181000	1717400	73357000	593040000	12126000	29381000	29261000
ENSP00000244314.5;ENSP00000471425.1	ENSP00000244314	ENSG00000124449	IRGC	0	723770	7288800	674250	3840100	14406000	14427000	21212000	1806900	2509000	3489300	1235500	2998500	0	4201700	1039800	0	0	0	0	5973800	3248800	0	0	3708500	0	1019200	406330	1250600
ENSP00000244333.2	ENSP00000244333	ENSG00000124466	LYPD3	102710000	0	102720	153380	57607	20098000	1289900	54515	877590	880430	0	38681000	0	0	2294.6	117440	213050	0	227180	549720	0	0	40795000	7749700	0	415100	0	0	0
ENSP00000244364.6	ENSP00000244364	ENSG00000151914	DST	76684	0	0	0	0	460030	0	0	0	0	0	0	0	0	0	0	0	0	0	0	11079	0	0	0	0	0	0	63922	0
ENSP00000244496.5	ENSP00000244496	ENSG00000124541	RRP36	4168200	768940	193900	159570	1925700	6266400	683710	1787500	3917000	193620	297460	131350	0	307640	2745600	3207300	1314500	1278800	205260	13828	552840	187090	2313600	1011100	324600	0	938020	1028400	439790
ENSP00000244520.5;ENSP00000363129.3	ENSP00000244520	ENSG00000124562	SNRPC	221880000	310420000	71276000	36725000	667550000	151700000	60298000	88237000	224760000	18885000	22297000	29719000	135890000	62557000	34466000	5668700	136600000	74268000	38092000	81195000	13650000	1738700	40485000	355880000	39420000	9738700	135540000	102480000	57164000
ENSP00000244533.3;ENSP00000361608.4	ENSP00000244533;ENSP00000361608	ENSG00000124574	ABCC10	212860	76164	0	152870	65296	2424800	454530	598260	384410	751630	651560	102630	348390	812920	46742	43247	247640	47535	0	99151	0	0	288120	1371900	279570	81877	50247	194790	1536900
ENSP00000244534.5	ENSP00000244534	ENSG00000124575	HIST1H1D	1065500000	10446000	348070000	12812000	8785400	55089000	42250000	223140000	233620000	30247000	71526000	9530900	0	7003100	57425000	114920000	27963000	5582900	33500000	2569300	19870000	40138000	918530000	47776000	35334000	8652900	199520000	12429000	25833000
ENSP00000244571.4	ENSP00000244571	ENSG00000124608	AARS2	22521000	23915000	5456500	7061000	44522000	23760000	18537000	65813000	78827000	8463500	26826000	9426300	17971000	19513000	11769000	14908000	18969000	18528000	4861500	4129500	1324100	12307000	24047000	12803000	25628000	6723700	20417000	13954000	14901000
ENSP00000244573.3	ENSP00000244573	ENSG00000124610	HIST1H1A	85718000	14176000	8728100	1844800	0	17882000	194950000	19980000	2329200	1465300	27132000	2137700	6847900	1526700	120750000	526880	42859000	22249000	12069000	3030900	0	766020	26649000	3404100	8354100	2495200	18173000	4701000	1227900
ENSP00000244669.2	ENSP00000244669	ENSG00000124701	APOBEC2	3037100	0	976680	0	7311600	638910	5356500	2990100	1910300	0	114970	899570	573070000	1492800	892150	0	240520	0	535980	77234	130660	6272400	1459900	0	1591800	0	799870	231300	1661500
ENSP00000244711.3	ENSP00000244711	ENSG00000124733	MEA1	16024000	12662000	1382000	5029800	12080000	7199400	46195000	6553000	9978600	0	15864000	16989000	584520	4783900	2057800	3035100	5919900	372720	1675000	2405100	1282500	9964400	36649000	7521000	18890000	3089800	0	3766000	15338000
ENSP00000244751.2;ENSP00000376885.2	ENSP00000244751	ENSG00000124772	CPNE5	316540	6846100	3076800	728340	305930000	11486000	11618000	6426700	1713600	416060	6108100	2743700	3063900	2777600	1262800	2379300	3559500	3740000	1444600	2647800	172970	104190	1223800	2396100	2406200	2139600	803020	1077800	2133100
ENSP00000244815.5;ENSP00000409431.1	ENSP00000244815	ENSG00000124831	LRRFIP1	24063000	6512100	12893000	2453100	5376000	18421000	0	56523000	19638000	3328200	5059700	12223000	4662900	4825500	2407400	2476700	7415600	4980500	849920	2970800	3818900	30441000	8783100	11178000	1406900	0	936130	80295	1842600
ENSP00000245046.2;ENSP00000474771.1	ENSP00000245046	ENSG00000125037	EMC3	32091000	24593000	13924000	23905000	102240000	52373000	32174000	159930000	40475000	5340900	35564000	28988000	237700000	30687000	39368000	10452000	17614000	11082000	6576100	7930400	861100	293040000	25683000	88453000	34976000	27871000	13315000	50892000	26296000
ENSP00000245105.3;ENSP00000426035.1;ENSP00000390311.2;ENSP00000422315.1;ENSP00000425970.1	ENSP00000245105	ENSG00000125089	SH3TC1	380760	2891400	725640	158130	168730	571220	29355	480670	0	320960	272150	25187	83120	55713	116480	129600	206340	1520900	413490	50658	64342	8633400	978060	804740	0	556030	245800	630560	1831500
ENSP00000245121.4;ENSP00000348478.6;ENSP00000464779.1;ENSP00000466674.1;ENSP00000466302.1;ENSP00000467610.1;ENSP00000467488.1	ENSP00000245121;ENSP00000348478	ENSG00000167216	KATNAL2	113510000	13573000	2961400	2126900	82246000	13189000	31937000	45708000	34322000	32365000	45707000	4956000	52612000	114950000	46324000	4559100	8176200	17530000	3311100	737070	1179700	37828000	1133600	48868000	18100000	1820700	5100300	3262700	18372000
ENSP00000245206.5;ENSP00000394100.2	ENSP00000245206	ENSG00000125166	GOT2	443350000	2044100000	283330000	295010000	3512300000	1098000000	1774100000	2482500000	921770000	245550000	695920000	756680000	18080000000	3442000000	458990000	364930000	671040000	2018200000	308010000	228260000	34301000	759040000	132290000	454450000	1110000000	126870000	386860000	1194500000	977340000
ENSP00000245304.3;ENSP00000436462.1	ENSP00000245304	ENSG00000125249	RAP2A	1130000	1562000	163180	1823900	393660000	1418000	2493800	2681000	1243400	999610	0	0	6253800	1936900	1260400	92648	1034200	2204900	2045000	95563	126420	42605	0	7230500	6322900	207950	460110	1515600	1765900
ENSP00000245323.3	ENSP00000245323	ENSG00000125266	EFNB2	5256500	0	4209600	11842000	26421000	1579000	3937500	43909000	12527000	100120	7684500	1223500	5404900	6659500	2446300	8207300	8736500	951900	1486700	1365900	230140	3266400	2472400	23771000	32462000	703550	309170	844920	799780
ENSP00000245382.5;ENSP00000466618.1;ENSP00000313500.4	ENSP00000466618;ENSP00000245382;ENSP00000313500	ENSG00000125319	C17orf53	0	20857000	0	0	0	87621	1745600	22905000	29710000	0	189210	0	0	0	0	0	0	11991000	0	0	0	0	0	832020	0	0	0	0	1098200
ENSP00000245407.3;ENSP00000402760.2;ENSP00000401860.1;ENSP00000388838.1	ENSP00000245407;ENSP00000402760	ENSG00000197375	SLC22A5	0	0	0	164070	4153200	0	0	1274000	1273900	0	0	0	0	0	618400	269310	0	28238000	0	168300000	0	0	2515600	5173700	822060	0	0	0	0
ENSP00000245418.2;ENSP00000276201.2;ENSP00000481698.1	ENSP00000276201;ENSP00000245418	ENSG00000125351	UPF3B	22076000	8773300	21370000	3912800	12085000	15585000	16608000	122630000	14403000	2317800	23002000	12306000	191670000	3169500	15242000	3751500	8506100	946920	2444400	430180	846030	60734000	13278000	18521000	11271000	3489300	11618000	2706500	2282300
ENSP00000245479.2	ENSP00000245479	ENSG00000125398	SOX9	0	369330	0	1103100	91953000	95220	15379000	10113000	4129400	0	2980500	7863500	0	1858300	0	0	0	0	0	2555600	137060	0	32003000	0	0	0	146310	21499000	3761100
ENSP00000245539.6;ENSP00000463683.1;ENSP00000463870.1;ENSP00000463263.1;ENSP00000462506.1	ENSP00000463683;ENSP00000245539	ENSG00000125445	MRPS7	79436000	58952000	21957000	19915000	76578000	126200000	41042000	354530000	87462000	35462000	24763000	53076000	336660000	43064000	27038000	46152000	39752000	52901000	9025100	13945000	5380200	138120000	5671400	40294000	74264000	9004100	18756000	32750000	66361000
ENSP00000245543.1;ENSP00000462642.1;ENSP00000462939.1;ENSP00000462962.1	ENSP00000245543	ENSG00000125449	ARMC7	154780	0	0	0	0	358010	18494000	408220	290900	0	0	0	0	0	0	371160	0	0	0	0	0	0	0	0	0	0	0	0	0
ENSP00000245544.4;ENSP00000462749.1;ENSP00000463382.1;ENSP00000445855.1;ENSP00000463542.1;ENSP00000463496.1;ENSP00000461919.1;ENSP00000462487.1;ENSP00000463715.1;ENSP00000462364.1;ENSP00000463437.1;ENSP00000464544.1;ENSP00000462920.1	ENSP00000245544	ENSG00000125450	NUP85	35045000	22072000	36373000	10751000	34080000	62245000	37953000	107230000	18389000	4885300	15012000	115220000	8116400	6937800	20068000	45290000	24920000	7823400	9661900	3801000	2664700	3615800	35826000	86588000	32071000	8432000	33180000	13643000	13480000
ENSP00000245552.2;ENSP00000461927.1;ENSP00000462712.1;ENSP00000462123.1;ENSP00000463947.1	ENSP00000245552	ENSG00000125458	NT5C	264780000	67349000	92171000	86113000	373250000	88311000	196870000	876170000	311430000	48088000	94879000	76251000	390880000	92247000	133360000	55864000	199530000	129840000	84260000	72331000	3173900	30559000	127250000	179100000	260340000	103880000	222760000	139790000	156810000
ENSP00000245564.2;ENSP00000476693.1	ENSP00000245564	ENSG00000125459	MSTO1	5385800	9640500	4280800	8056100	20907000	21302000	6078500	41883000	26496000	3384500	49377000	5707900	5181400	3840500	8500100	6906900	2343700	6513200	4313500	1404600	3610500	7540200	15534000	6234400	3674700	3510700	3480700	3941700	8002800
ENSP00000245796.6	ENSP00000245796	ENSG00000125637	PSD4	20286000	3167100	5964600	1284200	194640	5577600	438370	13458000	12215000	2601400	3552700	705620	595630	959280	594830	2056200	430760	432020	131350	282400	2030700	171710	2999000	5323800	1402100	2694700	25327000	2506500	8579200
ENSP00000245812.2;ENSP00000470562.1;ENSP00000470542.1	ENSP00000245812	ENSG00000125652	ALKBH7	3916500	21175000	1534000	1766700	11266000	7507900	10219000	43966000	38443000	910000	1474200	4316500	103490000	12966000	6877500	4069100	1896600	21703000	206220	1221400	94581	1643500	646240	4038200	7762200	116720	1258100	6356200	10982000
ENSP00000245816.3;ENSP00000472227.1;ENSP00000470098.1	ENSP00000245816	ENSG00000125656	CLPP	73952000	69050000	30051000	20810000	83183000	146240000	46861000	221440000	104640000	13648000	29416000	45491000	69245000	89838000	10023000	23513000	28797000	89780000	10515000	7989200	7107400	19985000	62871000	39733000	81007000	112570000	93007000	66141000	68493000
ENSP00000245903.2;ENSP00000395294.2	ENSP00000245903	ENSG00000125726	CD70	1653300	0	0	0	0	0	0	0	0	0	0	0	6738600	0	0	0	0	385040	0	0	0	11717000	6577200	0	0	0	639550	0	0
ENSP00000245907.4;ENSP00000469744.1;ENSP00000469482.1	ENSP00000245907	ENSG00000125730	C3	520570000	1387000000	601610000	1726000000	1074200000	1181700000	2818900000	2507700000	2018600000	931100000	5850500000	4355200000	1442800000	1424300000	1086400000	1416400000	659810000	2106500000	1253900000	610080000	1030900000	382490000	2157900000	5905200000	2999300000	12431000000	1115900000	846400000	3034000000
ENSP00000245908.5;ENSP00000393303.2;ENSP00000470700.1	ENSP00000245908	ENSG00000125731	SH2D3A	903680	0	0	660390	0	1338000	535730	3434800	3028700	84087	0	512260	0	0	105620	398290	462440	0	0	0	240170	1346600	0	3902800	0	0	0	3173000	0
ENSP00000245912.3;ENSP00000469049.1	ENSP00000245912;ENSP00000469049	ENSG00000125735	TNFSF14	0	833890	569520	0	0	0	0	0	1297600	0	254310	0	0	0	0	0	0	0	0	0	0	0	0	0	0	0	2089300	301650	296110
ENSP00000245932.5;ENSP00000466319.1;ENSP00000467005.1;ENSP00000467773.1;ENSP00000467061.1;ENSP00000464742.1	ENSP00000245932	ENSG00000125753	VASP	845350000	108120000	612580000	313830000	101990000	421400000	147450000	682660000	823930000	139440000	220930000	504760000	103270000	136650000	171110000	222650000	98273000	81564000	340680000	70554000	99562000	19315000	108750000	511690000	370990000	132850000	352300000	134160000	184270000
ENSP00000245934.7;ENSP00000470957.1	ENSP00000245934	ENSG00000125755	SYMPK	31939000	13999000	13699000	9426100	23427000	47651000	44922000	48344000	22064000	4284600	16453000	27262000	7359500	9633500	18509000	11153000	21213000	4322300	7002600	4297300	2637100	5231400	20510000	33083000	35219000	2351200	25779000	15561000	12529000
ENSP00000245957.5;ENSP00000388074.1;ENSP00000414537.2;ENSP00000366521.1;ENSP00000345553.6;ENSP00000417086.1;ENSP00000420498.1;ENSP00000366518.2;ENSP00000374307.3;ENSP00000366508.1;ENSP00000366523.2	ENSP00000245957	ENSG00000089101	CFAP61	0	279560	0	591600	1257700	21270	1056300	85354	631230	83222	1340600	426800	373590	0	344790	109700	3588100	123720	206100	51044	124310	0	491340	0	197930	91773	0	0	120760
ENSP00000246006.4	ENSP00000246006	ENSG00000125810	CD93	3380200	5389300	0	5738500	0	13518000	10943000	36223000	7385500	4507700	26555000	5694900	85953000	6725700	8545500	15411000	3491900	1845700	14797000	1523500	1731600	14387000	26015000	100890000	9658300	31483000	4910500	3554800	5171700
ENSP00000246015.4;ENSP00000338039.6;ENSP00000327704.3;ENSP00000371324.4;ENSP00000371323.5;ENSP00000396547.1	ENSP00000246015	ENSG00000125818	PSMF1	92226000	175980000	170280000	32451000	372240000	204750000	266440000	528930000	196620000	46638000	203940000	127730000	167720000	61422000	99084000	87027000	91819000	61454000	75927000	54925000	38544000	54847000	226600000	258710000	230280000	78376000	110170000	126530000	268820000
ENSP00000246024.2	ENSP00000246024	ENSG00000125827	TMX4	44198000	18319000	45303000	12639000	118200000	22897000	507150000	63757000	115320000	8264400	59132000	30695000	274200000	96389000	115500000	16062000	44275000	35749000	39169000	13295000	9315400	35249000	133870000	114790000	73261000	15410000	146050000	80192000	77447000
ENSP00000246069.6;ENSP00000476975.1;ENSP00000434355.1	ENSP00000246069	ENSG00000125868	DSTN	325560000	650780000	749650000	1585700000	3182100000	1868800000	656980000	8416100000	1292800000	564300000	2894400000	9186700000	3387900000	908490000	2551000000	1414900000	1512400000	941430000	3432800000	621750000	437180000	1714500000	307800000	1134900000	5418700000	173420000	1122500000	1527600000	794850000
ENSP00000246115.3	ENSP00000246115	ENSG00000125910	S1PR4	3161000	0	0	0	0	11608000	0	2354200	0	0	0	0	0	0	0	0	27388	0	0	250420	363470	0	0	225690	0	0	1272800	0	0
ENSP00000246117.3;ENSP00000466678.1;ENSP00000466300.1;ENSP00000466296.1;ENSP00000467011.1;ENSP00000467693.1;ENSP00000466844.1	ENSP00000246117	ENSG00000125912	NCLN	118190000	125380000	51587000	82809000	116960000	171320000	166180000	309860000	99229000	25232000	169340000	61259000	90433000	88943000	50886000	26439000	43138000	56358000	29069000	18201000	4599400	244850000	41920000	165210000	62639000	57012000	25728000	256630000	202420000
ENSP00000246151.4;ENSP00000363648.1	ENSP00000246151	ENSG00000057757	PITHD1	98212000	52123000	107350000	37922000	431500000	117010000	85751000	204540000	120340000	24828000	22703000	69823000	74860000	51485000	19903000	17533000	42447000	33087000	90434000	49187000	14258000	49944000	22373000	204540000	82884000	43817000	96390000	172390000	117620000
ENSP00000246166.2	ENSP00000246166	ENSG00000257365	FNTB	11581000	19105000	3458000	5068600	95886000	28561000	17921000	22795000	10183000	5965100	12499000	9925200	10110000	11852000	19994000	3203000	5686700	8594300	7142800	2868800	840850	3274500	21497000	64469000	21730000	10826000	17091000	14478000	14630000
ENSP00000246190.6;ENSP00000364386.4;ENSP00000475369.1;ENSP00000476044.1;ENSP00000392064.1;ENSP00000475420.1;ENSP00000475834.1	ENSP00000246190	ENSG00000125967	NECAB3	0	0	0	0	2638700	0	0	0	0	0	640780	515470	0	0	0	0	0	0	0	0	0	0	0	0	0	276480	44852000	0	1257400
ENSP00000246194.3;ENSP00000364255.3;ENSP00000415973.1;ENSP00000327522.5;ENSP00000413638.1	ENSP00000246194	ENSG00000125970	RALY	541860000	108030000	188930000	100170000	235060000	450250000	229970000	979920000	364040000	68149000	365720000	130410000	153550000	253370000	264780000	207020000	213760000	173640000	94738000	71611000	31273000	35821000	193380000	249960000	222280000	91110000	420240000	130170000	119340000
ENSP00000246229.4	ENSP00000246229	ENSG00000126003	PLAGL2	0	0	0	0	0	326170	0	0	112370	0	0	0	0	0	0	0	0	0	0	0	0	0	0	0	0	0	0	0	0
ENSP00000246337.4;ENSP00000404489.1	ENSP00000246337	ENSG00000126088	UROD	90536000	222000000	79800000	26407000	227330000	93611000	203690000	157400000	79017000	53261000	94977000	91650000	87658000	95157000	78403000	21098000	64374000	68881000	76066000	11974000	8178200	52172000	43466000	171320000	134430000	48097000	41964000	78597000	493170000
ENSP00000246515.1	ENSP00000246515	ENSG00000126233	SLURP1	0	0	0	0	0	0	0	0	0	0	0	2557100	0	0	0	0	0	0	0	0	0	0	22499000	0	0	0	0	0	0
ENSP00000246535.1;ENSP00000475984.1	ENSP00000246535	ENSG00000126249	PDCD2L	2027800	2040200	4326800	1591700	26889000	11287000	9577100	12479000	4523000	93390	2794600	6752300	8902200	3669500	2742700	2306200	3520200	1716200	7641200	547850	140870	743580	1365100	2647300	3696900	0	5569200	1496900	3191500
ENSP00000246548.3;ENSP00000437484.1;ENSP00000467433.2;ENSP00000468756.1;ENSP00000475565.1;ENSP00000468538.1	ENSP00000246548	ENSG00000126261	UBA2	189130000	61169000	94813000	48024000	260630000	426810000	513790000	305250000	169460000	53644000	140260000	130350000	61289000	106930000	187500000	73246000	217190000	73879000	94882000	33668000	21840000	141760000	153270000	315200000	123790000	48927000	214770000	106260000	111040000
ENSP00000246639.2;ENSP00000377558.1;CON__Q92764	ENSP00000377558;ENSP00000246639	ENSG00000197079	KRT35	3688900	172470000	3353300	9628000	9675700	2317600	163430	0	4698600	0	0	1016600	0	9221600	380760	939760	2495000	9991600	9115400	81352	1594200	0	1460100	0	0	0	781510	14021	1870800
ENSP00000246646.2;CON__O76015	ENSP00000246646	ENSG00000171360	KRT38	0	0	0	0	1489300	1460700	0	0	0	0	0	2551700	0	0	0	0	0	94371	0	241370	0	0	0	339820	0	0	188800	0	0
ENSP00000246662.4;CON__P35527;ENSP00000467932.1	ENSP00000246662	ENSG00000171403	KRT9	67891000	205570000	92717000	155770000	91812000	82898000	28467000	161770000	175230000	37651000	212670000	114500000	342920000	89817000	43162000	80399000	85953000	153440000	487580000	46123000	38771000	20867000	427340000	470410000	112660000	405360000	88535000	111580000	326530000
ENSP00000246784.4;ENSP00000483272.1;ENSP00000482218.1;ENSP00000246785.2;ENSP00000472214.2;ENSP00000470644.2;ENSP00000482154.1;ENSP00000393803.1	ENSP00000246784;ENSP00000482218;ENSP00000246785;ENSP00000483272	ENSG00000126453	BCL2L12	826900	0	0	0	0	0	0	0	0	0	0	0	0	0	0	0	0	0	0	0	0	0	0	0	0	0	0	0	0
ENSP00000246792.2	ENSP00000246792	ENSG00000126458	RRAS	117580000	93781000	198970000	292030000	93967000	84211000	81999000	978880000	349550000	50916000	296610000	580450000	1006400000	68565000	514050000	186860000	143970000	121020000	652590000	138700000	45082000	208610000	62443000	627620000	612650000	415840000	198450000	153260000	237090000
ENSP00000246801.2;ENSP00000351691.2	ENSP00000246801	ENSG00000126467	TSKS	0	0	0	149370	804660	10171000	9769100	1169600	2063200	183460	668350	0	6474000	1330000	715230	122290	254810	0	0	0	0	0	3697700	5364200	0	0	0	0	0
ENSP00000246802.4;ENSP00000470263.1;ENSP00000470773.1;ENSP00000470190.1;ENSP00000468948.1	ENSP00000246802	ENSG00000105373	GLTSCR2	18717000	4055700	3320000	555240	2227000	19664000	6369500	9747300	8937200	977510	538870	1744400	0	4882700	3985500	3370700	6902800	0	908560	194620	0	2858000	2676700	2056500	928830	0	1571600	4049500	1971800
ENSP00000246868.2;ENSP00000483040.1;ENSP00000394586.1	ENSP00000246868	ENSG00000126524	SBDS	105810000	196700000	61512000	131940000	668900000	138670000	160650000	1067100000	278770000	24891000	174460000	351520000	650260000	195470000	129940000	65561000	35262000	116210000	141970000	28930000	17649000	77547000	56895000	367920000	785820000	139810000	117110000	210360000	146410000
ENSP00000246914.4;ENSP00000467088.1	ENSP00000246914	ENSG00000126562	WNK4	0	0	0	0	0	0	0	203810	0	0	0	0	0	0	0	910840	0	0	0	239250	0	0	363890	0	1264700	0	0	0	0
ENSP00000246957.5;ENSP00000442070.1	ENSP00000246957	ENSG00000126602	TRAP1	93656000	510210000	32451000	27100000	326580000	153270000	207430000	538780000	265160000	27844000	90425000	71422000	575820000	288540000	70487000	101600000	129300000	242050000	32357000	27322000	7074700	120600000	82970000	83806000	145680000	47782000	47971000	113990000	172570000
ENSP00000247001.3;ENSP00000477290.1;ENSP00000439172.1;ENSP00000465413.2;ENSP00000466402.3;ENSP00000468771.1;ENSP00000466188.1	ENSP00000247001	ENSG00000105705	SUGP1	17445000	3492100	2609100	2563600	6909800	12070000	13697000	19364000	15373000	1821000	3731100	4257800	2629700	2929700	7849000	2791100	8630200	3192300	2183900	310810	512050	9367000	10757000	3142400	5814700	447090	12826000	2607200	3148700
ENSP00000247003.3;ENSP00000472084.1;ENSP00000487048.1;ENSP00000471292.1	ENSP00000247003	ENSG00000105671	DDX49	23437000	618440	14204000	341790	1280100	19922000	32795000	188880000	45688000	3756500	53162000	646520	9174500	686320	35163000	15721000	3182000	253240	0	495290	1393300	49492000	138820000	1581100	3849200	8272700	2371200	509620	17479000
ENSP00000247020.3;ENSP00000466102.1	ENSP00000247020	ENSG00000132581	SDF2	20727000	14313000	3293200	18682000	107500000	86597000	231030000	160610000	98605000	5777200	44037000	43296000	48334000	26151000	57622000	23902000	16051000	19544000	8853200	10493000	4885300	118220000	95007000	285450000	39152000	39527000	13095000	23578000	21769000
ENSP00000247178.5	ENSP00000247178	ENSG00000126775	ATG14	1942800	947710	0	0	3215300	163390	3440400	1769900	575370	0	159950	0	529990	412620	609720	54282	488360	0	254490	0	0	0	0	256960	270160	0	0	511450	0
ENSP00000247191.2;ENSP00000378815.2	ENSP00000247191	ENSG00000126787	DLGAP5	499190	0	123420	0	147790	590330	2438000	0	0	0	0	0	0	323850	0	0	686890	0	0	25822	0	524270	0	291850	0	0	73447	0	0
ENSP00000247194.4;ENSP00000423874.1;ENSP00000431608.1	ENSP00000247194	ENSG00000126790	L3HYPDH	14046000	67034000	3997800	2460100	199390000	26417000	152690000	35430000	3472900	2649700	71806000	35931000	69341000	1303000	7455500	11187000	15080000	77584000	7503700	6067600	1279700	25114000	42791000	86259000	31565000	71723000	26454000	10630000	26996000
ENSP00000247225.6	ENSP00000247225	ENSG00000126821	SGPP1	8478400	2539400	4219000	4060200	1229500	3730400	836980	67292	2388300	250290	6423600	0	301220	2044700	2873700	882800	1064800	4616600	867710	854820	2297900	17979000	8812500	43175000	3593900	789540	1612500	4231800	4548600
ENSP00000247226.8;ENSP00000378183.2;ENSP00000489373.1;ENSP00000450973.1;ENSP00000450945.1;ENSP00000450501.1;ENSP00000451256.1	ENSP00000247226	ENSG00000126822	PLEKHG3	196810	6327900	2552000	1419500	709970000	5949900	1206400	8252400	7548500	916670	4492100	14607000	4082100	426590	7924400	4863400	1893400	11389000	2562500	1481300	411810	784740	5237700	5871700	8519300	777790	1508600	1763000	928530
ENSP00000247271.4	ENSP00000247271	ENSG00000126861	OMG	0	0	0	38770	772640000	0	0	1594900	1428300	176770	3534300	0	4072600	255970	0	0	0	403820	0	0	220970	2016200	3395300	0	1375100	0	0	0	5269000
ENSP00000247291.3;ENSP00000361376.1;ENSP00000361383.3;ENSP00000361375.2;ENSP00000361372.1;ENSP00000361374.1	ENSP00000247291	ENSG00000126878	AIF1L	1426800	2843000	1444600000	1047800000	483790000	35342000	51490000	43745000	13247000	7240100	39667000	30909000	66323000	125030000	33034000	26070000	57417000	547260000	15636000	2252600	6015300	50181000	6243800	172180000	28988000	51351000	14845000	127710000	22035000
ENSP00000247470.9;ENSP00000455141.1	ENSP00000247470	ENSG00000103490	PYCARD	367520000	75403000	361490000	68522000	26961000	281640000	103970000	2179400000	651620000	102370000	359970000	257870000	25552000	17405000	100710000	168840000	88678000	14451000	41139000	25145000	58589000	9040500	592400000	145240000	529600000	352340000	309360000	98212000	81287000
ENSP00000247665.10;ENSP00000360724.1	ENSP00000247665	ENSG00000054148	PHPT1	286710000	242670000	474510000	364810000	2251000000	446290000	288930000	616160000	657330000	174790000	369160000	1281600000	2079900000	533730000	234310000	116000000	326900000	535390000	367890000	605470000	138380000	3111500	55551000	391400000	461100000	213880000	353910000	346140000	838830000
ENSP00000247668.2;ENSP00000405860.1;ENSP00000406524.1;ENSP00000397653.1	ENSP00000247668	ENSG00000127191	TRAF2	2114800	9945000	1533800	4179800	61037000	13249000	14268000	25684000	15879000	1863800	9847200	8394000	5049100	3931300	3169600	5128700	7903400	1188400	14337000	1359300	804310	6560300	6436100	20121000	8327200	2793700	10877000	12158000	5183700
ENSP00000247833.7;ENSP00000447300.1;ENSP00000368086.4;ENSP00000419216.2;ENSP00000355381.5;ENSP00000448773.1;ENSP00000448027.1;ENSP00000448218.1;ENSP00000436304.2;ENSP00000368092.6;ENSP00000448944.1;ENSP00000448102.1;ENSP00000432634.2;ENSP00000454833.1;ENSP00000450355.1;ENSP00000448688.1	ENSP00000247833;ENSP00000447300	ENSG00000127328	RAB3IP	2002700	2309400	564040	1877900	60350000	3413600	15753000	28230000	11552000	2284000	4085400	953070	8842400	1500200	2017200	2800400	3244000	5237100	196780	856550	10699	1961700	370780	4772100	283150	802160	4120600	2859300	4232400
ENSP00000247843.2;ENSP00000447199.1;ENSP00000446985.1;ENSP00000448106.1	ENSP00000247843	ENSG00000127337	YEATS4	18619000	2702500	4862600	3287500	9285700	19208000	14500000	31588000	9319700	5300700	3207100	3906700	4077800	1915000	5628000	1714000	4558500	779820	2879300	106710	776420	2942400	2959100	8696000	746920	0	9478600	3892100	3029300
ENSP00000247933.4;ENSP00000425081.1;ENSP00000423685.1;ENSP00000422952.1	ENSP00000247933	ENSG00000127415	IDUA	8267900	9942300	7780800	7074300	7326300	9184900	10496000	18482000	8994800	4583500	41753000	7523500	3224800	7101500	25274000	13617000	6428200	3274000	6886000	675580	717200	39015000	5063400	1619100	7306700	3851900	3513900	56229000	60510000
ENSP00000247977.3;ENSP00000468369.1;ENSP00000467359.1;ENSP00000467467.1;ENSP00000466142.1;ENSP00000464858.1;ENSP00000465439.1	ENSP00000247977	ENSG00000127452	FBXL12	149210000	284320	820390	315470	0	910570	1789800	1035000	467940000	1956900	3726500	7557800	247720000	991000	1318300	1389000	1031500	0	630690	105800	18348	0	329730	3648300	661910	121450	0	0	157560
ENSP00000248054.4;ENSP00000369131.1;ENSP00000473039.1;ENSP00000469740.1;ENSP00000472365.1	ENSP00000369131;ENSP00000248054	ENSG00000127511	SIN3B	1486900	528550	991400	554900	5682200	3179600	2720500	6029600	4367500	3290900	6605000	1401500	1480000	565070	3109400	3927700	1510900	1259600	939370	680620	536450	650680	1321400	13003000	2619700	64772000	1093300	378490	732090
ENSP00000248071.4	ENSP00000248071	ENSG00000127528	KLF2	491890	0	0	0	0	211140	0	0	0	0	0	0	0	0	0	0	0	0	0	0	0	0	0	0	0	0	1775200	0	0
ENSP00000248114.6;ENSP00000455885.1;ENSP00000456189.1;ENSP00000456432.1	ENSP00000248114	ENSG00000127554	GFER	18232000	32826000	7828100	4095700	46279000	13157000	6660600	51133000	30462000	7382200	2584800	11360000	60086000	27074000	5237500	9265200	12813000	10521000	2835900	1292300	203190	22551000	4553800	6117600	4191000	9065400	8939300	22498000	16473000
ENSP00000248121.2;ENSP00000481324.1;ENSP00000454756.1	ENSP00000248121	ENSG00000127561	SYNGR3	4366200	0	367000	3286300	427990000	0	0	9897300	4710000	712980	1092300	1536300	1399700	0	0	4058500	299080	509140	0	0	3048600	3487800	0	28254000	6654200	0	566780	5758500	17217000
ENSP00000248150.4	ENSP00000248150	ENSG00000127588	GNG13	0	0	0	0	105400000	0	0	1397200	0	929430	0	3404900	53290000	0	0	0	0	508660	569590	0	0	0	0	4764200	0	0	0	778310	0
ENSP00000248228.5;ENSP00000316228.4;ENSP00000470286.1;ENSP00000470137.1;ENSP00000351954.5;ENSP00000335228.5;ENSP00000377680.2;ENSP00000470132.1;ENSP00000471125.1;ENSP00000471132.1	ENSP00000248228;ENSP00000316228	ENSG00000104938	CLEC4M	0	157130000	0	0	0	0	1244900	334790	0	0	1524800	1812900	0	0	0	0	0	0	0	0	0	0	0	0	0	0	4195800	0	0
ENSP00000248244.4;ENSP00000479467.1	ENSP00000248244	ENSG00000127666	TICAM1	716410	5774700	0	126990	83174	1450800	0	1437100	1439400	0	0	0	0	27205000	0	0	1055300	0	253060	29762	0	0	12128000	0	100560	0	0	98211	95079000
ENSP00000248248.3;ENSP00000444881.1;ENSP00000404053.2;ENSP00000457858.1;ENSP00000456038.1;ENSP00000457542.1;ENSP00000455376.1	ENSP00000248248	ENSG00000103111	MON1B	5534800	8463300	2945000	1363100	11205000	5527100	3640800	11617000	7851000	402190	4214800	2446800	8998300	7513300	4568000	1461800	1032000	2525900	1889700	2120400	2315800	3048200	3843400	4546400	38613000	10016000	4117400	5640300	4255300
ENSP00000248306.3;ENSP00000450317.1;ENSP00000446878.1	ENSP00000248306	ENSG00000127720	METTL25	0	393220	535570	0	633840	71984	173130	513410	316210	0	0	0	0	0	347270	0	40417	21353	0	0	84664	0	0	716950	81627	0	511530	320270	344030
ENSP00000248437.4;ENSP00000416992.1;ENSP00000396212.1;ENSP00000404740.1	ENSP00000248437	ENSG00000127824	TUBA4A	601700000	342180000	504620000	119140000	3717700000	198690000	56123000	653130000	438920000	62667000	253730000	151240000	2629400000	119870000	63526000	126380000	60636000	274050000	45736000	45384000	50776000	478460000	753830000	193970000	395040000	65000000	393730000	526980000	180710000
ENSP00000248444.5;ENSP00000409270.1;ENSP00000412657.1	ENSP00000248444	ENSG00000127831	VIL1	2022600	172470000	1624800	30874000	3212400	4759300	21773000	6197700000	4188600000	1729800	428980000	39528000	7216800	1924400	4267600	387290000	1986500	846450000	35439000	2112000	1231600	213950000	5733500	42029000	616540000	10645000	8363700	1803200	2470400
ENSP00000248451.3	ENSP00000248451	ENSG00000127838	PNKD	23549000	11408000	17859000	36302000	86258000	87707000	286540	20500000	113590000	12233000	2904600	14610000	93144000	42040000	2596700	92811000	30195000	55316000	7410900	0	11556000	5049800	56772000	7090600	10012000	1073400	6722200	19828000	64871000
ENSP00000248553.6;ENSP00000414357.1;ENSP00000405285.1	ENSP00000248553	ENSG00000106211	HSPB1	8010100000	3856500000	1762300000	2578700000	2719200000	3529300000	3207300000	9983700000	3152100000	1952300000	9339500000	13268000000	21349000000	3220900000	7988600000	3621200000	4197400000	4804700000	11132000000	1493900000	546120000	4034900000	8173200000	13852000000	11125000000	2833100000	3415400000	3100100000	3679000000
ENSP00000248564.4	ENSP00000248564	ENSG00000127920	GNG11	12742000	73895000	147650000	54944000	291760000	107820000	1485800	7099600	153420000	26970000	135820000	82660000	845660000	56926000	168290000	87968000	231250000	34380000	102540000	5965100	19861000	34611000	127860000	241150000	210030000	586380000	132590000	0	89718000
ENSP00000248594.6;ENSP00000397991.2;ENSP00000392429.2;ENSP00000430726.2;ENSP00000397364.1;ENSP00000428735.1;ENSP00000404050.1	ENSP00000248594	ENSG00000127947	PTPN12	15571000	21943000	73453000	4496800	20156000	52648000	14009000	139940000	24831000	6247400	63500000	62860000	11004000	13421000	14109000	12391000	10282000	5600700	11084000	2803000	2804300	6734300	13781000	58179000	10239000	10088000	8357600	2499500	11246000
ENSP00000248598.5	ENSP00000248598	ENSG00000127951	FGL2	61992000	10406000	113530000	44010000	848160	31410000	33685000	284730000	150870000	56648000	140670000	206180000	23523000	2472700	12720000	48416000	6100200	17179000	31775000	2420000	6599900	203310000	182960000	9360300	72102000	6043800	46882000	11577000	21237000
ENSP00000248668.4	ENSP00000248668	ENSG00000128011	LRFN1	0	418420	0	0	4126400	742310	0	0	1038500	2040500	0	0	0	0	0	4213000	288860	384940	3641600	0	0	0	0	0	0	0	0	0	0
ENSP00000248846.5;ENSP00000397387.2;ENSP00000409650.1;ENSP00000405979.1	ENSP00000248846	ENSG00000128159	TUBGCP6	2295300	613770	2282200	1048600	10711000	5798800	3073000	2600400	5600600	218790	3383100	33519000	3423400	564920	2198600	2280100	4000100	1243500	2886000	398840	441020	1930100	930600	2630300	3288500	168930	2997000	2459500	2785700
ENSP00000248899.6;ENSP00000486446.1;ENSP00000486471.1;ENSP00000483977.1;ENSP00000380334.4;ENSP00000486744.1;ENSP00000414958.1	ENSP00000248899	ENSG00000100365	NCF4	46676000	1980500	45440000	1928000	36199000	59728000	11785000	54251000	19717000	22747000	39015000	36410000	691490	3205100	3369400	8793600	1245600	647640	1993700	5437900	19856000	6115300	26116000	33975000	14501000	60162000	10082000	697670	17905000
ENSP00000248901.6;ENSP00000405442.1;ENSP00000385997.1;ENSP00000384280.3;ENSP00000409579.1	ENSP00000248901	ENSG00000100055	CYTH4	6594300	3257400	311350	1840400	0	6205800	34004000	18023000	2571900	2845900	20670000	9732700	16767000	0	576420	1163300	39302000	0	0	0	67946	0	6224900	2720200	260620	25222000	7216100	197170	11864000
ENSP00000248924.6;ENSP00000371110.3;ENSP00000388151.1;ENSP00000406719.1;ENSP00000402213.1	ENSP00000248924	ENSG00000100116	GCAT	237890	134100000	233650	2254000	57038000	520280	8434200	6156600	6807000	288630	1277300	2813800	93728000	81613000	3017700	830450	1309000	3359500	314490	230170	89703	215750000	14521000	1287900	3317400	2657000	249130	284920	1211300
ENSP00000248929.8;ENSP00000407286.1;ENSP00000415323.1;ENSP00000399249.1	ENSP00000248929	ENSG00000100359	SGSM3	0	536530	139110	13557000	627070	3909000	1603200	22351000	13791000	399260	6446100	2640300	768720	1498900	1825000	885070	1813800	1713300	6720600	8423500	26105	20282000	24484000	3162600	3695500	632120	1040700	26338000	683910
ENSP00000248958.4	ENSP00000248958	ENSG00000128228	SDF2L1	168400000	346000000	18322000	83292000	44770000	363250000	134710000	441700000	270190000	26197000	148570000	201610000	75498000	173470000	45545000	60354000	31835000	26685000	27444000	13996000	8990000	801210000	103120000	284280000	164250000	27790000	58779000	150290000	49877000
ENSP00000248975.5;ENSP00000406747.1;ENSP00000408468.1;ENSP00000380629.1	ENSP00000248975	ENSG00000128245	YWHAH	879320000	599850000	668640000	772710000	3892900000	1039600000	127380000	1060300000	1229300000	188420000	732410000	832190000	836200000	287780000	516390000	389810000	691800000	322640000	356000000	40989000	142710000	264900000	298010000	724490000	1004800000	318450000	520850000	371790000	427980000
ENSP00000249014.4;ENSP00000403710.1;ENSP00000405006.1;ENSP00000411682.1	ENSP00000249014	ENSG00000128283	CDC42EP1	6331800	6871500	19989000	4254800	273020000	422060000	17150000	696750000	331350000	1654500	25130000	132930000	9418700	2396000	104110000	9344700	15218000	6765700	81610000	4293300	1040600	10185000	8391100	62820000	1119600000	14249000	15904000	27975000	23531000
ENSP00000249064.4;ENSP00000389478.2;ENSP00000415728.1;ENSP00000387827.2;ENSP00000411668.1;ENSP00000399536.1	ENSP00000249064	ENSG00000159873	CCDC117	60732	15074000	574660	210090	797900	4932600	24432000	15485000	2353000	0	0	0	7888.5	84264	455610	1183400	2180100	525400	0	373720	0	669690	2296200	3044800	325530	319890	316320	489850	161300
ENSP00000249269.4;ENSP00000390035.1;ENSP00000397884.1;ENSP00000408682.1;ENSP00000402859.1	ENSP00000249269	ENSG00000105819	PMPCB	75849000	227950000	17678000	21954000	126930000	140550000	116180000	348460000	98179000	13926000	59735000	90887000	518010000	150980000	51329000	52837000	57626000	88542000	24880000	15079000	6920000	44508000	17053000	56504000	120520000	35405000	37779000	137490000	165850000
ENSP00000249289.4;ENSP00000417378.1	ENSP00000417378;ENSP00000249289	ENSG00000128524	ATP6V1F	119060000	182870000	106860000	55771000	1594500000	141600000	246100000	187050000	144030000	41892000	177200000	160230000	121830000	121790000	87520000	81353000	51993000	788920000	30665000	32504000	11833000	166710000	122190000	267880000	192790000	76408000	79363000	228450000	290130000
ENSP00000249299.2;ENSP00000395263.1;ENSP00000403811.1;ENSP00000408267.1	ENSP00000249299	ENSG00000128534	LSM8	434550000	217700000	131630000	69703000	540180000	122480000	415250000	490190000	252500000	47217000	157570000	122680000	124740000	126090000	57234000	63823000	67249000	63903000	117870000	12578000	4703000	1760600	101290000	180810000	351250000	38308000	280270000	95458000	245020000
ENSP00000249344.2;ENSP00000392393.2	ENSP00000249344	ENSG00000128578	STRIP2	0	0	158140	0	652720	32574	275250	380500	0	53474	68290	1852700	18402000	0	0	0	0	0	0	0	811990	0	1373300	625190	533450	0	204910	0	187160
ENSP00000249356.3	ENSP00000249356	ENSG00000128590	DNAJB9	0	10789000	0	234720	1498800	1140500	2340700	0	652240	44779	0	0	0	7861600	0	0	0	1183600	1206000	746800	0	2117700	0	22871000	0	779910	1352700	26638000	12416000
ENSP00000249364.4;ENSP00000420381.1;ENSP00000442110.1	ENSP00000249364;ENSP00000420381	ENSG00000128595	CALU	351530000	649740000	190540000	266560000	544200000	825110000	1151800000	923450000	629930000	207620000	1051300000	846540000	1639000000	947230000	674100000	228800000	335790000	82932000	461090000	201030000	49427000	626730000	609360000	3407700000	714170000	658780000	251830000	262600000	475060000
ENSP00000249442.6;ENSP00000414176.1;ENSP00000398757.1	ENSP00000249442	ENSG00000128654	MTX2	46586000	112650000	96139000	77288000	477120000	354330000	66268000	262700000	315680000	41525000	59760000	153410000	2366500000	452270000	133740000	68643000	226120000	439880000	66311000	29902000	18318000	94861000	60221000	192360000	139940000	66195000	51650000	269390000	206810000
ENSP00000249501.4;ENSP00000379633.4;ENSP00000421799.3;ENSP00000343619.6;ENSP00000307321.4	ENSP00000249501	ENSG00000128710	HOXD10	403240	347350	0	1210500	0	1677500	0	1123700	1407000	8427700	5764600	6525300	76932000	200210	25645000	2223900	5147800	955990	7768000	0	1757300	5872000	5007500	2237200	1642600	2305400	1336900	1108900	325050
ENSP00000249636.6;ENSP00000438574.1;ENSP00000456721.1;ENSP00000456558.1	ENSP00000438574;ENSP00000249636	ENSG00000033800	PIAS1	5212700	1856200	188970	602290	1760900	3058700	5632500	8793800	2517000	0	5144700	559320	1560400	1386100	32993	1171700	980780	457450	824050	143810	0	421160	5048600	9094900	2386800	1443500	3815100	1296300	1647300
ENSP00000249647.3;ENSP00000380327.1;ENSP00000207062.1;ENSP00000454214.1;ENSP00000455652.1;ENSP00000455472.1;ENSP00000454799.1;ENSP00000456035.1;ENSP00000455339.1;ENSP00000455102.1;ENSP00000456000.1;ENSP00000458012.1;ENSP00000456144.1;ENSP00000485888.1;ENSP00000454842.1;ENSP00000486335.1;ENSP00000457535.1	ENSP00000249647	ENSG00000092531	SNAP23	286110000	82606000	406610000	73326000	122110000	175420000	209180000	309070000	477530000	39562000	192160000	186540000	96353000	51739000	205820000	714600000	81863000	104490000	163250000	18531000	36487000	99674000	2453000000	615400000	247640000	142150000	153890000	145450000	87917000
ENSP00000249700.4;ENSP00000404590.2;ENSP00000437743.2;ENSP00000453524.1	ENSP00000249700	ENSG00000128872	TMOD2	9077900	9227700	6878600	18272000	1958700000	20712000	17862000	74278000	30050000	1133200	69270000	20442000	13059000	9452500	14451000	23897000	16089000	5657600	5493000	4826300	891780	14776000	51153000	2397800	82914000	37690000	12825000	8900700	37149000
ENSP00000249750.4;ENSP00000309623.3;ENSP00000453600.1;ENSP00000453408.1;ENSP00000452850.1;ENSP00000453292.1;ENSP00000416754.2	ENSP00000249750	ENSG00000128918	ALDH1A2	792950	21496000	5320800	54075000	12137000	6241600	158310000	157750000	6470900	19939000	229070000	296840000	54992000	6854800	477490000	29148000	738130000	94935000	69275000	49642000	2989000	42903000	18364000	206960000	115680000	51945000	7287500	35556000	28465000
ENSP00000249806.5;ENSP00000457384.1;ENSP00000457822.1;ENSP00000457783.1;ENSP00000456336.1;ENSP00000454818.1;ENSP00000445770.1	ENSP00000249806	ENSG00000128973	CLN6	16188000	0	25067000	5774300	9004500	57858000	1361600	17714000	10358000	2455600	5881600	4028000	5693300	17123000	1930700	1712900	9303700	12763000	2889600	1860600	1715000	13427000	0	30617000	1512200	957960	1581000	10001000	16957000
ENSP00000249883.5;ENSP00000409999.2;ENSP00000424765.1;ENSP00000425475.1;ENSP00000427184.1;ENSP00000427292.1;ENSP00000424910.1;ENSP00000427482.1;ENSP00000422658.1;ENSP00000421521.1	ENSP00000249883	ENSG00000114019	AMOTL2	912010	0	0	39654	4481400	1368700	107830	0	0	128710	323850	3614400	295440	455280	1955600	0	383860	235250	986780	934400	0	2883800	454900	19160000	753370	639900	0	31167	517500
ENSP00000250018.2	ENSP00000250018	ENSG00000129167	TPH1	0	8426300	0	0	0	0	0	385230	0	0	0	0	16465000	0	0	0	0	0	227320	0	1024000	394730	0	0	1431600	0	0	0	0
ENSP00000250092.6;ENSP00000369867.6;ENSP00000462198.1	ENSP00000250092	ENSG00000129226	CD68	463330	27302000	83641000	2533700	0	34113000	9524100	56446000	43604000	3018100	47746000	7444900	0	0	0	1718500	0	0	0	1772500	826270	993540	1949200	107940000	26012000	21374000	4846600	2780600	18023000
ENSP00000250101.5;ENSP00000459868.1;ENSP00000458157.1;ENSP00000460577.1	ENSP00000250101	ENSG00000129235	TXNDC17	375480000	784880000	192750000	99266000	664170000	281320000	197210000	798050000	400750000	94335000	332860000	175840000	197660000	179180000	136180000	21251000	143540000	353710000	125930000	110300000	24895000	154300000	167360000	585530000	77769000	50652000	147040000	373810000	395820000
ENSP00000250111.4;ENSP00000459145.1;ENSP00000460499.1	ENSP00000250111	ENSG00000129244	ATP1B2	785010	0	3068100	0	2429700000	3819600	112260	2526400	183560	0	2137100	2784500	12018000	5747600	4392300	2317400	2824300	968870	1239200	963270	636310	0	10853000	7056500	3410100	2283000	3734900	1132200	3979400
ENSP00000250113.7;ENSP00000459230.1	ENSP00000250113	ENSG00000129245	FXR2	13312000	19236000	13502000	10600000	91532000	28076000	75984000	20754000	42374000	5342400	12550000	12099000	108710000	19198000	19657000	10669000	18835000	7695800	15084000	2098000	2496900	25601000	19687000	73969000	14626000	4165400	4944800	16080000	24049000
ENSP00000250160.5;ENSP00000220856.6	ENSP00000250160	ENSG00000104415	WISP1	0	0	0	0	0	0	0	0	0	0	0	0	0	0	0	0	0	0	1280500	0	0	0	0	0	0	0	0	0	0
ENSP00000250237.4;ENSP00000389126.2;ENSP00000468811.1;ENSP00000464990.1;ENSP00000467394.1;ENSP00000465974.1	ENSP00000250237	ENSG00000213339	QTRT1	13778000	16153000	7191400	4171000	12204000	8859000	9827000	88702000	22223000	3653100	19296000	17970000	7155100	10596000	22512000	10953000	7923700	6453700	7541000	946280	1236200	10328000	40759000	11629000	22944000	2396000	12027000	3098800	5539200
ENSP00000250340.3;ENSP00000480599.1;ENSP00000471075.1	ENSP00000250340	ENSG00000105472	CLEC11A	2287300	4537800	4073300	403160	0	14926000	3073900	302270	65934	3569300	60201000	39019000	5600300	2009500	53949000	0	5859000	6175000	16031000	604020	2869500	139590	3104400	3000300	1758000	2340600	0	0	0
ENSP00000250360.2	ENSP00000250360	ENSG00000129450	SIGLEC9	916950	7164700	7171700	493610	0	8874000	941740	8210700	5986100	252190	5281100	358120	0	0	0	564110	205640	0	0	286750	4506200	490840	6067500	2223600	629720	13194000	2944600	0	2172000
ENSP00000250378.3;ENSP00000206446.4	ENSP00000250378	ENSG00000092009	CMA1	25628000	1710300	0	637480000	4536600	19527000	287830000	846640000	86364000	52446000	364130000	798100000	205490000	1696500	341430000	645970000	174190000	8522200	27371000	14741000	36100000	226070000	397410000	2443700	714220000	103730000	334430000	41937000	25365000
ENSP00000250379.8;ENSP00000308533.6;ENSP00000436065.1;ENSP00000379548.2;ENSP00000434048.1;ENSP00000436854.1	ENSP00000250379;ENSP00000308533	ENSG00000092208	GEMIN2	2635500	2204200	2531000	708530	1157400	4493900	16794000	10401000	6982800	0	6177100	6166800	0	1271900	1653800	1135000	1818000	0	1450400	0	1384400	11937000	16393000	1401200	3841500	1168800	3729800	2328700	1370300
ENSP00000250383.6;ENSP00000401213.2;ENSP00000451485.1	ENSP00000250383	ENSG00000100867	DHRS2	0	47391000	140860000	574220	16702000	1528000	671550	1837700	1309300	780330000	3908000	3240500	5022100	2623800	2383300	1087000	0	45801000	602330	2553700	894480	12779000	1058200	13217000	0	0	65741	1487400000	161460
ENSP00000250448.2	ENSP00000250448	ENSG00000129514	FOXA1	1878800	5542200	0	1411600	0	15813000	0	13804000	2670300	3903700	1086100	0	0	0	0	9297100	3218000	1740400	376240	36288000	0	0	0	0	10544000	0	0	1889600	0
ENSP00000250495.5;ENSP00000474249.1;ENSP00000448192.1;ENSP00000380040.4;ENSP00000432117.2	ENSP00000250495	ENSG00000129559	NEDD8	436820000	621870	0	313010	12048000	29648000	824380	7130900	16331000	221190	5899800	0	1304200	0	60834000	5887100	677760	9063200	1771900	0	0	433490	175220	8263100	58578000	3152000	2652300	3464300	1278300
ENSP00000250535.4	ENSP00000250535	ENSG00000129596	CDO1	123830000	42747000	132640000	54851000	245480000	194920000	286280000	74429000	358210000	14405000	294920000	58057000	118580000	17681000	25848000	96412000	145690000	93770000	75667000	27293000	1319900	31919000	0	4417900	176780000	154000000	85978000	67470000	0
ENSP00000250617.6	ENSP00000250617	ENSG00000129675	ARHGEF6	53480000	7516300	44245000	5111600	87595000	46075000	7172700	26243000	24528000	8525100	13820000	20439000	37436000	2733000	22186000	16953000	5550100	3887900	12420000	1293600	13120000	9583000	15941000	42188000	7319900	27747000	33926000	5171100	13580000
ENSP00000250894.4;ENSP00000481780.1;ENSP00000348290.5	ENSP00000250894;ENSP00000481780	ENSG00000138834	MAPK8IP3	168180	1102100	13053	56331	103000000	1031000	3055000	156300000	39695000	612140	933320	716830	25847000	82450	438140	1799700	263370	621570	17917	0	28342	7348500	41934	1350200	0	560220	0	0	5168200
ENSP00000251038.5;ENSP00000377150.5	ENSP00000251038	ENSG00000100722	ZC3H14	28363000	11016000	5065700	4050400	16731000	35641000	20685000	13408000	31052000	5221200	6656100	5946700	2578500	9904300	9714600	7339100	10843000	4815700	3358100	824470	1100400	22215000	11332000	8141100	9003300	1230500	12869000	7711500	3872300
ENSP00000251047.4	ENSP00000251047	ENSG00000074695	LMAN1	647740000	1591600000	251300000	326790000	277470000	1268800000	547890000	1899500000	1112900000	154800000	627820000	508040000	1020100000	742140000	285530000	157610000	273060000	347850000	103510000	242990000	34595000	1763900000	323290000	1805600000	294260000	174230000	127340000	1567900000	465720000
ENSP00000251076.5;ENSP00000441858.2;ENSP00000400855.3;ENSP00000453570.1;ENSP00000453454.1	ENSP00000441858;ENSP00000251076	ENSG00000104093	DMXL2	876790	1094100	2325600	1748900	123690000	8144500	7631300	14892000	5670900	597530	2578400	13195000	5117800	239360	1260800	1624700	1091100	1233700	535550	227710	373590	3095300	1901200	3922400	3074900	1450200	1023400	811620	6509400
ENSP00000251089.2;ENSP00000451568.2;ENSP00000451534.1	ENSP00000251089	ENSG00000013523	ANGEL1	180960	199810	1188000	989500	720700	1603000	9430700	1636300	1588400	0	35624	125620	3775000	551690	0	0	450130	1259100	0	231110	0	34855	0	960370	160630	0	249970	2976700	796260
ENSP00000251101.7;ENSP00000345974.7;ENSP00000373072.3;ENSP00000463425.1;ENSP00000463448.1;ENSP00000464614.1;ENSP00000473632.1	ENSP00000251101	ENSG00000132199	ENOSF1	2088700	314390000	28054000	10492000	44610000	13996000	36255000	83217000	57876000	3587300	23414000	32067000	8162400	36589000	4004100	10175000	25041000	163660000	2674900	14855000	901910	25238000	27027000	44172000	99205000	14235000	9390000	84294000	43215000
ENSP00000251108.6;ENSP00000434135.1	ENSP00000251108	ENSG00000102543	CDADC1	0	0	0	0	0	0	0	731590	0	0	0	0	0	2252000	0	0	0	1928200	148040	109200	0	0	0	0	0	0	0	0	0
ENSP00000251119.5;ENSP00000450603.1;ENSP00000450431.1;ENSP00000452142.1	ENSP00000251119	ENSG00000072121	ZFYVE26	1357100	807450	309110	383780	4209300	1724400	2468500	3233400	1807700	180400	2197700	299090	466170	554540	7566600	338920	530930	3020500	330080	22133	79697	465700	1448300	1477700	7288800	438380	458590	835220	1457200
ENSP00000251241.4;ENSP00000388749.3;ENSP00000462686.1;ENSP00000437958.2;ENSP00000462702.1;ENSP00000462246.1	ENSP00000251241	ENSG00000108406	DHX40	13303000	433440	0	1269500	1918600	3049100	4552300	3620700	1983200	242730	1183900	731890	279970	3736900	3036700	2544800	3628800	1053300	836460	208310	26463	1148700	5195300	2768800	2011100	867170	1450100	485400	541650
ENSP00000251268.5;ENSP00000334219.4;ENSP00000470620.1;ENSP00000367313.4;ENSP00000471370.1	ENSP00000251268	ENSG00000105429	MEGF8	356120	336540	182280	101610	3272300	38525	231570	236140	56805	13793	194470	172830	173390	54113000	117620	181830	527380	1762900	260730	16971000	413490	8868900	1692900	1176300	1195300	488340	132860	0	5216500
ENSP00000251287.1	ENSP00000251287	ENSG00000099822	HCN2	0	6232500	0	26536	28335000	14210	251510	39865	0	23060	977760	0	2298200	0	354810	0	45003	0	0	0	13795	803240	364600	810920	0	832200	0	15017	109020
ENSP00000251296.1	ENSP00000251296	ENSG00000117154	IGSF21	0	945150	1320800	0	166420000	181410	0	0	0	0	0	3000400	329310	2888100	0	0	0	181260	0	0	0	1382800	1575100	0	704990	0	0	359940	2023400
ENSP00000251334.6;ENSP00000482710.1;ENSP00000414237.3;ENSP00000461996.1	ENSP00000482710;ENSP00000251334;ENSP00000414237	ENSG00000108506	INTS2	5472700	1466400	1422600	10093000	880030	6013500	3928200	8758100	9107200	913210	3871500	3855500	2262900	1757600	2744300	8244100	5677700	276790	426620	335480	1508700	74464	7225600	13278000	4548100	4042300	4970100	792290	1584700
ENSP00000251412.6;ENSP00000465582.1	ENSP00000251412	ENSG00000037042	TUBG2	0	0	0	0	1255800	0	0	0	0	0	0	0	0	0	0	0	0	0	144140000	0	0	0	0	0	0	0	0	0	66175
ENSP00000251413.2;ENSP00000464867.1	ENSP00000251413	ENSG00000131462	TUBG1	56482000	61047000	48878000	36092000	264290000	105760000	289260000	329290000	129330000	25003000	143970000	97773000	219630000	82309000	76506000	22862000	74632000	46760000	52257000	25779000	7377700	56868000	63064000	144190000	128180000	44582000	50252000	61073000	129050000
ENSP00000251453.2;ENSP00000472231.1;ENSP00000473220.1;ENSP00000482310.2;ENSP00000471983.1;ENSP00000367806.2;ENSP00000468957.1	ENSP00000251453	ENSG00000105193	RPS16	1902300000	2254500000	760730000	804520000	1651600000	3180900000	895070000	5799500000	987790000	490050000	1282600000	1580000000	5791900000	1196300000	899160000	1897600000	855350000	827200000	644130000	337320000	136610000	4988500000	115820000	1724100000	1092900000	490260000	792360000	3312400000	936880000
ENSP00000251472.3;ENSP00000465395.1;ENSP00000466470.1;ENSP00000465187.1	ENSP00000251472	ENSG00000105613	MAST1	0	0	360540	346460	20566000	1610800	270910	770490	295670	30507	73842	53456	36192000	62438	39639	231700	15300	694380	110470	23442	0	241150	568090	4269100	133310	126920	85323	85811	445460
ENSP00000251481.6;ENSP00000399651.2;ENSP00000387054.1;ENSP00000319622.5;ENSP00000387340.2;ENSP00000401996.1;ENSP00000415194.1	ENSP00000251481	ENSG00000198203	SULT1C2	187820	68945	88906	79727000	0	2453900	953200	84922000	35834000	125640	14677000	9472600	17999000	32082000	14112000	0	809760	122660000	64843	72270	696800	2833200	4468300	0	1216000	1398900	0	612700	0
ENSP00000251496.2;ENSP00000425625.1;ENSP00000423042.1	ENSP00000251496	ENSG00000109805	NCAPG	6004300	77916	138870	39202	6093200	12056000	4708900	7526400	1208900	373580	1104500	1797200	885640000	706440	327580	527720	198800	94935	195190	64592	171360	1310600	1164100	1370500	968330	313490	926640	465200	70515
ENSP00000251507.4;ENSP00000350027.6;ENSP00000403136.1;ENSP00000489605.1;ENSP00000489213.1;ENSP00000489232.1	ENSP00000251507	ENSG00000152061	RABGAP1L	44517000	4529300	5273200	3420300	15527000	12332000	6190800	35728000	36574000	5868800	2899000	21472000	54520000	1442500	3778800	3095600	1975800	6511900	2521300	444350	4832100	18108000	4349700	5744800	7386400	1177900	10154000	2679000	3288200
ENSP00000251527.5	ENSP00000251527	ENSG00000117868	ESYT2	0	108180	0	0	174990	106910	0	0	194080	0	0	0	0	0	0	0	135520	0	0	0	0	0	0	0	0	0	0	0	348430
ENSP00000251535.6;ENSP00000467033.1	ENSP00000251535	ENSG00000108839	ALOX12	0	0	31341000	0	0	0	4659.1	0	0	166510	0	0	0	0	0	0	208730	0	0	0	141030	0	958550	3765100	517530	65906	0	11409000	0
ENSP00000251582.7;ENSP00000274609.5	ENSP00000251582	ENSG00000087116	ADAMTS2	0	0	0	0	444700	453290	537440	0	194850	62723	662240	314340	21221000	2663100	123810	0	363980	0	435680	0	0	0	2180800	74067	0	0	0	0	1584800
ENSP00000251588.2;ENSP00000457058.1;ENSP00000444008.1;ENSP00000456701.1;ENSP00000456733.1;ENSP00000456497.1;ENSP00000459523.1	ENSP00000251588	ENSG00000103245	NARFL	12894000	11630000	8803200	3176800	72221000	19580000	26425000	68625000	31664000	4237300	27258000	21266000	33356000	8753800	18445000	7159000	10002000	21018000	9666900	8126500	828350	15111000	11146000	19327000	31279000	5613800	11656000	17170000	15928000
ENSP00000251636.5;ENSP00000481966.1;ENSP00000421435.1	ENSP00000251636	ENSG00000067248	DHX29	11477000	22710000	4951400	5726200	31204000	13932000	16035000	31979000	20574000	2808300	18079000	12439000	11177000	11847000	7446600	7012300	6447400	8814100	3728000	2658800	1055700	23494000	9276300	18057000	11944000	3568300	2411000	20896000	9752900
ENSP00000251642.3;ENSP00000416389.1;ENSP00000404639.1;ENSP00000467470.1	ENSP00000251642	ENSG00000108771	DHX58	140170	1021600	252780	0	0	1289200	689270	1298900	703500	669400	1140600	83983	0	0	415220	0	1260800	173770	68514	226970	0	0	488370	0	110190	129840	237590	28441	605700
ENSP00000251654.4;ENSP00000417549.1;ENSP00000420158.1;ENSP00000419027.1;ENSP00000419129.1;ENSP00000420639.1;ENSP00000418307.1;ENSP00000420391.1;ENSP00000417253.1;ENSP00000417937.1;ENSP00000420759.1;ENSP00000419563.1;ENSP00000419293.1;ENSP00000419263.1;ENSP00000418020.1	ENSP00000417549;ENSP00000251654	ENSG00000114054	PCCB	33886000	1003700000	36079000	70003000	551590000	32674000	132640000	417080000	144100000	17251000	82449000	90842000	700860000	452690000	58118000	128120000	97390000	772380000	29586000	34280000	10382000	108630000	55476000	101950000	258290000	127270000	34444000	314260000	427450000
ENSP00000251691.4	ENSP00000251691	ENSG00000112379	ARFGEF3	3342200	250770	177430	5162400	43914000	2148000	325600	6291800	2172300	2121300	2594700	718600	893470	2067400	370040	1269500	1137700	916770	244280	4390000	102230	315390000	1228400	618150	2369700	1337100	140000	30725000	27837000
ENSP00000251775.4;ENSP00000420175.2;ENSP00000420526.1	ENSP00000251775	ENSG00000114520	SNX4	14500000	53212000	24065000	24756000	159460000	53949000	104280000	233660000	113120000	10885000	88225000	45270000	50695000	22304000	52517000	43789000	27650000	82954000	25333000	7679500	4706600	88062000	107430000	73477000	77674000	10327000	21654000	44057000	27000000
ENSP00000251808.3;ENSP00000379260.1	ENSP00000251808	ENSG00000083307	GRHL2	197090	0	296030	587570	6716500	9582500	102010	5634000	1586300	1114200	1609300	0	1263900	1070900	0	1555600	4870900	158290	381700	4875700	6576900	3464600	20710000	12857000	861780	3376800	35194	3983700	139340
ENSP00000251810.3;ENSP00000429578.1	ENSP00000251810	ENSG00000048392	RRM2B	20877000	8151700	13309000	3626500	29346000	21212000	23708000	17119000	33064000	2806400	44817000	42393000	14740000	23018000	1499700	7512400	15755000	19214000	8537300	2232100	719200	36552000	16036000	17392000	4083400	1209500	6076300	4351100	28770000
ENSP00000251849.4;ENSP00000401888.2;ENSP00000398591.2;ENSP00000401088.1;ENSP00000391265.1	ENSP00000401888;ENSP00000251849	ENSG00000132155	RAF1	5771800	6616300	1596700	1160600	13135000	4176600	10609000	18396000	9393900	56830	2292300	2507300	10812000	4503400	3969100	2933300	2655200	2236400	2190100	803560	1937600	5312300	3278000	8877800	1321600	4060100	1396300	1439900	1667700
ENSP00000251864.2;ENSP00000358286.1;ENSP00000358288.1	ENSP00000251864	ENSG00000095627	TDRD1	1510500	0	0	26197	39553	889280	22170000	0	23622000	0	0	0	1527700	122040	0	1904600	18890000	185000	12626	108100	0	0	2919900	384080	724860	0	0	0	61223
ENSP00000251871.3;ENSP00000433090.1;ENSP00000431524.1;ENSP00000433626.1;ENSP00000434459.1	ENSP00000251871	ENSG00000042429	MED17	10052000	2928700	7046300	2134500	30067000	7238500	13320000	90394000	7440800	1441900	5721000	6358700	2279200	21748000	6579400	1154600	4980500	1005300	1672800	1389800	1091500	3378700	10667000	7767800	6330400	1165200	9879200	24987000	1694600
ENSP00000251900.4;ENSP00000407315.1;ENSP00000381126.4	ENSP00000251900	ENSG00000102098	SCML2	318410	644270	788190	126190	1352300	5633400	34958000	5250400	2470500	24851000	1515800	2275000	238750	71192	993950	689220	670000	0	83762	136130	125130	1741900	2425100	7539700	693960	44610	2004300	134000	592880
ENSP00000251968.3;ENSP00000438471.1;ENSP00000463213.1	ENSP00000251968	ENSG00000074319	TSG101	106420000	88760000	54112000	49907000	317800000	112350000	132100000	438100000	187570000	13992000	149650000	85054000	210610000	43353000	90023000	52308000	224470000	50683000	87495000	24846000	4763300	62058000	98917000	256680000	144270000	48467000	70530000	136520000	50068000
ENSP00000252027.7	ENSP00000252027	ENSG00000100241	SBF1	62776	0	0	0	718290	67263	0	0	0	0	0	0	0	0	0	0	0	0	0	0	0	0	0	0	0	0	0	0	0
ENSP00000252032.9	ENSP00000252032	ENSG00000088854	C20orf194	0	0	0	19101	1571200	3914600	1536900	1989600	0	106260	562670	388030	1756300	185420	133590	472720	1186400	101080	87102	100220	0	546380	0	2668700	502350	0	103420	0	377250
ENSP00000252050.4;ENSP00000361730.2;ENSP00000425649.1;ENSP00000421116.1	ENSP00000252050	ENSG00000112659	CUL9	19889000	184540000	150760	37302000	614710	65018000	37755000	77317000	180340000	27202000	147660000	63576000	56821000	32715000	21785000	29142000	17447000	3730400	5858500	11271000	7723000	159600	778390	80584000	52047000	0	522200	14855	58611000
ENSP00000252087.1;ENSP00000482569.1	ENSP00000252087	ENSG00000240764	PCDHGC5	0	0	0	0	3264800	0	0	0	0	0	0	0	0	0	0	0	0	0	0	0	0	0	0	0	0	0	0	0	0
ENSP00000252102.4;ENSP00000427220.1	ENSP00000252102	ENSG00000131495	NDUFA2	220020000	176320000	249760000	139530000	882850000	102810000	296300000	1202100000	377050000	1132800000	292380000	344950000	2846100000	23562000	113950000	130380000	191870000	762910000	114010000	37696000	26632000	399980000	227210000	210490000	411500000	205560000	208580000	538130000	438260000
ENSP00000252108.3;ENSP00000387362.2;ENSP00000438918.1	ENSP00000387362;ENSP00000252108	ENSG00000110344	UBE4A	13331000	44194000	13465000	16770000	98927000	22236000	68496000	85084000	37143000	3937700	30004000	62340000	35542000	20524000	23913000	6873700	15291000	16346000	12491000	6824200	3455300	45182000	19236000	30786000	33701000	18754000	13022000	21068000	24892000
ENSP00000252115.5;ENSP00000397927.3;ENSP00000415234.1	ENSP00000397927;ENSP00000252115	ENSG00000100227	POLDIP3	61842000	22327000	14697000	27984000	58074000	70919000	52485000	97433000	63067000	4662900	52733000	72377000	8155800	35615000	42952000	38451000	62083000	27841000	11306000	4841900	1874400	29284000	22756000	23040000	47914000	3891300	38981000	16504000	21245000
ENSP00000252137.6;ENSP00000388524.1	ENSP00000252137	ENSG00000100056	DGCR14	3105400	2640900	0	767450	5149500	6476200	6787100	7048100	1595600	339120	1972600	1230100	1751800	444150	1813200	8262200	914840	82321	1211700	43194	560950	1822900	26791000	1329200	2469000	77432	4421500	1060200	1390400
ENSP00000252242.4;CON__P13647;ENSP00000447209.1;ENSP00000448767.1;ENSP00000449783.1;ENSP00000449651.1	ENSP00000252242	ENSG00000186081	KRT5	14270000000	445350000	28592000	525720000	221860000	4163200000	14443000	262120000	828240000	683830000	103210000	9532200000	71420000	544290000	56053000	107700000	498430000	306750000	274310000	259820000	285060000	549620000	17877000000	560420000	169640000	243310000	59852000	3303900000	83906000
ENSP00000252244.3;CON__P04264	ENSP00000252244	ENSG00000167768	KRT1	162480000	452600000	177120000	564130000	3480600000	265220000	135430000	378790000	370620000	110320000	610480000	272360000	285230000	384140000	112190000	239410000	505410000	408840000	1020900000	122670000	743330000	138850000	24299000000	806650000	795660000	764940000	311600000	355090000	508260000
ENSP00000252250.6;CON__P48668	ENSP00000252250	ENSG00000170465	KRT6C	5769700000	518730000	18300000	489390000	5579900	2472500000	5523500	1241600000	2099800000	263080000	997290000	10002000000	20004000	263930000	34999000	475790000	568600000	249680000	72597000	175890000	43813000	970360000	5135500000	1509300000	824290000	25975000	23937000	1481100000	23715000
ENSP00000252252.3	ENSP00000252252	ENSG00000185479	KRT6B	61327000	40723000	34429000	23399000	2885600	14908000	9845000	30062000	23995000	63568	23479000	286470000	3310900	29239000	1742700	12945000	23002000	22760000	60598000	10706000	75622000	1428200	1358800000	2357900	5667800	15884000	10911000	270370	27062000
ENSP00000252288.1;ENSP00000403536.2;ENSP00000466341.2	ENSP00000252288	ENSG00000130005	GAMT	12427000	2690800000	29214000	16791000	779810000	41603000	719740000	56779000	14173000	3004700	36272000	48034000	232850000	153970000	31900000	10346000	68553000	320610000	25084000	36793000	1262400	141620000	88953000	58098000	46567000	11295000	24637000	122380000	43646000
ENSP00000252318.2	ENSP00000252318	ENSG00000130035	GALNT8	0	0	0	756980	0	1838500	5344400	23993000	16888000	0	13736000	1002500	593180	0	2419800	5539400	356290	0	188970	355870	13575	11022000	2629300	0	222960	0	958480	0	0
ENSP00000252456.1;ENSP00000468053.1;ENSP00000467701.1;ENSP00000468737.1	ENSP00000252456	ENSG00000130176	CNN1	60925000	97554000	387710000	2336100000	131700000	158900000	663980000	17809000000	1893600000	1533600000	15564000000	15725000000	697420000	42674000	12400000000	843710000	471080000	450450000	15868000000	2683200000	686960000	274010000	603780000	699210000	22560000000	191700000	1926600000	1335900000	1025100000
ENSP00000252457.5;ENSP00000353549.3;ENSP00000348554.3;ENSP00000486027.1;ENSP00000252458.6;ENSP00000364459.1;ENSP00000364457.1	ENSP00000348554;ENSP00000252457;ENSP00000353549	ENSG00000130177	CDC16	14520000	17411000	9804000	6538800	21860000	40109000	27537000	64656000	34634000	7400400	28990000	19329000	11492000	11581000	17542000	7918000	15107000	2417300	9433000	3130200	7308400	12087000	95607000	16328000	16560000	10718000	18425000	7030500	7127600
ENSP00000252483.4	ENSP00000252483	ENSG00000130202	PVRL2	14099000	48233000	7374000	10123000	57582000	16686000	127870000	80913000	18560000	3551600	54970000	8763800	22355000	54649000	29515000	24048000	27640000	15387000	16174000	4587800	1178400	16670000	5686200	102950000	22866000	4048600	4452700	21913000	16917000
ENSP00000252485.3	ENSP00000252485	ENSG00000130202	PVRL2	0	1437900	239540	0	2616000	0	2152900	0	1045900	0	2578700	0	0	1930300	218110	572040	1812500	367970	783770	0	0	0	0	6713600	0	1320100	0	929230	738420
ENSP00000252486.3;ENSP00000413653.2;ENSP00000413135.1;ENSP00000410423.1	ENSP00000252486	ENSG00000130203	APOE	175740000	337160000	484500000	266840000	4711000000	628400000	317090000	191750000	123430000	205760000	1893900000	510860000	301680000	205150000	112240000	412660000	276070000	534980000	106640000	28546000	110770000	137190000	770620000	781020000	498060000	2139000000	193550000	151740000	1374800000
ENSP00000252512.9;ENSP00000429317.2;ENSP00000429290.1	ENSP00000252512	ENSG00000130227	XPO7	2437800	3447900	3869800	1713300	14723000	4383300	15938000	15001000	6481000	1370700	8142700	3760600	3299000	2044200	3685700	2615300	2337800	2018400	2197700	915290	460380	0	12468000	17181000	8980700	3257800	4658900	7363100	4749400
ENSP00000252530.4;ENSP00000340348.6;ENSP00000467878.1;ENSP00000467974.1	ENSP00000252530	ENSG00000130244	FAM98C	16388000	38136000	4964800	17903000	72471000	19041000	21240000	112140000	63991000	2118300	22216000	8121800	46730000	10852000	6267700	16627000	35427000	15944000	7984500	12704000	423730	6826400	24885000	15754000	29631000	3679400	12642000	24207000	15619000
ENSP00000252542.3;ENSP00000468505.1;ENSP00000468454.1	ENSP00000252542	ENSG00000130254	SAFB2	138690000	75640000	48813000	31736000	177920000	131440000	242150000	145590000	237470000	17228000	104060000	52746000	158810000	33379000	85800000	52641000	120080000	40594000	18212000	20151000	12329000	70749000	120820000	79816000	65851000	22477000	108530000	42217000	49615000
ENSP00000252575.4;ENSP00000465599.3	ENSP00000252575	ENSG00000130287	NCAN	69397	1153600	215720	0	1459900000	432970	1877400	3861400	1348700	351950	3515400	266280	1089800	232340	2455700	21629	947040	165680	699950	462550	121870	4190400	1779800	633450	0	0	0	250920	9710.9
ENSP00000252590.3;ENSP00000472928.1;ENSP00000469369.1	ENSP00000252590	ENSG00000130300	PLVAP	15303000	6318800	10968000	34234000	2555100	19624000	1416200	224370000	107540000	1370200	127850000	18231000	30669000	126220000	59134000	29098000	11936000	92451000	87705000	5721800	1558300	28555000	33814000	71650000	50460000	49589000	53301000	88973000	68864000
ENSP00000252593.6	ENSP00000252593	ENSG00000130303	BST2	73507000	108810000	715060000	66048000	48190000	175050000	39357000	36200000	258760000	33844000	287180000	49503000	299600000	16647000	130610000	242950000	357200000	72033000	45114000	19402000	69589000	58714000	104760000	734660000	106920000	247840000	90692000	55102000	267110000
ENSP00000252595.6;ENSP00000472313.1;ENSP00000470457.1;ENSP00000472082.1;ENSP00000469881.1	ENSP00000252595	ENSG00000130304	SLC27A1	7380600	13188000	8883700	8499600	94377000	25354000	110470000	27005000	12119000	4028300	27881000	9931700	327370000	43350000	15568000	14562000	27012000	9866600	4060300	3138900	2713800	17834000	22755000	19417000	17432000	34190000	8923900	84147000	70659000
ENSP00000252599.3;ENSP00000469817.1;ENSP00000468947.1	ENSP00000252599	ENSG00000130309	COLGALT1	53728000	60953000	38862000	16434000	13269000	205230000	140920000	149790000	67654000	13351000	107130000	75869000	39805000	9678100	57045000	34392000	19576000	7076000	11364000	4112400	6048300	18388000	37379000	258350000	45916000	109750000	24129000	7898600	46683000
ENSP00000252603.1;ENSP00000472345.1;ENSP00000471951.1;ENSP00000471446.1	ENSP00000252603	ENSG00000130313	PGLS	516950000	351300000	287920000	212290000	1902700000	428130000	706710000	1064200000	478150000	140660000	535970000	414130000	493970000	398130000	391150000	204660000	435350000	280410000	401750000	117770000	26270000	364650000	480450000	637240000	662870000	276330000	494360000	582180000	453760000
ENSP00000252622.8	ENSP00000252622	ENSG00000130332	LSM7	15169000	682050	0	0	157730000	14999000	53483000	38025000	60961000	76840	1235900	4007200	11028000	0	4105200	3522700	6927100	0	1606700	6758000	604210	0	0	9907900	0	0	6830300	127670	0
ENSP00000252674.6	ENSP00000252674	ENSG00000130382	MLLT1	5503400	1209800	0	1290300	9427600	10453000	1050200	8443600	4135300	687300	565150	1206000	3171600	3274900	11419000	9362100	5375300	2514200	4076800	676490	0	13239000	221620	27196000	1642800	205280	4286400	2417000	2508100
ENSP00000252692.5	ENSP00000252692	ENSG00000130396	MLLT4	18861000	100500000	30942000	14850000	45930000	24327000	46816000	103070000	80151000	4510300	27552000	14286000	51193000	37041000	24594000	20275000	53814000	31469000	14503000	13245000	1947100	82956000	36964000	151610000	38755000	13014000	9470900	51980000	15026000
ENSP00000252804.4;ENSP00000402738.1;ENSP00000408701.1;ENSP00000414098.1	ENSP00000252804	ENSG00000130508	PXDN	2962400	11167000	12254000	2288500	2706700	30839000	14066000	33617000	9299200	50102000	191100000	67065000	147520000	12473000	40991000	11688000	3458300	6118500	32299000	5514500	2920200	9439200	9007500	84581000	28278000	13087000	15621000	6766700	6828600
ENSP00000252809.3;ENSP00000470531.2	ENSP00000252809	ENSG00000130513	GDF15	117810	183670	1279800	466380	0	1913300	2681900	9034100	2197100	736950	2742600	4849900	1985900	20083000	2647500	5853500	683730	0	299490	77897000	0	6286500	429800	128060000	30960000	857710	251840	1535100	1259000
ENSP00000252818.3;ENSP00000475153.2	ENSP00000252818	ENSG00000130522	JUND	11915000	2881100	6423200	5435800	22350000	8827900	3827400	23357000	13372000	647340	4451900	7037000	3083800	1220700	14392000	1288300	14026000	2922400	4310600	1010000	718480	2858500	14848000	40780000	8130000	1409700	16990000	5804700	14188000
ENSP00000252826.4;ENSP00000407492.1;ENSP00000473231.1;ENSP00000471236.1;ENSP00000470229.1;ENSP00000483753.1;ENSP00000468989.1	ENSP00000252826	ENSG00000130529	TRPM4	1930300	268730	358580	3147900	1008900	2866600	34037000	80340000	155670000	2150600	6248600	2764500	383540	20886000	4924600	24531000	1902300	5155200	27896	7349600	120850	8753500	2893900	4508200	59020000	251340	108360	4293100	469910
ENSP00000252891.3;ENSP00000472400.1;ENSP00000442759.1;ENSP00000469736.1;ENSP00000469310.1;ENSP00000471376.1;ENSP00000470794.1	ENSP00000252891	ENSG00000105245	NUMBL	5662900	7555000	3045800	6085800	79741000	36457000	58354000	60384000	18578000	3527000	16531000	26020000	2528900	1424200	41476000	10714000	23196000	3539800	11314000	6759800	783350	10480000	10698000	13038000	33349000	12889000	3793900	4013000	6711500
ENSP00000252934.4;ENSP00000370449.4;ENSP00000385624.3	ENSP00000252934	ENSG00000130638	ATXN10	54750000	109140000	19006000	22287000	276540000	68574000	240050000	63059000	35248000	9660700	92763000	65108000	107540000	127540000	84938000	19149000	54630000	36325000	48806000	8554400	5652600	35079000	79011000	65979000	54619000	12054000	61264000	23179000	25490000
ENSP00000252951.2	ENSP00000252951	ENSG00000130656	HBZ	0	0	129600000	2327700	30935000	1139300	220010	3008200	4651700	0	1885300	3008200	0	0	6321800	4769300	9167900	1617400	524320	8653400	0	109030	7577800	411780000	35719000	13672000	10297000	8950500	21861000
ENSP00000252984.6;ENSP00000368152.3;ENSP00000435496.1;ENSP00000436742.1;ENSP00000436156.1;ENSP00000433156.1;ENSP00000474158.1	ENSP00000368152;ENSP00000252984	ENSG00000239382	ALKBH6	0	735870	0	251290	2631600	4020500	316110	2399200	765660	0	0	684340	1127300	649180	0	699500	721280	537210	0	569680	65067	0	1701600	426330	3526300	0	0	252130	1245800
ENSP00000252996.3;ENSP00000487182.1;ENSP00000486972.1;ENSP00000476270.1;ENSP00000486663.1;ENSP00000476294.1	ENSP00000252996	ENSG00000130699	TAF4	5169800	3540800	2009000	1801300	6784900	6676300	5891000	11746000	9996100	731510	3140500	1276500	1635300	726950	11963000	4779200	3123200	11751000	3100900	1111800	3959300	6270900	4765800	3494000	4321100	255830	7661000	2179600	1689400
ENSP00000252998.1	ENSP00000252998	ENSG00000130701	RBBP8NL	0	0	0	463800	125380	436680	0	292160	67610	37101	68104	0	0	366980	0	392810	0	0	0	194850	0	0	0	235380	324970	0	0	21926000	498610
ENSP00000252999.3;ENSP00000481814.1	ENSP00000252999	ENSG00000130702	LAMA5	34404000	55981000	79038000	115070000	65422000	81824000	115070000	389250000	107970000	80973000	640220000	593720000	553390000	388260000	349620000	116490000	95260000	338810000	381700000	56096000	31777000	108670000	85996000	924710000	474240000	49858000	230280000	123340000	204050000
ENSP00000253023.2;ENSP00000469855.1	ENSP00000253023	ENSG00000130725	UBE2M	231700000	118430000	167540000	94821000	506320000	236010000	184970000	163090000	281170000	41105000	266890000	412170000	242680000	213920000	148500000	66356000	88994000	137600000	157260000	37613000	30299000	308550000	72803000	162460000	221360000	253680000	124470000	160280000	154120000
ENSP00000253024.4;ENSP00000342232.5;ENSP00000473126.1;ENSP00000472586.1	ENSP00000253024	ENSG00000130726	TRIM28	488130000	103780000	361200000	81242000	533660000	483900000	324840000	739420000	316900000	100080000	267940000	139560000	113850000	257920000	443840000	151070000	224180000	144530000	158100000	56925000	35015000	43207000	688020000	690680000	345650000	60181000	401520000	120910000	131280000
ENSP00000253039.4;ENSP00000391383.1	ENSP00000253039	ENSG00000130741	EIF2S3	490280000	466260000	324330000	194320000	673010000	1017100000	488170000	1490000000	612720000	129670000	626380000	654640000	635920000	481950000	446050000	283380000	291340000	265900000	160320000	76147000	61006000	1374200000	533060000	769230000	403990000	244770000	292510000	531560000	460050000
ENSP00000253048.4;ENSP00000469684.1	ENSP00000253048	ENSG00000130749	ZC3H4	66089000	9558800	15514000	8583600	27087000	45188000	24903000	40332000	50181000	6147900	29289000	14695000	8327400	12699000	31210000	10570000	24179000	4928500	7042500	3693400	3139700	19846000	37454000	19856000	24451000	3192500	40063000	5068100	9420900
ENSP00000253055.2;ENSP00000471916.1;ENSP00000473021.1	ENSP00000253055	ENSG00000130758	MAP3K10	0	0	0	0	2162300	0	162040	0	0	0	0	0	0	0	0	0	0	0	0	0	0	1909400	0	0	0	0	0	0	133240
ENSP00000253063.3	ENSP00000253063	ENSG00000130766	SESN2	442760	2507700	0	130860	815890	150600	1731200	0	1858300	0	1084800	72517	0	137340	450810	696980	345890	0	128190	0	0	943210	0	889880	0	0	0	0	0
ENSP00000253083.4;ENSP00000446236.1	ENSP00000253083	ENSG00000130787	HIP1R	29609000	37520000	9842000	38144000	263940000	13204000	8056400	102010000	39406000	6215200	36491000	36316000	8985000	15346000	4619800	9135600	3616400	64145000	1633800	70860000	4508800	60639000	21017000	20317000	24434000	2929000	29138000	138720000	18194000
ENSP00000253108.3;ENSP00000465882.1;ENSP00000466860.1;ENSP00000466943.1	ENSP00000253108	ENSG00000130811	EIF3G	293220000	334220000	132560000	113860000	351410000	270560000	310010000	535320000	317920000	50485000	250270000	187600000	198680000	108720000	187820000	117090000	102470000	77497000	56021000	21404000	19877000	88881000	432490000	204270000	242450000	47428000	137910000	219120000	153900000
ENSP00000253110.10;ENSP00000380978.3;ENSP00000466550.1;ENSP00000466633.1	ENSP00000253110	ENSG00000130813	C19orf66	25827000	135440000	35687000	7346600	57062000	9859500	19037000	19913000	15054000	368270	250160000	2683700	1894900	10490000	12582000	3473700	10249000	5758600	15525000	1019900	489410	456370	3847200	807860	348800000	5637300	22132000	55445000	61055000
ENSP00000253122.5;ENSP00000403041.2;ENSP00000480079.1;ENSP00000403682.1;ENSP00000482251.1	ENSP00000253122	ENSG00000130821	SLC6A8	0	0	0	0	0	3356700	0	2272900	1451100	0	0	0	0	0	0	0	0	2321900	0	0	0	0	0	0	0	0	0	0	0
ENSP00000253159.8;ENSP00000322361.9;ENSP00000444524.2;ENSP00000463787.1	ENSP00000253159;ENSP00000322361	ENSG00000130856	ZNF236	0	0	0	0	0	142150	0	0	0	0	332580	0	1473300	0	0	0	0	85096	281190	0	0	0	0	657370	376960	23938	0	0	27529
ENSP00000253188.2;ENSP00000466876.1;ENSP00000466410.1;ENSP00000465421.1	ENSP00000253188	ENSG00000130876	SLC7A10	0	0	0	0	2129700	0	0	0	0	0	0	0	0	0	0	0	0	0	0	0	0	0	0	0	0	10959000	0	0	0
ENSP00000253237.4;ENSP00000468943.1	ENSP00000253237	ENSG00000105447	GRWD1	25309000	11064000	8745200	4933000	23818000	55366000	22215000	67802000	23531000	4391700	15545000	14957000	12497000	17640000	13558000	4924800	13098000	7832800	7429000	3502900	488650	18896000	5525500	19953000	15729000	1829900	19742000	9242300	28062000
ENSP00000253247.4;ENSP00000463662.1;ENSP00000464015.1;ENSP00000463219.1;ENSP00000463248.1	ENSP00000253247	ENSG00000130935	NOL11	14509000	6211200	11427000	2429100	4716100	24487000	19283000	32940000	6130000	691230	40166000	19573000	1356600	4076900	14383000	25116000	5479300	2418200	1926000	853550	221580	3534700	2277100	7747200	26933000	1516800	7851400	2576400	6280900
ENSP00000253329.2	ENSP00000253329	ENSG00000131013	PPIL4	36262000	29819000	12259000	8799900	29814000	37848000	33107000	81212000	57682000	8194100	19986000	27560000	8583200	16466000	27268000	9367500	35376000	3670200	10386000	3461200	10287000	35045000	25790000	98857000	23698000	2381100	23016000	37606000	12156000
ENSP00000253354.1;ENSP00000390471.1	ENSP00000253354	ENSG00000125999	BPIFB1	0	332620	0	3881300	0	43872000	0	712550	424530	0	358840	0	9936200	119350	0	327520	185230	614380	0	30885	0	367520	1100600	1129600	528500	171970	0	2450100	1590800
ENSP00000253407.2	ENSP00000253407	ENSG00000131094	C1QL1	0	5199600	0	0	6014700	0	0	0	0	0	0	0	0	0	0	0	0	0	0	0	0	0	0	5233000	0	0	0	0	0
ENSP00000253408.4;ENSP00000403962.1;ENSP00000468500.1;ENSP00000465629.1;ENSP00000465320.1;ENSP00000366189.4;ENSP00000465624.1;ENSP00000465208.1;ENSP00000466598.1	ENSP00000253408	ENSG00000131095	GFAP	15837000	53963000	12896000	34825000	119930000000	74674000	26449000	172660000	76196000	40588000	101950000	54395000	34187000	44517000	34528000	25667000	116150000	13651000	18895000	12793000	12403000	41017000	67374000	244100000	80513000	11742000	20397000	26969000	18001000
ENSP00000253413.5;ENSP00000382694.2;ENSP00000382696.2;ENSP00000398932.1	ENSP00000253413	ENSG00000131100	ATP6V1E1	250240000	118740000	208160000	82387000	2305100000	408980000	596600000	618560000	316160000	69434000	293760000	265010000	137230000	133440000	112100000	83840000	121910000	677550000	56015000	23825000	38367000	242250000	331410000	298640000	195260000	135050000	98134000	289500000	387720000
ENSP00000253451.4;ENSP00000375086.3;ENSP00000324756.5	ENSP00000253451;ENSP00000375086;ENSP00000324756	ENSG00000131142	CCL25	0	0	0	0	0	0	0	26272000	4799200	0	0	0	0	0	0	0	0	0	0	0	0	0	0	0	0	0	0	0	0
ENSP00000253457.3;ENSP00000471751.1;ENSP00000391730.1	ENSP00000253457	ENSG00000131148	EMC8	23095000	36716000	12461000	22642000	113000000	82023000	33683000	160800000	67545000	15004000	42838000	27931000	131280000	25765000	20725000	13066000	23914000	19936000	23934000	8766700	2387300	11737000	7272300	101160000	33201000	14535000	16980000	57018000	26051000
ENSP00000253458.6;ENSP00000376934.1;ENSP00000384839.2;ENSP00000402367.1;ENSP00000410812.1;ENSP00000409006.1	ENSP00000253458	ENSG00000131149	GSE1	755210	523520	131520	506620	3073700	1703000	2193900	3860300	2476900	0	0	154240	104560	480450	791860	903110	619510	0	93247	541480	7647.8	51784	2018700	8396600	867760	56734	960000	1315400	724730
ENSP00000253462.3;ENSP00000469346.1;ENSP00000470984.1	ENSP00000253462	ENSG00000131153	GINS2	3716600	0	0	0	0	28509000	0	11769000	86289	0	0	0	7442500	0	0	677770	0	0	0	139360	0	0	10011000	0	238240	1468900	0	0	0
ENSP00000253496.3	ENSP00000253496	ENSG00000131187	F12	5820000	157350000	3249100	52549000	9328700	28533000	70547000	134970000	9153700	16897000	82701000	94723000	89936000	25387000	67455000	14008000	13211000	100650000	57285000	9755300	18060000	3600800	5314500	422050000	54324000	105740000	25974000	28627000	90206000
ENSP00000253673.4;ENSP00000340758.4;ENSP00000471853.1;ENSP00000396208.2	ENSP00000253673	ENSG00000131355	ADGRE3	0	0	2086000	203690	0	0	1130400	3681000	2375100	343480	89096	6103700	0	549870	16869	1130600	69008	0	0	0	611760	389570	0	0	0	2276000	968410	0	0
ENSP00000253686.2;ENSP00000402068.1;ENSP00000396828.1;ENSP00000390882.2	ENSP00000253686	ENSG00000131368	MRPS25	22932000	102020000	4793300	19355000	90051000	65941000	16070000	231260000	154390000	2334900	5788100	17373000	94050000	73655000	18554000	18613000	41601000	57836000	6981800	4520200	1667900	35570000	17126000	24548000	35959000	465250	13456000	13595000	45444000
ENSP00000253693.2;ENSP00000399486.1;ENSP00000415482.1;ENSP00000389786.1;ENSP00000394708.1	ENSP00000253693	ENSG00000131375	CAPN7	13252000	22302000	6970600	5062500	12180000	16012000	18329000	65293000	29645000	2586000	20829000	15417000	17740000	6009800	7777300	6377200	16302000	7308100	4973900	2538600	908020	15737000	3655600	17904000	11863000	1150800	10782000	12986000	7687300
ENSP00000253719.1;ENSP00000469061.1	ENSP00000253719	ENSG00000131400	NAPSA	0	0	217980	0	0	98528000	3808900	0	2684000	51664	0	0	0	0	0	0	0	170470000	0	0	0	3496200	0	2411400	0	429940	0	0	0
ENSP00000253754.3;ENSP00000368303.3;ENSP00000411753.1	ENSP00000253754	ENSG00000131435	PDLIM4	131050000	3846200	58072000	99577000	41678000	149100000	74663000	869660000	141790000	67381000	754690000	1397000000	193220000	9642100	1675200000	103670000	149810000	65291000	1383900000	239830000	41884000	62852000	256060000	381200000	1294700000	157240000	145800000	165150000	59940000
ENSP00000253778.8;ENSP00000431125.1	ENSP00000253778	ENSG00000131459	GFPT2	451840	0	2527700	276840	688880	9588100	672600	834400	1936000	605760	11096000	3318800	0	220910	916080	300140	700130	7389300	328180	377120	2744600	6361600	564280	3218300	378010	15138000	9288.4	126380	0
ENSP00000253794.1;ENSP00000465798.1;ENSP00000466909.1;ENSP00000467225.1	ENSP00000253794	ENSG00000131475	VPS25	68043000	197010000	26896000	41907000	239560000	169510000	9803100	528650000	203970000	28053000	104060000	60757000	121360000	90524000	158850000	52728000	145870000	108550000	84696000	25772000	3264900	167710000	81518000	322340000	105480000	55591000	49529000	195270000	84145000
ENSP00000253796.3;ENSP00000466455.1;ENSP00000466980.1;ENSP00000467463.1	ENSP00000466455;ENSP00000253796	ENSG00000131477	RAMP2	0	1082100	376970	0	12297000	0	0	0	324220	374010	323970	0	0	0	0	0	0	143330	0	0	0	0	0	1077500	0	0	0	0	0
ENSP00000253801.1	ENSP00000253801	ENSG00000131482	G6PC	0	139780000	0	0	0	0	0	1538800	2784100	0	0	0	0	0	0	188640	0	8594400	0	0	0	0	250450	0	0	0	0	0	0
ENSP00000253814.3	ENSP00000253814	ENSG00000131507	NDFIP1	0	0	0	0	5501600	0	0	527870	0	0	513570	0	0	0	0	299190	0	0	0	326730	1679800	0	0	0	0	0	548970	4241800	0
ENSP00000253861.4;ENSP00000376868.2	ENSP00000253861	ENSG00000131558	EXOC4	35735000	33984000	26885000	25604000	144600000	35593000	58812000	111280000	85321000	13511000	110160000	22283000	48717000	50263000	47907000	28542000	25978000	14897000	17088000	7739000	8807200	77571000	35604000	144430000	41829000	23462000	23321000	49564000	54203000
ENSP00000253925.7;ENSP00000374198.3;ENSP00000433619.1;ENSP00000435752.1;ENSP00000433114.1;ENSP00000434445.1;ENSP00000432722.1;ENSP00000432065.1;ENSP00000437024.1	ENSP00000253925	ENSG00000131626	PPFIA1	7546300	12294000	7715700	7646100	126640000	28569000	42231000	42979000	38547000	3896800	32008000	15105000	24287000	17841000	25270000	10029000	11189000	13309000	13526000	2547000	1179000	7868500	17585000	51322000	18736000	9029600	7731500	6117900	19343000
ENSP00000253968.5	ENSP00000253968	ENSG00000131668	BARX1	0	0	0	956310	0	0	0	0	0	0	0	0	0	0	0	0	0	0	0	0	0	0	0	0	0	0	0	0	0
ENSP00000254029.3;ENSP00000360890.3;ENSP00000360887.5;ENSP00000360914.3	ENSP00000254029	ENSG00000131725	WDR44	35190000	23328000	41228000	13755000	151470000	29331000	84343000	95841000	58582000	8414100	38413000	50378000	18541000	10157000	26915000	9738100	11284000	5527200	14863000	3138700	2958600	25768000	20171000	24870000	28978000	11641000	44685000	13628000	23868000
ENSP00000254051.6	ENSP00000254051	ENSG00000131746	TNS4	375460	896660	253270	0	0	163370	3313400	0	313600	213370	2960500	0	0	67689	0	108990	0	0	0	26343	0	0	821890	13788000	542960	0	0	9162200	0
ENSP00000254090.4;ENSP00000462062.2;ENSP00000416011.2;ENSP00000433742.1;ENSP00000358277.3;ENSP00000436429.1;ENSP00000432569.1	ENSP00000254090	ENSG00000131781	FMO5	656820	911750000	2820900	11321000	4431300	1468900	9695800	130810000	98428000	266510	8712600	2343000	2129800	34457000	3427500	9051900	4207900	50864000	12065000	171730	593550	7339200	0	3061100	9442700	133740	2997400	1092000	5827600
ENSP00000254101.3	ENSP00000254101	ENSG00000131791	PRKAB2	1180100	460590000	5752500	6073200	52282000	6168400	26969000	125360000	44449000	1742000	17341000	57627000	296270000	1997300	13248000	1224900	11004000	17842000	12925000	3473900	1344500	13876000	18883000	59461000	66040000	8604800	10277000	5749400	22089000
ENSP00000254190.3;ENSP00000302629.4	ENSP00000254190	ENSG00000131873	CHSY1	43740000	0	44876	0	0	787690	197810	0	39377	30787	186430	5919.2	0	688890	290390	44875	0	0	0	0	0	0	106170	4535900	0	47708	0	15499	121220
ENSP00000254193.6;ENSP00000453521.1;ENSP00000453309.1;ENSP00000486896.1;ENSP00000452836.1	ENSP00000254193	ENSG00000131876	SNRPA1	395520000	124830000	103340000	80321000	183460000	284150000	103220000	314940000	310470000	33457000	105850000	80985000	50088000	156020000	73209000	25335000	107460000	90314000	71869000	31074000	6941000	50576000	57834000	218590000	78807000	46906000	148710000	93714000	55782000
ENSP00000254260.2;ENSP00000465898.1	ENSP00000254260	ENSG00000131941	RHPN2	610640	4588600	540660	3119400	3923800	1545300	0	24945000	10119000	113600	1735200	4014500	33097000	1116600	939910	571240	8654600	2127700	151290	3759900	0	2090800	1066800	3828500	6049400	317040	0	12958000	405370
ENSP00000254286.4;ENSP00000477173.1;ENSP00000450796.1;ENSP00000452586.1;ENSP00000438183.2;ENSP00000452135.1;ENSP00000451336.1;ENSP00000451863.1	ENSP00000254286	ENSG00000131966	ACTR10	42864000	45866000	26812000	14447000	213040000	32717000	59928000	131770000	43578000	9078600	58369000	51950000	104030000	29708000	48002000	12357000	22079000	26585000	27508000	19664000	4553900	78169000	38758000	109560000	69456000	20253000	36395000	42779000	98500000
ENSP00000254301.9;ENSP00000451381.1	ENSP00000254301	ENSG00000131981	LGALS3	1303300000	41973000	1311700000	2715500000	748810000	2777400000	3947000000	12487000000	3900800000	945320000	4660100000	6576600000	3753500000	808250000	4204200000	5895500000	2896700000	625710000	1638400000	1192500000	197370000	914940000	1815200000	3331400000	9521800000	3030800000	825290000	2620900000	563920000
ENSP00000254322.1;ENSP00000444212.1;ENSP00000471073.1;ENSP00000469221.1;ENSP00000470596.1;ENSP00000470063.1;ENSP00000471798.1;ENSP00000470460.1;ENSP00000471603.1;ENSP00000472886.1	ENSP00000254322	ENSG00000132002	DNAJB1	236360000	372590000	32363000	109340000	351650000	317730000	301630000	368510000	156430000	29232000	160950000	173940000	115690000	80951000	80242000	48351000	142500000	123830000	51323000	48120000	8077100	67388000	79165000	255750000	117050000	42850000	83540000	97092000	199650000
ENSP00000254325.3	ENSP00000254325	ENSG00000132005	RFX1	7258700	2554200	3619800	1501900	2691300	5431100	5346900	13063000	8130300	424070	0	710830	28744000	8893900	4801200	6386600	8250700	1572500	1570200	2528700	413010	830770	9024300	9392700	6481700	1242000	7008600	2620400	1837800
ENSP00000254337.5;ENSP00000466048.1	ENSP00000254337	ENSG00000132017	DCAF15	0	0	5596600	0	0	1526400	2308000	0	0	0	281560	180810	0	221730	377310	257120	463000	0	0	0	0	0	0	443200	0	0	0	0	165750
ENSP00000254436.7;ENSP00000434053.1	ENSP00000254436	ENSG00000132109	TRIM21	44715000	48418000	62905000	18018000	44165000	51115000	16643000	133910000	84073000	22635000	65790000	83389000	14889000	12699000	29293000	15827000	19295000	4691100	24210000	6931800	8659500	34106000	37937000	28011000	56947000	14452000	63585000	18680000	14277000
ENSP00000254480.5;ENSP00000414266.1	ENSP00000254480	ENSG00000173473	SMARCC1	16953000	4933700	3370700	3076900	1816000	26432000	84374000	55337000	23811000	3911700	8508300	12615000	946090	11965000	11704000	37458000	10615000	1377300	2687900	2947000	1562300	7700100	40357000	35230000	13853000	1268700	21326000	2589200	1800100
ENSP00000254488.2;ENSP00000404120.1	ENSP00000254488	ENSG00000132164	SLC6A11	0	0	0	0	311960000	2632800	0	0	461760	0	18779000	0	0	13875000	0	0	254910	0	0	0	0	0	1802500	0	0	0	0	105380	0
ENSP00000254508.5	ENSP00000254508	ENSG00000132182	NUP210	99465000	64706000	21466000	6308600	29418000	76201000	53891000	35711000	38808000	9401300	21090000	12120000	5581100	11920000	6421800	9360600	8416400	12644000	1171400	3560800	4869200	4057600	12071000	42486000	23483000	1655300	43634000	8453800	12173000
ENSP00000254521.3;ENSP00000356889.1;ENSP00000356892.1;ENSP00000436334.1;ENSP00000476930.1	ENSP00000254521	ENSG00000132196	HSD17B7	10079000	111980000	251130	6116700	33640000	16984000	15562000	38130000	13869000	3694400	4699000	933570	3531400	9038500	1115700	2470900	7718600	488830	1959500	1659400	310610	3869100	2831600	18920000	9732700	15358000	11107000	8945800	38997000
ENSP00000254528.3	ENSP00000254528	ENSG00000132205	EMILIN2	6589400	5277200	4954300	15086000	699040	56929000	15139000	39845000	15887000	14085000	76620000	54080000	261430000	18579000	22681000	21261000	30330000	2493400	63393000	3478000	4007800	6516600	32589000	331830000	42455000	42498000	64040000	4494700	25459000
ENSP00000254605.6;ENSP00000436246.1;ENSP00000436960.1	ENSP00000254605	ENSG00000132275	RRP8	14506000	14021000	2084600	3215300	13883000	20689000	1512300	8578800	10633000	2364100	11488000	3985800	2398700	7444700	5714700	2526300	5300000	505530	1128900	1998400	5366600	3353300	1557300	11183000	4195600	30288000	7869800	2993000	6753400
ENSP00000254624.5;ENSP00000428086.1;ENSP00000430512.1	ENSP00000254624	ENSG00000132294	EFR3A	11439000	17702000	4763300	5223200	16677000	16819000	25701000	24652000	15533000	1375500	41482000	9117000	24353000	6688900	8960900	1986800	6184800	9595900	10054000	3141700	715690	6424500	15741000	95952000	12618000	6170900	8223200	28169000	15858000
ENSP00000254630.7;ENSP00000386922.3;ENSP00000487135.1;ENSP00000394441.1	ENSP00000254630	ENSG00000132300	PTCD3	15980000	22447000	4422500	6834900	41121000	30790000	22134000	107330000	38631000	4924700	8881400	15234000	122280000	6939900	6061700	11256000	6574500	65643000	4755000	3544100	1797500	29363000	12609000	12432000	26239000	9496100	8342000	28045000	22721000
ENSP00000254654.3;ENSP00000477542.1;ENSP00000395301.1;ENSP00000406254.1;ENSP00000477533.1	ENSP00000254654	ENSG00000132323	ILKAP	69370000	20465000	12663000	15639000	68167000	144250000	66730000	92435000	84837000	7014300	16444000	12142000	8429000	26297000	14777000	28104000	34822000	10501000	20652000	1468900	5314700	21631000	31233000	47297000	21694000	2410700	49456000	10877000	19023000
ENSP00000254657.3;ENSP00000348013.2	ENSP00000254657	ENSG00000132326	PER2	0	0	0	0	0	0	0	0	0	0	0	0	0	13479	15122	0	0	0	100590	0	0	0	0	109180	0	0	0	0	2423700
ENSP00000254661.4;ENSP00000386720.1;ENSP00000386046.1;ENSP00000384688.2	ENSP00000254661	ENSG00000132329	RAMP1	0	0	668290	0	160150000	4840500	0	0	1498900	0	3945100	0	0	0	338850	494440	0	19237000	792980	0	0	0	2052300	0	29915000	0	0	0	0
ENSP00000254663.6;ENSP00000387162.2;ENSP00000414053.1;ENSP00000404444.1;ENSP00000416344.1;ENSP00000401401.1;ENSP00000414165.1;ENSP00000404473.1;ENSP00000402078.1;ENSP00000392517.1;ENSP00000391361.1;ENSP00000406710.1	ENSP00000254663	ENSG00000132330	SCLY	65570000	477940000	48728000	25316000	185950000	71089000	42648000	342470000	119680000	6797600	157440000	71363000	94707000	72735000	72113000	30817000	54381000	162180000	26221000	17462000	6023300	97573000	41179000	16355000	74780000	7119700	126430000	39685000	19349000
ENSP00000254691.5;ENSP00000371093.3	ENSP00000254691	ENSG00000132357	CARD6	113960	30129	25041	240410	0	156320	38086	1504000	229990	94098	1027900	158410	0	569430	71527	0	32022	113760	10699	0	0	2010600	77798	567980	0	251150	44624	1324900	59980
ENSP00000254718.4;ENSP00000370968.2;ENSP00000458919.1;ENSP00000459692.1;ENSP00000460087.1	ENSP00000254718;ENSP00000370968	ENSG00000132382	MYBBP1A	33002000	21577000	4647000	5131600	23761000	49931000	14793000	42435000	17563000	4499300	19662000	7742900	4709100	21517000	14592000	8974000	13642000	5501800	4149000	3216200	1543200	11663000	12355000	8496500	6713700	3976400	10898000	12425000	9803700
ENSP00000254719.4;ENSP00000461466.1;ENSP00000459788.1;ENSP00000461733.1	ENSP00000254719	ENSG00000132383	RPA1	220610000	125380000	52897000	38590000	277470000	161140000	193460000	362490000	155630000	25671000	78566000	106880000	98433000	125410000	92777000	49449000	118940000	84822000	61658000	22520000	9911100	29580000	182650000	122140000	120490000	30613000	271470000	97486000	91512000
ENSP00000254722.4;ENSP00000461405.1;ENSP00000458484.1;ENSP00000461214.1;ENSP00000461660.1;ENSP00000459869.1;ENSP00000460842.1;ENSP00000459107.1	ENSP00000254722	ENSG00000132386	SERPINF1	85559000	90369000	25353000	236700000	86655000	503120000	671320000	1559700000	99992000	140610000	1425500000	1046100000	441970000	185160000	527090000	160440000	208970000	187900000	646160000	187960000	31012000	103020000	613870000	675580000	332500000	1193900000	62487000	100350000	200740000
ENSP00000254730.5;ENSP00000417660.1	ENSP00000254730	ENSG00000132394	EEFSEC	65750000	100300000	31906000	17207000	156330000	58219000	33227000	155010000	50573000	13035000	48340000	58537000	85331000	20064000	80781000	24790000	35964000	48890000	34322000	9183600	3032400	80360000	52702000	78428000	62229000	24340000	47563000	50531000	15597000
ENSP00000254770.2	ENSP00000254770	ENSG00000132434	LANCL2	17465000	95677000	16516000	15565000	604450000	44793000	104480000	128040000	39351000	6045700	38683000	55549000	81711000	26095000	69710000	11858000	21796000	18088000	55890000	7379200	2429700	95519000	62617000	69251000	46632000	24997000	44067000	64978000	38304000
ENSP00000254799.6;ENSP00000443380.2;ENSP00000421789.1;ENSP00000427354.1;ENSP00000425430.1	ENSP00000254799	ENSG00000132463	GRSF1	29079000	18194000	10695000	8164600	67360000	39212000	35152000	110450000	42005000	10057000	16379000	20097000	86251000	52560000	1974300	13666000	20814000	46841000	12765000	6857300	1641700	22048000	23372000	18706000	35651000	7371400	12476000	40472000	81496000
ENSP00000254803.2	ENSP00000254803	ENSG00000132467	UTP3	110260000	9206400	7614300	3725900	7265100	15765000	10540000	15553000	18277000	3218000	16778000	4980200	1432100	5477000	9939400	6911500	16390000	1035200	152740	757100	7002100	5372500	7730300	3080600	12594000	853400	6525600	2953300	2597000
ENSP00000254816.1;ENSP00000465038.1	ENSP00000254816	ENSG00000132481	TRIM47	14008000	52683000	26396000	14346000	178900000	23108000	12382000	66237000	12275000	4359700	28561000	55771000	15701000	6493900	46933000	12083000	12541000	12944000	53942000	1804700	2999400	6288900	18183000	7893100	48511000	19365000	9165000	12603000	8365800
ENSP00000254850.7;ENSP00000405844.2	ENSP00000405844;ENSP00000254850	ENSG00000161944	ASGR2	0	3650700	0	0	0	0	0	0	0	0	0	0	0	0	0	0	0	0	0	0	0	0	0	0	0	0	0	0	0
ENSP00000254878.3;ENSP00000430482.1;ENSP00000428596.1	ENSP00000254878	ENSG00000132541	HRSP12	26248000	4596700000	478230	55493000	2720100000	57004000	24844000	74054000	68012000	22377000	75703000	30228000	198700000	41180000	2982600	59199000	52526000	1918000000	7218400	5272500	0	137890000	1706200	13842000	78814000	30780000	6855100	55331000	359890000
ENSP00000254900.5;ENSP00000392646.1	ENSP00000254900	ENSG00000112983	BRD8	2787600	172090	1157100	866800	835710	4237200	15644000	9993300	2396700	624940	9231600	724190	10473000	225380	2267500	4852200	2067200	283220	3624000	182650	130690	2211400	11005000	2073200	1132300	922320	1812200	41685	497610
ENSP00000254928.5;ENSP00000464607.1;ENSP00000396125.2	ENSP00000254928	ENSG00000132591	ERAL1	2528200	4906200	0	0	2249200	8089500	3204500	27958000	6388800	0	3569500	3349600	3209300	490040	203270	1355800	198390	3425000	223250	99204	0	725680	1052900	28764	3703300	1398600	2506900	2050800	837280
ENSP00000254940.5;ENSP00000254941.6;ENSP00000463739.1;ENSP00000464159.1;ENSP00000464348.1	ENSP00000254940	ENSG00000132603	NIP7	33328000	20100000	3642800	2650400	22657000	183410000	4634000	57689000	5900300	8490400	11430000	1586700	4214900	14845000	3403500	58247	6461200	5801800	31943000	1421700	151320	733350	0	19187000	4509600	2688600	35075000	7665600	10193000
ENSP00000254942.3;ENSP00000456022.1;ENSP00000475507.1;ENSP00000454955.2;ENSP00000462726.1;ENSP00000456062.1;ENSP00000476905.1	ENSP00000254942	ENSG00000132604	TERF2	48872000	9095400	8275000	3579000	31184000	13121000	7307100	41975000	24862000	4610800	7866800	5477600	2559400	4512400	6548600	3152700	5932800	5677300	4926800	1017600	1925100	54806000	22272000	7633900	13482000	2649800	29348000	7106200	5083000
ENSP00000254950.11	ENSP00000254950	ENSG00000132612	VPS4A	83079000	44719000	31806000	26881000	270090000	101280000	146870000	347440000	161570000	19688000	99187000	60901000	113040000	40747000	73122000	20807000	43038000	85131000	38654000	22279000	10529000	135900000	94674000	53165000	78221000	46309000	60211000	85994000	58583000
ENSP00000254958.4;ENSP00000481034.1	ENSP00000254958	ENSG00000101384	JAG1	82189	82945	1276800	2069300	1842000	17922000	912590	2932700	6109400	866220	386490	1243300	826670	533630	1255500	3142800	2504300	407280	341110	167860	194390	965970	36600000	2835400	2464700	414390	110840	0	1440800
ENSP00000254963.2;ENSP00000382608.1	ENSP00000254963	ENSG00000132622	HSPA12B	3713800	14115000	56570000	8119200	41946000	9368700	32737000	53565000	20483000	4240200	106760000	37816000	110640000	9167600	39942000	20401000	32170000	20366000	33702000	3958900	856700	26000000	29169000	127070000	35703000	57330000	15510000	11652000	25991000
ENSP00000254976.2;ENSP00000400720.1	ENSP00000254976	ENSG00000132639	SNAP25	0	10700000	0	4919300	879640000	0	1716700	1491900	2806100	156250	177220	302950	4577200	325060	14999000	1730600	836030	0	0	0	1110400	12879000	0	0	2096200	0	0	21067	7477400
ENSP00000254998.2	ENSP00000254998	ENSG00000132661	NXT1	0	0	0	461950	0	1548700	0	4742800	0	1429600	5497900	1576200	0	0	1634500	953660	287820	0	524460	0	1267200	0	2920700	2974900	16427000	0	4206200	0	0
ENSP00000255006.6;ENSP00000391239.2	ENSP00000255006	ENSG00000132669	RIN2	6328300	4348400	4275500	1032200	957380	4228500	898140	3639600	14319000	675870	2124200	4182100	4689200	201230	4843300	16167000	1574100	676910	314990	91109	292120	5479500	5529700	3058500	4097600	1528700	3737500	1465900	565680
ENSP00000255030.5;ENSP00000357093.1;ENSP00000357092.1;ENSP00000357091.1;ENSP00000402788.1	ENSP00000255030	ENSG00000132693	CRP	3728600	24994000	12103000	30973000	0	35713000	51055000	1117200	228640000	44331000	1111600000	26100000	20156000	0	1776200	37072000	344680	13986000	44477000	3514100	133410000	72447000	32901000	169550000	8708200	3897200000	14380000	266240000	30345000
ENSP00000255039.1;ENSP00000388835.1	ENSP00000255039	ENSG00000132702	HAPLN2	0	0	1630700	753540	561570000	3170500	0	5052900	3756300	1792700	331740	1237100	3371300	425650	0	2741300	50534	705190	113140	375710	229290	0	0	605980	0	221560	4657000	27763	0
ENSP00000255040.2	ENSP00000255040	ENSG00000132703	APCS	311660000	184340000	1760400000	2286200000	62141000	1386400000	1458300000	1422200000	711290000	1093700000	2354100000	1182600000	4388100000	96502000	930990000	1189700000	310870000	780750000	910810000	718230000	398350000	2835600000	4234200000	1109300000	2504100000	1867300000	1052000000	359620000	1848700000
ENSP00000255078.3;ENSP00000456366.1;ENSP00000443343.1	ENSP00000255078	ENSG00000132740	IGHMBP2	982390	381290	3308500	848180	2366400	2282900	1963600	1881200	2466300	115700	2583800	847020	313900	481420	1205800	270390	1036300	36180	641510	150900	58582	1675800	372850	489240	1297400	608100	477490	6555000	72769
ENSP00000255082.3;ENSP00000434270.1	ENSP00000255082	ENSG00000132744	ACY3	2506500	123110000	975940	3706200	151930000	0	0	301700000	208430000	78203	6770800	1902100	2891200	0	227640	1165800	1434000	456900000	3450000	647920	1652700	12728000	960170	4625300	12894000	4334200	4426200	2040100	375020
ENSP00000255087.5;ENSP00000403086.2;ENSP00000440968.1;ENSP00000454311.1	ENSP00000255087	ENSG00000132749	MTL5	0	0	0	0	0	0	1614300	0	0	0	0	0	3779400	37344000	160920	0	0	0	0	155590	0	483940	0	0	775840	1211300	0	0	0
ENSP00000255108.3;ENSP00000379981.2;ENSP00000432162.1;ENSP00000433273.1;ENSP00000434977.1;ENSP00000431831.1	ENSP00000255108	ENSG00000132768	DPH2	6033100	2930100	1201800	488260	18926000	4718000	3803700	12805000	8566900	977760	1015900	687940	5677600	1539000	1103300	900270	1621800	454640	772140	483830	0	441550	1711700	2065000	3478700	291220	3113600	1791900	1882400
ENSP00000255120.5;ENSP00000438871.1;ENSP00000255121.4;ENSP00000436924.1;ENSP00000361122.4;ENSP00000432289.1;ENSP00000437116.1;ENSP00000434240.1;ENSP00000437241.1;ENSP00000436939.1;ENSP00000436790.1;ENSP00000436388.1;ENSP00000403157.1;ENSP00000388010.2;ENSP00000486336.1;ENSP00000436778.1;ENSP00000435363.1	ENSP00000255120	ENSG00000132780	NASP	296850000	76225000	66207000	26959000	129270000	182320000	469490000	344420000	128060000	328770000	495170000	342760000	35095000	38101000	167290000	72606000	103030000	12948000	38488000	21578000	15724000	43905000	177710000	162750000	49012000	33128000	145940000	24414000	34614000
ENSP00000255152.2	ENSP00000255152	ENSG00000132801	ZSWIM3	19050	2495800	0	0	619890	0	0	0	98838	0	0	1243100	672900	0	0	0	41692	0	0	0	0	0	1160100	0	249380	27443	0	389720	541010
ENSP00000255189.3;ENSP00000430972.1;ENSP00000427834.1;ENSP00000428995.1	ENSP00000255189	ENSG00000132837	DMGDH	1097900	974510000	250090	80904	4345700	756790	865370	1959000	2728400	132460	301670	1721200	2486300	148860	338840	236820	67027	491400000	588110	351220	113540	7690200	652550	0	855030	2053300	7280400	1379600	2990000
ENSP00000255192.3;ENSP00000430278.1;ENSP00000428640.1	ENSP00000255192	ENSG00000132840	BHMT2	3001400	2029700000	1891200	579330	1581800	806980	672070	9907900	2109500	1445500	3293700	4372100	6934600	252690	1428500	352590	653880	782650000	413480	892130	620420	6215100	133660	15461000	9603900	2934200	1594400	144520	1530900
ENSP00000255324.5;ENSP00000255325.6;ENSP00000388892.1;ENSP00000344776.3	ENSP00000255324	ENSG00000132972	RNF17	0	0	0	0	1882100	72918	12161000	355380	418140	0	0	0	1821100	66349	0	84643	39950	0	144280	0	0	50218	0	0	299380	261980	93879	6906.4	0
ENSP00000255381.2	ENSP00000255381	ENSG00000264424	MYH4	206230000	227040	1030500	5668.3	56471	0	0	0	76181	1058.3	6092200	22231	2568600	0	0	71367	3373.7	0	0	461030	2118200	0	624450	447060	0	59174	0	0	339110
ENSP00000255409.3;ENSP00000385350.2	ENSP00000255409	ENSG00000133048	CHI3L1	519560	0	6231200	186110	313620	2810200	0	426320	387400	6431700	316250	1268300	0	0	798520	128530	192330	0	220140	237000	4102600	1468800	10802000	1587100	263000	2351100	64715	254060	890020
ENSP00000255476.2	ENSP00000255476	ENSG00000133111	RFXAP	4565500	743290	4449100	952450	17234000	10396000	1045300	10828000	5134500	0	0	0	0	0	2081500	1010200	5171800	0	1742800	743730	0	0	0	1126700	3071300	0	10313000	0	2587800
ENSP00000255486.4;ENSP00000338785.4;ENSP00000382300.3;ENSP00000456233.1	ENSP00000255486;ENSP00000338785	ENSG00000133121	STARD13	342140	251910	939680	191600	747090	709890	1931600	5954200	596910	160420	1983600	3073000	1109700	175660	5173000	1831500	345320	886970	1552500	26678	86870	904790	979920	13599000	2863800	1917700	255860	321540	1148600
ENSP00000255499.2;ENSP00000316127.3;ENSP00000412610.1	ENSP00000255499	ENSG00000133135	RNF128	0	1315100	0	197640	0	0	0	6894800	4404500	0	0	0	0	0	0	0	0	0	0	0	0	901900	285020	0	0	0	0	0	0
ENSP00000255559.3;ENSP00000462200.1;ENSP00000464525.1	ENSP00000255559	ENSG00000133195	SLC39A11	16508000	43011000	543680	72191000	51871000	75755000	60055000	127290000	122020000	1822800	50290000	4312400	8163800	82980000	0	50637000	15362000	11159000	678620	1023900	1355700	114050000	68072000	10327000	36320000	10407000	2418700	41417000	12392000
ENSP00000255608.3	ENSP00000255608	ENSG00000133243	BTBD2	1532900	2632500	4802100	50151000	5418900	2715600	4639500	14557000	8300900	2713100	11011000	7313100	3755400	0	7741400	199880	1336500	9759200	2036200	3180200	687320	0	9240300	3897800	9505300	2914700	2879800	1034100	2381700
ENSP00000255613.3;ENSP00000486397.1	ENSP00000255613	ENSG00000133247	SUV420H2	250870	0	0	0	0	151470	561550	0	0	0	0	0	0	0	0	0	289050	0	0	0	0	312410	0	109020	0	0	0	0	0
ENSP00000255616.7;ENSP00000377504.3;ENSP00000471863.1;ENSP00000473079.1	ENSP00000255616;ENSP00000377504	ENSG00000133250	ZNF414	2218800	0	0	0	0	1686000	0	0	1748800	0	0	0	0	494480	0	0	0	0	0	628920	0	0	0	0	0	0	6446800	0	1226800
ENSP00000255641.7;ENSP00000468637.1;ENSP00000480185.1;ENSP00000482716.1;ENSP00000480052.1;ENSP00000480929.1;ENSP00000467214.2;ENSP00000465106.1	ENSP00000255641	ENSG00000133275	CSNK1G2	3666700	410640	327400	0	1012900	0	352050	0	0	34410	5419500	2678000	0	255750	0	0	163180	0	176860	130150	0	0	0	774800	0	0	1369600	540000	746500
ENSP00000255674.6;ENSP00000462733.1;ENSP00000462926.1;ENSP00000462675.1	ENSP00000255674	ENSG00000176225	RTTN	8942400	92709	47784	4970.9	2071200	296500	758010	4022300	2016400	0	4322400	510240	64757	1297900	273790	193250	174160	1391700	0	0	0	5113900	1103400	2741600	175010	213990	0	1576900	1099000
ENSP00000255681.6	ENSP00000255681	ENSG00000133315	MACROD1	21225000	188440000	22276000	34406000	216420000	37300000	48559000	189480000	90083000	10346000	41954000	84547000	1225600000	683020000	88624000	61939000	62238000	519380000	35229000	14191000	3961000	408180000	31983000	99496000	154400000	31475000	16051000	112950000	90561000
ENSP00000255764.3	ENSP00000255764	ENSG00000133398	MED10	12862000	10208000	4903800	5315100	21955000	33471000	26098000	64878000	17872000	6626000	8554700	9592700	4781000	831980	16639000	4010900	10315000	1579000	4103500	1673900	1456900	989680	17079000	14457000	7701900	285540	12552000	6359800	6582300
ENSP00000255784.5;ENSP00000385803.3	ENSP00000255784	ENSG00000100147	CCDC134	29647000	20842000	8843800	7470600	43054000	29905000	21422000	87856000	35993000	1970600	10979000	1749000	1005800	6655800	9214700	7617100	19034000	7004100	81533	3483100	367360	159790000	9805400	11749000	10127000	3812700	7848000	50047000	18309000
ENSP00000255858.7;ENSP00000371412.3;ENSP00000385695.1;ENSP00000317617.5;ENSP00000393380.1;ENSP00000314163.3	ENSP00000255858	ENSG00000133488	SEC14L4	287130	77059000	667840	66435	0	1421000	3562100	3934900	0	71529	0	0	1387400	379130	169190	363340	1656900	886750	0	96879	690200	0	12567000	5118200	4242700	1601500	0	2228900	6815800
ENSP00000255882.6;ENSP00000382162.2;ENSP00000402437.1	ENSP00000255882	ENSG00000241973	PI4KA	21583000	16215000	9892600	4326600	51613000	34117000	8876300	26737000	50437000	1800900	16920000	6760600	11079000	5297000	25435000	4072800	23828000	36752000	9935500	2130800	8365500	9362100	8618500	90614000	9245700	21540000	24894000	34359000	7202300
ENSP00000255945.2;ENSP00000419545.1;ENSP00000418615.1	ENSP00000255945	ENSG00000133574	GIMAP4	403720000	166650000	462480000	38100000	66039000	314640000	16189000	424340000	296640000	38280000	136890000	89868000	90576000	51318000	155520000	65663000	56127000	27671000	80128000	14514000	62799000	1114000	105300000	202270000	93666000	125560000	623970000	34375000	146230000
ENSP00000255977.2;ENSP00000417863.1;ENSP00000416369.2;ENSP00000418864.1;ENSP00000418588.1;ENSP00000419843.1;ENSP00000418620.1;ENSP00000417640.1;ENSP00000419894.1	ENSP00000255977	ENSG00000133606	MKRN1	596970	4972400	3111000	1526500	9149300	9881800	0	1661000	6438800	0	1817600	2403800	7982300	1906400	2066100	981900	1737500	1063700	0	972350	302960	2037600	0	2382900	1961800	535430	5195100	7213000	2153300
ENSP00000256001.8;ENSP00000380452.2;ENSP00000367007.3;ENSP00000440990.2;ENSP00000252071.4;ENSP00000417426.1;ENSP00000418635.1	ENSP00000256001	ENSG00000133627	ACTR3B	1121800	3231600	335420	850520	173750000	37407	33017000	4920000	3234300	1034800	869170	350340	5724100	0	298070	371360	6000400	1440100	0	241630	37703	9111600	3028700	15394000	2978200	0	1458400	1488900	1108700
ENSP00000256010.5;ENSP00000448328.1	ENSP00000256010	ENSG00000133636	NTS	0	0	2538600	105260000	0	4520600	13875000	34385000	30832000	0	10620000	1722400	4544300	678420	825260	1897400	2401900	0	0	746810	0	0	2408200	2710700	13289000	0	1534900	38306000	0
ENSP00000256015.3;ENSP00000447551.1	ENSP00000256015	ENSG00000133639	BTG1	2591400	1109300000	1025500	0	0	414880000	0	5035400	4222500	0	0	0	0	0	0	223070000	537920	585500	0	0	5313200	1706600	0	0	0	0	0	0	0
ENSP00000256078.4;ENSP00000451856.1;ENSP00000452512.1	ENSP00000256078	ENSG00000133703	KRAS	177350000	149420000	86388000	143030000	2139600000	386530000	284780000	1076200000	466530000	87854000	308210000	173400000	248920000	79358000	250670000	177460000	192990000	109030000	93341000	18968000	62559000	25147000	260990000	338730000	386930000	83355000	55669000	239730000	93328000
ENSP00000256079.4;ENSP00000444520.1;ENSP00000446232.1;ENSP00000446254.1;ENSP00000439413.1;ENSP00000440979.1	ENSP00000256079	ENSG00000133704	IPO8	5863500	5017200	1743800	1962100	60726000	6616100	2792400	9475000	2867200	388750	3955100	13657000	3077000	989360	7307700	5372100	1895800	2330100	1883000	269850	1824900	13351000	8122900	3934000	9187000	549820	3957000	1646700	8698800
ENSP00000256084.7	ENSP00000256084	ENSG00000133710	SPINK5	545750	0	0	0	0	0	0	0	0	0	0	0	0	0	0	0	0	0	0	289680	0	0	0	0	0	0	0	0	0
ENSP00000256103.2	ENSP00000256103	ENSG00000147588	PMP2	3033000	989570	2111100	1184000	1294800000	496540	85495000	20587000	325590	430660	110000000	28231000	11303000	0	51951000	16854000	673980	9188100	0	457420	109830	28852000	174400000	0	49017000	10755000	2170900	2103700	8524500
ENSP00000256104.4;ENSP00000428385.1;ENSP00000429917.1	ENSP00000256104	ENSG00000170323	FABP4	102680000	52812000	38119000	347840000	930660000	115240000	89951000	523810000	424540000	1036000000	2112400000	230960000	1777400000	28460000	60997000	990750000	18730000	151670000	26590000	122420000	1278500000	1181500000	4539700000	10646000000	5987700000	44566000000	1904700000	5583900000	2932300000
ENSP00000256108.5;ENSP00000408526.2;ENSP00000429735.1;ENSP00000430283.1;ENSP00000429322.1;ENSP00000311803.4;ENSP00000430081.1;ENSP00000428594.1;ENSP00000429516.1;ENSP00000428812.1;ENSP00000428425.1	ENSP00000256108	ENSG00000133731	IMPA1	189550000	57752000	153070000	85434000	911070000	197650000	1541400000	645970000	326940000	51433000	179950000	287740000	743910000	130520000	95353000	138590000	144270000	109320000	106800000	56128000	31742000	121350000	166420000	116680000	368310000	69460000	205090000	143550000	172620000
ENSP00000256151.7;ENSP00000450183.1	ENSP00000256151	ENSG00000133773	CCDC59	6295600	2950300	879970	818580	3749100	15843000	0	5098600	0	444140	0	1869400	6344800	1441000	3649700	436460	3126200	601830	162070	0	295760	2532200	0	1541600	0	0	0	432760	1789300
ENSP00000256178.3	ENSP00000256178	ENSG00000133800	LYVE1	1807500	22918000	2005100	7672700	5680100	0	2656400	30305000	9707700	471040	19100000	9053200	0	0	7723600	11920000	1054600	152230	817980	1435000	1163400	2020700	24833000	28269000	75750000	80209000	3264900	0	38468000
ENSP00000256190.8;ENSP00000482806.1;ENSP00000410478.2;ENSP00000432643.1;ENSP00000434620.1	ENSP00000256190	ENSG00000133812	SBF2	10955000	5762000	109120000	2084600	52115000	30780000	6278600	12290000	3965600	682170	5676600	4977200	6103600	3451100	4322200	2429200	4176900	3242000	23720000	692870	822700	1628800	3284500	7155800	8150300	823910	4978500	5665900	2197700
ENSP00000256196.4;ENSP00000441722.2;ENSP00000437547.1;ENSP00000437083.1;ENSP00000434104.1;ENSP00000433230.1;ENSP00000431954.1;ENSP00000403282.2;ENSP00000435453.1;ENSP00000432559.1;ENSP00000436190.1;ENSP00000436887.1	ENSP00000256196	ENSG00000133818	RRAS2	46321000	71930000	27149000	26809000	194370000	45425000	24316000	86846000	86241000	11168000	37760000	45712000	651020000	48516000	82687000	46695000	48867000	139930000	75851000	11069000	11598000	16810000	6358600	255510000	82589000	70275000	36326000	95355000	26730000
ENSP00000256216.6;ENSP00000424940.1;ENSP00000424613.1;ENSP00000420914.1;ENSP00000411960.2;ENSP00000425993.1;ENSP00000390208.3;ENSP00000426272.1	ENSP00000256216	ENSG00000133835	HSD17B4	170920000	2674200000	121760000	89283000	853320000	581770000	425070000	1917500000	1133300000	93788000	532580000	132420000	604490000	690530000	93495000	136680000	73517000	341350000	25897000	86777000	14554000	466550000	243830000	259200000	285130000	119750000	77851000	173980000	736350000
ENSP00000256246.2	ENSP00000256246	ENSG00000133863	TEX15	0	24115	0	0	0	0	737200	155420	229190	10437	122480	0	4747400	0	34599	169730	1040300	0	0	0	0	0	0	0	0	0	0	17200	52382
ENSP00000256255.6;ENSP00000429630.1;ENSP00000429538.1;ENSP00000428832.1;ENSP00000428323.1;ENSP00000427769.1;ENSP00000441351.1	ENSP00000256255	ENSG00000133872	SARAF	5660100	8841200	1898900	3350700	14223000	2465000	7854400	3609800	7086900	430240	2864700	3389700	7624100	318930	1177500	2651500	8645500	3511000	0	707520	191200	2946800	1945200	6985300	25316000	16907000	5101200	6626400	10642000
ENSP00000256319.6	ENSP00000256319	ENSG00000133935	C14orf1	35953000	268650000	14888000	18943000	42046000	62424000	131810000	129610000	61650000	6170300	1904700	27371000	0	5889600	27984000	7479400	2051900	15669000	849310	728280	0	38722000	0	64358000	11948000	8557500	14534000	60718000	37685000
ENSP00000256367.2	ENSP00000256367	ENSG00000133985	TTC9	32863000	216480	6610400	0	55532000	11390000	1706900	4825500	0	723560	14369000	6182800	2973300	10196000	1896100	578840	9959200	1444000	290380	56111	2428300	18213000	0	10076000	0	0	18162000	14116000	3207400
ENSP00000256379.5;ENSP00000451684.1;ENSP00000481920.1;ENSP00000413343.2;ENSP00000394502.2	ENSP00000256379;ENSP00000451684;ENSP00000481920	ENSG00000133997	MED6	712340	0	0	1305800	7496300	9452200	0	1733200	8377200	0	1527900	0	0	558900	4561000	3828100	2831900	1218400	405240	73312	1429200	7025000	6424200	9693500	2434500	0	0	1712800	2465000
ENSP00000256398.8;ENSP00000430253.1;ENSP00000429465.1	ENSP00000256398	ENSG00000134014	ELP3	22270000	25041000	6815400	4971300	24919000	11258000	28349000	42765000	4699900	443620	15233000	5694100	5403900	6891500	11070000	2120700	3931900	12931000	5236700	2821800	750040	11018000	10420000	19212000	10036000	20133000	5783700	15848000	16645000
ENSP00000256404.6	ENSP00000256404	ENSG00000134020	PEBP4	541270	3874600	6161600	2004500	0	912270	2270900	3247300	0	304850	0	5109100	4883900	948470000	3513000	0	90816	43361000	781080	137990000	893410	8914300	7962000	0	1486500	1558700	2150200	7496100	0
ENSP00000256429.3;ENSP00000381435.2;ENSP00000464554.1;ENSP00000462393.1	ENSP00000256429	ENSG00000134046	MBD2	70084000	5190000	6291400	1957500	5091300	22318000	12381000	48857000	14971000	1832400	11215000	2505800	2073900	11518000	5715700	1465100	12840000	4883000	2081400	1974600	753640	20982000	28461000	12973000	11979000	3596600	20096000	7639400	1578400
ENSP00000256447.4	ENSP00000256447	ENSG00000134061	CD180	22488000	4077900	42319000	223340	747970	10821000	5690100	0	9064100	679900	4822200	1499100	105150	0	538890	914000	209840	303450	1441600	26165	2264200	3478100	2148400	1689400	2039300	11151000	56237000	2359600	3359100
ENSP00000256458.4	ENSP00000256458	ENSG00000134070	IRAK2	1544100	59622000	0	0	0	118990	0	0	0	0	0	0	1292300	0	0	0	0	0	5272600	112360	0	0	0	0	6993500	136430	5770.7	0	0
ENSP00000256460.3;ENSP00000404587.1;ENSP00000380447.2	ENSP00000256460	ENSG00000134072	CAMK1	8654900	120240000	92481000	18266000	290270000	58658000	387180000	120710000	38302000	6832700	89476000	92251000	13681000	22831000	62604000	9326500	15071000	23613000	42994000	60364000	4599400	15685000	19941000	66887000	80812000	42078000	15559000	6599100	256560000
ENSP00000256495.3	ENSP00000256495	ENSG00000134107	BHLHE40	1159500	0	0	80101	0	1668700	0	0	0	0	0	0	0	0	0	548260	0	0	0	0	0	496080	5671300	750280	0	0	1227600	0	273880
ENSP00000256497.4;ENSP00000394099.1	ENSP00000256497	ENSG00000134109	EDEM1	341260	648390	0	0	159300	493450	680010	206810	128970	0	168790	0	0	466520	0	0	0	145420	62920	0	0	241090	0	514160	238690	0	20239	46141	67959
ENSP00000256538.4;ENSP00000454015.1;ENSP00000453967.1;ENSP00000406976.2	ENSP00000256538	ENSG00000134146	DPH6	4443000	12042000	2390500	32593000	45656000	18480000	14359000	36448000	2977500	1935000	15404000	6200400	27603000	5518000	11694000	2238800	7010000	1368700	2341200	610490	1189700	755970	2418900	5120800	8481400	2609400	5835300	3730200	2477500
ENSP00000256544.3;ENSP00000453072.1;ENSP00000453996.1;ENSP00000452963.1;ENSP00000453283.1;ENSP00000453991.1	ENSP00000256544	ENSG00000134152	KATNBL1	0	170080000	0	905320	956110	479410	479010	602780	116540	0	699670	130180	0	0	0	19202	55839	0	127430	66003	0	0	0	1274400	0	0	177210	0	0
ENSP00000256545.4;ENSP00000434496.1;ENSP00000434292.1	ENSP00000256545	ENSG00000134153	EMC7	59048000	15581000	31890000	16035000	152710000	72077000	131500000	242320000	42526000	9941900	93710000	78808000	117590000	49402000	59445000	24520000	12840000	29468000	13952000	8412900	5268000	182430000	125120000	139540000	69228000	51092000	29857000	66125000	27865000
ENSP00000256593.3;ENSP00000358827.5	ENSP00000256593	ENSG00000134201	GSTM5	2327000	2024600	5335300	7462000	1737200	1805400	446800000	9053200	2267200	512990	31366000	2668700	4363200	0	8281900	5669200	5330100	1399900	17331000	4160600	781730	110310000	6046400	0	18483000	3553600	5766500	2011000	3414800
ENSP00000256637.6;ENSP00000438597.1;ENSP00000488262.1;ENSP00000487712.1;ENSP00000487674.1	ENSP00000256637	ENSG00000134243	SORT1	1365300	1702400	11590000	15385000	191030000	11711000	74938000	66252000	14110000	2780500	40638000	15780000	92842000	456440000	14820000	6228700	8331700	40009000	9537300	3241300	2192400	2881000	12706000	63774000	19887000	20517000	8511800	35028000	16006000
ENSP00000256646.2;ENSP00000476330.2;ENSP00000483006.1	ENSP00000256646	ENSG00000134250	NOTCH2	403330	3160500	291440	630900	2222700	1418700	7866800	2247400	41970000	621860	3437600	1328000	1950500	1031000	3548000	343180	2714200	589210	7057500	534320	128330	460510	2911800	6973600	891900	2988000	751540	807590	3238000
ENSP00000256689.5;ENSP00000449695.1;ENSP00000482873.1	ENSP00000256689	ENSG00000134294	SLC38A2	1228300	1337300	0	726440	13199000	3785400	4965400	6819500	1815400	1243700	3639100	1335400	15224000	874820	963670	0	1189300	277360	2649300	340940	97242	0	4614300	8142500	2823200	2677000	1705300	12862000	3432000
ENSP00000256707.3;ENSP00000418974.1;ENSP00000419964.1;ENSP00000420364.1;ENSP00000319947.5;ENSP00000419232.1	ENSP00000256707	ENSG00000134313	KIDINS220	2009800	2745200	4085700	260310	9494800	13699000	11272000	11980000	13131000	375240	2595800	3656900	81349000	15134000	6871200	1356700	4270900	5312500	880920	1447900	117230	5545600	2820700	6403500	2330800	190040	802880	279540	3345900
ENSP00000256722.5;ENSP00000384915.1;ENSP00000396385.1	ENSP00000256722	ENSG00000134326	CMPK2	10297000	15125000	29610000	8428300	28832000	52096000	23348000	65457000	41817000	7355100	24725000	25052000	9236200	3780400	11257000	9624900	35778000	137800000	9699300	2506600	1563600	23094000	56276000	57314000	20002000	6368500	9493600	18302000	19830000
ENSP00000256785.4	ENSP00000256785	ENSG00000134389	CFHR5	3510100	101080000	613450000	17286000	1090200	20490000	191970000	16855000	53495000	10731000	133770000	68113000	88861000	20600000	18482000	32267000	11993000	48145000	34914000	5047700	26434000	50764000	135890000	57407000	23961000	320010000	20286000	12789000	58916000
ENSP00000256854.4;ENSP00000464899.1;ENSP00000442496.1;ENSP00000467651.1;ENSP00000464988.1;ENSP00000467421.1;ENSP00000466606.1	ENSP00000256854	ENSG00000134440	NARS	327580000	277690000	229180000	202280000	1316000000	603750000	244010000	1195300000	639270000	145200000	567350000	388380000	307040000	578930000	317710000	185080000	186850000	254750000	190580000	109350000	24551000	673940000	646070000	571150000	392500000	117240000	209950000	613240000	251540000
ENSP00000256858.5	ENSP00000256858	ENSG00000134444	KIAA1468	0	807900	0	182830	4662700	392540	945830	2794500	695310	0	249080	184240	1468500	217270	342220	0	159670	735660	155640	190480	23614	0	652680	2203600	348730	139540	0	890460	540610
ENSP00000256897.4;ENSP00000426075.1;ENSP00000426454.1	ENSP00000256897	ENSG00000134480	CCNH	6478400	1148500	2604900	2148100	3269900	18404000	26490000	18636000	20968000	3228600	5263500	5695500	211950	5884800	4938900	1927300	4543300	258380	1457800	512550	819120	3664000	10511000	7201400	4691000	392570	5074700	758840	1373500
ENSP00000256925.7;ENSP00000413851.2;ENSP00000383321.2;ENSP00000476575.1;ENSP00000464435.1	ENSP00000256925	ENSG00000134508	CABLES1	0	4687100	303200	822730	15889000	536160	637250	1175600	548740	558340	1352600	676630	4284100	4681100	463950	559650	1510400	1859500	868290	93028	145900	0	1098900	2261400	496740	1135300	0	4019200	935580
ENSP00000256935.8;ENSP00000429283.1;ENSP00000428850.1;ENSP00000438827.2;ENSP00000428841.1	ENSP00000256935	ENSG00000134516	DOCK2	152610000	8447200	78339000	5899700	7347600	66352000	6517200	53487000	50356000	13127000	30784000	16930000	15426000	405390	4651200	7595500	4103400	846840	2743300	1390500	13207000	82213000	36727000	19518000	18429000	21543000	123030000	9492700	19216000
ENSP00000256958.2	ENSP00000256958	ENSG00000134538	SLCO1B1	0	211860000	44510	1364100	300100	205350	1395200	154790	0	105410	5803100	12489000	0	0	176710	531500	1736100	0	1305100	15035	1933600	376920	0	1584400	254600	1831500	123900	56038	893490
ENSP00000256996.3;ENSP00000367866.3;ENSP00000367863.3;ENSP00000367864.3;ENSP00000483718.1;ENSP00000482080.1;ENSP00000478411.1;ENSP00000479994.1	ENSP00000256996	ENSG00000134574	DDB2	20037000	1314900	1854800	422520	0	3301100	0	2704400	826570	712330	2169200	4149900	0	1903800	185550	251150	11092000	4915400	2669400	460980	383150	1493600	1946900	18351000	558240	43486000	6055000	3852700	9129300
ENSP00000256997.3;ENSP00000432439.1;ENSP00000436658.1;ENSP00000432205.1;ENSP00000436487.1;ENSP00000435261.1;ENSP00000432466.1;ENSP00000434205.1	ENSP00000256997	ENSG00000134575	ACP2	25780000	125270000	23425000	12899000	65478000	45259000	60593000	99695000	66246000	6800500	26027000	17820000	23611000	56321000	4938300	11156000	12122000	19652000	5639500	9043800	6541700	159400000	18453000	52442000	22805000	27833000	15855000	73068000	95990000
ENSP00000256999.2;ENSP00000349129.3;ENSP00000434928.1;ENSP00000436569.1;ENSP00000431263.1	ENSP00000256999	ENSG00000086205	FOLH1	62848	4692600	1099700	1603700	79561000	5157300	3204400	217960000	84140000	1164500	8145800	1523200	1225400	3285100	1698600	1122100	14789000	2166700	17938	6601900	20037000	37064000	5862200	2030700	2569800	1457400	303430	28042000	1696600
ENSP00000257013.7;ENSP00000375268.1;ENSP00000375267.1	ENSP00000257013	ENSG00000134590	FAM127A	12384000	0	1203100	6733500	40689000	3149800	1819200	4763300	1946500	0	0	185290	5697600	976190	3687300	98854	6168200	930880	632310	369320	12013000	7316800	0	15683000	19535000	2058200	0	0	10820000
ENSP00000257017.4	ENSP00000257017	ENSG00000134594	RAB33A	3681000	641600	12346000	1486100	31256000	6019600	1411600	20123000	1137300	2744200	1263900	5959600	4114600	0	6482200	4951300	3363400	2673000	0	740070	267980	0	3193000	0	7983400	5904900	6051900	893170	8170100
ENSP00000257075.5;ENSP00000435825.1;ENSP00000362847.2;ENSP00000400141.2	ENSP00000257075	ENSG00000134644	PUM1	630070	0	0	176600	0	422690	0	1015300	424980	0	0	0	0	290720	262680	0	281340	0	0	0	0	0	0	0	0	0	0	0	404610
ENSP00000257181.8	ENSP00000257181	ENSG00000134748	PRPF38A	49449000	23027000	60221000	15126000	39325000	114540000	66006000	132230000	89825000	18677000	81090000	77601000	26784000	20811000	76587000	18021000	27826000	19610000	14064000	16200000	8900300	26048000	66714000	82321000	54354000	25294000	56153000	15642000	29452000
ENSP00000257189.4	ENSP00000257189	ENSG00000134757	DSG3	308860000	988470	339640	738220	413130	26174000	954990	15760000	942830	1991900	493930	163880000	5064200	0	726950	412920	62687	464960	2060500	738640	98311	1990200	569130000	7189500	462480000	825050	214620	1657300	169940
ENSP00000257190.5;ENSP00000261593.3;ENSP00000463659.1	ENSP00000257190;ENSP00000261593	ENSG00000134758	RNF138	8254100	0	0	0	4404300	0	8132100	0	0	0	0	3226600	0	0	0	0	0	0	0	0	0	0	0	0	0	0	0	0	0
ENSP00000257192.4	ENSP00000257192	ENSG00000134760	DSG1	3534100	2938900	196920	1835400	3071600	520430	0	6037100	1386900	47390	2571500	3869100	3682900	567930	2955500	946780	131200	410280	2732700	120070	4024600	233020	1609200000	1058300	444250	3005600	5340800	3069900	1131000
ENSP00000257197.3	ENSP00000257197	ENSG00000134765	DSC1	183800	1108600	90794	373530	634120	748280	1042200	2800500	295070	74886	1242300	11983	607540	297310	235530	3587300	118680	894320	1810100	74384	2371500	0	295500000	1362200	388900	1174400	2332400	48553000	1519600
ENSP00000257215.5	ENSP00000257215	ENSG00000134780	DAGLA	0	0	128980	0	28481000	26408	209450	12248000	1702300	0	0	408720	0	0	135980	160730	0	0	0	278210	0	0	0	0	0	179430	0	303690	225570
ENSP00000257248.2	ENSP00000257248	ENSG00000134812	GIF	0	0	0	2482000	0	0	0	0	1993500	0	0	0	0	0	0	1064900	0	0	1708200	2170200	0	0	0	0	0	0	0	0	0
ENSP00000257264.3	ENSP00000257264	ENSG00000134827	TCN1	0	0	6055500	3527400	65558	0	0	9403000	208920	2240300	59854000	2328200	2988800	0	1301100	0	54157	0	0	0	3259700	0	2285600	971870	670630	14174000	254680	91438000	646230
ENSP00000257287.3;ENSP00000412799.2	ENSP00000257287	ENSG00000174799	CEP135	7263300	1540800	5871300	2081800	8313200	7504100	5181900	69325000	4121200	16146000	31017000	8569400	3102700	2292300	7566200	4280300	143320000	775360	3272600	1740800	2188400	2091200	3670000	2211900	5267400	20438000	8096300	307440	776580
ENSP00000257290.5;ENSP00000424218.1;ENSP00000425648.1	ENSP00000257290	ENSG00000134853	PDGFRA	123980	430980	2999800	2647400	156060000	2547500	7847400	14175000	6246200	1009400	8132900	17501000	3332800	203300	3219000	15589000	4560200	2674500	2301300	350550	152250	6216900	7132600	4030100	6706600	1294000	215820	787700	4064400
ENSP00000257347.4;ENSP00000438267.1;ENSP00000444655.1;ENSP00000480523.1;ENSP00000440420.1;ENSP00000437962.1	ENSP00000257347	ENSG00000134905	CARS2	20171000	56490000	1140700	4929800	20460000	19017000	14577000	65324000	22797000	1481100	10651000	7820300	148400000	77779000	6729200	19085000	6603100	22639000	11386000	1789600	805220	41976000	6622900	21450000	14795000	8055600	4634600	22717000	81617000
ENSP00000257408.4	ENSP00000257408	ENSG00000134962	KLB	0	5286200	0	0	0	0	0	0	0	0	0	0	0	0	0	0	0	0	0	0	0	835670	0	0	0	0	0	0	0
ENSP00000257549.4;ENSP00000449061.1;ENSP00000449833.1	ENSP00000257549	ENSG00000135094	SDS	761070	124620000	0	0	8077800	6514700	0	565260	6923700	19273	4366300	747210	1139500	0	0	155480	87107	0	0	113970	111050	5142600	231210	901790	3654300	797940	0	0	0
ENSP00000257552.2;ENSP00000446710.1	ENSP00000257552	ENSG00000135097	MSI1	0	0	0	1630300	89597000	641710	1850700	16239000	2448300	0	935260	0	2241900	0	4128100	0	135740	0	2638900	106100	0	13811000	7807200	4816900	8769100	1773300	0	0	3930500
ENSP00000257570.4;ENSP00000479512.1;ENSP00000341125.5;ENSP00000444127.1	ENSP00000257570	ENSG00000135114	OASL	2067000	12697000	793360	10564000	1340800	2033900	260260	10310000	16901000	1369000	3038200	5797700	858110	1106500	1219700	1111600	1731700	797730	4350100	296390	21337	3741000	11080000	0	1647900	0	6242400	0	1601000
ENSP00000257700.2;ENSP00000417954.1;ENSP00000418805.1;ENSP00000420582.1	ENSP00000257700	ENSG00000135249	RINT1	7168900	16391000	1187600	1767500	10661000	5518600	15552000	24212000	7584700	293660	4147200	3262900	12107000	5882100	3673400	2314300	5009300	4582800	1507100	447550	11643	4934900	4298600	6476200	4342400	1648200	875940	6067100	6932500
ENSP00000257770.3;ENSP00000358665.3;ENSP00000414674.1;ENSP00000358660.3;ENSP00000387630.1	ENSP00000257770	ENSG00000135318	NT5E	38198000	628760000	70746000	73009000	332780000	11453000	210900000	404660000	79392000	9078100	133350000	696050000	76864000	22357000	340380000	26344000	254100000	11143000	200480000	123920000	5164200	13099000	92020000	972270000	375770000	110970000	79874000	26420000	59913000
ENSP00000257789.4	ENSP00000257789	ENSG00000135336	ORC3	2881300	1040800	974960	474740	7582900	15985000	8180800	6323600	3505500	2015100	1107700	1466300	2843600	1773100	2377400	496200	1267800	555370	346500	418030	57151	1214700	2447400	3859900	1981600	150030	4184500	1453000	1360200
ENSP00000257818.2;ENSP00000379175.3	ENSP00000257818	ENSG00000135363	LMO2	0	0	407750	0	0	77267	0	0	0	0	0	0	0	194960	0	0	253720	0	1133400	0	0	0	0	522830	0	0	0	0	4521400
ENSP00000257829.3;ENSP00000433011.2;ENSP00000479141.1;ENSP00000437324.1;ENSP00000435569.1	ENSP00000257829	ENSG00000135372	NAT10	68417000	16923000	15787000	9104300	32942000	79165000	14789000	26048000	21889000	6211200	12776000	12542000	10643000	10943000	16592000	12305000	13468000	5883700	4574700	1185500	3223900	21474000	34409000	16150000	20264000	4984000	25262000	7807900	12837000
ENSP00000257836.3	ENSP00000257836	ENSG00000135378	PRRG4	0	0	0	0	1527900	1330600	0	1165100	0	0	0	0	0	0	0	0	0	1108700	0	0	0	756640	996730	0	0	0	0	0	6106200
ENSP00000257860.4;ENSP00000408897.4;ENSP00000437182.2	ENSP00000257860	ENSG00000135406	PRPH	12766000	9139000	5053000	107370000	1512900	4371500	15073000	1007800000	476460000	11801000	198260000	141270000	143630000	2688300	9202800	501240000	4403100	7256200	2961200	16967000	111110000	24664000	30244000	10878000	1125000000	4928600	3993900	105050000	249800000
ENSP00000257861.3;ENSP00000449239.1;ENSP00000450188.1	ENSP00000257861	ENSG00000135407	AVIL	16828	2340000	121950	4054900	369240	1001900	30042	51701000	22795000	494160	4014100	625630	287560	335030	1270400	1415400	0	6767300	148180	0	125540	0	720530	0	1569400	2346400	0	1275200	3734300
ENSP00000257879.6;ENSP00000343009.6;ENSP00000450578.1;ENSP00000450693.1;ENSP00000451039.1;ENSP00000450679.1	ENSP00000257879	ENSG00000135424	ITGA7	0	0	0	0	1109100	0	90366	0	0	0	0	0	5182700	0	0	0	0	0	0	0	0	0	0	0	0	133220	0	0	0
ENSP00000257897.3	ENSP00000257897	ENSG00000135439	AGAP2	1622600	0	413590	0	0	147690	65777	1175700	1059200	264950	0	0	0	0	36267	0	0	0	0	0	112810	0	764450	0	0	0	3582000	0	0
ENSP00000257901.3;CON__P78386;ENSP00000440240.1	ENSP00000257901	ENSG00000135443	KRT85	3999600	128950000	4641900	219420000	88481000	14106000	98212000	156030000	329670000	3361300	36496000	10596000	4723300	45197000	3262000	7798200	61780000	157010000	170580000	12876000	20429000	496700000	21515000	33605000	5159900	26999000	13019000	10653000	4530500
ENSP00000257904.5;ENSP00000448963.1;ENSP00000448098.1;ENSP00000449179.1;ENSP00000447274.1;ENSP00000447779.1;ENSP00000449391.1;ENSP00000446763.1;ENSP00000448885.1;ENSP00000316889.6;ENSP00000447005.1	ENSP00000257904	ENSG00000135446	CDK4	19007000	8778200	19758000	13629000	53555000	78880000	37133000	100920000	15195000	16077000	64784000	90667000	112220000	28028000	112780000	25266000	33730000	12219000	57034000	11099000	3649100	14242000	1258700000	64127000	34310000	31014000	15018000	12621000	54912000
ENSP00000257905.8;ENSP00000448559.1;ENSP00000450178.1;ENSP00000473304.1	ENSP00000257905	ENSG00000135447	PPP1R1A	0	39775000	0	0	149960000	0	0	32352000	663890	0	0	0	326260	0	0	656800	0	35999000	0	59461	275100	21130000	0	0	20468000	37457000	0	1645500	0
ENSP00000257915.5;ENSP00000449742.1;ENSP00000449280.1	ENSP00000257915	ENSG00000135457	TFCP2	10837000	5309700	13219000	11699000	85642000	62032000	19374000	87805000	29599000	9702400	19691000	22674000	13420000	3515700	23678000	8337700	24107000	3601700	26902000	10277000	10221000	10999000	19988000	42506000	119790000	4565500	19220000	10030000	106190000
ENSP00000257940.2;ENSP00000448309.1;ENSP00000450122.1;ENSP00000448881.1	ENSP00000257940	ENSG00000135482	ZC3H10	386840	0	749090	450860	799540	4175600	1041900	4117300	1640100	197860	1086400	260810	477880	2220900	1563300	0	357320	0	715330	2508100	85959	427540	388170	563370	589750	0	798560	0	617400
ENSP00000257974.2;CON__Q9NSB4	ENSP00000257974	ENSG00000161850	KRT82	0	950710	488960	5456800	12706000	10161000	5209500	7787800	3580600	1342200	1630100	69584	4545000	3142600	728020	0	186920	2196300	3957200	467960	574300	3336000	238560	0	1950400	212460	96900	79300	0
ENSP00000258052.3;ENSP00000399731.1	ENSP00000258052	ENSG00000135587	SMPD2	7187200	1212300	4353100	3335200	5017700	34688000	14913000	1472100	8936800	1083300	4370800	13494000	24803000	7052900	1105500	8817100	28687000	2286500	1164600	1591200	867030	1313500	3773800	36426000	4615800	1097700	1998900	6392800	2602900
ENSP00000258062.5;ENSP00000392065.2;ENSP00000402609.2;ENSP00000432157.1;ENSP00000435131.1;ENSP00000487438.1;ENSP00000435392.1;ENSP00000401729.1;ENSP00000403740.1;ENSP00000431474.1;ENSP00000435236.1	ENSP00000258062;ENSP00000392065	ENSG00000135597	REPS1	21107000	24607000	10439000	8022600	54310000	23703000	50249000	30057000	17885000	4452300	17510000	11161000	13534000	7840700	12956000	8308100	6989900	9065800	6919900	3484300	3620000	11431000	25796000	14536000	17192000	3131700	14339000	13412000	13025000
ENSP00000258080.3;ENSP00000399166.1;ENSP00000312893.3	ENSP00000258080	ENSG00000115317	HTRA2	24343000	55598000	23853000	7382500	68348000	26669000	72438000	41760000	37191000	4788500	18138000	17358000	172390000	48155000	22247000	12697000	30207000	49310000	9615300	2183600	2363600	30661000	9024700	51535000	44391000	7930100	28410000	17299000	79747000
ENSP00000258083.2	ENSP00000258083	ENSG00000135617	PRADC1	0	2679900	2927700	121090	2012700	118500	925790	7143600	2254500	65026	1149700	465640	9849700	1231200	0	2430000	1603700	0	0	66590	0	7125400	0	3273000	2276000	0	0	2239200	958290
ENSP00000258091.5;ENSP00000437824.1;ENSP00000442058.1;ENSP00000381456.2;ENSP00000412996.1;ENSP00000386978.3;ENSP00000487267.1	ENSP00000258091	ENSG00000135624	CCT7	762340000	652440000	495760000	198580000	1874400000	849730000	1665200000	1766800000	863830000	167680000	644430000	579970000	553380000	530940000	529760000	299110000	422170000	470840000	268990000	101560000	67031000	559220000	206540000	811290000	613420000	262780000	539200000	527950000	693030000
ENSP00000258098.6	ENSP00000258098	ENSG00000135631	RAB11FIP5	5705300	3137200	107250000	4006400	86968000	6084200	33392000	19100000	10833000	1743700	32576000	8666000	36984000	3778200	15821000	4232300	5949600	81544000	22021000	4937900	913350	1557700	16084000	48886000	15784000	11822000	11720000	7864400	11749000
ENSP00000258105.7;ENSP00000386920.1	ENSP00000258105	ENSG00000204822	MRPL53	25245000	38555000	19778000	27253000	108680000	83591000	11548000	315150000	99691000	9833500	35608000	52976000	162060000	4255600	73010000	58901000	36808000	88142000	15368000	9699500	4604100	15623000	5492300	40085000	73573000	11167000	50004000	34477000	44355000
ENSP00000258111.4	ENSP00000258111	ENSG00000135643	KCNMB4	4669900	0	0	0	17282000	0	0	0	9520900	0	0	0	0	0	0	0	0	0	0	0	0	0	0	0	0	0	0	0	3790400
ENSP00000258145.3;ENSP00000413130.2;ENSP00000444819.1;ENSP00000438497.1;ENSP00000445055.1;ENSP00000437782.1	ENSP00000258145	ENSG00000135677	GNS	30886000	28066000	47557000	16096000	70119000	103360000	111540000	80648000	46027000	17145000	113710000	46576000	34241000	26180000	27665000	11515000	22654000	97212000	24971000	30632000	14222000	32770000	80256000	96383000	45329000	55210000	40735000	19766000	284130000
ENSP00000258168.2;ENSP00000455219.1;ENSP00000457910.1	ENSP00000258168	ENSG00000135697	BCO1	0	0	0	84024	1285500	0	0	3645500	4025200	0	0	146720	7670100	0	0	0	0	0	0	0	0	342090	42714000	111370	0	0	388430	0	5264.6
ENSP00000258173.5;ENSP00000457254.1;ENSP00000476267.1;ENSP00000455520.1;ENSP00000454582.1;ENSP00000457544.1	ENSP00000258173	ENSG00000205084	TMEM231	1317500	6466100	2919200	1303700	48924000	1927000	8289500	755500	3271200	1036300	2913800	2732600	12608000	4349600	4770300	387140	75039000	5658900	4130900	318840	1711500	7640200	683000	3496300	1749200	1063900	280940	566150	12199000
ENSP00000258198.2;ENSP00000394289.2;ENSP00000408566.2;ENSP00000462017.1;ENSP00000457707.1;ENSP00000462224.1;ENSP00000462434.1	ENSP00000258198	ENSG00000135720	DYNC1LI2	50872000	89352000	72185000	87757000	1084300000	144840000	247430000	565790000	249030000	49971000	391740000	204430000	255940000	116020000	193960000	85044000	110160000	63656000	106280000	71770000	8990700	179490000	142690000	213150000	291900000	112700000	67262000	141350000	158360000
ENSP00000258201.4;ENSP00000458085.1;ENSP00000462988.1	ENSP00000258201	ENSG00000135723	FHOD1	7120000	2623200	78478000	1274500	1589100	10049000	8544100	13176000	12546000	4353800	10410000	6128000	2953200	4184800	6325400	2496300	2065600	3221900	4440300	289880	1065500	6473400	9713400	14578000	6020700	11553000	8712500	1726600	12050000
ENSP00000258214.2	ENSP00000258214	ENSG00000135736	CCDC102A	6548900	0	628680	27425000	378000	51970000	13650000	18175000	5218500	1017800	22206000	9862600	58434000	2660900	78686000	36398000	8937400	453940	8202100	18523000	47193	447660000	13168000	8404100	59766000	1008200	24825000	6983400	11626000
ENSP00000258243.2;ENSP00000395107.1	ENSP00000258243	ENSG00000135763	URB2	2399700	706280	1095500	68209	1926500	6226200	1263800	2953800	1788300	73666	465690	337360	770040	1464300	413210	463200	1734200	215690	177150	250120	37669	1094500	1513200	1049800	934500	528080	1660200	64591	135020
ENSP00000258301.5;ENSP00000440188.1	ENSP00000258301	ENSG00000135823	STX6	26822000	1470700	6494900	5339600	92883000	11560000	14867000	44287000	7598400	553510	8958400	7170800	4389200	6929900	6226300	4932700	5156800	2290500	12416000	1931200	225360	8119500	3700000	24492000	4698100	1272800	8285400	15111000	10055000
ENSP00000258341.3;ENSP00000473583.1	ENSP00000258341	ENSG00000135862	LAMC1	82844000	80211000	145710000	480230000	164290000	388150000	269410000	1198800000	362070000	181230000	1338300000	2368700000	2722700000	756150000	1271700000	292170000	322170000	554170000	913740000	275750000	148390000	593830000	352730000	4643200000	1464300000	1053400000	704010000	567710000	398630000
ENSP00000258381.6;ENSP00000351488.4;ENSP00000375902.3;ENSP00000258382.5;ENSP00000439558.1;ENSP00000387172.2;ENSP00000393992.1;ENSP00000399978.1	ENSP00000258381	ENSG00000135899	SP110	27717000	550330	6325700	911610	1167400	3422300	375930	1142300	1350300	1170100	1088700	218050	1481100	0	776330	491880	1333500	473750	375910	0	400560	130160	3049900	1914100	784670	147280	13877000	350800	415970
ENSP00000258383.3	ENSP00000258383	ENSG00000135900	MRPL44	33588000	56421000	10297000	12419000	56725000	66329000	68269000	253150000	156840000	3594800	15367000	26634000	189100000	15754000	37029000	38002000	16113000	111230000	12038000	18224000	2078900	397020000	21875000	35748000	79230000	16066000	17303000	58752000	38792000
ENSP00000258390.7;ENSP00000386694.3;ENSP00000437947.1;ENSP00000394552.1;ENSP00000397389.1	ENSP00000258390	ENSG00000135905	DOCK10	29184000	3777600	24777000	1154300	31459000	29113000	1677500	18359000	19470000	3988100	6995500	4536800	171760000	4880400	5003300	4668200	7436300	2361400	2106100	5906000	1921200	12900000	17462000	2562900	4500800	1002200	27636000	5756000	3406700
ENSP00000258405.4	ENSP00000258405	ENSG00000135919	SERPINE2	6767800	1098600	10852000	3513800	179730000	60587000	107720000	68282000	12968000	17565000	189520000	90157000	149040000	2957200	4928200	5782700	2200900	6317400	3572000	1908300	604520	10117000	21703000	807110000	16535000	52733	1660600	2324200	25506000
ENSP00000258411.3;ENSP00000388812.1	ENSP00000258411	ENSG00000135925	WNT10A	0	0	0	995620	859660	0	0	0	362620	0	1002600	309350	0	0	0	132330	0	0	0	199030	55594	0	0	0	0	2791600	0	385890	0
ENSP00000258415.4;ENSP00000404945.1	ENSP00000258415	ENSG00000135929	CYP27A1	26326000	634200000	4601400	6461500	26845000	51170000	20185000	389160000	204680000	6222500	13663000	3781700	5730600	7561400	5519500	7510200	18900000	71325000	5024900	18722000	1487700	16006000	5531900	3034500	27669000	2151400	10233000	23246000	82898000
ENSP00000258416.3;ENSP00000386876.1;ENSP00000386424.1;ENSP00000390904.1;ENSP00000387328.3	ENSP00000258416	ENSG00000135930	EIF4E2	18493000	77123000	5814100	2828400	21103000	17139000	17064000	23813000	16948000	1223000	7918300	2897400	13158000	20918000	7042900	2662300	8252500	19099000	3323900	1792900	973630	19131000	9764600	55599000	5395100	9136700	5847000	21573000	27721000
ENSP00000258424.2	ENSP00000258424	ENSG00000135940	COX5B	2246600000	2425000000	947500000	708100000	5804400000	1145400000	775540000	8720300000	4248900000	576840000	1104800000	1718900000	19968000000	274990000	788580000	1326200000	859970000	4941700000	447820000	133320000	259360000	2527300000	150720000	1370200000	2131900000	1035700000	1074500000	3973200000	2046800000
ENSP00000258455.3;ENSP00000388885.1	ENSP00000258455	ENSG00000135972	MRPS9	27952000	30743000	5007600	6875600	40067000	48683000	21114000	108050000	28136000	5667800	13841000	7276500	114280000	12342000	15137000	7035500	10956000	38301000	3133500	4401200	485130	19010000	10072000	16268000	41563000	83183000	8671700	26036000	30869000
ENSP00000258457.2	ENSP00000258457	ENSG00000135974	C2orf49	14235000	7006000	3834800	3082200	41198000	5998500	5851700	24534000	14691000	1514200	12544000	6588700	33634000	2287200	18100000	2241500	6855700	7045200	6810700	2404800	413780	6484500	0	4779400	722770	817990	3080300	61820	2721300
[truncated: 13,976 more rows]

## Sheet: C. Genes
Gene ID	Gene name	Adrenal gland	Appendix	Brain	Colon	Duodenum	Endometrium	Esophagus	Fallopian tube	Fat	Gallbladder	Heart	Kidney	Liver	Lung	Lymph node	Ovary	Pancreas	Placenta	Prostate	Rectum	Salivary gland	Small intestine	Smooth muscle	Spleen	Stomach	Testis	Thyroid	Tonsil	Urinary bladder	Tissue enriched	Group enriched	Tissue enhanced	Classification
[truncated: 13,640 more rows]

[truncated: 2 more sheets: D. Missing protein peptides, E. Missing proteins (confirmed)]
