# Supplementary material for: A deep proteome and transcriptome abundance atlas of 29 healthy human tissues
Source: Mol Syst Biol. 2019 Feb 18;15(2):e8503. doi: 10.15252/msb.20188503 (PMC6379049; doi:10.15252/msb.20188503)
Supplement: Supplementary file 4 — Table EV2 [file MSB-15-e8503-s004.zip › Table_EV2.xlsx]

## Sheet: Readme
Table EV2 | Transcriptomes of 29 tissues
Worksheet name	Description
A. Transcripts	Expression table of all transcripts of protein coding genes for all 29 tissues (FPKM)
B. Genes	Expression table of all protein-coding genes for 29 tissues (FPKM) including expression annotation (tissue-specificity classification)

## Sheet: A. Transcripts
Transcript ID	Protein ID	Gene ID	Gene name	Adrenal gland	Appendix	Brain	Colon	Duodenum	Endometrium	Esophagus	Fallopian tube	Fat	Gallbladder	Heart	Kidney	Liver	Lung	Lymph node	Ovary	Pancreas	Placenta	Prostate	Rectum	Salivary gland	Small intestine	Smooth muscle	Spleen	Stomach	Testis	Thyroid	Tonsil	Urinary bladder
ENST00000000233	ENSP00000000233	ENSG00000004059	ARF5	52.3489	51.9534	44.9056	39.4288	70.8908	99.5307	95.8615	94.3159	57.5528	98.7931	70.3128	20.1116	41.7375	70.2396	63.9343	52.8845	34.9148	56.1972	71.9781	26.031	30.5972	63.2006	38.7124	55.7235	64.2439	47.7167	46.7345	37.1943	88.7224
ENST00000000412	ENSP00000000412	ENSG00000003056	M6PR	39.5425	60.3164	27.8864	56.9223	23.9944	42.3088	29.5528	66.3954	41.2562	47.9312	27.5759	58.4625	26.1923	50.1856	76.8117	33.381	8.87391	39.1715	29.1811	37.21	26.7852	22.8012	49.7527	52.756	36.7162	47.4914	74.9064	65.855	53.7286
ENST00000000442	ENSP00000000442	ENSG00000173153	ESRRA	7.97546	6.80564	4.42481	14.7071	47.47	4.46448	7.61559	4.13313	5.34403	10.8582	21.3571	7.86918	5.59489	10.673	3.78506	1.97441	5.32045	6.66116	8.56167	9.88882	12.7273	34.7612	4.07526	5.4225	8.69526	3.8723	7.85337	4.72603	5.7837
ENST00000001008	ENSP00000001008	ENSG00000004478	FKBP4	18.8466	16.5972	19.6099	31.9309	13.2427	41.0994	24.8658	41.759	8.03216	15.3314	9.88938	34.0233	17.1135	13.8372	9.72635	20.6196	7.84587	23.656	34.4	24.0862	19.989	16.8164	22.9324	8.50596	14.83	39.5198	32.6443	20.854	15.8079
ENST00000001146	ENSP00000001146	ENSG00000003137	CYP26B1	1.54309	1.03467	2.47308	0.205858	0.954983	4.78224e-10	1.09312	0.304353	5.05298	0.993419	0.100655	8.02209e-08	1.3971e-09	1.84262	2.394	2.44478	9.66828e-06	2.08572	0.210167	0.105596	0.771936	1.35824	0.000362724	1.19752	5.48025e-10	3.80194	1.53058	0.237264	1.10639
ENST00000002125	ENSP00000002125	ENSG00000003509	NDUFAF7	9.31235	4.05072	3.26535	3.8569	3.61427	5.98775	3.4978	3.37072	2.63696	5.78024	9.9142	6.87125	5.4833	3.55211	4.66914	3.39191	0.728583	3.35724	3.40381	5.35005	1.43325	4.83694	5.6882	3.9407	3.11245	7.79814	4.28587	4.00193	6.17688
ENST00000002165	ENSP00000002165	ENSG00000001036	FUCA2	27.6469	19.227	6.89165	41.9511	30.6831	29.0668	14.7138	23.5195	16.4491	26.678	14.4751	43.2581	21.8588	26.616	10.6672	20.1508	6.84486	41.375	20.0913	28.4693	5.95906	26.7234	20.2429	15.6242	26.4243	13.7978	28.4847	14.6002	26.6759
ENST00000002501	ENSP00000002501	ENSG00000003249	DBNDD1	5.4038	1.03082	6.07131	0.807207	1.29867	1.77945	7.49884	2.97	0.334196	5.14553	2.35465	2.45414	0.260816	2.69645	5.50025	2.72152	2.84279	0.081107	4.80984	0.864081	5.27778	0.374636	0.179497	0.605563	3.77563	0.698536	0.663172	3.0065	0.587754
ENST00000002596	ENSP00000002596	ENSG00000002587	HS3ST1	0.532482	0.72211	0.432848	0.576448	0.574779	1.79889	1.68326	0.469419	0.390272	5.71164	0.126218	0.7695	0.0805695	0.559086	1.08637	9.90295	0.0409672	0.341422	0.858536	0.519616	0.518666	0.437223	1.01299	1.05342	1.44739	0.666969	0.0991027	0.730176	4.06919
ENST00000002829	ENSP00000002829	ENSG00000001617	SEMA3F	0.224478	0.778474	2.10882e-16	0.350163	1.72895	2.44917	5.07806	8.89995	1.17156	1.57392	0.350075	0.763317	0.185153	2.1018	0.364951	0.0735632	1.49072e-06	3.71038	4.77115	0.520442	2.4315	1.6193	0.571603	4.99954	2.7053	0.59799	2.39998	1.37286	4.33482
ENST00000003084	ENSP00000003084	ENSG00000001626	CFTR	1.37618e-11	1.66987	0.0914411	27.6198	25.1208	0.294596	0.0573451	2.73662	1.47455e-38	39.2556	0.0208512	0.616133	0.165631	6.2043	0.0389773	0.18455	41.7254	0.080104	1.22416	35.6341	2.8891	23.1193	4.9552	0.0081838	2.91941	0.25548	0.017906	0.120487	1.18915
ENST00000003100	ENSP00000003100	ENSG00000001630	CYP51A1	43.5826	13.977	29.2115	37.1468	18.3931	19.6689	21.2271	8.9352	13.0432	8.47766	6.07649	18.7126	37.7033	39.2324	6.48099	14.6057	7.49877	8.31248	28.6203	16.2237	5.22136	17.5186	8.62743	6.75374	32.606	51.6276	21.3298	10.3738	9.24429
ENST00000003302	ENSP00000003302	ENSG00000048028	USP28	0.977318	1.61654	2.50161	2.24198	2.4478	2.75581	0.960422	2.39669	0.5573	1.7682	21.4911	1.09944	1.07237	2.6049	2.34335	1.55737	0.16044	1.7779	1.51028	2.93872	1.34975	3.73919	2.21495	2.98862	1.63572	2.49118	1.5431	3.30664	0.879909
ENST00000003583	ENSP00000003583	ENSG00000001460	STPG1	2.58724e-06	2.65397e-05	1.18955	1.99301	5.51617e-06	1.90791	1.3883e-06	1.04723e-07	0.887824	0.0363282	0.969742	0.948783	0.0581294	0.000146913	0.0695056	0.235563	0.0986858	1.83883e-09	1.12885	1.1435	0.0739559	7.00318e-06	2.21579e-05	1.6259e-05	1.66678	0.00149101	0.46537	1.23507	0.546744
ENST00000003912	ENSP00000003912	ENSG00000001461	NIPAL3	6.58428	5.26135	18.246	11.4371	7.26203	4.77308	5.09291	15.4894	4.15814	7.18102	3.82125	12.6452	0.652472	10.9428	7.77303	4.72756	2.0468	2.76938	39.8236	10.8293	5.1175	6.6045	7.51355	5.06916	8.43383	4.16071	27.6499	8.44049	4.63045
ENST00000004103	ENSP00000004103	ENSG00000002933	TMEM176A	4.32881	27.0932	2.5233	38.8375	19.7823	4.94718	5.98669	1.93547	48.3191	35.7945	3.45238	103.391	193.094	7.61095	7.79205	16.7863	1.67941	8.36083	1.4373	22.5951	0.560169	18.8346	6.25346	5.28323	6.70952	2.14715	0.134285	13.2274	13.9521
ENST00000004531	ENSP00000004531	ENSG00000003989	SLC7A2	4.84233	3.00692	2.90879	5.1023	0.00423729	7.87197	4.33136	23.3159	2.98713	10.0825	2.65304	4.34096	2.88233e-18	1.18422	1.01646	14.2052	0.257336	4.27173	9.3702	3.34411	2.38142	0.890989	2.50458	0.884732	0.0528712	16.4809	34.9823	1.72006	2.28024
ENST00000004982	ENSP00000004982	ENSG00000004776	HSPB6	103.829	29.0347	4.46961	18.3784	30.6757	49.2214	96.6702	24.0803	149.078	105.618	512.169	6.80495	1.60097	27.2505	4.82721	144.903	6.13101	41.9679	71.8576	103.583	9.0242	3.28437	94.0196	7.33718	19.6265	45.3644	0.695687	1.1353	235.916
ENST00000005082	ENSP00000005082	ENSG00000005801	ZNF195	0.981126	0.921696	3.57913	0.00076315	4.72914e-06	0.0351055	0.027043	1.90996	0.789757	0.27803	0.268501	2.21002	3.59664e-05	6.87033e-05	0.00277048	0.788941	2.09099e-05	0.506881	1.25468	1.18556	9.92664e-05	1.02678	0.948148	0.0724745	1.37682	4.99054e-05	1.06567	0.00560525	0.0783513
ENST00000005178	ENSP00000005178	ENSG00000004799	PDK4	140.123	33.6259	12.5369	97.0073	71.6403	33.0461	77.1341	40.2767	210.645	53.405	14.6512	78.4901	59.5452	31.1274	29.9761	80.7355	139.95	46.625	10.9211	94.0936	3.6718	64.4777	86.908	37.3901	35.1013	13.8158	42.9861	7.35781	45.6449
ENST00000005180	ENSP00000005180	ENSG00000006606	CCL26	1.20979	0.493198	0.140592	0	0.514595	0.379084	9.41332e-05	1.18956e-05	0.858456	1.48924	0	0.879433	0	1.10825	1.28903	4.05175	0	0	0	0.66337	0	0.24221	0.420402	0.153552	0.19074	0.470724	0.15905	0.875498	1.52797
ENST00000005226	ENSP00000005226	ENSG00000006611	USH1C	8.58227e-308	0.0615571	0.156891	0.522561	0.481783	0	0	0.0414651	2.54639e-86	0.100857	4.09133e-43	0.18272	0	1.13007e-137	0	3.86731e-23	8.46759e-44	0	0	0.336365	0	0.913715	0.0211573	8.69216e-10	0.55923	1.04416e-134	0	6.35147e-10	0.0183055
ENST00000005257	ENSP00000005257	ENSG00000006451	RALA	28.5027	17.6375	23.4718	28.6267	23.123	24.5495	39.3738	23.019	13.4154	18.9208	8.29318	14.0432	8.42796	55.2777	16.1731	18.3008	3.29655	28.8722	13.6766	24.3283	7.18912	19.2604	18.0695	15.24	24.1918	19.8101	23.4327	30.3607	17.8535
ENST00000005259	ENSP00000005259	ENSG00000075790	BCAP29	6.51532	4.69007	9.26018	3.7287	2.90874	13.8122	6.16242	4.52715	6.79636	4.74315	11.649	4.12011	3.22592	8.97074	3.46893	4.8715	0.567557	4.52722	6.48033	6.74186	0.588912	2.53432	12.226	4.40788	3.33079	15.8489	19.9721	3.29576	6.48347
ENST00000005260	ENSP00000005260	ENSG00000006453	BAIAP2L1	7.01418	3.58104	0.098209	19.5899	20.3681	2.35776	7.93437	17.0001	1.82674	12.7775	0.494939	4.48567	4.02081	10.3338	0.847623	0.506054	3.57878	10.3398	23.5926	14.5191	6.58241	22.3942	4.23907	0.565971	33.866	9.86725	13.1504	4.05103	5.25287
ENST00000005284	ENSP00000005284	ENSG00000006116	CACNG3	1.40705	0	8.60599	0	0	0	0	0	0	0	0	0	0	0	0.0683769	0	0	0	0	0	0	0	0	0.0168414	0	0.0531919	0	0.011243	0
ENST00000005286	ENSP00000005286	ENSG00000006118	TMEM132A	0.877951	1.66116	10.7055	0.106289	0.805465	4.43352	0.590086	0.527389	0.401778	2.41073	0.686656	0.287536	0.0887167	1.89073	3.39175e-38	2.76571	5.82341e-05	6.94756	1.54921	0.286128	3.94894	0.205471	0.881148	1.54731e-10	0.94242	0.236412	0.588471	0.849863	1.1423
ENST00000005340	ENSP00000005340	ENSG00000004975	DVL2	6.56619	5.61174	8.63376	6.13611	3.74989	13.9324	8.5206	8.41358	4.17422	7.79464	4.02242	3.58864	1.557	4.46547	9.78504	17.553	1.54857	6.86374	11.124	5.57043	4.96564	4.21939	12.6372	8.4415	5.26945	9.6443	7.95415	6.91353	8.16401
ENST00000005374	ENSP00000005374	ENSG00000006625	GGCT	1.03542e-24	5.42149e-07	7.0559e-10	1.24748	0.341123	0.641526	1.86842e-17	0.182439	0.170225	0.324754	2.21848e-21	0.334096	0.290092	3.07997e-09	0.169043	4.20775e-11	0.0104	3.09154e-09	0.390454	0.20193	3.889e-11	2.63275e-10	0.155652	0.400575	6.9643e-09	0.370983	1.4064e-10	0.625983	0.150225
ENST00000005386	ENSP00000005386	ENSG00000005175	RPAP3	2.50612	4.50805	3.6342	2.27913	2.48707	6.26773	2.98829	4.9387	1.88058	2.49183	1.06556	3.53376	1.97484	2.38771	4.88606	4.59559	0.274135	2.44272	3.37597	2.98318	0.888962	1.65215	3.50845	3.72503	1.87485	3.78243	4.2078	4.2837	2.99238
ENST00000005558	ENSP00000005558	ENSG00000006652	IFRD1	0.308966	0.244091	0.201693	3.16457e-07	1.73987e-05	1.64238e-05	1.89539e-17	0.169772	0.28318	0.142671	4.2882e-17	0.000159727	5.49695e-08	1.08962e-26	2.04699e-10	0.188021	1.121e-07	7.47393e-13	0.321229	1.41334e-09	5.72486e-09	2.52381e-13	5.80944e-09	0.203863	3.25653e-17	5.64191	2.19408e-51	0.25275	1.01979e-10
ENST00000005756	ENSP00000005756	ENSG00000007001	UPP2	0.0871632	0.0393558	0.545582	0	0	0	0.0379274	0.13726	6.31514e-08	0.0201833	0.0428514	30.2886	53.4344	0	5.99884e-28	0.150984	0	3.01637e-28	0	0.0142462	4.317e-28	0	0.0176356	0.120321	0	0.0758642	0.0362975	0.0162075	0
ENST00000005995	ENSP00000005995	ENSG00000007038	PRSS21	1.07417e-23	1.31836e-06	4.24674e-22	0.431885	2.93792e-12	3.71562e-08	5.48991e-07	1.61624	3.61272e-18	1.63219	0	0	0	0.478685	0.531306	2.35171e-06	0.0476518	4.92808e-09	4.12627	0.0113259	1.7252e-07	1.87413e-17	0.077906	1.06156	0.124149	10.0796	0	0.288696	1.36673e-07
ENST00000006015	ENSP00000006015	ENSG00000005073	HOXA11	0.900791	5.97955e-05	0	4.87775	6.42074e-05	77.1072	0	2.02893e-05	0.408227	2.72669e-05	2.47017e-05	3.05424	0.343596	2.96913e-05	2.61222e-05	0.253148	3.37872e-05	6.79139	10.7405	4.55767	4.34368e-05	0	73.7626	0	0	5.89556e-05	0.0700264	0	4.47852
ENST00000006053	ENSP00000006053	ENSG00000006210	CX3CL1	3.43655	6.45853	35.5811	3.9848	3.67567	9.54206	9.17326	2.78518	20.9473	33.9252	6.52108	13.4727	2.55258	69.8387	10.0774	6.15829	2.44859	7.29886	15.2608	5.91557	20.7481	3.42215	11.7978	1.71376	3.93961	5.93448	11.5241	2.75955	24.2862
ENST00000006251	ENSP00000006251	ENSG00000186654	PRR5	0.000489436	0.283273	8.74665e-06	4.02511e-05	3.21789	1.40289	8.1866e-06	0.675303	2.55473	9.71463e-05	7.45058e-05	0.703926	7.76373e-05	0.000503018	0.484924	0.399061	0.000242903	0.00181564	0.67344	0.000234081	0.00051025	4.76438	0.438722	2.63453	0.83236	2.3815	5.9254e-05	4.80917e-07	9.98461e-05
ENST00000006275	ENSP00000006275	ENSG00000007255	TRAPPC6A	2.03501	0.000138455	0.944507	1.72211	2.42855	2.81671	1.50509	6.14403	1.69528	4.30563	1.80698	0.401869	2.24898	0.998061	4.19969	3.04396	1.34445	3.45886	5.80432	0.73284	5.08207	4.0715	0.892693	1.37115	0.311758	1.95122	1.53246	0.492363	1.57928
ENST00000006658	ENSP00000006658	ENSG00000006282	SPATA20	0.790537	0.000255897	3.18924e-06	1.15774	0.000252654	1.18054	6.65092	2.31399	1.83804	6.32281	4.73618	0.00153877	0.000153349	1.23742	1.20976	5.70882	3.11254	3.64241	7.61484	0.000505831	4.27485	2.04587e-08	2.27291	0.00134915	4.74615	1.88917e-15	7.04747	0.000494229	1.78524
ENST00000006724	ENSP00000006724	ENSG00000007306	CEACAM7	0.0265659	23.5019	0	635.506	0.13243	0.0368054	50.7937	0.0623927	0.0933994	71.927	0.0859154	0.0461416	6.33002e-08	0	0.052425	0.0177953	0.301771	0	0	413.131	0.138263	0.0656827	12.4865	0	1.77066	0	0	6.99921	30.9966
ENST00000006750	ENSP00000006750	ENSG00000007312	CD79B	1.14941	23.4433	0	2.12574	1.70533	0.618082	9.64126e-06	0.0029356	0.570218	4.12127	1.49295	0.000186366	0.195484	1.08788	95.408	0.264837	0.233106	1.52345	0.00505525	1.37533	0.00274577	2.30416	1.00633	46.3184	0.277961	3.19985e-05	1.08476	67.7325	6.38863
ENST00000006777	ENSP00000006777	ENSG00000005486	RHBDD2	47.8832	9.63046	29.4466	5.1686	25.607	10.297	8.49105	34.1274	7.05024	18.9612	6.58934	7.49925	7.0305	22.7682	5.59391	9.07583	8.07147	8.14087	19.8273	3.14464	16.3238	15.9864	2.44556	6.61246	18.1173	2.90223	34.0446	2.37384	10.4226
ENST00000007264	ENSP00000007264	ENSG00000007376	RPUSD1	2.74535	8.33816e-05	2.01604	0.665975	6.04246	3.29265	1.73962	1.85025	1.25163	4.02793	1.90283	0.182647	0.571111	3.76095	5.51755	2.48244	1.65232	2.34908	3.12006	0.354111	4.93325	4.21715	1.10362	5.76134	2.91689	0.730738	1.27047	1.05766	4.49341
ENST00000007390	ENSP00000007390	ENSG00000007520	TSR3	15.3038	15.8882	13.2677	6.48675	18.0611	13.5173	10.0185	13.8757	8.86035	19.179	17.6231	3.62893	5.00337	17.2338	10.0242	16.9735	9.82563	14.7259	18.5287	5.83874	20.5902	14.4156	5.3791	14.2651	12.3892	15.8287	8.51093	6.33458	13.0051
ENST00000007414	ENSP00000007414	ENSG00000006025	OSBPL7	1.52145	3.46682	5.17384	7.4976	17.4585	4.52447	1.39479	3.63056	1.14095	7.45199	1.50119	1.12822	0.323699	5.09	6.85737	4.6552	1.69921	1.86957	5.39618	5.8301	4.12729	26.2943	4.56264	7.23686	31.5135	0.86822	2.63412	2.30881	3.92111
ENST00000007510	ENSP00000007510	ENSG00000004777	ARHGAP33	0.071585	0.81624	1.43462	6.06525e-10	0.375023	0.339666	1.61137e-05	7.41009e-05	2.2681e-07	0.184626	1.67079e-20	3.11683e-07	3.82114e-07	0.459116	0.240453	1.16498e-09	0.000206129	0.0978537	0.000380993	3.87514e-08	1.45203e-06	0.046077	5.13896e-26	3.37789e-05	0.00164764	0.692184	0.00200047	1.59723e-09	0.246092
ENST00000007516	ENSP00000007516	ENSG00000004779	NDUFAB1	56.8058	35.9995	38.0013	78.1152	69.3558	41.4909	31.8559	56.5056	28.5375	27.8252	129.087	50.3798	36.8317	35.2019	23.6961	20.8597	11.9602	33.7978	36.646	62.7634	32.5425	53.8474	27.679	29.3296	25.012	41.5475	41.1344	47.8909	34.5454
ENST00000007699	ENSP00000007699	ENSG00000006047	YBX2	3.02409e-91	4.78693e-06	0.125295	1.96663	0.941279	2.23924	0.46114	0.198267	0.567397	0.196129	0.056924	0.105793	1.51832e-16	0.0389948	0.113375	0.0474088	2.61681e-36	1.01992e-43	0.410975	0.299209	8.47432e-21	2.36942	0.373544	0.0886918	0.173303	139.096	2.67503e-28	0.0481499	0.448546
ENST00000007708	ENSP00000007708	ENSG00000005882	PDK2	14.375	2.34129	9.79594	9.45154	14.0361	9.54395	7.95936	12.1987	16.2946	18.4297	9.71501	18.0929	12.6468	3.23203	3.17276	23.3307	6.41747	7.07411	7.22514	8.53378	4.97568	10.6146	23.5567	8.41695	8.83891	2.57105	8.78845	3.26628	9.12149
ENST00000007722	ENSP00000007722	ENSG00000005884	ITGA3	0.944217	0.000163001	3.21901e-05	4.98169e-09	0.00133297	3.26549e-07	6.50804e-05	2.6658e-05	0.424521	6.97805e-05	0.0754527	2.72605e-06	0.053396	8.0637e-05	0.234172	0.000193177	4.26895e-05	0.00176621	3.5744e-05	1.98821e-09	0.491601	0.00070654	4.96234e-06	0.000154558	5.96212e-05	8.87056e-05	1.42568e-05	1.30495e-16	0.351067
ENST00000007735	ENSP00000007735	ENSG00000006059	KRT33A	0	0	0	0	0	0	0.354491	0	0	0	0	0	0	0	0	0	0	0	0	0	0	0	0	0	0	0.423964	0	0	0
ENST00000007969	ENSP00000007969	ENSG00000010626	LRRC23	0.2659	2.24912e-07	3.16615e-05	0.000713948	0.0324796	5.93914e-05	9.42543e-16	1.83524	0.337634	1.75114e-06	0.169142	0.618092	0.214746	0.0946556	0.145581	1.49082	0.198005	0.363779	0.0144597	0.443325	6.37663e-41	0.780161	0.86742	0.524574	0.292445	1.90652	1.29805	6.4306e-20	3.04127e-05
ENST00000008180	ENSP00000008180	ENSG00000008517	IL32	2.47247	3.78308	1.09751e-78	2.86657	5.65582	4.14669e-51	4.34984e-38	0.102281	0.863931	0.901753	0.381638	0.852761	0.494174	3.83546	5.21203	1.50606	0.733873	0.338232	0.301414	1.03108	1.06503e-32	5.15442	0.379811	5.99321	0.506481	5.30565e-26	0.167925	4.36297	0.868885
ENST00000008391	ENSP00000008391	ENSG00000008197	TFAP2D	0	0	0	0	0	0	0	0	0	0	0	0	0	0	0	0	0	0	0	0	0	0	0	0	0	0.0508329	0	0	0
ENST00000008440	ENSP00000008440	ENSG00000010072	SPRTN	0.415611	0.318631	1.08139	0.145859	0.356304	0.638967	0.456272	0.267454	0.145701	0.401163	0.225251	0.30337	0.317275	5.11199e-06	0.321829	1.1221e-08	0.0330947	0.457741	0.304058	0.0694554	1.28148e-10	0.169651	0.0941524	3.66829e-05	0.113942	5.08174e-06	0.672537	0.506997	0.0893162
ENST00000008527	ENSP00000008527	ENSG00000008405	CRY1	7.89036	5.4443	6.2156	4.9344	7.90004	13.4124	7.33613	20.9881	16.8675	5.17931	3.74859	7.89184	2.27591	13.9557	5.83844	5.64239	2.75033	7.86051	8.24734	7.22965	5.26878	12.6721	10.7436	6.79154	7.73206	24.9126	17.6446	3.99162	9.31098
ENST00000008938	ENSP00000008938	ENSG00000008438	PGLYRP1	0.488827	1.6949	0.0876941	0	0.466877	0	0.269763	0	3.32624	0.192251	0	0	0.076224	0.505233	0.0974759	0	0	1.704	0.401672	0	0.131259	0.304825	0	2.47336	0.117691	0	0	0	0.221774
ENST00000009041	ENSP00000009041	ENSG00000010270	STARD3NL	11.0822	11.0376	18.2259	11.4024	7.22382	26.3633	8.642	16.7486	12.6878	11.1814	9.98651	16.6999	5.49415	17.502	11.0065	13.3784	2.76138	25.4697	33.7518	13.8212	4.76834	8.85086	9.50246	12.9975	9.51017	18.348	18.3264	9.02647	15.0086
ENST00000009105	ENSP00000009105	ENSG00000008118	CAMK1G	2.41135e-05	5.59794e-05	0.394549	6.30053e-06	5.42165e-05	2.66899e-05	2.47661e-05	2.22265e-06	0	2.63772e-09	0	4.74929e-06	2.13673e-05	3.75199e-05	2.55665e-05	0.66813	3.22292e-05	5.20285e-09	0.192614	2.75557e-06	0	6.24928e-05	0.0987155	0.145916	4.6439e-05	1.17812e-05	2.39716e-05	2.19305e-05	3.78281e-08
ENST00000009180	ENSP00000009180	ENSG00000010278	CD9	81.4448	15.5929	101.392	206.232	0.00163758	1.71106	215.614	0.013241	0.00151387	0.0114835	6.50955	129.126	5.67626	299.162	0.192859	10.155	0.000514663	0.305497	44.0229	203.603	0.000332244	26.661	43.0331	27.3783	31.6709	14.7929	115.263	145.151	36.959
ENST00000009530	ENSP00000009530	ENSG00000019582	CD74	331.692	245.052	10.6298	73.3252	264.206	105.336	84.4771	410.138	316.797	289.045	36.3707	51.7755	51.1448	465.974	462.925	163.645	22.2809	71.4954	64.7628	32.2125	123.038	296.8	111.881	329.987	112.845	39.6831	38.6392	138.489	346.426
ENST00000009589	ENSP00000009589	ENSG00000008988	RPS20	645.144	841.583	380.352	730.551	584.747	926.987	669.026	803.987	521.672	756.551	549.214	355.218	435.164	729.698	1731.74	2224.02	304.28	626.447	670.407	547.892	667.738	563.384	591	1071.94	576.47	391.691	1067.23	1569.44	753.007
ENST00000010132	ENSP00000010132	ENSG00000010219	DYRK4	1.11345	0.67782	0.438637	2.23816	2.22318	3.34012	1.51861	1.66443	1.09385	2.8323	1.39884	0.803975	0.63597	1.12463	2.19119	0.168259	0.21284	2.09418	0.000105947	2.16649	0.47413	1.17542	1.61597	1.37354	0.80587	12.0202	4.26288	3.02395	1.99636
ENST00000010299	ENSP00000010299	ENSG00000009780	FAM76A	2.46301e-43	1.76567e-10	4.33034e-14	6.59554e-16	2.57369e-06	8.44572e-10	2.59025e-09	0.132013	7.38678e-24	5.8378e-07	2.33258e-32	1.06407e-08	3.45184e-05	1.41592e-09	4.30597e-05	2.05048e-08	0.0531132	8.48076e-11	1.05984e-20	1.93724e-60	2.24286e-67	2.34822e-51	5.85838e-20	3.95516e-09	0.000105818	3.14228	4.78201e-26	1.51119e-19	1.65653e-05
ENST00000010404	ENSP00000010404	ENSG00000008394	MGST1	28.2108	0.000150857	0.00086507	19.0106	1.88601	6.765e-06	0.54391	2.85849e-05	36.304	3.12861e-05	1.06137e-05	9.69139	60.6378	3.04934e-05	0.00480996	0.00136847	1.18545	0.412079	4.0023	11.5196	0.000128615	0.014189	1.86505	1.59849e-06	0.000140914	3.54027e-05	0.000148025	9.15386e-06	3.70185
ENST00000011292	ENSP00000011292	ENSG00000091704	CPA1	0	1.50407e-06	0	2.88561e-07	6.00216	8.25813e-09	0	8.54153e-06	0.000380965	1.024e-05	3.5293e-10	8.73912e-06	7.32918e-06	1.47827e-08	1.1486e-08	131.807	32960.3	13.8108	9.33306e-35	1.05066e-08	3.6066	9.67986	1.99728e-06	1.36076	31.3392	2.26665	0	9.88404e-06	0.194139
ENST00000011473	ENSP00000011473	ENSG00000008282	SYPL1	7.41377e-05	0.668647	3.88005	3.9293e-05	4.44099e-05	5.90706e-05	7.4439e-05	4.25875	3.65122e-05	0.85904	1.7987e-13	4.63068	6.98303e-05	4.49753e-05	3.41982e-05	1.78773	4.90664e-05	3.56328e-05	0.630234	4.23184e-05	4.17516e-05	7.04421e-05	3.24569	5.72548e-05	7.51099e-05	56.3462	4.54293e-05	3.92693	0.368699
ENST00000011619	ENSP00000011619	ENSG00000010017	RANBP9	18.6215	18.1907	17.9461	15.4869	11.65	20.1258	65.9241	15.9335	18.8101	22.4606	10.6774	19.2933	11.2364	14.934	16.5758	16.5077	3.94779	14.7303	15.8068	18.3941	5.82944	8.81003	26.7729	13.1516	14.8783	88.8467	23.0659	27.7907	22.9689
ENST00000011653	ENSP00000011653	ENSG00000010610	CD4	19.709	65.6908	7.06597	23.5914	14.5922	9.47267	13.4694	18.2433	87.6258	33.2711	2.75154	7.17	73.8975	46.2817	116.321	8.60324	1.27784	31.2199	4.77435	11.2056	2.34981	14.819	10.2474	137.556	10.5465	13.1592	5.64678	50.814	41.6445
ENST00000011684	ENSP00000011684	ENSG00000008323	PLEKHG6	0.0522579	0.00359083	1.74329e-07	10.2982	18.3218	0.264888	5.6544	0.787625	2.89134	2.38882	0.0330871	0.352716	1.92477	0.78928	0.000227571	0.0576503	0.597186	8.35969	0.676675	4.30664	1.70566	22.044	1.52191	0.0682168	4.00751	0.106902	0.335259	1.05416	1.82414
ENST00000011691	ENSP00000011691	ENSG00000008324	SS18L2	11.2525	25.1985	12.5429	18.4774	17.0896	14.7691	10.3597	12.2362	11.7541	14.4657	9.5434	11.8584	15.6982	15.0194	33.9262	13.7452	3.20446	11.161	22.363	15.6779	8.60855	21.049	8.09482	18.12	13.6301	9.53941	16.3677	38.3908	14.2044
ENST00000011700	ENSP00000011700	ENSG00000048707	VPS13D	1.62057	2.08961	5.62095	3.40494	1.55869	2.95028	2.82386	1.78376	2.90827	1.75589	1.61265	3.7885	0.866032	1.90296	2.74954	3.15371	0.655825	2.37396	2.72725	2.95846	1.78924	0.615289	2.23501	2.68346	2.19163	2.99802	5.21349	2.38615	2.00734
ENST00000011898	ENSP00000011898	ENSG00000011105	TSPAN9	7.93522	2.92538	2.90956	3.00924	4.97939	13.3727	7.69442	5.74284	10.8338	26.5496	29.565	14.8486	13.5106	18.6343	4.98577	19.3198	2.11761	29.3878	20.5891	3.0547	6.33673	4.53538	15.7962	14.4749	3.96548	5.38499	5.55527	3.97474	10.0984
ENST00000011989	ENSP00000011989	ENSG00000186115	CYP4F2	2.17942e-07	0.0445871	4.53969e-39	2.68884e-07	0.730057	9.4672e-09	0.0480483	0.00572448	0.0462644	1.79823e-06	0	4.34665e-24	6.45739e-08	0	0	0	0.00048822	0.0290782	0.000170435	1.55234e-08	3.71132e-08	2.21189e-05	2.04795e-08	0.0162619	0.151121	1.51187e-07	0	0	0.0141257
ENST00000012049	ENSP00000012049	ENSG00000011478	QPCTL	2.16111	2.28267	1.22301	2.06894	3.12669	2.75717	1.48094	3.35127	1.79384	3.85762	0.323523	1.32747	1.79971	2.82587	3.21716	3.4801	0.921691	3.09537	5.62671	1.23626	2.58153	1.99826	2.34218	3.80421	3.04916	1.18307	5.33391	1.30139	2.99142
ENST00000012134	ENSP00000012134	ENSG00000010818	HIVEP2	2.41978e-05	2.25077	0.000486742	1.08831e-05	0.672744	1.18109e-07	0.000425737	0.000400235	0.000930477	0.000558867	0.00241705	8.17833e-06	0.00940711	0.00218132	0.528392	0.00032695	0.00232037	0.00090139	0.0102576	0.00330297	0.000283809	0.00306068	0.000584378	0.00349773	0.00136147	0.000160495	0.56526	0.00808799	0.632648
ENST00000012443	ENSP00000012443	ENSG00000011485	PPP5C	19.0884	16.9056	12.7609	13.4323	13.2387	25.2491	12.9499	30.0285	11.988	17.663	27.6324	11.2337	12.8482	15.9953	17.4713	14.1915	4.91545	15.0023	14.5262	8.67035	10.5466	11.5171	15.061	14.1749	11.2732	11.4286	15.3291	10.5051	15.7872
ENST00000013034	ENSP00000013034	ENSG00000239672	NME1	2.11245	0.00235024	1.13111	0.000171245	1.02788	1.03466	2.35259	0.551183	0.000269713	0.308353	0.00361152	1.11158e-14	7.71387e-07	1.05029	0.000742273	0.0202395	0.212098	3.03132e-05	0.359334	1.84457e-07	0.802367	5.19843e-17	1.90332e-09	1.66575	1.50281	4.18322	9.81362e-07	0.00015297	0.000171593
ENST00000013070	ENSP00000013070	ENSG00000012963	UBR7	7.74145	11.5908	16.8549	15.6479	8.65812	16.2162	11.6214	15.359	8.17124	12.2309	11.015	15.131	5.8257	10.6163	15.1504	14.437	4.83844	7.3378	10.9123	13.3876	5.83345	9.15001	12.3294	10.851	10.8165	14.7135	15.7587	20.6189	12.2337
ENST00000013125	ENSP00000013125	ENSG00000012983	MAP4K5	11.0803	12.0758	19.2567	11.2124	8.4508	28.0346	17.3356	18.2817	19.1358	16.8902	3.44892	11.0313	3.20541	17.3397	11.7569	21.5404	2.73978	15.984	14.9656	17.0735	7.22474	9.69042	27.1677	12.3618	11.8497	9.23741	17.1071	11.3902	15.4611
ENST00000013222	ENSP00000013222	ENSG00000241644	INMT	23.1125	1.90512	0.0575603	4.70056	2.31779	12.9529	22.3787	9.56402	8.54301	12.9793	12.2325	4.78112	3.05306	91.7861	6.41021	6.83802	1.45746	26.3647	20.3085	3.85248	2.84519	0.583492	9.39248	7.97702	2.6154	12.8252	2.04512	2.35475	15.3076
ENST00000013807	ENSP00000013807	ENSG00000012061	ERCC1	6.75789	6.1515	3.90361	4.34265	6.69182	6.83182	5.13409	6.14929	5.80063	8.58466	18.0854	3.57358	2.55119	3.84356	4.36219	8.53516	5.09828	4.26475	7.08696	4.11955	7.57845	4.68478	5.9827	5.17695	3.62305	5.41977	9.70291	5.7581	5.31775
ENST00000013894	ENSP00000013894	ENSG00000011198	ABHD5	8.58928e-23	1.85045e-56	1.44564e-30	0.130526	3.03296e-166	1.74509e-146	1.8998e-30	1.9948e-56	0.352199	1.93899e-77	1.50123e-50	0.139271	2.8986e-91	2.62987e-46	2.87983e-49	3.92625e-41	1.04473e-29	3.0721e-68	6.37063e-133	8.48865e-73	9.61783e-170	8.1044e-93	3.5321e-70	9.21362e-56	1.21227e-58	1.66489e-59	0.136331	2.36115e-73	1.6228e-36
ENST00000014914	ENSP00000014914	ENSG00000013588	GPRC5A	1.08793	4.39513	0.0701929	19.2799	5.9005	1.46085	2.28681	0.650461	33.3292	10.943	0.055866	2.07208	0.093448	73.3631	0.0857487	6.46416	0.363007	10.7492	1.74143	25.1453	0.449341	5.93922	2.98622	0.212565	10.5516	0.64714	36.6315	1.04681	25.4308
ENST00000014930	ENSP00000014930	ENSG00000013583	HEBP1	56.7497	14.7781	10.4109	43.1541	187.146	36.0194	26.5483	29.2366	33.5843	37.6604	24.5919	49.2441	71.763	43.8915	15.9928	60.78	14.1176	25.508	32.1702	14.0051	16.0269	150.884	33.341	32.476	16.6005	25.4914	72.3629	18.0456	36.9257
ENST00000014935	ENSP00000014935	ENSG00000013563	DNASE1L1	2.52704	2.31766	1.30076	1.76646	1.06382	1.4153	0.969717	1.43024	0.861856	1.93228	1.42355	1.48427	1.35493	1.57209	3.20034	3.34203	0.676207	0.439455	3.60392	1.28918	1.93604	0.944513	2.23925	3.98664	1.58443	2.10837	3.86876	2.87398	1.16631
ENST00000016171	ENSP00000016171	ENSG00000014919	COX15	13.3867	7.50986	8.66677	10.8826	6.99184	8.46671	7.47277	12.0588	6.37959	9.38679	6.22095	13.4913	8.84415	5.09767	9.85996	11.0728	1.58386	6.16839	6.87786	8.25184	3.8751	5.43524	8.87449	7.25324	9.45908	7.16309	13.178	10.855	7.18025
ENST00000016913	ENSP00000016913	ENSG00000071203	MS4A12	0	1.67485	0	80.027	0	0	0	0	0	0	0	0	0.0727419	0	0	0	0	0	0	232.394	0	0	11.7937	0	2.63059e-05	1.15187e-06	1.13508e-05	1.05937e-05	1.26404e-05
ENST00000016946	ENSP00000016946	ENSG00000015568	RGPD5	4.15962	3.68821	5.99425	3.92503	3.14895	6.43569	3.63521	5.92298	7.32173	4.54174	3.0422	4.93255	1.93787	4.82171	7.07822	7.69097	1.93562	5.96853	6.16763	5.3272	2.67461	3.46671	5.59544	3.77265	4.77859	20.1398	9.72718	3.37204	4.05637
ENST00000017003	ENSP00000017003	ENSG00000015532	XYLT2	5.48683	3.68075	1.70745	1.27166	4.51804	7.9991	3.51452	6.55339	2.81291	9.18922	3.17079	0.585304	1.80916	3.63647	6.57728	11.4249	3.03857	8.04202	12.3193	1.86866	5.5778	2.77603	3.96823	7.44353	15.4435	4.84015	4.2257	0.798789	7.31852
ENST00000019019	ENSP00000019019	ENSG00000068438	FTSJ1	5.34357e-07	0.55678	0.2959	0.2763	0.954489	1.37403	1.19818e-08	0.261712	0.407108	0.463796	0.145725	0.0933816	0.155016	8.41619e-06	1.75582	0.404657	3.72475e-07	0.51916	1.44069e-05	0.174018	0.767205	2.64567e-13	0.117277	0.178872	1.12333e-05	0.436565	0.464074	0.33502	0.604251
ENST00000019103	ENSP00000019103	ENSG00000080293	SCTR	0.0951724	6.85932e-08	5.61777e-20	0.0409887	19.8392	0	0	0.453745	0.181529	2.19861e-06	0.125765	1.74965	3.02881e-12	6.22575	0	3.19965e-05	13.9133	6.83957e-07	4.28257e-08	0.105088	0	5.25593	1.20971e-08	3.42006e-06	1.68732	0.401487	0.0269306	8.59463e-07	0
ENST00000019317	ENSP00000019317	ENSG00000017797	RALBP1	7.53709e-05	1.58655e-05	4.5461e-05	1.74223	1.3422	2.68457	11.8244	2.96087	1.05667	4.44125	0.2493	2.30609	3.93717e-05	1.94005	0.21204	0.215443	0.254602	3.26173	2.69604	2.63495	8.64635e-05	2.03141	0.620564	0.516626	4.43708	8.10278e-05	0.397413	0.793709	2.61265
ENST00000020673	ENSP00000020673	ENSG00000059915	PSD	0.189419	5.0576e-63	0.425049	1.17152e-36	7.8642e-30	3.2095e-63	4.21459e-22	1.14797e-27	6.66371e-25	3.17716e-26	4.65051e-44	1.77763e-58	1.0375e-25	8.3745e-30	4.07249e-23	1.15269e-76	1.32222e-27	4.88216e-67	2.92882e-64	2.60731e-27	6.91604e-53	4.83487e-57	4.2693e-61	3.1259e-27	0.170615	1.6085e-25	5.93127e-52	5.74957e-23	3.92649e-23
ENST00000020926	ENSP00000020926	ENSG00000019505	SYT13	4.37351	0.312343	14.7871	13.7394	10.9322	0.356202	0.00749352	0.0268239	0.00603298	20.6555	0.227258	6.38419	0.0579187	0.119673	0.0313218	0.0113022	2.14819	0.00874982	0.78961	9.19331	1.50892	8.06726	1.14212	0.0571764	7.53116	0.466074	0.388464	0	0.144239
ENST00000020945	ENSP00000020945	ENSG00000019549	SNAI2	8.44055	11.2549	0.262231	17.0108	2.77423	50.8528	11.7356	3.51904	28.7363	17.6204	2.59382	13.8449	2.40136	9.36158	3.4991	43.8414	1.28892	10.8546	12.0511	5.27219	6.67987	2.93198	47.0475	8.62222	4.26471	4.28724	3.53496	7.20214	19.1006
ENST00000022615	ENSP00000022615	ENSG00000078668	VDAC3	51.7199	49.0187	61.5116	97.5042	61.5169	69.6213	74.1192	105.198	41.2244	50.5144	178.458	80.9965	40.1765	47.1521	44.8644	49.8116	11.51	43.2584	42.0765	86.8144	27.25	53.0808	61.5361	40.7865	41.1145	84.1422	77.4505	67.1451	70.1171
ENST00000023064	ENSP00000023064	ENSG00000021488	SLC7A9	7.85129e-06	1.07762e-05	4.58827e-08	1.72032e-08	40.416	1.41524e-07	5.0188e-06	0.128935	3.33697e-06	4.48721e-05	0	26.7245	3.80713	8.40008e-18	1.37626e-10	0.00837367	2.71432e-06	0.0091422	8.89744e-06	0.00497118	8.82498e-06	19.6132	0.0066322	7.17511e-06	0.325504	0.0144416	0.00713507	2.92514e-08	0
ENST00000023897	ENSP00000023897	ENSG00000022355	GABRA1	1.69751e-27	0	9.51192e-05	0	6.23397e-30	0	0	0	0	0	0	0	0	0	0	0	3.6943e-43	0	0	0	0	3.73592e-12	0	0	0.0497568	3.06325e-92	0.0476789	5.93984e-59	0
ENST00000023939	ENSP00000023939	ENSG00000022277	RTFDC1	20.8357	13.9472	30.5867	23.5921	23.0112	30.2886	25.1355	35.0492	21.329	27.4435	26.246	14.5812	14.3452	23.7066	24.366	29.365	4.47172	25.3702	17.0482	18.8154	11.0836	16.1328	25.3842	23.6008	18.9214	28.8606	26.4696	28.7745	32.8673
ENST00000024061	ENSP00000024061	ENSG00000022567	SLC45A4	5.85315e-06	0.168998	3.56006e-07	1.95206e-07	5.29963e-06	8.68237e-07	5.7729e-07	4.92454e-07	0.0466173	4.59998e-06	0.0502965	1.74568e-07	0.000166592	3.68882e-06	0.0531095	6.4461e-07	1.95393e-06	2.64237e-06	2.75409e-06	2.95511e-07	4.43522e-06	7.56383e-06	3.36625e-07	1.23682e-06	2.30643e-06	3.94651e-06	6.03554e-07	0.0215641	2.12972e-06
ENST00000025008	ENSP00000025008	ENSG00000023287	RB1CC1	6.79103	4.19959	9.57023	2.85687	5.07315	4.30774	7.84646	6.48722	4.36645	6.11343	5.84758	6.0219	4.6779	6.15557	5.62231	4.27517	1.17051	3.89072	5.62197	5.4483	3.74596	5.58743	6.30481	4.17783	1.65974	12.7925	6.27466	4.60497	5.45127
ENST00000025301	ENSP00000025301	ENSG00000023516	AKAP11	14.2294	11.7274	21.1791	6.60062	5.8705	14.9152	10.8395	10.957	6.40718	8.79891	3.98043	11.9488	3.49051	8.42253	17.7984	13.5056	1.57435	6.57856	8.03599	8.94676	3.61749	5.35786	11.7147	12.2853	9.04026	20.3561	15.8699	9.86309	6.74377
ENST00000025399	ENSP00000025399	ENSG00000023734	STRAP	2.14415e-08	0.298692	6.60855e-10	7.26121e-10	1.58149e-13	2.25182e-34	2.32759e-48	7.29627e-47	2.69981e-31	4.52986e-37	7.6448e-10	6.02122e-12	3.29608e-07	0.275735	0.233398	2.61494e-06	1.62564e-22	2.3095e-60	2.07841e-17	2.3671e-09	1.31902e-12	0.307861	2.03763e-15	3.20771e-07	6.52699e-06	1.48565e-16	1.24895e-27	0.108273	7.12688e-16
ENST00000026218	ENSP00000026218	ENSG00000007541	PIGQ	3.23066	1.27557	1.65289	0.092031	3.64299	3.38453	0.735887	3.53469	0.293724	1.35509	1.01291	0.455953	1.00785	3.44087	0.621923	3.04627	2.73785	0.31515	5.05584	1.45444e-12	1.76187e-05	0.00254853	0.728621	0.000278925	0.480715	0.662647	3.39599	0.238771	0.944688
ENST00000027335	ENSP00000027335	ENSG00000079112	CDH17	0.0173332	10.5511	0	271.573	218.293	0.418507	0.835745	3.97594e-07	0.0858919	1.3874	0.0786893	0.458474	0.0551831	0.0154352	0.697366	0.0579549	0.148188	0.0248526	0.219532	154.312	0	236.294	21.7701	1.96377	1.16065	0.470663	2.41774e-13	0.897811	0.678472
ENST00000028008	ENSP00000028008	ENSG00000026297	RNASET2	2.22394e-43	4.70935e-58	9.55854e-219	2.89682e-48	2.14274e-18	1.10669e-83	2.06008e-203	3.30724e-142	1.1722e-94	1.91134e-46	9.14977e-56	5.55066e-185	2.20161e-67	5.56386e-19	6.88125e-102	6.95456e-33	2.33437e-11	1.39949e-49	0.0030368	8.03711e-57	9.81442e-24	1.06787e-15	8.93869e-30	7.08047e-32	9.28908e-39	1.16111e-27	0	2.91268e-63	3.28172e-104
ENST00000029410	ENSP00000029410	ENSG00000027847	B4GALT7	7.95142	6.3204	5.81589	3.41985	5.95534	8.32925	5.04801	9.83436	5.20494	8.33586	3.92246	3.51783	4.90496	7.61625	6.27175	11.1658	4.33094	9.72337	9.3005	2.5776	9.03462	5.50312	4.60138	7.28183	6.52102	9.65848	6.52328	2.85579	6.559
ENST00000031146	ENSP00000468864	ENSG00000029364	SLC39A9	10.2735	9.28698	15.5683	16.4613	13.8018	13.9475	11.0729	13.2742	8.20691	11.6686	3.28537	21.1612	14.8415	12.2097	9.38174	9.17347	4.18898	10.4984	14.1981	13.3065	14.7786	11.3043	11.3193	9.5238	13.4785	7.38285	19.0545	12.8942	8.72351
ENST00000033079	ENSP00000033079	ENSG00000031003	FAM13B	17.1527	12.5302	10.3031	7.96746	5.42402	24.1037	15.9771	10.7325	9.01941	9.33576	6.00666	11.3535	3.09657	9.82446	15.6863	18.6513	1.67977	9.75104	11.8432	11.8416	4.59648	5.37253	20.7947	12.3949	7.64239	26.6683	8.76309	16.0436	14.7097
ENST00000034275	ENSP00000034275	ENSG00000031823	RANBP3	4.02916	7.95001	9.59815	4.67721	4.14823	11.9769	6.93558	13.3135	3.51829	7.27935	3.93843	3.0083	3.06717	2.88161	4.13958	10.2638	3.3803	8.06658	10.334	5.3786	4.94314	0.049612	8.16663	9.23215	8.06341	7.20875	8.7566	6.9663	7.96624
ENST00000035307	ENSP00000035307	ENSG00000033100	CHPF2	15.7469	14.4122	4.66943	4.96272	8.65946	11.6156	6.28568	6.47245	9.43673	16.5561	4.69476	3.03961	3.57104	11.0206	14.0376	9.42704	4.49495	14.7031	12.0828	4.88975	10.4121	8.66489	8.32712	13.7054	14.7037	7.53977	7.10583	6.09833	15.5496
ENST00000035383	ENSP00000035383	ENSG00000033122	LRRC7	4.17941e-16	0.0497917	0.295375	0.000357032	2.39286e-06	1.30323e-06	2.0351e-12	0	1.62555e-06	1.37814e-05	1.26354e-13	0.0642422	1.12018e-06	0	1.32322e-06	6.51706e-08	1.44275e-06	1.65217e-06	2.331e-06	1.90515e-05	0	1.62578e-13	0.0213695	1.66046e-06	2.02027e-06	3.28924e-06	1.61803e-05	0.00624049	1.52614e-10
ENST00000037243	ENSP00000037243	ENSG00000034713	GABARAPL2	123.499	60.4287	150.674	71.9247	43.3937	82.7486	58.9455	108.257	68.6283	81.2648	172.823	97.399	44.0825	81.1901	63.1554	76.9193	15.5421	88.5531	86.7751	68.03	41.3392	46.5156	78.0529	72.9937	56.115	85.1415	97.8049	76.8155	73.3693
ENST00000037502	ENSP00000037502	ENSG00000034971	MYOC	1.22251	0.168336	0	5.96461	2.37134	2.19145	8.36355	0.746047	4.47757	2.96484	3.1747	0.471053	0	3.31581	0.49086	1.01396	0.946656	0.023145	4.22457	8.47372	4.89481	3.22924	6.11908	0.000358149	49.6859	1.21591	0	0.000188539	0.858272
ENST00000037869	ENSP00000037869	ENSG00000035141	FAM136A	11.6814	16.5589	9.64062	28.4306	23.2738	14.8175	14.5589	18.945	6.46446	9.97399	10.262	16.806	16.0811	10.4841	9.36242	9.03083	5.65334	13.1167	14.1752	20.2428	18.8333	20.4156	12.5664	8.60813	13.2021	10.2541	29.0537	20.5062	13.7704
ENST00000038176	ENSP00000038176	ENSG00000035681	NSMAF	7.5376	16.9673	8.03996	12.2987	6.67939	12.5045	12.3369	8.00214	10.9458	9.36265	5.83313	7.31994	2.94479	9.11078	18.1654	9.40514	3.04832	9.69808	9.48783	12.3316	4.16635	7.9704	13.8391	13.7432	8.60687	6.7848	17.6259	19.1494	13.4859
ENST00000039007	ENSP00000039007	ENSG00000036473	OTC	0	0.288097	0.261826	6.87191	100.059	0.315072	0.310893	4.58488e-08	0.424634	0.33298	0.0648031	0.287548	203.185	1.15978	0.240799	0.297526	0.207999	0	0.349386	1.09263	0	76.8025	0.620727	0	4.1915	0.221801	0.108937	1.03189e-05	0.241849
ENST00000039989	ENSP00000039989	ENSG00000052841	TTC17	9.3273	10.4412	8.91873	9.7066	9.46072	13.6355	5.63675	11.44	8.38019	10.3441	3.47072	9.83084	3.9313	11.1328	10.305	16.772	4.01057	10.5386	11.0567	10.7773	8.55676	10.9584	9.33719	10.5354	9.64454	8.42856	31.3499	7.71474	8.3688
ENST00000040584	ENSP00000040584	ENSG00000037965	HOXC8	3.94208	0.944568	0	0.120607	0.045964	0.1271	0.0690531	0.152965	0.816986	0.0245136	0	2.09388	0	0.0317665	1.45302	3.00933	0	1.27593	0.0395806	0.086101	0	0.282519	0.0213293	0	0.0355519	0.682137	0	0.0195869	0.0278191
ENST00000040663	ENSP00000040663	ENSG00000037757	MRI1	1.89135	3.79	1.7481	2.23275	3.74142	4.70972	3.96921	5.00831	2.46226	5.65682	1.7492	4.01047	4.06294	1.53525	8.18778	5.10699	1.89151	7.43789	3.97683	2.15048	3.5234	3.77034	4.07483	5.92229	6.21681	0.538795	3.99175	2.41703	5.68407
ENST00000040738	ENSP00000040738	ENSG00000038219	BOD1L1	6.11257	10.4103	8.58302	4.50015	4.70993	9.29613	6.09445	7.9019	5.94049	6.83552	2.73237	7.62317	1.71778	5.41258	15.2167	11.5069	1.24071	7.08215	5.0462	6.16006	3.27854	4.53332	8.86878	11.6259	5.62764	10.7274	9.0956	9.88845	5.15346
ENST00000040877	ENSP00000040877	ENSG00000059588	TARBP1	5.41962	7.67769	7.39215	7.55425	4.61882	5.27886	5.2225	9.93966	3.79867	5.25675	1.55019	5.16546	2.20997	4.73623	11.0343	1.75818	1.37415	6.58163	8.34943	6.43792	4.94572	4.22453	3.90906	7.03202	8.54942	6.27453	5.44413	9.33935	3.35916
ENST00000042381	ENSP00000042381	ENSG00000039523	FAM65A	12.4695	13.0063	12.3294	3.09391	4.98638	14.7702	9.00362	6.58365	18.7805	20.1616	12.7059	6.79501	2.79186	20.8159	21.8981	17.9786	4.99551	23.0423	13.7377	5.16551	4.27006	4.38188	14.876	31.6578	6.47681	14.2867	6.72833	6.12112	19.7961
ENST00000042931	ENSP00000042931	ENSG00000039987	BEST2	0	0	0	1.53678	0	0.025036	0	0.0188382	0.0178828	0	0	0	0	0	0	0	0	0.073437	0	0.707655	0	0	0.0108785	0	0	0.0448084	0	1.83431	0
ENST00000043402	ENSP00000043402	ENSG00000040608	RTN4R	6.31239e-09	2.84984e-06	0.123268	1.03811e-08	0.205042	0.654185	4.98133e-09	0.0817071	2.27573e-09	3.82045e-09	3.63508e-09	2.11917e-08	2.68667e-09	1.09337e-06	7.00085e-07	0.108885	0.211632	3.01405e-09	0.180452	2.67343e-08	6.89527e-09	6.47672e-09	0.0937292	0.392926	1.55995e-22	7.50485e-09	1.92085e-06	1.10762e-08	4.49537e-09
ENST00000044462	ENSP00000044462	ENSG00000041357	PSMA4	0.369236	0.629549	0.325266	0.25223	0.183984	0.307958	0.172515	0.20986	0.525211	0.245348	0.648926	0.672682	0.42208	0.404704	0.26035	0.24285	0.013612	0.135123	0.297392	0.319493	0.125088	0.159013	0.529319	0.349473	0.138764	0.344429	0.0915305	0.331527	0.439026
ENST00000045083	ENSP00000045083	ENSG00000042062	FAM65C	8.20411e-05	4.63333e-05	0.000256923	0.000628435	5.78689e-05	0.000102822	1.9626e-05	4.93285e-05	0.037966	9.03679e-05	0.0226502	0.987293	1.66649e-05	0.000145965	1.26702e-05	2.56925e-05	6.34339e-06	1.06059	0.000220106	0.294324	0.276744	9.7425e-06	9.2316e-05	3.63901e-05	0.35939	0.000159133	0.466839	0.000194567	0.12193
ENST00000045347	ENSP00000045347	ENSG00000042317	SPATA7	4.134e-08	0.374301	1.15014	1.55633e-20	9.14642e-07	0.361704	1.367e-38	0.233385	1.24437e-36	0.481163	1.02279e-12	0.395517	2.19671e-29	0.405591	6.21575e-10	0.704419	0.0668961	6.64179e-19	0.475873	0.000456895	3.03618e-42	0.56489	0.00330819	8.16105e-33	0.0657807	6.88775	1.39936	0.22316	1.02362
ENST00000046087	ENSP00000046087	ENSG00000042813	ZPBP	0	0	0	0	0	0	0	0.178356	0	2.02868e-05	0	1.59876e-06	1.69225e-05	0	0	0	0	0	0	0	0	0	1.73417e-05	0	0	27.8183	4.15109e-07	0	0
ENST00000046640	ENSP00000046640	ENSG00000040531	CTNS	9.08995	6.48656	4.25133	1.5675	3.9544	8.18735	2.34368	4.28376	4.2157	7.80464	2.40071	4.43941	2.26352	7.18552	5.76643	6.84088	3.20019	6.79798	5.97249	1.63118	3.85783	3.32791	3.5074	6.30976	3.74729	9.18771	3.62396	1.4517	6.50665
ENST00000046794	ENSP00000046794	ENSG00000043462	LCP2	0.917559	5.81835	0.186089	1.53096	0.686198	0.437547	0.50607	0.365392	4.51105	0.543596	0.179726	0.433327	0.507554	2.18154	7.79655	0.33387	0.0559014	1.51969	0.329142	0.691068	0.162946	1.72319	0.668367	4.67462	0.647386	0.119077	0.214602	2.69528	0.775401
ENST00000052569	ENSP00000052569	ENSG00000047932	GOPC	12.5178	15.7046	8.65803	10.1564	9.53687	14.8122	4.4628	16.578	9.41387	10.4156	0.211978	9.71037	6.88057	11.8994	16.6303	11.3509	2.34391	12.4311	12.7996	11.0424	6.46101	9.93387	12.2802	8.91914	9.40155	16.817	27.4822	9.79065	8.12905
ENST00000052754	ENSP00000052754	ENSG00000011465	DCN	5.50879	0.87149	0.0922431	5.41156	0.703014	10.8879	6.42004	4.67046	20.533	34.207	4.28833	5.09833	2.57014	4.23548	2.03285	30.528	0.554403	9.81814	2.55331	3.77186	0.511519	0.519927	15.4417	0.0818783	1.86247	2.23177	0.251489	2.32067	27.8933
ENST00000053243	ENSP00000053243	ENSG00000048462	TNFRSF17	2.52815	9.76662	2.61692e-06	14.1514	20.8981	0.133304	0.802258	0.30054	0.243401	5.13515	0	0.128264	0.0455986	0.797934	13.8025	0.464539	0	4.84173e-07	0.218449	17.433	2.6417	15.3982	1.19317	8.68206	8.09255	1.50686	1.32696e-06	50.2361	13.4379
ENST00000053468	ENSP00000053468	ENSG00000048544	MRPS10	18.4962	17.1401	14.4031	18.8531	13.2634	23.259	29.2499	13.8574	11.854	11.399	28.1505	17.1497	14.5279	14.0186	17.6207	11.5139	3.03264	14.602	13.7097	15.2524	10.5687	11.7649	15.4288	12.3228	13.1756	18.0159	25.6848	23.3811	17.7643
ENST00000053469	ENSP00000053469	ENSG00000048545	GUCA1A	7.45431e-06	8.10743e-06	5.04363e-06	2.65764e-06	0	0	2.66017e-06	0	2.08251e-06	0	0	0	0	0	0	0	0	0	7.82809e-06	1.57026e-07	0	9.00867e-06	3.28986e-06	0	0	3.27866	0	3.57433e-06	4.74579e-06
ENST00000053867	ENSP00000053867	ENSG00000030582	GRN	61.32	81.6123	19.6847	39.7333	76.6041	78.7952	145.024	39.6967	141.069	156.096	44.0947	21.3368	32.155	244.134	97.1024	47.0403	18.3406	154.781	72.5884	21.7186	56.7389	67.0847	38.6179	155.572	73.853	43.4481	63.286	33.3645	140.178
ENST00000054650	ENSP00000054650	ENSG00000041988	THAP3	6.34427	4.87892	5.60983	1.58975	4.57032	6.6131	3.32216	7.07868	2.84093	9.88185	5.95934	2.26337	2.72931	4.28046	7.21958	10.1007	2.25439	5.58207	5.66126	2.24399	5.42252	4.49854	6.24497	7.10677	2.32593	6.28457	5.5398	4.50024	5.89648
ENST00000054666	ENSP00000054666	ENSG00000049245	VAMP3	62.9347	41.6439	32.644	61.7834	48.8074	73.1427	67.9902	51.6603	73.0216	54.5497	37.2459	58.6446	39.2542	86.4786	30.902	52.9155	6.44496	67.2975	37.7587	55.0419	19.6212	37.152	67.3169	44.9038	52.4833	51.5186	54.3106	38.6148	68.8339
ENST00000054668	ENSP00000054668	ENSG00000049247	UTS2	0	0	0	0	0	0	0	0.512391	0.191657	0	0	0	0	2.55483e-93	0	0.21798	0	0	0	0.0318493	0	0	0	0	0	0	0	0.205993	0.0789948
ENST00000054950	ENSP00000054950	ENSG00000049449	RCN1	19.0274	18.6759	14.4652	18.1365	13.6865	44.7315	11.5262	27.5509	23.1884	21.1684	4.95826	11.313	21.6392	18.1731	7.35954	35.0745	2.54741	50.6197	34.7137	7.32694	27.5464	13.4277	14.9918	6.17657	10.914	12.2755	25.3832	7.08344	39.238
ENST00000055077	ENSP00000055077	ENSG00000049541	RFC2	5.28373	13.3684	5.34306	19.3634	6.98988	9.35837	10.2049	10.4683	5.60942	7.47612	5.02719	5.46941	6.50691	10.0773	13.279	8.20676	2.61776	10.1586	6.27368	8.25638	4.40983	6.30717	8.17363	8.11052	5.66345	7.07963	7.52756	22.8421	8.77858
ENST00000055335	ENSP00000055335	ENSG00000049769	PPP1R3F	1.23808	0.459813	1.73331	0.161794	0.300419	0.600954	0.096558	0.867568	0.327122	0.214526	2.29514	0.305671	0.129416	0.522792	0.387988	0.742013	0.0787185	0.100909	0.575547	0.342802	0.120579	0.311502	0.653923	0.453387	0.359152	0.780834	0.226944	0.250035	0.519109
ENST00000055682	ENSP00000055682	ENSG00000050030	KIAA2022	0.436976	6.62415e-06	0.661329	0.149638	0.136727	0.184005	0.0983734	0.028369	0.0264147	3.16763e-06	3.4419e-06	0.187477	2.42194e-06	0.146823	0.0346292	0.219514	0.182139	0.0396163	0.708593	0.227101	0.0561348	6.67579e-06	0.404019	0.0447111	0.109513	0.0709203	0.222737	0.0569945	0.0400167
ENST00000056217	ENSP00000056217	ENSG00000050327	ARHGEF5	0.794731	0.803836	0.120151	6.52122	11.1978	3.31351	6.45065	8.93742	1.40924	4.49037	0.222096	4.05725	1.64406	4.92522	2.08502	2.64766	1.34669	4.401	9.36899	6.48992	2.05154	8.3728	2.50836	1.88906	8.78851	1.49957	18.6922	3.2084	2.43053
ENST00000056233	ENSP00000056233	ENSG00000050344	NFE2L3	1.319	3.75497	0.565836	2.71105	3.1378	0.572219	0.937936	0.589116	1.91459	0.627712	0.190613	1.51472	0.328051	1.56736	3.78982	0.546868	0.427064	7.5791	1.20542	1.18303	0.95643	2.10952	0.874972	2.5615	2.24164	0.918283	0.322825	3.44105	0.773437
ENST00000057513	ENSP00000057513	ENSG00000050730	TNIP3	0.137262	5.08699	0.183846	0.251758	0.244135	0.135856	1.11616e-35	0.0928526	0.564623	0.186735	0.0194563	0	1.04777e-06	0.882418	0.437662	1.85782e-38	0	0	1.66091e-37	0.100889	2.0004e-10	0.339193	0.0432844	0.32852	0.067848	2.45724e-10	0	0.958844	0.069224
ENST00000060969	ENSP00000060969	ENSG00000052723	SIKE1	1.81842	2.89693	1.01774e-05	0.808641	0.626676	1.91911	1.27094	0.858628	1.90998	0.867728	0.908351	0.846873	1.10812	4.65874e-06	2.2574	1.47845	0.000273594	2.14629	0.40676	0.25567	0.466156	1.48173	0.57832	0.66713	1.49018	1.20072	5.11432	1.63722	1.71092
ENST00000061240	ENSP00000061240	ENSG00000038295	TLL1	0.718301	1.18609	0.119538	1.08582	0.258894	1.50263	0.385178	0.162973	0.931224	2.58634	0.0952651	0.880401	0.00972314	1.42382	1.00712	0.287867	0.176619	3.87365	0.47647	1.01064	1.78565e-84	1.22199	0.718164	0.0202021	0.315914	0.134081	0.508641	0.483011	2.28838
ENST00000062104	ENSP00000062104	ENSG00000053438	NNAT	1.98283	0.516833	2.02995	9.37458e-15	0.834785	1.39183	0.444645	3.75146	9.94299	0.34098	5.20941e-20	4.21801e-21	2.53573e-06	4.50837e-15	7.7498e-86	1.78663e-57	5.0398e-16	121.648	1.49588	5.34624	1.50075e-11	0.938201	0.788601	3.66581e-22	6.05391e-22	0.561978	8.02872e-15	0.278233	1.51076
ENST00000064571	ENSP00000064571	ENSG00000054803	CBLN4	18.6889	0.141122	2.98809	0.070531	0.0818761	1.84596	0.227186	0.224499	0.683233	0.967278	0	0.571466	0.38985	0.82006	0.112006	2.05578	0.114711	0	0	0.0505525	0.0660599	0	0.312519	0	1.10197	3.50863	2.9844	0	0.0161052
ENST00000064724	ENSP00000064724	ENSG00000013297	CLDN11	1.19473	1.75849	20.382	0.784371	0.446484	0.622982	3.88081	5.06084e-06	10.5566	37.4628	0.86188	0.564024	0.198803	0.000213254	0.789079	44.3856	0.0827917	2.01581	5.33727	0.266368	1.38391	0.512974	1.41671	0.818894	0.714237	93.5033	0.110739	3.91895e-06	6.41832
ENST00000064778	ENSP00000064778	ENSG00000054965	FAM168A	10.716	8.68278	63.4619	7.81662	6.10094	13.2894	8.21069	11.7702	8.79688	14.852	4.951	12.6771	3.57625	7.98057	8.73	14.7959	1.68522	9.08518	8.66145	9.52131	4.75925	5.81234	16.1417	8.25049	7.12999	7.09382	12.6788	7.98803	7.8082
ENST00000064780	ENSP00000064780	ENSG00000054967	RELT	0.838138	2.6018	0.980891	0.185611	0.0733557	0.184369	0.62694	7.88595e-08	0.836802	0.00025631	0.131509	0.0909748	0.377472	0.77088	2.21338	0.114498	0.277182	1.53097	0.0823326	0.0950538	0.000141501	1.22727	0.278942	3.69605	0.000615179	0.164521	0.136455	0.316125	0.540657
ENST00000066544	ENSP00000066544	ENSG00000004897	CDC27	9.36682	11.1829	8.58408	6.92173	6.46873	14.7547	8.36262	8.29154	10.1942	8.10675	6.70655	7.85135	5.05166	9.20124	9.53923	7.87257	1.61369	11.6249	7.20278	7.83803	3.37704	5.12163	9.34488	8.38105	6.14843	12.426	18.2672	10.0401	8.89235
ENST00000070846	ENSP00000070846	ENSG00000057294	PKP2	2.34035e-05	4.25405e-05	0.557663	0.218787	0.413811	4.78386e-06	5.53102e-05	1.25993	0.365994	4.35959e-05	0.970871	1.12575e-05	0.105556	3.06786e-06	3.46012e-05	4.98328e-05	4.59506e-05	4.89081e-05	0.000111039	0.24651	7.72412e-05	0.000192413	2.35182e-05	6.76976e-05	0.000231854	0.000299876	7.33814e-06	6.0409e-07	0.000120545
ENST00000072516	ENSP00000072516	ENSG00000196083	IL1RAP	1.9265	5.10111	2.48112	0.462924	0.023487	0.00356785	2.54314	3.17405	3.63425	1.89097	1.27863	1.67168	3.46637	3.28273	2.03505	1.52902	0.381532	16.146	1.55739e-05	0.991268	1.27321	2.66839e-09	3.64259	1.74328	2.70028	0.0260316	4.20411	0.452424	2.52598
ENST00000072644	ENSP00000072644	ENSG00000058799	YIPF1	2.8498	5.66445	3.7101	5.3827	4.98227	5.46706	4.54597	5.37548	2.41154	5.80612	1.55921	4.28683	6.9539	3.65992	3.80066	3.50438	1.56453	6.77346	9.82581	4.79456	5.69085	4.7927	2.77565	3.06648	5.17429	2.3758	11.0454	8.39797	4.61637
ENST00000072869	ENSP00000072869	ENSG00000133597	ADCK2	6.04095	5.59847	8.08952	6.66976	3.97122	10.019	6.8471	10.2912	3.38743	10.6412	3.74694	2.4602	2.98041	10.4956	8.28472	7.92916	2.65248	6.83682	7.17379	4.10199	5.93953	6.12952	4.70796	7.35953	6.83711	3.74935	9.78011	5.98278	6.32886
ENST00000074304	ENSP00000074304	ENSG00000040933	INPP4A	5.66506	9.28684	7.28809	4.08036	4.01403	5.62991	5.60222	3.33136	5.05949	7.23376	2.90158	2.95365	1.46508	6.13971	13.878	3.95984	0.706377	3.8298	3.14822	6.45075	1.83916	4.95277	5.84835	10.8393	4.54168	5.54868	4.42511	7.10014	7.66265
ENST00000075120	ENSP00000075120	ENSG00000059804	SLC2A3	17.1745	79.6663	12.5339	3.28946	5.44863	7.84634	6.33394	0.999883	94.386	48.0787	3.34778	1.69639	2.7624	26.5821	29.924	4.76154	2.32244	41.9815	7.2736	18.8333	0.707612	2.99244	9.99912	15.1642	5.24965	4.83569	5.29004	16.7149	124.77
ENST00000075322	ENSP00000075322	ENSG00000136960	ENPP2	22.0623	28.0645	1.64206	10.0705	18.3657	20.4334	2.02141	24.0755	25.0657	17.9599	1.32858	41.1937	11.169	21.4506	51.2114	3.33164	2.35073	43.8632	4.2513	5.78361	0.480143	22.3485	64.9411	10.3736	8.9194	15.384	7.3948	26.4327	15.6962
ENST00000075430	ENSP00000075430	ENSG00000060069	CTDP1	0.894276	0.288395	0.625366	5.38403e-06	0.332373	1.02253	0.31542	0.169675	0.50373	0.811207	8.44249e-06	0.0715125	1.70655e-06	1.51305	0.773541	0.381142	0.248447	0.75357	0.198516	3.65082e-07	0.813326	1.36819	0.226314	0.293076	0.421672	0.964535	0.562875	0.225653	0.565344
ENST00000075503	ENSP00000075503	ENSG00000060140	STYK1	0.39072	0.827011	1.08849	8.53486	0.79977	0.656799	1.79146	1.84491	0.0863127	1.82612	0	0.320314	0.0630794	0.289019	0.367984	0.0509252	0	0.467378	9.9109	8.68693	0.333796	1.25274	0.652627	0.330667	6.8443	0.32977	0.103574	1.41271	1.33499
ENST00000078429	ENSP00000078429	ENSG00000088256	GNA11	10.9728	6.16541	9.43771	12.6547	64.2365	12.8602	7.12454	12.5709	8.7707	14.011	8.54651	2.96494	2.56222	14.7257	2.66729	14.9218	5.45801	12.1456	18.4043	7.10673	13.5079	70.9114	7.98832	8.98429	16.4659	14.1833	5.30097	0.94306	8.74564
ENST00000078445	ENSP00000078445	ENSG00000060566	CREB3L3	0.0753948	8.89663e-12	0.131021	1.02797	135.493	0	0.0157227	0.0131704	0.0318974	0.150595	0	0.176499	23.6678	0	0.0338563	0	0	0	0	0.268705	0	205.225	0.0293466	3.02136e-11	2.03433	0.314269	0	2.71925e-26	0.0429826
ENST00000078527	ENSP00000078527	ENSG00000060642	PIGV	9.51759	2.85156	2.44621	9.3657	6.59218	6.42814	5.05069	12.1667	3.85527	9.89401	1.45667	10.097	16.4865	4.59437	3.35822	5.87989	2.11918	7.19112	7.92467	6.73303	3.88672	4.30083	6.37573	3.3717	7.36825	18.8657	11.8027	6.11747	4.79527
ENST00000080059	ENSP00000080059	ENSG00000061273	HDAC7	8.22186	12.2574	1.71064	0.733497	3.357	6.23572	3.29392	5.4287	4.89336	17.7211	3.03393	1.63996	0.264685	14.6239	9.96783	10.2454	1.54083	12.8644	9.07098	0.000339988	6.51666	0.7865	5.04228	16.5341	6.71295	0.856323	2.18145	1.90077	7.63996
ENST00000081029	ENSP00000081029	ENSG00000061794	MRPS35	33.1906	24.748	21.7587	59.5266	45.7944	38.2125	28.5998	38.3616	15.1702	18.1192	37.0794	51.025	35.6296	22.2623	21.5477	17.7725	6.40747	21.984	26.9036	41.3962	14.9933	36.7162	22.5147	15.8334	34.5949	26.2431	54.0924	27.7703	28.1546
ENST00000083182	ENSP00000083182	ENSG00000062725	APPBP2	8.98687	7.80915	14.7852	6.31842	5.79952	14.1304	8.2294	10.4813	10.7078	10.0587	2.96715	10.7376	3.81556	7.32816	8.90305	14.9922	2.14586	8.95122	10.9851	8.40051	3.86682	5.85775	13.1949	8.39205	9.19153	19.9076	15.1121	6.47731	9.26454
ENST00000084795	ENSP00000084795	ENSG00000063177	RPL18	350.19	402.188	144.267	271.32	494.755	552.827	360.719	533.243	209.341	578.838	220.768	43.4445	103.327	338.59	793.017	1563.99	346.441	449.686	574.187	199.304	558.706	458.129	246.606	709.618	531.498	163.896	307.884	406.267	415.786
ENST00000084798	ENSP00000084798	ENSG00000063180	CA11	8.62862	1.91327	40.274	1.3651	3.3954	11.2524	3.9573	8.7921	1.69933	6.22642	1.04662	3.55717	0.185096	3.73377	4.51387	36.8251	1.24085	0.734979	4.67398	2.08744	1.07934	1.87298	30.269	3.47113	2.66694	3.67786	3.55564	3.29641	2.20567
ENST00000085068	ENSP00000085068	ENSG00000063241	ISOC2	2.65117	0.426376	0.0162195	0.748195	8.20478	4.47591	1.14549	5.47261	1.50065	3.73975	3.56981	1.78697	8.42458	1.72914	1.30009	2.06694	0.969796	1.65938	3.63394	1.14774	3.11956	6.75257	1.397	2.84933	3.00376	2.4046	0.734163	0.32555	2.00133
ENST00000085079	ENSP00000085079	ENSG00000063245	EPN1	17.3275	14.6208	12.9592	11.2593	50.6498	11.0236	9.42511	12.235	11.4347	16.7874	14.6005	5.86888	10.5001	17.2519	6.67012	22.5872	12.9379	13.7828	24.0805	6.38029	10.6075	47.2323	6.0379	18.0122	30.2616	19.1416	7.5019	4.82248	8.55746
ENST00000085219	ENSP00000085219	ENSG00000012124	CD22	5.503	49.0227	2.61296	5.82768	1.11063	0.803226	0.383824	36.8583	0.227679	3.40488	4.62017e-10	0.43452	0.153358	1.63367	131.066	61.8584	7.98687e-10	0.928204	0.569238	3.40577	6.83675e-06	1.81557	2.11438	71.6073	1.82872	1.53352	0.49876	135.9	4.30058
ENST00000086933	ENSP00000086933	ENSG00000063515	GSC2	0	0	0	0	0	0	0	0	0	0	0	0	0	0	0	0	0	0	0	0	0	0	0	0	0	1.5675	0	0	0
ENST00000155093	ENSP00000155093	ENSG00000067646	ZFY	0	2.10458	0	4.95055e-05	0	0	1.14383	0	7.23391e-07	1.90216	0	0	1.20733e-11	0	0.000109035	0	0	1.93102	0.000199794	0.375113	0	1.06132	0	0	0.287138	3.82406	0	0.574475	1.41825
ENST00000155674	ENSP00000155674	ENSG00000069998	CECR5	3.94166	1.96178	0.303777	8.48069	0.160414	3.35036	1.43682	5.85784	2.67949	2.47292	6.61999	2.56296	4.29742	1.75707	1.9566	2.61305	0.000300115	2.55334	5.41251	2.4004	0.0180886	8.76548	2.58198	2.1236	2.64085	0.00202641	0.00317399	4.59362	1.33462
ENST00000155840	ENSP00000155840	ENSG00000053918	KCNQ1	54.2378	3.43077	0.647911	5.92953	29.8271	5.26201	1.39102	9.10137	7.955	18.0421	10.1676	3.74585	0.719444	10.0375	3.13969	0.947154	6.1155	4.98454	4.69572	4.35511	3.9118	12.8824	1.90144	5.34368	15.5086	1.35529	20.6878	0.555851	5.76644
ENST00000155858	ENSP00000155858	ENSG00000070985	TRPM5	4.68292e-19	1.1733e-10	0.00258683	0.343355	1.87398	0	0	4.46848e-13	0	2.90222e-06	0	1.31184e-08	0	1.71637e-09	4.50434e-17	0	0.26974	0	0	0.00140785	0	0.81056	0.00175917	0.00266875	0.00310677	0.0038191	2.74967e-12	4.98957e-12	8.82892e-24
ENST00000155926	ENSP00000155926	ENSG00000071575	TRIB2	10.479	9.37901	10.9653	1.22761	3.16382	15.5595	1.24703	3.19835	3.04614	5.77386	4.02782	2.68848	0.872433	7.10615	20.5847	17.3574	0.663901	14.4795	6.20427	1.16377	5.50348	3.77576	3.55415	18.0103	7.1295	11.8663	1.54372	5.92747	8.68577
ENST00000156084	ENSP00000156084	ENSG00000068308	OTUD5	3.35703e-05	6.19746e-05	0.000297717	6.85618e-06	3.00068e-05	2.57299e-05	1.34102e-05	1.3336e-05	2.11781e-05	2.72789e-05	1.29152e-05	2.02678e-16	5.53402e-06	0.000125341	1.02908e-05	5.49542e-05	0.0517441	3.34416e-05	2.58114e-05	1.91549e-05	7.06854e-05	0.902121	1.59936e-05	7.69689e-05	0.000115012	4.82929e-05	1.88069e-05	1.69832e-08	2.14493e-05
ENST00000156109	ENSP00000156109	ENSG00000068394	GPKOW	10.753	8.43368	17.6385	9.61997	10.5909	12.1691	9.24324	16.0618	7.78719	11.387	7.68516	7.30418	5.89318	10.6029	10.1897	10.6307	2.20761	9.93527	9.18484	8.82553	6.7874	7.6836	11.7031	11.3601	9.60666	9.07391	8.61162	9.54551	11.0564
ENST00000156471	ENSP00000156471	ENSG00000021776	AQR	3.81642	3.82877	4.75367	4.17031	2.79761	5.63207	2.99375	6.42292	2.66043	3.08749	1.02943	6.02842	2.13222	2.47145	4.51583	4.89005	0.701479	3.48671	3.00736	3.92951	1.77699	2.94574	4.13619	3.90451	3.43127	3.65192	5.49619	4.15184	2.6819
ENST00000156476	ENSP00000156476	ENSG00000167759	KLK13	0	0.0072992	0	0.193509	0.864359	0.447613	179.928	0.00813756	0.0756022	0.385234	0.24288	0	0	1.86065e-25	0	0.0637823	0.000228873	0	0.406219	0	0.0770119	0.173992	0.0896045	0	0	4.34303e-23	0	24.2608	0.0604116
ENST00000156499	ENSP00000156499	ENSG00000129437	KLK14	0.0720974	0.0927615	0.158399	0.0715315	0.0917069	0.161125	2.55758e-05	0.275218	0.185874	0.0519113	0.0558016	0	0	8.65169e-07	1.47221e-07	3.5621e-07	0.048719	0.0523404	0.316209	0	0	0	0.043978	0.114001	4.93068e-06	4.90485e-06	0	6.836e-07	0.118623
ENST00000156626	ENSP00000156626	ENSG00000070526	ST6GALNAC1	0.0433411	3.13122	0.31922	67.9981	47.6215	10.267	8.66719	1.78279	0.252418	19.6534	0.995098	1.90788e-08	1.97966e-12	2.58661	0.387672	0.714279	1.10264e-09	1.36288	12.8601	52.8503	0.235587	44.3174	11.8012	12.5765	47.2237	3.77834	9.58978e-06	0.696229	2.5374
ENST00000156825	ENSP00000156825	ENSG00000071655	MBD3	0.782269	0.705087	2.00068	0.213108	0.421934	1.26228	0.462028	0.705163	0.547286	0.741768	0.612442	0.521365	0.0541275	0.505083	0.487413	1.7299	0.236848	1.42634	0.910235	0.341735	0.521842	0.350466	0.925085	0.564087	0.37096	2.36395	0.231946	0.249158	0.45196
ENST00000157600	ENSP00000157600	ENSG00000071282	LMCD1	0.130045	2.41593	0.211066	0.60419	0.15769	1.16474	0.681545	1.02221	14.2607	0.749499	0.324952	0.622125	0.120611	2.79427	0.621853	2.12743	0.469798	1.76675	0.483823	1.12371	0.302184	0.406597	2.0201	2.97679	0.465693	0.58257	0.148807	0.1699	1.09218
ENST00000157812	ENSP00000157812	ENSG00000013275	PSMC4	29.132	27.5442	23.1424	27.7762	20.8683	34.3399	24.679	40.1308	21.905	18.5867	25.7802	30.2192	23.3905	25.7747	27.2999	22.8009	6.26922	22.8307	21.456	19.4932	8.29504	18.2214	27.7301	19.0078	15.2657	23.9084	37.738	32.9385	26.5521
ENST00000158009	ENSP00000158009	ENSG00000073598	FNDC8	0	3.04951e-43	1.76807e-109	0.0565002	1.96581e-152	1.87692e-239	1.16892e-53	0.0314484	0.0337938	1.63627e-148	1.88765e-30	0.0308494	1.85595e-29	1.34044e-224	0.154508	0.0865603	5.99752e-160	8.70792e-58	8.99565e-194	2.96602e-43	0	2.32453e-45	0.0343652	0.111684	8.16695e-152	23.8062	0.039386	0.0635482	3.96048e-90
ENST00000158166	ENSP00000158166	ENSG00000004660	CAMKK1	0.0623603	0.222186	0.953116	0.0243046	8.20958e-57	0.064609	1.609e-68	0.126446	0.124926	0.251361	0.0905546	5.55495e-162	0.0241943	0.0413958	0.131756	0.213834	0.033006	0.038891	1.55117e-111	0.143908	0.728952	0.0932321	0.512275	0.22226	0.141065	0.301581	0.319939	0.0573201	1.05123
ENST00000158526	ENSP00000158526	ENSG00000071859	FAM50A	0.847371	0.263229	4.53861e-06	0.111074	1.63206	7.42087e-09	0.22862	0.203884	0.901883	0.879596	0.374125	1.8191e-06	3.57976e-10	0.200785	0.103303	9.80957e-07	0.102451	0.819603	0.763817	0.199411	0.779876	0.542633	2.55041e-06	0.13672	1.00343	0.296123	1.27537e-06	4.43631e-17	0.256039
ENST00000158762	ENSP00000158762	ENSG00000072818	ACAP1	2.62577	29.6024	0.0808408	3.02776	6.16603	1.24227	0.630543	1.72826	3.01406	9.08542	0.425543	0.0901964	0.497361	3.02271	83.1258	1.03614	0.106212	1.20017	1.45674	2.38704	0.646207	9.96591	0.810453	42.8989	4.12434	0.246394	0.120313	26.0824	6.43465
ENST00000158771	ENSP00000158771	ENSG00000072849	DERL2	4.71743	5.24336	6.62617	4.48496	4.46156	8.56001	3.53165	8.01257	4.21157	5.18039	2.48544	5.64022	4.34068	4.02063	6.1346	6.08944	2.00116	4.3789	6.15957	4.54494	4.48042	4.03941	5.00836	5.42031	5.36944	6.7781	12.2525	6.6963	4.8143
ENST00000159060	ENSP00000159060	ENSG00000074771	NOX3	0.0331144	0	0	0	0	0	0.0209752	0	0	0	0	0	0	0	0	0	0	0.0238263	0	0	0	0	0	0	0	0	0	0	0
ENST00000159087	ENSP00000159087	ENSG00000074855	ANO8	6.82216	1.8182	12.642	0.38094	2.19396	1.38892	1.17549	0.973813	1.6297	2.27327	0.620951	0.183539	0.414853	1.99418	1.74227	0.909087	0.693731	3.02074	2.80645	0.588324	1.55702	1.97414	0.589178	1.62175	4.95025	1.49315	0.389172	0.493401	1.29018
ENST00000159111	ENSP00000159111	ENSG00000127663	KDM4B	0.480929	3.68464	3.66233	0.542029	0.00569371	2.27669	1.36319	1.76514	1.48988	3.17801	1.86904	0.00803573	1.18335	2.27651	8.07602	0.00305732	0.803724	0.00123789	7.17525	0.000480653	1.81786	1.91671	1.93024	6.31677	0.756274	0.755521	1.68059	3.50014	0.453489
ENST00000159647	ENSP00000159647	ENSG00000073150	PANX2	2.17014e-05	4.10941e-06	6.21213e-05	0	0	0.000181238	0.618621	6.09149e-05	3.11432e-05	0.465378	0	0.0991247	0.29302	6.1588e-06	0.0857817	2.07308e-05	1.23423e-06	0.0906346	0.404671	8.30862e-07	7.91204e-05	2.35995e-06	1.65443e-06	0.000315758	1.07462e-06	2.44992e-05	1.49897e-05	0.0586901	0.0657448
ENST00000160262	ENSP00000160262	ENSG00000076662	ICAM3	3.9212	33.4473	0.0857263	5.33036	9.75002	1.22893	1.71112	0.000148348	18.6615	7.52411	1.20508	0.0218488	6.14931	10.8584	49.8357	1.68215	1.60053e-34	2.53261	1.26382	4.26799	1.71591	10.4267	1.5485	31.736	4.96183	7.16736e-29	0.147444	27.3026	10.881
ENST00000160298	ENSP00000160298	ENSG00000076826	CAMSAP3	1.33833	2.34509e-05	0.62482	0.135893	3.81023	0.456774	1.73315	0.608609	0.0162363	0.321901	0	0.316907	1.5285e-05	1.55501	0.0980374	0.109666	1.60498	0.0940793	2.20532	0.000823993	2.58948	4.14454	0.00016227	0.155986	2.88307	3.52028	2.74327	0.0150227	0.622981
ENST00000160373	ENSP00000160373	ENSG00000077063	CTTNBP2	0.569096	0.471161	6.79855	1.35966	0.56151	2.45505	3.459	2.60647	2.4631	1.81864	0.119148	2.834	0.518933	0.514491	0.191908	1.91002	0.556957	0.422723	1.18769	1.01401	1.15067	0.231315	4.02992	1.17659	0.310491	0.392629	1.92807	0.44959	1.69413
ENST00000160382	ENSP00000160382	ENSG00000077080	ACTL6B	1.97428	1.51437e-06	12.9227	0.074961	1.48012e-06	0	0	0	0	0	0	0	0	0	0	0	0.144124	0	0	0.0456548	0	1.66662e-18	0	0	1.33611	0.275439	0	0	0.0359221
ENST00000160713	ENSP00000160713	ENSG00000147724	FAM135B	0.00319895	0	2.04319e-25	0.0218246	0.153014	0	0	0	0	0	0	0	0	0	0	0	0.0501589	0	0	9.9354e-19	0	0	2.0717e-108	0	1.22739e-84	4.30331	0	0	4.88087e-35
ENST00000160740	ENSP00000160740	ENSG00000079432	CIC	4.17183e-06	9.44627e-06	5.64407e-06	6.03005e-06	6.74876e-06	6.5669e-06	3.91163e-06	0.072888	0.0483683	7.69474e-06	2.15101e-06	3.5367e-06	2.78365e-06	1.8325e-09	4.85539e-06	5.55559e-06	3.53191e-06	5.54393e-06	1.61243e-08	3.49174e-06	4.79894e-06	4.65267e-06	6.2291e-06	7.31099e-06	0.070794	6.44201e-06	3.51519e-06	6.12678e-06	7.27525e-06
ENST00000160827	ENSP00000160827	ENSG00000079616	KIF22	6.39409	17.7002	9.6474	17.4186	14.9078	11.7611	9.74984	13.6028	2.91947	9.60603	5.43557	4.81219	2.64469	8.08761	20.0043	7.28965	1.51521	12.751	18.2935	11.4791	3.75531	8.89126	7.25095	12.9454	9.95096	24.112	16.5067	20.0839	9.92222
ENST00000161006	ENSP00000161006	ENSG00000005001	PRSS22	0	8.09447e-11	0	5.80156e-16	0.0983436	0.509451	16.9268	1.53861	0	6.36419	8.42969e-08	0.679578	5.11968e-06	1.99663	7.49491e-08	0	0.995833	4.41195	4.7481	6.13076e-06	3.22142	3.78958e-11	0.186085	4.69082e-07	0.881053	1.75621e-08	0.324355	3.28372	7.4947
ENST00000161559	ENSP00000161559	ENSG00000079385	CEACAM1	4.5056	10.3333	9.91617e-06	36.9977	19.363	1.27436	0.218321	1.17205	4.78115	3.55295	0.47799	10.2282	3.71156	3.98882	2.56731	0.424273	0.10548	12.8194	0.96969	5.53307	5.60816	23.9116	4.52028	3.1132	1.73279	1.54241	0.47986	0.93556	1.37247
ENST00000161863	ENSP00000161863	ENSG00000047188	YTHDC2	8.69521	10.24	6.13352	8.15918	6.94491	7.35833	8.1498	7.07856	6.52337	5.9443	3.13337	7.79351	4.3331	6.00274	12.3255	4.90784	1.46826	5.55462	7.37327	8.11712	3.031	6.91316	7.4367	9.44219	7.17682	10.4773	6.82592	10.7147	7.72473
ENST00000162044	ENSP00000162044	ENSG00000064545	TMEM161A	4.23639	3.39609	2.1188	1.05348	8.12959	6.61166	2.22849	2.56221	2.4037	7.84414	4.10989	1.32782	2.71668	5.49169	1.2576	6.78291	3.7077	4.80421	12.2412	0.31186	6.39362	5.82253	2.20666	5.12161	4.03636	1.16171	2.73538	0.548629	4.73796
ENST00000162330	ENSP00000162330	ENSG00000050820	BCAR1	1.85254	0.235852	0.266387	0.511474	4.90938	0.560095	8.04313e-06	0.941516	2.65127	2.76775	3.23278	0.13051	0.0212805	0.350444	0.162407	0.000557044	3.21707	7.85381	3.58501	0.172807	5.68487	6.27186	0.641462	4.24893	3.39433	5.90323	1.29608e-13	8.82697e-08	1.77197
ENST00000162391	ENSP00000162391	ENSG00000065970	FOXJ2	5.41013	6.83514	7.10213	6.19006	5.38676	13.6922	6.54721	7.3665	7.60757	8.78341	5.68604	5.47788	2.33324	6.06817	8.69351	13.2475	1.62174	7.21861	6.37278	6.89791	3.52919	4.39916	14.1953	9.08133	7.04037	9.56165	7.44366	6.41755	8.20398
ENST00000162749	ENSP00000162749	ENSG00000067182	TNFRSF1A	38.8658	43.1181	8.83109	28.1604	48.3883	40.882	26.6826	27.2007	79.9045	51.4947	9.16796	12.1849	25.4375	41.3767	22.6391	38.1244	10.4502	48.0385	26.0604	22.4486	13.8133	55.0828	32.2551	38.1329	26.8871	16.6051	18.1898	11.6099	49.925
ENST00000163416	ENSP00000163416	ENSG00000066455	GOLGA5	16.9899	17.3631	14.2498	22.0677	16.7145	25.7841	17.5512	23.8936	13.0565	18.6001	9.4994	19.2054	16.8691	19.1575	13.9064	15.1917	5.43437	22.836	22.4486	20.6881	13.8842	15.1883	20.7564	12.1927	23.6385	42.8705	31.3336	20.3986	22.3922
ENST00000163678	ENSP00000163678	ENSG00000067365	METTL22	3.26576	4.59341	3.20161	4.2377	3.81364	8.75984	5.32478	5.78648	4.57206	6.03962	8.06566	2.14797	2.50544	4.20241	5.29037	7.31951	1.63566	3.63898	5.70129	3.3576	2.6558	2.87195	6.79591	2.94788	3.34058	13.4659	4.29329	4.33375	6.00287
ENST00000164024	ENSP00000164024	ENSG00000008300	CELSR3	1.14317	0.300314	3.89974	0.210096	0.217713	0.192468	0.0652616	0.0739688	0.045939	0.178248	0.0389188	0.0530068	0.0523992	0.098166	0.39648	0.131952	0.219788	0.165402	0.0712853	0.247277	0.0260504	0.277329	0.239901	0.197989	0.831288	0.9717	0.0418289	0.243261	0.162192
ENST00000164133	ENSP00000164133	ENSG00000068971	PPP2R5B	10.1213	7.52936	17.2044	5.52885	5.01782	8.1254	5.01871	3.0483	7.03206	19.6293	7.91238	6.43993	1.62319	11.8937	6.64842	5.05672	3.34688	6.81461	5.87966	7.30878	4.14695	3.59551	8.18285	11.5359	4.78918	4.64776	6.08098	5.69854	9.61791
ENST00000164139	ENSP00000164139	ENSG00000068976	PYGM	0.831703	0.827496	2.70402	0.522116	1.29928	6.82628	10.0152	1.19716	1.35178	3.60415	10.9446	0.199513	0.0518329	0.557643	1.15905	1.15911	2.67498e-06	0.80908	4.4451	2.79576	0.416715	7.61927e-07	3.2579	0.496276	0.400016	2.10359	0.118247	0.108009	12.7155
ENST00000164227	ENSP00000164227	ENSG00000069399	BCL3	6.72502	23.9254	0.469016	8.10727	13.5083	3.61427	4.23969	2.35548	20.0611	10.0967	0.79419	0.770433	4.31823	17.4166	7.25192	3.05346	3.2116	5.24467	5.3872	7.45928	2.52876	12.9129	4.54686	11.8826	7.57844	3.3496	0.457939	6.08121	9.93706
ENST00000164247	ENSP00000164247	ENSG00000069424	KCNAB2	7.96717e-18	3.04458e-63	0.2331	4.0665e-14	1.07308e-17	6.99031e-12	1.15647e-41	8.63064e-20	4.58078e-09	6.5956e-12	8.43623e-12	2.62652e-14	2.31704e-07	6.27772e-27	7.47871e-120	3.11428e-12	4.13525e-16	2.24275e-16	2.90815e-10	4.76046e-09	1.01807e-08	2.42474e-20	6.15576e-12	3.37548e-21	1.72637e-20	9.78847e-07	0.174077	1.30801e-15	3.462e-10
ENST00000164305	ENSP00000164305	ENSG00000069943	PIGB	2.11957	1.65182	0.646096	2.67818	2.96597	2.47442	2.50553	4.10722	2.43226	3.81178	0.537263	3.8464	2.44452	2.11572	3.84533	1.75663	0.703272	3.70934	4.21943	1.54518	0.529441	1.93918	1.80759	2.15134	0.266743	1.75441	4.66541	2.25648	2.34782
ENST00000164640	ENSP00000164640	ENSG00000067840	PDZD4	3.36552	0.000617127	22.559	0.40303	0.853038	3.32419	1.69599	1.96535	0.00426754	1.86424	0.75414	0.181911	0.100368	0.909121	0.728319	0.911249	0.00168856	0.136454	2.74277	1.30967	0.471629	0.00109252	1.6886	3.58137	1.0536	2.42142	0.180703	2.27927e-06	1.12289
ENST00000165524	ENSP00000165524	ENSG00000071677	PRLH	0	0	0	0	0	0	0	0	0	0	0	0	0	0	0	0	0	0	0	0	0	0	0	0	0	0	0	0	0
ENST00000165698	ENSP00000165698	ENSG00000068615	REEP1	5.91254	3.46173e-09	3.70399	0.444811	0.626525	6.85781	1.776	0.527952	0.99051	0.630782	1.7079	0.91902	3.57003e-06	0.890847	9.47355e-12	1.89381e-05	0.653566	7.40196e-05	2.34757	1.24971	3.84408e-07	8.19663e-06	4.83961	8.03757e-06	1.44892	26.0589	9.42665e-09	7.97568e-10	5.38591
ENST00000166139	ENSP00000166139	ENSG00000070404	FSTL3	14.5533	5.41266	0.544043	0.139733	0.530868	0.305575	0.920786	3.21081e-06	5.38311	1.35986	3.81323	2.97491e-06	3.56202e-06	10.9137	3.87832e-06	1.69613	1.21084	65.2922	4.86089	0.347843	0.759001	0.816011	0.170879	0.616368	1.36206	18.934	0.0843113	0.0805004	2.20629
ENST00000166244	ENSP00000166244	ENSG00000070886	EPHA8	0.909888	0	0.0930299	0	4.64785e-95	0	1.02743e-94	0	0	0	0	0	0	0	0	0	0.092769	0.00912391	0.0211328	0	0	0	0	0.600438	0	0.647769	0	0	0
ENST00000166345	ENSP00000166345	ENSG00000071539	TRIP13	0.388208	3.22488	0.7506	4.12253	2.00744	3.42866	2.40541	5.55883	0.57358	0.610708	0.103934	0.653218	0.262575	1.17553	2.45555	0.954498	0.0205607	2.02585	0.490572	2.24148	0.21853	1.28675	1.10318	0.65613	1.44149	17.7649	0.559173	5.75414	1.27817
ENST00000166534	ENSP00000166534	ENSG00000072682	P4HA2	0.947598	2.12324	1.47507e-08	5.39647	1.95655	2.88996	3.65657	8.47281	3.38374	2.035	3.10825	2.79904	1.11175	5.10483	1.64331e-06	0.152661	0.586124	3.15661	1.16073	3.67225	2.88248	3.80951	3.38822	1.50727	3.56266	1.48609	5.96816	1.70447	5.28401
ENST00000167106	ENSP00000167106	ENSG00000071246	VASH1	10.9664	8.78272	19.6613	3.52314	3.97458	5.27093	3.93881	4.05044	6.26394	7.33419	6.67646	1.65108	1.3045	16.6739	5.60227	15.263	0.562756	21.7783	2.82522	3.31092	1.70367	3.105	7.94389	14.8293	3.66089	6.99162	4.27515	3.46496	7.60551
ENST00000167218	ENSP00000167218	ENSG00000071994	PDCD2	0.796649	2.66701	1.14976	0.56034	1.04297	1.1397	0.589279	1.38428	0.182707	0.564323	0.678767	0.828222	0.210541	1.73452	1.44528	2.30509	0.611657	1.52185	1.64546	0.904637	1.19827	1.50085	1.46797	1.89739	1.8588	0.741385	1.34358	1.04846	0.152417
ENST00000167462	ENSP00000167462	ENSG00000073350	LLGL2	0.276095	0.236869	0.00259483	0.83631	3.66366	4.15807e-05	1.62827	4.08708e-05	0.243244	2.47674	0.146073	3.57882e-05	1.38643e-13	0.963372	0.697466	0.317155	0.1032	1.20844	2.93506	0.000188777	1.3868	1.96747	2.06178e-19	1.09443	2.04991	1.40168	0.276732	0.383095	1.01534e-05
ENST00000167586	ENSP00000167586	ENSG00000186847	KRT14	1.65982e-11	0	0.855952	0	0	0	232.903	0.098374	0.16891	1.7522e-05	2.20922e-07	1.99823e-06	0	0	0	0.0281419	0.0561933	7.3807	13.5958	0.0454471	69.4141	0	0.223328	8.08341e-08	0	0.0525366	0	169.02	0.305106
ENST00000167588	ENSP00000167588	ENSG00000171431	KRT20	0	29.8477	0.0294812	550.061	442.672	0	0.101932	0	0.360633	0.244286	0.0288861	0	0.0218223	0	0	0	0.0800601	0	0	298.646	0	658.879	83.3433	0	113.793	0.199892	0.024343	0	1.23285
ENST00000167825	ENSP00000167825	ENSG00000074964	ARHGEF10L	0.000284949	0.000281093	3.39066e-05	4.19034e-06	0.335231	2.9151e-05	0.168887	0.0709159	0.104944	2.27687e-05	0.28386	3.47246e-06	6.11134e-06	3.15292e-05	1.79393e-06	4.26143e-05	0.000204858	1.59277e-05	0.00011981	1.35417e-05	0.000259558	0.000212489	6.44061e-07	2.57192e-05	0.692566	0.000179172	1.01034e-05	0.055326	9.2639e-06
ENST00000168148	ENSP00000168148	ENSG00000072080	SPP2	0	0	0	0	0	0	0	0	0	0	0	0.122879	178.524	0	0	0	0	0	0	0	0	0	0	0	0	0	0	0	0
ENST00000168216	ENSP00000168216	ENSG00000072506	HSD17B10	61.3296	41.0895	27.3771	59.3289	43.9151	53.0234	50.9385	47.0643	33.5384	29.1738	39.2047	55.9669	118.767	43.9475	38.1832	37.3071	11.2606	28.0225	36.2332	43.1919	22.0398	27.5877	33.689	26.673	22.244	23.0208	36.4189	56.5049	39.499
ENST00000168712	ENSP00000168712	ENSG00000075388	FGF4	0.0599614	0	0	0	0	0	0	0	0	0	0	0	0	0	0	0	0	0	0	0.00939615	0	0	0	0	0	0.151947	0	0	0.0149463
ENST00000168869	ENSP00000168869	ENSG00000076344	RGS11	7.82992e-19	3.18569e-13	1.41239e-07	0.289897	7.23565e-11	0.357062	0.012421	4.20282e-05	2.52217e-05	2.41304	1.37312e-22	0.0621778	4.06592e-117	0.399315	1.35622e-12	0.172609	5.6789e-09	2.0859e-07	1.16866e-13	0.158465	0.0298817	0.0923401	0.0784127	0.180867	1.43117e-12	0.169392	0.276824	6.53341e-75	1.81851e-07
ENST00000168977	ENSP00000168977	ENSG00000077009	NMRK2	3.5247e-10	0	0	7.13399e-07	0	0.155726	0	0	2.51949e-07	0	219.788	1.44631e-06	0	0	0	1.49804e-10	1.93476e-06	2.76012e-06	2.12366e-09	1.66801e-13	0.209618	0	0	0	0	4.25908e-09	3.96799e-09	0	4.61204e-09
ENST00000169293	ENSP00000169293	ENSG00000127241	MASP1	0.385752	6.298e-23	17.1275	2.93394e-25	3.16551e-54	0.535201	0.367284	0.0883944	1.63986e-26	0.428653	84.733	0.0524665	1.81595	0.122654	0.0651244	6.49282e-38	8.05749e-07	0.154051	0.90224	0.417782	1.29932e-48	1.06521e-15	1.91249	7.8117e-51	4.01705e-12	6.88796e-13	1.52807e-131	0.0363693	0.402723
ENST00000169298	ENSP00000169298	ENSG00000073849	ST6GAL1	6.61236	8.03308	2.79091	1.45492e-05	2.65919	1.47631	7.83133e-05	3.06405	0.0195766	0.669794	0.0491492	4.04088e-05	0.496533	3.56535	0.00434572	2.6816	1.57384e-05	6.46794	29.2229	3.10202e-05	1.23543	4.85587	0.641154	3.90476	5.49509	0.619263	3.82243e-05	5.88297e-05	0.00213363
ENST00000169551	ENSP00000169551	ENSG00000075336	TIMM21	2.52539	1.25796	3.33858	3.71105	3.09368	4.52896	3.11648	3.02498	1.52928	2.30415	10.108	5.59408	2.69359	1.16023	1.95822	3.30605	0.437014	3.22315	2.11438	3.69556	1.57659	1.53504	3.06204	1.42313	1.16189	2.28273	4.45319	3.41376	3.07773
ENST00000170150	ENSP00000170150	ENSG00000078898	BPIFB2	0	0	0.466859	0.0171331	0	0	0	0	0.0180549	0	0	0	0.039214	0	0	0.0241371	0.0722743	0.0258978	1.18101	0	20.9892	0	0	0	0.0353619	0.135704	0	0	0
ENST00000170168	ENSP00000170168	ENSG00000079313	REXO1	5.04214	3.72114	2.49609	1.28732	4.4044	2.35001	1.02882	1.65958	2.25029	2.64486	1.12679	0.573269	0.519795	3.19432	3.85356	3.31132	1.63206	4.86813	3.23873	1.06972	2.55091	4.14202	1.70859	6.25241	3.24719	9.41133	0.711616	1.28038	2.16865
ENST00000170447	ENSP00000170447	ENSG00000075975	MKRN2	10.1508	12.1763	15.1522	10.283	10.5554	20.1293	15.1238	12.4705	9.58521	11.4874	19.2795	14.8708	6.59993	13.0351	15.9673	19.9584	5.10533	13.8525	9.52635	11.7431	6.79114	11.6287	14.901	10.6866	10.4139	29.3216	18.2421	14.319	13.3386
ENST00000170564	ENSP00000170564	ENSG00000076650	GPATCH1	2.50762	3.38096	2.59241	3.48333	3.48144	3.93293	2.8679	3.5224	1.86292	2.50222	1.79798	3.44113	1.55158	2.81735	4.73904	5.18526	0.99474	3.51343	3.23098	3.24427	1.94859	3.02126	5.00854	3.8204	3.57987	4.90677	3.11888	3.96522	3.98709
ENST00000170630	ENSP00000170630	ENSG00000077238	IL4R	0.00438349	22.6492	0.105054	6.12148	6.57928	0.0283514	2.18884	1.07239	15.6362	0.0362511	0.78567	1.62652	2.17855	6.45865	19.7022	0.00282684	1.44017	8.82283	3.43356	11.8684	0.00117022	5.65606	4.52897	9.52266	2.9729	4.61099	1.77116	21.8773	4.9297
ENST00000171111	ENSP00000171111	ENSG00000079999	KEAP1	0.343334	3.52198e-06	0.278569	5.73657e-06	1.55719	0.357464	0.55901	0.715749	0.682531	1.78372	0.229987	6.62039e-06	0.797346	0.158714	0.968628	0.765839	0.317042	0.23533	0.760635	0.0914819	1.11759	0.717653	1.33302e-13	0.450593	1.62575	0.251843	0.109973	0.312441	0.573298
ENST00000171757	ENSP00000171757	ENSG00000078589	P2RY10	0.538667	2.7579	7.40614e-16	0.542084	2.83719e-05	0.0573932	6.17748e-06	2.1638e-05	0.129184	0.468922	3.78163e-05	2.67197e-05	8.13101e-07	1.80533	12.1209	0.597704	5.9632e-08	4.13806e-05	5.92304e-05	1.03739	0.376169	0.594771	0.0011614	7.03797	2.00094	0	3.42856e-05	4.03012	1.0203
ENST00000171887	ENSP00000171887	ENSG00000079308	TNS1	37.8476	18.472	10.9787	16.0556	19.0253	71.3289	97.0512	12.9473	63.4225	66.7559	51.8114	59.4956	5.55087	68.1589	10.15	65.2177	8.52749	30.2909	56.2222	69.5507	16.4744	7.08107	108.716	45.3625	12.4393	21.9306	21.7995	3.63112	101.936
ENST00000172229	ENSP00000172229	ENSG00000064300	NGFR	26.4331	7.84062	1.11087	2.85424	1.48344	3.15962	2.53222	0.245518	14.2659	15.0899	1.56307	1.34689	4.65691	0.904656	3.01741	0.755876	1.20613	9.49654	2.96316	3.09607	6.05291	1.03906	1.55259	20.063	0.669296	11.4605	0.156654	2.35553	2.95173
ENST00000172853	ENSP00000172853	ENSG00000183091	NEB	4.85498e-25	5.01762e-60	1.35237e-32	1.07238e-129	4.45688e-170	1.66738e-16	2.55113e-52	1.55621e-40	0.00706686	7.3638e-249	0.0056291	2.8643e-08	1.22057e-181	0.00803238	2.43983e-36	0.00436843	0.00060035	0.00867839	1.9625e-25	4.75777e-171	1.61974e-66	1.49882e-288	0.00312631	6.07611e-45	9.6213e-156	0.00457722	0	0.00188227	1.55227e-147
ENST00000173229	ENSP00000173229	ENSG00000065320	NTN1	0.545385	2.75495	10.9439	2.63102	6.56762	6.47425	18.5159	17.7583	0.807048	10.4157	1.50551	0.663738	1.02425	2.81606	0.382012	0.665461	0.391054	2.2302	1.90481	3.05397	2.89911	3.63903	2.12725	0.160311	3.70364	1.66193	0.227985	1.05286	4.59155
ENST00000173527	ENSP00000173527	ENSG00000066583	ISOC1	23.8248	12.3084	7.65337	16.7781	23.9911	179.617	16.8989	38.5894	13.0248	10.6839	29.5698	26.3968	43.6262	16.301	10.1296	12.1707	3.94722	15.7606	21.2355	18.5123	11.8705	21.0945	52.1586	7.70576	13.8581	12.7573	14.601	13.0634	15.7861
ENST00000173898	ENSP00000173898	ENSG00000067445	TRO	1.1161	0.000263476	2.89966	9.62109e-06	8.0919e-14	2.49111	6.71306e-07	0.198732	0.442234	0.223156	0.197935	0.308976	0.0802691	0.0384288	0.00200991	0.788564	6.94981e-09	0.497684	0.0240009	1.27579e-16	0.362316	7.59495e-16	0.634984	1.47269e-05	2.39739e-19	0.000750892	3.50527e-11	0.17837	0.262188
ENST00000174618	ENSP00000174618	ENSG00000070444	MNT	4.59299	5.86827	4.8567	1.71637	4.69579	3.63412	3.02197	2.91237	10.4214	6.24916	1.34606	1.02736	0.350419	4.84773	4.20176	7.66425	1.66747	4.30062	5.39679	2.3708	2.81309	4.21478	4.40837	5.70472	4.21243	9.78813	3.37687	1.8176	6.69895
ENST00000174653	ENSP00000174653	ENSG00000070718	AP3M2	7.15759e-06	0.000124614	3.6684e-05	1.07678e-05	3.10337e-05	1.62462e-05	1.9743e-05	1.3736e-05	1.06908e-05	2.35628e-05	1.83212e-05	1.4769e-05	4.09477e-06	0.473415	2.74293e-05	1.40442e-05	5.88131e-05	0.401001	1.66823e-06	3.11277e-09	9.20169e-05	0.000106796	1.7235e-08	2.91026e-05	3.04705e-05	6.67922e-05	0.0798061	1.19191e-05	1.70973e-05
ENST00000175091	ENSP00000175091	ENSG00000068697	LAPTM4A	323.499	131.222	70.503	161.95	119.328	494.239	210.184	253.404	194.022	285.668	96.9409	241.642	129.363	250.734	97.1965	286.221	49.4027	274.665	187.083	155.179	114.489	117.536	285.538	125.799	140.035	344.842	289.329	112.126	245.212
ENST00000175238	ENSP00000175238	ENSG00000069206	ADAM7	0	0	0	0	0	0	0	0	0	0	0.00664651	7.1686e-07	0	0	0	0	0.0127075	0	0.0271267	0	0	0	0	0	0	2.54833e-18	0	0	0
ENST00000175506	ENSP00000175506	ENSG00000070669	ASNS	0.542493	7.7232e-10	0.00308161	3.84934e-10	2.23289e-07	0.33282	6.76439e-14	4.32757e-65	4.02429e-07	0.889844	9.40778e-54	1.06557e-32	2.67543e-60	8.08973e-06	0.176017	0.156731	0.799945	1.64873e-34	1.45733e-12	4.04394e-06	0.954892	0.367698	0.000123925	0.868855	3.42301e-11	1.49932	1.02679	0.0666812	1.10367e-18
ENST00000175756	ENSP00000175756	ENSG00000072135	PTPN18	6.83818	22.6969	5.24444	26.2738	13.9049	9.01028	5.9585	17.0051	14.1137	17.1986	2.72682	7.95682	7.69201	15.1182	18.4036	5.84278	2.92883	9.66064	16.5062	18.9975	8.12488	12.4842	11.1838	24.9515	18.2552	2.9453	10.4442	40.5934	11.8774
ENST00000176183	ENSP00000176183	ENSG00000069696	DRD4	0	2.04455e-07	0.0386023	0	0.066598	0	0	0.056117	0	0	0.0389506	0	0	0	0.0361694	0.141023	0	0.0471175	0.0573391	0	0.163371	0.135278	0	0	0.051292	0	0	0	0
ENST00000176195	ENSP00000176195	ENSG00000070031	SCT	0	0.475134	0	0	29.7459	0	0	0	0	0	0	0	0	0	0	0	0	0.64874	0	0	0.505326	14.6405	0	0.612458	0.383279	0.447492	0	0	0
ENST00000176643	ENSP00000176643	ENSG00000072210	ALDH3A2	0.934184	7.32111e-10	2.20882e-13	6.45236e-25	9.37086	2.76682e-13	3.42763e-17	3.15084e-29	2.65541e-21	0.000677744	6.53947e-18	4.38747e-33	1.2633e-15	3.47755e-07	5.35168e-09	1.28043e-05	1.65043	0.983461	0.625574	1.74844e-24	7.95009	1.53104	2.70044e-27	7.88366e-05	2.59192e-06	3.41638e-15	5.93822e-32	8.50678e-25	3.49621e-21
ENST00000176763	ENSP00000176763	ENSG00000072786	STK10	4.99225	24.8519	3.68575	4.01916	5.08453	4.09715	3.73912	2.57009	12.4545	9.50287	1.64402	2.26705	2.19343	13.5597	39.3116	2.45571	0.838574	13.2353	2.27122	2.6954	1.89629	6.67399	3.4274	29.7212	5.07975	17.6908	2.6971	14.6247	10.6871
ENST00000177648	ENSP00000177648	ENSG00000073331	ALPK1	1.16321	5.3149	0.194179	2.86276	1.52812	1.80331	1.45889	1.58365	1.82371	2.5892	0.156245	1.12607	0.764582	0.0517088	3.19016	1.26174	0.367285	2.19042	0.301326	1.59164	0.155097	0.000312208	1.46326	2.94153	1.37557	0.185024	2.94076	3.40113	2.64436
ENST00000177694	ENSP00000177694	ENSG00000073861	TBX21	0.717498	1.64691	0.0190814	0.519093	0.748865	0.389967	0.0802176	0.362722	0.370353	0.734419	0.0723955	0.142296	0.137595	2.92584	5.21662	0.351822	0	0.478589	0.196285	0.435599	0.0526333	0.737951	0.224521	5.64341	0.631351	0.356196	0.0460967	1.25967	0.696598
ENST00000177742	ENSP00000177742	ENSG00000074071	MRPS34	0.383131	1.2732	2.50073e-06	0.103561	1.51999	0.623956	0.616969	0.117974	0.358557	0.525075	0.191667	4.77893e-06	0.514547	0.616599	1.46568	0.276859	0.539405	2.00438e-06	1.21826	2.00911e-06	0.968385	0.997114	3.36417e-06	1.06122	0.494476	0.258448	0.130313	3.2186e-06	0.771172
ENST00000178638	ENSP00000178638	ENSG00000074410	CA12	0.030432	3.55265	2.89941	55.5863	0.217935	28.2148	13.534	7.89521	1.04583	4.7715	0.0630728	101.276	0.299126	2.23453	0.00983404	0.135375	3.51517	2.72904	1.38752	34.4057	4.90568	0.0128148	14.257	0.551537	0.596372	0.0567631	2.12114	5.62835	6.32783
ENST00000178640	ENSP00000178640	ENSG00000137764	MAP2K5	8.95639	3.36845	7.77789	4.52857	6.62792	6.26378	4.31156	6.725	4.27506	7.87522	2.96602	3.20486	3.77853	5.78182	7.75996	12.2411	2.05803	6.04845	5.617	2.90318	3.81826	6.0445	5.24129	5.54943	3.47115	10.5884	5.70255	2.95076	8.51276
ENST00000179259	ENSP00000179259	ENSG00000078237	TIGAR	4.23279	6.60782	4.74965	2.79448	2.50991	4.03017	4.77251	2.46956	4.2601	2.85359	2.36593	2.33202	0.717607	5.04946	5.26662	0.285865	0.706739	4.33109	1.69843	4.85469	2.08717	2.00316	2.55021	5.05006	2.27248	6.59363	3.74028	6.34294	6.7413
ENST00000180166	ENSP00000180166	ENSG00000078579	FGF20	0.617202	0.0536222	0.304552	0	0	0	0	0.0795589	0	0	0	0.0212316	0	0.0720238	0.0619795	0.497457	0.0275913	0	4.16207e-08	0	0.214778	0	0.0243783	0.524806	0.246185	0.103237	0	0.223699	0.0319322
ENST00000180173	ENSP00000180173	ENSG00000003987	MTMR7	1.97446	0.532952	8.28235	0.581146	0.377594	0.388515	0.223522	0.282084	0.395339	0.365687	0.184264	0.847072	0.451976	0.374134	0.40403	0.928468	0.394566	0.563263	0.187525	0.651628	0.0508793	0.507114	0.535758	0.430976	0.865138	1.07309	5.24814	0.306971	0.268088
ENST00000181383	ENSP00000181383	ENSG00000080618	CPB2	0.000257783	0.00033287	0.0597418	0	0	0	0	9.79438e-05	0	4.21228	0	0.374294	643.011	17.3035	0.000116449	0	0	0	0	0	0.0834254	0.000307329	0	0	0	0	0.172819	0.000108337	0
ENST00000181796	ENSP00000181796	ENSG00000065809	FAM107B	3.40167e-08	2.65489e-10	3.97646e-09	0.34949	3.64679e-12	6.70539e-13	2.53984	6.64284e-05	8.41793e-11	4.96982e-16	6.23694e-12	8.68129e-05	2.81106e-25	7.67874e-09	1.01411e-11	7.83183e-38	6.30742e-14	2.78455e-14	3.41206e-12	0.471369	7.16377e-09	4.9696e-12	6.05955e-24	2.66883e-08	6.7107e-05	0.624794	5.25917e-12	1.86391e-10	7.49025e-13
ENST00000181839	ENSP00000181839	ENSG00000065883	CDK13	2.55171	3.65281	2.35466	2.83528	2.47106	3.58521	1.98996	3.40373	2.8247	2.70811	1.62581	2.48696	1.53147	2.97077	4.04766	4.39541	0.632542	3.41092	4.22295	3.91425	1.64499	3.87221	3.5873	4.73427	3.06208	4.42905	3.44368	3.78742	1.88827
ENST00000182290	ENSP00000182290	ENSG00000064201	TSPAN32	1.03198e-08	4.27738e-08	9.05904e-38	4.39796e-18	8.65205e-15	0.0187094	3.64693e-08	2.44312e-09	0.0412957	0.00554226	1.10056e-05	5.39707e-59	1.09864e-18	3.82212e-28	1.24688	9.97578e-06	0	0.225692	8.8226e-23	5.49006e-41	5.28178e-44	9.03902e-46	6.29374e-19	0.399204	8.1648e-05	9.12111e-46	9.31911e-55	8.88441e-10	0.266873
ENST00000182377	ENSP00000182377	ENSG00000064763	FAR2	0.0977208	2.31677e-59	7.38368e-68	0.961186	1.36268	0.201097	0.099086	1.96706e-87	1.39126	1.51861e-28	6.29668e-06	7.08336e-154	3.58733e-185	1.35475	0.367637	5.19781e-136	1.6849e-46	3.89626	3.36317e-25	1.30681e-15	5.82718e-115	0.000269966	1.43341	6.43088e-21	1.01869e-50	0.341775	1.13426e-154	2.63197e-10	0.72594
ENST00000182527	ENSP00000182527	ENSG00000065308	TRAM2	3.98265	13.9877	2.1259	11.0505	10.6307	9.85924	6.65386	5.02692	17.6424	18.0355	3.47297	4.8505	2.90404	10.2944	7.40245	11.9394	1.80707	32.61	4.75553	10.6705	2.08932	9.39476	13.8203	12.1413	8.28201	12.5153	6.34292	14.1349	16.1452
ENST00000183605	ENSP00000183605	ENSG00000066405	CLDN18	0.109459	0.00036182	9.5479e-08	0.000119057	0.000320479	0.000175383	0	0.0665576	7.79583e-06	0.132355	0	0.0194654	0	180.958	0	0.000171426	2.517e-07	0	0.0399247	3.45118e-06	1.44989e-07	0.104211	2.30766e-07	0.361518	10.5825	0.92002	0	0.000131935	1.2565e-07
ENST00000184183	ENSP00000184183	ENSG00000065371	ROPN1	1.41279e-63	0	0.0320547	1.08793e-56	0	0	0	7.11865e-43	0	0	1.34726e-39	3.69756e-07	4.66556e-26	0	0	0	0	0.00846628	1.7732e-06	2.53079e-48	5.95719e-80	0	4.15113e-16	0	0	0.792243	0	0	0
ENST00000184266	ENSP00000184266	ENSG00000065518	NDUFB4	166.658	55.1104	50.6079	96.5752	80.0787	77.7355	62.1801	83.1746	49.4485	69.5455	275.18	77.0146	64.9402	50.743	34.8584	60.1855	20.2846	44.4717	68.6238	72.9998	46.1122	73.5396	60.744	42.1389	47.1096	51.7813	93.2028	69.3687	63.3276
ENST00000184956	ENSP00000184956	ENSG00000068097	HEATR6	5.51863	4.10161	7.06251	3.76156	2.39802	7.04777	3.65068	6.42743	2.38917	4.93068	2.92566	4.02213	1.26685	4.4704	5.75384	6.79632	0.821811	3.83763	4.98933	4.39141	2.50135	2.19715	6.81201	5.74957	4.01355	7.11381	4.16863	4.098	4.93491
ENST00000185150	ENSP00000185150	ENSG00000068912	ERLEC1	32.8952	23.5975	24.9686	25.8588	23.2046	39.9238	18.5584	36.8234	17.1043	29.0319	20.9899	23.2042	16.7707	32.6869	20.4314	24.7697	12.4221	39.6529	44.1386	25.5616	21.7197	17.4803	24.7087	18.0003	39.4836	30.4969	65.4871	30.6289	43.3155
ENST00000185206	ENSP00000185206	ENSG00000112782	CLIC5	1.63497	2.06895	0.762703	29.7074	15.4775	3.43341	0.644505	4.7175	3.24298	2.06394	56.6249	22.4074	0.134517	46.663	1.41786	0.39911	0.130005	11.8242	0.953293	16.9799	0.724379	28.8195	2.10995	37.1324	0.428539	0.491438	1.86562	1.19449	1.91754
ENST00000186436	ENSP00000186436	ENSG00000075568	TMEM131	10.1877	21.2303	10.0274	20.1066	14.1687	17.14	11.8819	16.5481	9.54901	13.9246	5.03087	13.3017	6.0761	8.63677	21.6139	13.2696	3.91209	13.2556	13.5448	15.5124	6.81033	13.7627	14.033	15.8505	24.3456	17.1466	13.6858	17.4587	13.1691
ENST00000187397	ENSP00000187397	ENSG00000172995	ARPP21	6.23305e-35	7.865e-92	3.2437	1.92993e-40	2.23199e-99	0	0	7.05346e-12	0.0456034	0	0	1.60921e-18	1.66784e-09	3.04911e-08	2.71836e-25	0	0	0	0	4.31325e-08	0	4.44196e-139	4.77687e-12	7.86323e-12	3.62785e-09	3.86093e-11	3.80692e-39	3.00545e-25	0
ENST00000187608	ENSP00000187608	ENSG00000007129	CEACAM21	9.02909e-05	0.190004	0.286419	0.0020677	0.0643372	1.38869	4.35716e-10	6.62059e-05	0.185442	4.27446e-38	0.137862	0.0315862	0.285197	2.16215	0.000447911	1.47692e-15	0	1.61594e-08	0	7.24967e-05	0.11591	4.18693e-22	0.267696	0.000908455	0.00232115	3.13181e-11	0.000668668	0.868146	0.822292
ENST00000187762	ENSP00000187762	ENSG00000072954	TMEM38A	2.88693	0.469767	6.55682	2.04929	1.44165	0.822763	1.37716	3.0175	0.625783	1.63938	10.573	4.12926	3.18873	2.01612	1.1675	1.39707	0.331466	0.784013	3.98775	1.35554	2.27996	1.53764	1.88688	1.37127	15.0639	4.37512	2.01096	1.77233	0.907388
ENST00000187830	ENSP00000187830	ENSG00000073008	PVR	11.9941	1.50554	2.52545	6.62703	5.5328	7.34269	3.6381	5.40007	9.24131	4.5268	7.01397	5.55154	10.3125	7.88057	1.79539	2.18271	2.37459	15.6359	5.55537	8.03152	0.398795	1.34294	6.97846	2.74283	5.03608	6.20002	8.64349	2.07752	5.12853
ENST00000187879	ENSP00000187879	ENSG00000159885	ZNF222	8.08143e-09	0.773464	0.396727	0.481974	5.93515e-09	0.652812	1.25175e-14	0.248844	6.61418e-06	4.68101e-05	1.66748	3.02172e-05	8.68268e-06	4.64207e-13	2.24677e-05	0.998074	0.588345	0.51495	4.70806e-05	0.4202	5.22608e-08	2.47189e-05	0.87175	0.576926	0.00134543	8.52128e-05	0.221217	1.35922	0.342903
ENST00000187910	ENSP00000187910	ENSG00000170848	PSG6	0	0	0	0	0	0	0	0	0	0	0	0	0	0	0	0	0	8.8599	0	0	0	0	4.29054e-05	2.23211e-24	1.10543e-06	0	0	5.37509e-07	0
ENST00000188312	ENSP00000188312	ENSG00000075089	ACTR6	0.26686	0.298143	0.276376	0.498068	2.19922e-10	0.533303	0.0808373	5.39396	0.1142	4.2431e-05	0.601905	2.04454	0.342546	0.315146	0.0457897	0.12657	1.24279e-63	0.146711	2.98176e-09	0.705965	0.124939	1.3684e-13	0.31966	0.105727	0.124894	1.75297	0.385609	1.30728	0.456848
ENST00000188376	ENSP00000188376	ENSG00000075415	SLC25A3	6.09406	2.97113e-05	3.48721	0.0634144	6.47125e-05	2.38425	1.43636	1.53222	1.52861	0.000781332	3.68467	0.410003	1.00474	0.0017202	0.45057	3.05337	0.011049	2.91451	0.728137	1.48742e-07	1.46654	1.89264e-07	0.750916	2.67182e-05	0.000929198	6.14974e-05	0.719629	1.68438e-10	0.0478183
ENST00000188403	ENSP00000188403	ENSG00000012504	NR1H4	0.000912877	8.32677e-06	0	4.48404	7.02222	0	0.0275606	0	0.0432203	3.37138	0	8.31471	6.68324	6.92323e-14	1.2103e-05	1.72118	0.261883	0	0	0.147162	0	5.42329	1.00798	0.100937	0.0514885	0.39086	0	5.20631e-09	1.00305
ENST00000188790	ENSP00000188790	ENSG00000078098	FAP	0.294431	3.55721	0.220051	2.43276e-06	5.23691e-05	17.0753	4.40673	0.292942	5.62327	13.009	0.578235	0.49667	8.66384e-11	3.11733	0.362176	2.10439	0.154178	14.1339	1.36642	1.29714	3.00162e-05	1.87272e-05	26.6512	3.97423e-16	6.45548e-09	1.97421	0.520936	0.423525	20.5826
ENST00000189444	ENSP00000189444	ENSG00000077150	NFKB2	4.57665	19.9801	1.37425	1.77807	5.50577	6.01776	4.6639	4.04832	7.61397	11.6221	2.59624	1.10376	1.60656	8.32314	26.4334	4.74028	1.85338	8.75097	5.33719	2.98083	3.8205	3.82099	5.11921	21.3134	4.58184	7.61085	2.83547	7.39974	13.1013
ENST00000189978	ENSP00000189978	ENSG00000030304	MUSK	1.12532e-06	2.53226e-15	0.0512539	0.0143134	3.39777e-08	0.038226	0.01255	5.18199e-05	0.000552454	0.125822	0.0102068	0	0.00478024	0.0450638	4.4618e-06	1.11037e-09	0.0184155	0.0444893	0	1.25233e-07	0	0.11176	6.07933e-16	0.0330743	4.04435e-08	0.14509	0	0.0205061	3.04564e-05
ENST00000190165	ENSP00000190165	ENSG00000064218	DMRT3	0	0	0.0685017	0.0145531	0	0.0214181	0.155116	0	1.13712	5.77358e-08	0	0	0	0	2.22003	0	0	0.0220958	0	0.0291337	0	0.120344	0.162277	0	0	1.73001	12.7553	0	1.97342e-08
ENST00000190611	ENSP00000190611	ENSG00000079156	OSBPL6	0.0569346	3.6033e-14	1.07047	0.0414093	1.44176e-19	0.0358845	0.0119038	3.35343e-26	0.0360469	4.00571e-16	0.0114769	0.040378	0.0196464	9.50512e-58	0.0232161	1.44014e-20	1.15714e-36	0.0145109	1.80241e-34	0.0498243	2.30606e-27	2.84778e-16	0.0653119	0.0560459	4.83251e-16	1.4602e-26	0.0249643	1.46654e-19	0.0122109
ENST00000190983	ENSP00000190983	ENSG00000064205	WISP2	2.92433	0.729939	1.04306e-09	1.11476	0.655986	10.5678	0.0348462	0.824214	23.1499	8.03333	0.761257	0.0267382	0.0568376	14.293	0.333478	62.9212	0.193936	0.413265	6.08455	0.711978	6.89694e-50	0.466176	2.28521	0.221888	0.771325	32.8752	0	1.52081e-05	6.33783
ENST00000191018	ENSP00000191018	ENSG00000064601	CTSA	162.495	56.1749	20.1864	136.874	65.9185	37.3927	52.1627	29.9325	56.3097	99.7067	46.115	123.595	51.2411	64.1552	47.7622	38.7849	8.51904	75.9446	31.2379	80.2445	13.6636	56.2277	50.7414	51.8585	45.6777	28.4095	37.8348	45.3718	93.4806
ENST00000191063	ENSP00000352361	ENSG00000134461	ANKRD16	6.09063e-06	5.91674e-07	0.0951987	1.10906e-06	0.297469	0.137841	0.502347	0.187059	1.2863e-10	3.64872e-23	3.80872e-16	8.93802e-22	0.122409	7.12267e-06	3.11394e-06	0.198495	1.0505e-05	0.294753	0.199102	5.17823e-36	1.10666e-05	2.39186e-08	2.34112e-15	3.20474e-06	6.15038e-06	3.38805e-06	0.179862	0.181215	1.29306e-13
ENST00000192314	ENSP00000192314	ENSG00000154252	GAL3ST2	0	0	0.038768	1.30112	0	0	0.0343714	0.16912	0.0267139	0.293028	0	0	0.0293925	0	0	0.0708232	0	0	0	0.73607	0	0.0679272	0.0315029	0	0	0	0	0	0
ENST00000192788	ENSP00000192788	ENSG00000065060	UHRF1BP1	3.71068	3.3615	3.63955	2.87596	2.36696	3.30989	2.34588	2.6489	1.95783	2.36183	2.38033	3.50368	1.34927	3.2719	3.55129	2.08893	1.84722	4.04619	2.78138	2.93815	3.23594	2.34027	3.29534	2.59203	2.635	8.24656	8.5212	4.23713	2.16581
ENST00000193029	ENSP00000193029	ENSG00000080823	MOK	0.719348	5.37551e-279	1.96836e-17	2.19493e-28	3.81097e-15	3.62739e-05	8.20727e-08	1.2215e-13	0.00092782	0.458079	0.2282	3.72109e-19	1.33086e-18	0.582665	1.49881e-15	0.737324	0.5998	3.68996e-11	0.20343	6.03068e-05	3.67538e-75	3.57325e-217	4.49145e-12	1.7854e-06	3.67171e-07	4.26489e-10	1.69401e-12	5.03431e-84	1.58299e-10
ENST00000193322	ENSP00000193322	ENSG00000081087	OSTM1	17.6162	15.8505	6.8244	6.13911	6.33218	13.7647	11.8044	4.72258	11.9384	9.4749	9.02736	11.498	4.12483	12.8159	12.898	4.80874	1.30676	11.0678	10.7871	9.10722	4.28358	5.40847	11.3445	12.2286	5.50945	11.8448	14.956	9.47801	16.7079
ENST00000193391	ENSP00000193391	ENSG00000081148	IMPG2	0.214767	0.156608	0.105529	0.06846	0.0846531	0.0598365	0.0135295	13.6405	0.0619708	0.119948	0.0303477	0.11303	0.0271241	0.0597891	0.197672	0.0939241	0.00492731	0.0529865	0.105327	0.0999788	0.0377166	0.0880715	0.157453	0.161007	0.0733086	0.19823	0.0649949	0.105959	0.0542066
ENST00000193403	ENSP00000193403	ENSG00000072110	ACTN1	13.5359	38.8049	4.54379	19.4424	16.0058	66.2743	41.2772	41.2203	31.7123	35.182	22.0855	8.28119	14.9499	32.7677	21.8501	13.2272	5.54182	56.4295	51.8724	35.6912	29.9937	8.15693	46.6553	27.7845	16.0306	12.973	18.5838	16.0227	54.9094
ENST00000194097	ENSP00000443944	ENSG00000249437	NAIP	2.7451	18.965	0.31812	1.35731	0.989189	0.301019	0.771632	0.617563	4.63333	1.5314	0.249716	0.306741	0.62577	2.12856	3.36116	0.857696	0.107064	3.0079	0.335978	0.187677	0.00455357	0.677781	0.915516	6.75696	0.554454	0.353291	0.302657	1.02715	3.87795
ENST00000194118	ENSP00000194118	ENSG00000081791	KIAA0141	14.5711	6.73536	3.264	8.50091	13.4938	11.3682	6.16004	11.0823	9.20725	12.3397	23.5717	3.28774	9.75227	6.9895	11.9678	10.2911	4.58172	9.24572	8.95385	4.15433	5.83957	8.81215	6.64612	12.0512	7.90744	7.1459	11.9983	5.57255	12.4322
ENST00000194130	ENSP00000194130	ENSG00000081800	SLC13A1	0	0	6.248e-19	0.0289293	0.148889	0	0.00172353	0.000670498	0.0117677	2.58549	0	52.8393	0	0	0	0	5.57523e-19	0	0	0.00785138	0	0.0900496	0.00323402	0.0134445	0.00826838	0.0849883	0	0.00148919	0
ENST00000194152	ENSP00000194152	ENSG00000081818	PCDHB4	1.55282	0.41766	1.81329	0.607056	0.270119	4.16321	1.51209	0.149211	1.27646	2.29657	0.612814	1.76477	0.00885172	1.71813	0.528645	3.0064	1.56975	0.217213	1.83787	1.28008	0.873982	0.559905	3.49789	0.871476	0.684375	0.614469	0.478092	0.12474	1.35021
ENST00000194155	ENSP00000194155	ENSG00000112852	PCDHB2	0.342659	0.338962	6.72457	0.506175	0.369305	1.69031	0.611336	0.884619	1.70893	0.844265	0.450599	0.411495	0	1.68563	0.149477	1.18323	0.146328	0.551653	1.22998	0.583091	0.449734	0.249572	1.65893	0.488877	0.18833	2.51063	0.0887071	0.135528	0.99852
ENST00000194214	ENSP00000194214	ENSG00000081870	HSPB11	12.3039	13.8976	5.39299	13.2036	9.15422	16.7621	12.4313	50.5372	6.78204	9.53703	8.55432	11.127	12.3157	11.1364	10.9755	11.991	2.11165	13.7864	9.90255	11.2063	3.24809	5.68509	12.8373	6.91547	8.86829	16.7429	28.9763	28.3755	12.114
ENST00000194530	ENSP00000194530	ENSG00000082146	STRADB	0.000286774	0.000146906	6.47642e-05	4.30008	0.725522	0.556276	0.000156113	0.698952	0.000291071	1.17655	2.4075	3.2764	3.52283	0.000112965	0.000112397	0.400672	8.76399e-05	0.00019303	7.12746e-12	2.44975	0.000146613	0.674998	0.651293	9.82224e-05	5.97786e-05	0.000162776	2.52687	1.27903	0.000552747
ENST00000194672	ENSP00000194672	ENSG00000082269	FAM135A	1.42639	3.14519	2.63439	2.30943	2.39284	1.83209	5.78612	0.868501	0.671199	0.915683	0.0573291	2.36408	0.175802	1.58932	0.695759	1.62698	0.21512	0.960825	4.47693	2.2174	0.352808	4.47082	2.51346	0.302455	3.17049	1.73375	0.472813	2.3055	0.801571
ENST00000194900	ENSP00000194900	ENSG00000082458	DLG3	2.50361e-05	1.30759e-11	0.885459	3.9612e-40	3.66688e-20	3.06751e-11	1.67609e-19	7.23049e-06	7.25989e-11	0.050642	2.02875e-06	1.2745e-07	6.0248e-14	5.20356e-09	0.0236486	5.0616e-09	2.4723e-09	8.67974e-12	3.68431e-12	7.8054e-09	0.0317675	2.22526e-09	6.53588e-08	2.03434e-08	5.87225e-07	3.20807e-07	0.0203012	3.24382e-08	3.63474e-11
ENST00000195173	ENSP00000195173	ENSG00000082684	SEMA5B	3.57083e-06	0.106815	2.5539e-14	1.43161e-07	0.228279	4.77955e-11	1.51234e-08	1.62503e-16	4.23979e-05	2.33616e-09	0.0813671	2.77268e-05	5.91385e-23	1.00951e-09	4.69237e-17	4.46508e-14	0.0661638	3.90355e-42	0.0646537	8.57761e-06	0	0.00195531	0.000168205	2.4685e-20	1.21722e-14	4.08868e-29	0.106371	0.116132	2.77996e-05
ENST00000195649	ENSP00000195649	ENSG00000065609	SNAP91	9.8192e-09	1.15233e-06	4.53108	9.78486e-15	4.02893e-05	6.79229e-11	3.92379e-11	6.24552e-13	1.52401e-08	1.99843e-09	1.1086e-08	1.1686e-08	0	1.12206e-15	1.68985e-06	7.91544e-10	9.4238e-26	1.31384e-11	5.97795e-11	5.55087e-09	2.26658e-08	3.47455e-40	1.782e-07	6.03263e-08	1.16903e-10	5.14035e-08	1.48543e-07	7.3311e-19	2.7456e-08
ENST00000196061	ENSP00000196061	ENSG00000083444	PLOD1	23.0538	26.3808	10.0969	15.3191	26.9645	96.8161	18.8203	28.5521	46.817	47.2189	29.1438	29.5136	47.6582	35.8449	11.1865	41.5284	8.07548	73.6438	30.033	19.4692	35.1701	25.4763	35.4007	18.1854	16.8619	16.3085	37.5348	9.3034	45.2566
ENST00000196169	ENSP00000196169	ENSG00000083544	TDRD3	0.608882	2.48261e-23	0.54689	0.36692	0.510035	0.113913	0.377934	0.33422	6.22425e-17	0.123103	0.106837	0.775249	0.489188	5.39439e-22	3.63414e-16	0.263489	0.0957102	0.134296	2.61815e-37	0.222045	3.55763e-33	0.694833	1.85197e-27	0.257138	0.350525	1.79843	0.722402	0.330957	0.276437
ENST00000196371	ENSP00000196371	ENSG00000083720	OXCT1	10.3898	14.0022	27.1334	13.0099	7.70023	13.6502	23.9797	5.40336	23.9132	13.1388	133.121	43.3785	0.57651	7.83722	14.2509	9.98668	1.05564	2.09922	18.217	16.4501	8.85829	6.70042	14.613	8.40738	10.1531	6.92836	32.1678	19.4163	19.6092
ENST00000196482	ENSP00000196482	ENSG00000083812	ZNF324	1.10325	1.40734	1.68419	0.698885	1.41324	1.79597	1.51598	2.35274	2.09439	1.86469	0.560169	0.772498	0.256827	1.86067	1.83425	1.71745	0.946625	0.813989	1.24241	0.641587	1.40093	1.03505	1.7389	1.10174	1.70651	1.5267	1.80954	0.538031	1.59885
ENST00000196489	ENSP00000196489	ENSG00000083817	ZNF416	1.59624	1.51952	1.51447	2.1956	1.21038	2.68971	2.69241	3.14522	1.70667	1.7335	1.38232	2.65191	0.760472	1.9798	2.58737	3.51765	0.275238	1.81247	1.3523	1.89668	1.05769	1.14578	3.38407	2.08237	1.62384	4.19668	2.98003	3.11245	2.39177
ENST00000196551	ENSP00000196551	ENSG00000083845	RPS5	348.443	400.708	124.28	399.373	395.745	548.485	423.387	787.389	270.05	456.746	189.653	125.876	155.732	344.397	819.957	1242.1	350.334	325.812	410.439	228.991	415.013	384.919	364.776	437.195	318.554	160.525	589.911	560.194	570.776
ENST00000197268	ENSP00000197268	ENSG00000084444	FAM234B	2.53005	1.90855	11.5707	1.0208	1.63233	5.31122	1.33621	3.34668	2.6047	1.38785	0.297099	5.85726	0.746854	2.26066	1.75946	1.93104	0.418999	4.13578	5.21811	1.2472	1.6363	1.22658	1.43373	1.65488	0.920186	5.86272	6.51978	1.35801	1.26584
ENST00000198536	ENSP00000198536	ENSG00000085514	PILRA	4.39454	24.2373	2.90784	1.36157	2.22306	1.40815	0.996986	1.39175	15.6649	5.25215	0.561134	1.96162	1.93652	12.5732	2.44541	2.18957	0.414378	7.13254	1.74524	1.02162	0.509994	2.28968	1.68607	14.6377	0.659953	3.61563	0.583851	0.852554	6.66175
ENST00000198765	ENSP00000198765	ENSG00000085719	CPNE3	0.00775752	0.000942406	0.00113603	0.0089931	0.000886548	0.000638005	0.000961017	0.000642864	0.000476484	0.000564254	2.45446	0.00128626	0.00143342	3.16529	0.000290725	0.000519548	0.00144039	0.00483181	0.00661877	0.00462451	0.000745676	0.00121511	0.00129832	0.054175	0.000900693	0.000442521	0.000564716	0.002079	0.000177816
ENST00000198767	ENSP00000198767	ENSG00000085721	RRN3	13.3625	12.951	20.6738	15.8662	12.0479	16.1171	10.2089	16.7379	15.4314	14.7665	7.49507	12.3814	8.5688	11.5005	18.3753	15.9935	4.33077	9.97923	15.3232	16.441	6.32599	9.45321	14.6705	14.8078	10.6653	19.2649	20.7447	15.7861	14.2064
ENST00000198801	ENSP00000198801	ENSG00000166391	MOGAT2	0	0.754662	0	9.29074	28.8979	0	0	1.04341	6.32469e-12	0.0709197	0.0757837	0.401463	6.6504	0	1.02399e-06	0	0	0	1.60519e-06	6.03762	4.1072e-06	25.4756	1.70401	6.65464e-06	0.64393	0.000388861	0	0.0619089	0.133667
ENST00000198939	ENSP00000198939	ENSG00000085872	CHERP	1.71603	2.25876	0.00151136	0.719494	0.969212	0.321698	0.255956	0.90193	1.12844	0.446486	1.29853	0.3189	0.859433	0.00159339	1.39176	2.01562	0.315209	1.80494	3.50108	0.00176123	1.04662	8.61519e-07	0.274119	6.52919e-10	0.30821	0.826665	0.367147	1.24433	0.685035
ENST00000199280	ENSP00000199280	ENSG00000167580	AQP2	0.399579	4.61079e-13	0	0.0212767	0	0	0.00937847	0	4.64714e-08	0	0	494.949	0.0483108	0.0407193	0.00980825	0	0.0166513	0.0109082	0.0166527	0	0.0311149	0	0.00880716	0	3.61914e-12	0.0377562	0	0	1.14748e-12
ENST00000199320	ENSP00000199320	ENSG00000086189	DIMT1	7.32719	13.2266	17.2515	8.36948	6.81536	16.0715	11.7791	16.3781	10.7478	8.75425	6.97409	6.72749	3.54405	9.2879	14.92	11.2437	3.19448	11.3961	10.3663	8.77433	5.2034	7.43442	10.8306	11.6814	6.34286	9.12673	12.3326	13.3805	13.1535
ENST00000199389	ENSP00000199389	ENSG00000086232	EIF2AK1	30.803	21.718	34.0573	42.0544	27.0653	27.1278	20.0673	38.5363	13.0773	22.8882	17.2267	32.992	30.3565	23.7576	24.4307	22.7126	8.5211	35.582	29.0826	31.8501	19.5062	26.4524	21.9326	19.7703	31.1492	19.9005	39.5352	36.8868	22.9803
ENST00000199447	ENSP00000199447	ENSG00000086288	NME8	1.54716e-05	3.12966e-06	2.96594e-07	3.34674e-07	1.94103e-199	7.37057e-35	0.0362705	4.4164e-10	0.213104	0.377982	2.92838e-28	0	4.54807e-12	5.15483e-06	6.81485e-07	1.44953e-06	3.30474e-54	2.01706e-21	5.49917e-68	7.26084e-14	0	0.0458353	5.0736e-06	0.336528	5.19211e-06	3.05903	1.40976e-88	2.24915e-08	1.15092e-09
ENST00000199448	ENSP00000199448	ENSG00000086289	EPDR1	29.4064	2.83171	17.3554	7.55215	8.76721	61.2199	7.33351	15.7996	8.01059	11.7183	13.1819	10.872	2.18906	23.7771	3.64137	25.3161	1.44261	5.89831	25.9609	7.07994	3.51338	6.4539	37.4469	14.0319	6.72633	15.68	60.9135	1.926	9.07779
ENST00000199706	ENSP00000199706	ENSG00000086504	MRPL28	20.2827	22.3355	17.1984	7.2657	24.9193	21.8007	12.5703	32.1585	14.8226	22.7496	35.3177	7.46692	17.1485	19.0624	14.6748	18.4306	4.79243	18.9222	22.036	7.63047	13.0551	18.551	10.9446	16.9123	10.3973	25.5059	9.16836	10.9179	13.4727
ENST00000199708	ENSP00000199708	ENSG00000086506	HBQ1	0	0	0.272738	0	0	0	0	0	0.110106	0	0	0	0	0	0	0	0	1.31102	0.214066	0	0	0	0	0	0	0.456823	0.152185	0	0
ENST00000199764	ENSP00000199764	ENSG00000086548	CEACAM6	0.121489	6.63426	0	151.933	27.3455	0	129.8	1.86738	1.16144	209.212	0.188308	0.0367311	0.0260438	227.55	0.0159176	0.0325384	0.421964	0.191937	0.425407	62.5876	16.2896	22.1986	8.48389	0.457459	10.328	0.111133	0.0872604	23.1933	6.57474
ENST00000199814	ENSP00000199814	ENSG00000086589	RBM22	13.9306	19.5818	25.4846	23.5358	14.6217	22.9547	12.9226	27.532	18.2073	23.6286	11.9444	16.8184	8.87701	21.4976	24.2915	24.3876	4.02189	14.9696	13.7121	18.4666	7.43369	15.0877	21.4937	21.7211	15.5321	13.5415	20.9054	30.7686	18.8002
ENST00000199936	ENSP00000199936	ENSG00000086696	HSD17B2	0	0.9748	0	37.9039	261.439	1.71621	8.04674	4.09541e-07	4.73526e-28	24.7582	0	2.4407	48.7531	0.663313	8.22774e-08	0.212737	2.99017	447.043	0	17.5074	1.95461	235.306	3.02109	7.41153e-11	18.2248	2.07209e-05	0	1.84245	32.8215
ENST00000199940	ENSP00000199940	ENSG00000078018	MAP2	1.17363	1.73456e-138	12.1072	0.302311	0.392791	1.0287	2.50446	2.69584e-13	0.934312	2.14684	3.3035	1.264	0.192517	4.58689	0.513585	2.93846	1.10955	0.129852	0.943147	0.656425	0.510241	0.292683	1.15906	0.345514	0.660215	1.27396	13.5677	0.536185	1.18801
ENST00000200135	ENSP00000200135	ENSG00000086827	ZW10	4.85526	5.62747	4.30055	8.92301	2.09469	7.07794	6.12952	5.4837	3.35203	3.76971	2.43786	7.90964	5.89951	5.42936	5.54487	4.15537	1.44233	5.12576	4.55339	6.40836	4.09398	5.451	6.58051	4.52752	4.20438	9.44277	6.39934	10.4279	6.45634
ENST00000200181	ENSP00000200181	ENSG00000132470	ITGB4	0.114511	4.36418e-06	2.03958e-15	0.113468	1.66268	5.45987e-11	0.295738	0.118548	1.29568e-14	0.544101	3.16494e-06	0.101831	2.30643e-06	0.819231	0.291114	0.0846101	0.0681944	0.332864	1.51138	8.43643e-10	0.331521	2.27684	7.23791e-35	0.510561	1.67661	0.161333	9.51016e-32	1.8602e-13	0.15278
ENST00000200453	ENSP00000200453	ENSG00000087074	PPP1R15A	92.1892	54.1093	8.99437	23.2186	28.1183	28.5815	38.3217	30.9927	104.914	78.6508	41.4207	12.6736	9.3114	88.1218	33.6611	29.9861	5.17455	50.3739	20.2246	63.1488	7.02424	19.738	43.5989	22.8121	39.1569	22.4754	14.7181	15.5245	62.3986
ENST00000200457	ENSP00000200457	ENSG00000087077	TRIP6	8.41591	3.75387	4.52571	4.78059	2.16664	18.5845	9.70729	14.7352	7.41236	20.7305	3.49212	4.06857	2.75801	10.0285	2.80078	15.1225	2.66964	9.79276	10.3068	1.54141	9.17499	2.37291	8.93264	6.25876	6.94634	8.0276	5.41729	3.08857	10.9893
ENST00000200557	ENSP00000200557	ENSG00000073670	ADAM11	1.85455e-05	2.62321e-05	5.09277	8.60143e-06	2.34488e-05	4.0744	0.229487	0.193228	0.149683	0.673368	0.117962	8.79143e-06	9.6292e-06	1.73009e-05	0.114481	0.185834	1.02076e-05	5.39974e-10	0.973862	8.84263e-06	3.58103e-06	2.63724e-05	1.26347	0.160975	0.0819908	5.6928e-06	2.62626e-08	9.95371e-06	0.121925
ENST00000200639	ENSP00000200639	ENSG00000005893	LAMP2	39.7235	18.0709	21.0016	35.0054	34.867	31.1136	30.7655	38.0257	40.7353	90.4234	8.9399	106.056	117.581	30.5769	16.3037	22.398	12.7852	50.3851	87.2637	21.3295	64.5079	40.6314	22.4271	22.0937	43.4631	22.2884	85.7975	16.4841	38.3807
ENST00000200652	ENSP00000200652	ENSG00000197208	SLC22A4	2.64706	2.78133	1.23539	2.05473	1.74096	0.890972	0.144032	16.7326	2.97312	1.04366	0.238692	6.13585	0.279852	1.29526	0.135267	1.11982	0.0429797	0.909763	2.43627	1.6363	0.125341	4.25192	0.601778	0.401719	2.10828	0.614163	0.330781	0.164166	0.904168
ENST00000200676	ENSP00000200676	ENSG00000087237	CETP	0.000261987	1.61177	0.310541	0.569328	1.31432e-05	0.759014	0.432209	0.101644	13.9554	5.48529	2.23491e-07	0.508595	20.607	2.38576	38.8242	0.000179956	0.1503	45.1953	0.000323269	6.85398e-05	0.000292598	1.28464	0.000141248	25.8463	0.000299408	1.71357e-05	1.23758	0.0950072	1.42363
ENST00000200691	ENSP00000200691	ENSG00000087250	MT3	8.19154	0.000100209	25.6852	4.04103e-05	0	3.48375e-05	0	0	1.51193e-17	3.02741e-05	5.20555e-18	1.44885e-05	0	0	0.301147	0.890939	0	0	0	1.3659e-07	2.49049	9.07074e-15	4.26525e-16	0	0	4.44307	3.42032e-05	4.7399e-06	4.28338e-15
ENST00000201015	ENSP00000201015	ENSG00000087494	PTHLH	7.1045e-06	0.0842668	0.0622124	0.0976675	0.24398	1.88849	1.40846	0.042686	0.316143	1.33458	0.0418358	6.93615e-06	3.50648e-24	1.555e-08	0.205875	0.405782	0.21673	0.283532	1.26564	0.297195	0	3.29626e-07	1.35723	0.44848	0.339228	2.06553e-21	0.317542	4.38893e-06	0.236337
ENST00000201031	ENSP00000201031	ENSG00000087510	TFAP2C	0.295989	0.239194	0.101839	0.502616	0.14464	3.55993	8.52969	3.20367	0.849377	0.876228	0.0319913	0.90445	0.0365266	2.46375	0.0148742	0.152401	0.0760124	15.2581	5.68038	1.88796	8.31358	0.0298478	2.20864	0.0364988	0.538906	0.979559	1.61156	2.92328	1.36864
ENST00000201586	ENSP00000201586	ENSG00000088002	SULT2B1	5.88115e-07	0	0.0414029	0.630585	7.75685	1.65002	101.986	0.272326	0.0519215	1.34115	0.152098	1.65811	1.54679e-07	8.75881	2.36843e-07	0	0.0378681	0.996208	19.4289	0	1.46619	10.4333	0.202993	0.0893357	1.26698	0.366997	0	15.2591	0.359292
ENST00000201647	ENSP00000201647	ENSG00000131037	EPS8L1	2.32727e-24	0.0517609	2.37467e-23	1.87905e-05	0.00138247	0.000732106	1.97825	3.83278	1.76895e-11	0.000341533	3.26937e-40	1.07658e-25	7.34222e-21	8.82251e-05	1.53886e-22	4.9342e-15	0.395394	4.33839	7.10382	0.000236194	1.31819	0.657898	1.06203e-12	1.21539e-12	6.59006	1.57301e-05	5.89972e-07	0.507211	2.74302e-07
ENST00000201943	ENSP00000201943	ENSG00000182389	CACNB4	1.41238e-07	0.0447895	1.46759e-23	3.96206e-29	5.54792e-60	6.01133e-13	2.13715e-08	1.1139e-12	4.99669e-07	0.136195	0	3.95287e-23	0	1.95637e-07	0.032853	0.0470098	0	7.25638e-22	0.0850157	8.69186e-17	8.46455e-16	0	2.07651e-09	8.55544e-06	0	2.25819e-15	1.97398e-43	0.0407207	1.2225e-05
ENST00000201961	ENSP00000201961	ENSG00000197183	NOL4L	5.51422e-19	0.824731	0.498537	0.377993	2.96809e-36	0.248847	3.7181e-06	0.300206	0.0850283	9.31504e-18	0	1.11535e-24	0	1.15823e-13	1.70678	4.20145e-51	0	2.00466e-09	1.539e-22	7.25559e-31	2.67337e-18	8.35946e-13	5.68391e-17	0.64971	0.189505	2.03071	0.126611	0.161044	0.361936
ENST00000201963	ENSP00000201963	ENSG00000088305	DNMT3B	2.1012e-06	0.0104368	0.00582232	0.00334038	7.9971e-07	0.000361362	0.00471659	6.5652e-07	7.67494e-06	0.00468333	3.23439e-07	0.000260596	0.00420222	0.00706359	9.1715e-24	6.03126e-10	1.84532e-05	0.00533057	1.82469e-06	0.0033345	0.000222614	0.0103252	0.00447427	0.00630537	1.58415e-05	0.00254224	0.00426106	0.000201186	0.00530782
ENST00000201979	ENSP00000201979	ENSG00000088320	REM1	1.17056	1.19825	0.12374	0.480892	0.690807	4.35699	0.643335	3.1306	1.40606	3.91049	0.913532	0.431836	0.0229837	1.84684	2.15014	2.66392	0	1.92723	1.0524	0.819801	0.259512	0.597007	2.05705	1.29945	0.615606	1.54854	0.384516	0.70493	3.86511
ENST00000202017	ENSP00000202017	ENSG00000088356	PDRG1	7.43102	6.47633	8.34578	6.88713	5.86571	8.6641	5.31639	11.6547	3.89483	7.64204	4.49181	6.17032	4.59257	7.18821	7.38491	6.46509	1.6585	7.14346	6.14512	4.41964	3.42863	3.87066	7.22971	6.464	4.47288	22.3681	7.78996	9.62275	6.33127
ENST00000202028	ENSP00000202028	ENSG00000088367	EPB41L1	17.403	2.07915	5.11367e-05	2.43754e-20	1.6721	10.6767	2.2521	2.28252e-08	3.10017	4.91963	2.20854	1.81102e-10	0.333415	2.97929	0.963299	14.5958	0.163669	5.22581	4.16665	0.65591	1.13427e-09	0.469474	3.57128	2.33534	1.45606	2.91465	2.46798	0.000569074	7.89967
ENST00000202556	ENSP00000202556	ENSG00000088808	PPP1R13B	3.98209	2.99305	4.29548	4.69287	6.14459	7.02789	5.36616	9.6082	1.98436	6.44105	7.43968	4.59655	1.70542	11.2082	3.8694	8.82751	1.61978	4.87945	11.2868	4.85921	6.54594	4.87797	5.80156	9.12794	8.16544	14.0424	22.3392	2.92303	5.87965
ENST00000202625	ENSP00000202625	ENSG00000166948	TGM6	0	0	0	0	0	0	0	0	0	0	0	0	0	0	0	0	0	0	0	0	0	0	0	0	0	8.59408e-05	0	0.0470295	0
ENST00000202677	ENSP00000202677	ENSG00000188559	RALGAPA2	1.00826	1.33603	1.04856	2.59123	1.59309	1.77502	1.50654	3.19857	2.61099	2.54718	0.300753	3.36165	1.97051	3.37513	2.17863	1.0851	0.326091	4.86919	1.28866	1.3541	1.19931	1.97401	1.42425	0.657142	5.29028	1.81449	8.58171	0.947035	2.33574
ENST00000202773	ENSP00000202773	ENSG00000089009	RPL6	91.6221	138.993	53.5839	125.715	97.1878	134.07	124.906	124.887	54.9567	76.2653	50.0317	26.4742	17.613	109.711	161.45	241.838	49.3616	71.4688	113.975	105.978	102.272	92.9278	91.3744	103.011	74.8657	28.8206	101.408	195.387	126.052
ENST00000202816	ENSP00000202816	ENSG00000089048	ESF1	8.29159	8.94405	13.0096	6.12382	6.11582	10.508	9.18416	9.19253	8.5165	6.01709	5.53638	7.8939	3.65108	6.1717	9.06271	8.45235	1.52851	8.29964	7.82995	7.76827	2.92395	4.77603	7.43092	8.00562	6.12942	17.1135	12.2678	8.00252	6.79808
ENST00000202831	ENSP00000202831	ENSG00000089060	SLC8B1	1.3146	6.28103e-05	0.000133519	7.10451e-05	0.000132057	0.000328246	2.42506e-05	0.347521	0.279393	0.000217924	0.69912	2.0207e-08	9.83749e-05	0.00072156	4.11205e-05	3.16054	0.974881	0.974989	1.24028	8.03779e-05	0.0813138	0.00100444	4.86775e-05	0.00111226	0.00474947	1.21644	1.83067e-05	0.537489	2.59263e-06
ENST00000202834	ENSP00000202834	ENSG00000089063	TMEM230	57.5276	34.1109	27.0365	51.4749	31.0284	98.8199	49.5561	82.8238	51.2536	60.0058	36.5809	76.3703	61.3785	63.1936	42.1783	52.836	9.60304	40.5727	68.0813	68.148	26.987	22.9909	49.7255	49.4053	41.2367	45.3934	87.3346	56.9619	66.3733
ENST00000202917	ENSP00000202917	ENSG00000089127	OAS1	4.23385	23.6577	1.41365	33.6529	5.53115	7.27721	3.5607	2.13798	8.40199	3.54491	4.72258	3.66397	2.76248	3.9979	3.38361	2.61396	0.119131	13.0633	0.489537	13.217	85.9132	15.3306	8.59866	17.9516	5.66954	2.02202	1.21068	6.04033	5.12384
ENST00000202967	ENSP00000202967	ENSG00000089163	SIRT4	2.73395	0.487352	1.43914	0.285437	2.24049	1.17514	0.884767	0.767492	0.212592	1.54333	2.61836	2.57998	1.57672	0.471837	1.03085	1.88387	0.532041	0.439407	1.0877	0.767133	0.905075	1.56224	1.73018	1.17963	0.649258	2.00909	0.786819	0.838379	1.36808
ENST00000203001	ENSP00000203001	ENSG00000089195	TRMT6	7.32505	11.408	5.94949	7.36046	2.84075	8.16119	7.89918	6.24434	10.249	3.31273	3.98297	5.30992	2.5732	7.04609	8.41806	4.0038	2.07073	5.14652	4.71059	4.13239	3.49647	4.01788	5.40081	5.13179	4.55916	18.1628	7.26811	9.92212	6.6026
ENST00000203166	ENSP00000439056	ENSG00000249115	HAUS5	1.88859	3.24555	1.15668	1.65216	1.38135	3.10394	0.970395	3.74609	1.06598	1.94196	0.644145	0.5853	0.531356	1.58765	5.27719	3.60165	0.275392	1.7264	2.2159	2.00961	0.452357	1.27015	2.64654	3.95922	1.18185	2.77187	1.25233	4.04277	1.18282
ENST00000203407	ENSP00000203407	ENSG00000010256	UQCRC1	0.685164	2.28771	0.000136901	12.6018	23.4477	8.83519	0.839533	24.1969	11.7678	6.92883	53.952	23.3727	22.3248	1.13733	2.74415	3.27274	3.51809	2.70344	6.41167	0.00118288	13.3076	16.3804	9.68567	9.17938e-05	4.22102	4.71994	1.0374	4.87325	3.90988
ENST00000203556	ENSP00000203556	ENSG00000089639	GMIP	2.37024	18.2074	3.5013	3.78938	4.37418	1.55963	1.69389	1.80026	7.15797	4.44181	0.341241	0.467924	1.03867	5.75357	14.4063	1.14152	0.802063	3.24006	1.96772	2.43821	0.960263	4.14442	1.32362	20.5591	7.68432	1.04794	1.35445	10.7216	3.4227
ENST00000203629	ENSP00000203629	ENSG00000089692	LAG3	0.439982	6.97855	1.24651e-06	2.27545	1.13901	0.516413	0.669738	0.691888	0.618077	1.215	4.14185e-09	0.168541	1.02849	0.63541	11.7299	13.3453	2.20865e-05	3.73415e-05	0.491643	1.2849	0.134949	3.23434	2.51904	13.0531	1.05799	2.20083	4.56418e-09	8.38472	1.73741
ENST00000203630	ENSP00000203630	ENSG00000089693	MLF2	8.7814	7.88616	6.49901	2.72288	24.5348	14.7289	2.94199	4.86173	4.16268	11.014	9.67953	3.05336	9.44618	7.8201	4.18723	6.17966	3.03568	8.35732	20.303	3.417	18.9018	15.8971	3.72966	5.61481	6.66646	5.40448	2.55538	1.65014	6.36927
ENST00000203664	ENSP00000203664	ENSG00000089723	OTUB2	0.267754	0.214087	0.564722	0.601978	0.250879	1.70463	1.736	0.842368	0.263018	0.675456	0.0124393	0.615009	0.2502	0.387823	0.400059	0.844914	0.173432	1.1608	0.63328	0.560645	0.505335	3.38716e-245	0.160792	0.235091	0.664999	2.24267	0.254579	0.820688	0.739865
ENST00000204005	ENSP00000204005	ENSG00000090006	LTBP4	1.41991	2.89234	0.00132628	1.39043e-33	2.32145	0.00287851	7.74706e-06	0.22093	0.000368392	0.116422	0.000164749	3.35699e-09	5.27644e-07	2.61479	0.000650037	14.4778	0.00368807	0.000275747	4.56206	0.162264	5.65249e-05	3.16335	0.420973	1.84617	1.59139	5.38457	4.52318e-07	0.000358069	8.92245e-06
ENST00000204517	ENSP00000204517	ENSG00000090447	TFAP4	1.66758	2.91669	2.376	1.90181	4.91956	3.41888	1.39087	4.43783	0.370252	3.04072	1.02535	0.595435	0.384029	1.99213	3.27298	7.88258	1.78359	2.78502	3.96621	0.645349	2.73814	3.08807	2.50597	3.82558	4.28761	0.924488	1.19933	1.90139	2.4986
ENST00000204549	ENSP00000204549	ENSG00000090470	PDCD7	7.32755	9.20041	10.3013	8.4163	7.35309	14.5	11.1961	10.0771	6.5076	8.89699	5.42269	7.75644	2.67652	7.73744	11.7109	12.994	1.52109	8.15375	7.71644	8.28749	4.83847	6.09271	13.2886	8.99175	5.72493	18.265	10.5505	13.0434	10.1014
ENST00000204566	ENSP00000204566	ENSG00000090487	SPG21	9.92726	17.2598	5.21731	9.19107	15.9063	24.2003	10.8044	30.3403	10.3023	21.2949	7.57649	10.8527	16.7223	13.0577	13.2663	13.9983	4.20047	12.6936	20.8095	5.71482	8.13	9.32771	11.7605	11.7856	9.09207	6.95559	19.6164	6.31229	14.4598
ENST00000204604	ENSP00000204604	ENSG00000090539	CHRD	2.3631	1.31727	2.8736	0.152545	0.942171	2.28967	0.336589	1.05095	2.79322	3.72911	1.02542	0.897724	2.31619	0.0316525	0.511331	5.00071	1.31533	1.58751	3.06685	0.0466142	0.268618	0.00078942	3.28507	2.04595	6.86838e-05	0.370681	0.417507	0.0636186	2.49211
ENST00000204615	ENSP00000204615	ENSG00000090534	THPO	1.30243e-06	2.23055e-07	0.278417	2.58344e-06	0.187211	0.199297	3.10742e-06	1.9255e-05	0.364539	0.375356	0.054251	0.562344	1.98852	0.162062	4.741e-06	0.154109	0	3.30949e-05	0.367472	2.56039e-06	4.549e-09	0	0.664697	0.273378	0.16115	2.81059e-06	0.000611447	0.079868	0.239995
ENST00000204637	ENSP00000204637	ENSG00000090554	FLT3LG	0.740998	1.49302	0.300325	0.461521	1.9951	6.1248e-37	1.06966	0.362713	0.451038	1.6748	6.34648e-07	1.89335e-17	7.26057e-41	1.09569	2.59115	1.61825	1.22208e-153	0.561064	9.19704e-45	0.351149	0.422264	1.19894	0.892221	1.91096	1.00451e-22	1.37199	0.130575	1.27699	1.78187
ENST00000204679	ENSP00000204679	ENSG00000090581	GNPTG	39.1386	12.0274	22.3239	6.53621	14.1197	14.2304	7.0999	17.8026	17.5272	24.8595	9.71781	8.8561	15.2208	14.3424	12.805	19.0534	7.89759	22.1071	24.9277	7.31673	18.1829	13.2441	11.9375	19.7634	15.308	16.3292	15.6307	5.91665	18.4906
ENST00000204726	ENSP00000204726	ENSG00000090615	GOLGA3	0.562947	1.16586	0.622784	0.293981	0.409913	0.720125	0.613241	0.547438	0.987911	0.527989	0.592466	0.223642	2.05456e-05	0.629019	1.00419	1.83939	2.22525e-06	0.780572	0.181135	0.57896	0.979114	0.446532	0.519491	0.870324	1.42795	4.31303e-05	0.715551	0.276258	2.03026
ENST00000204801	ENSP00000204801	ENSG00000090659	CD209	9.53024e-11	4.16367e-05	3.67052e-23	7.96844e-15	6.48382e-17	3.47371e-11	3.42265e-22	3.77741e-10	0.0956056	1.54863e-12	1.25832e-15	9.77242e-11	9.95655e-07	1.0687e-07	1.58385e-25	3.42078e-07	8.28295e-15	2.07465e-15	0.000404232	5.74287e-08	0	0.0401213	5.27032e-26	2.28267e-14	2.20418e-24	1.2822e-08	0.0103305	4.33477e-07	5.47563e-12
ENST00000204961	ENSP00000204961	ENSG00000090776	EFNB1	10.0815	5.6305	2.41156	13.0356	13.6486	13.1393	8.32253	25.4501	13.416	24.0816	6.64517	6.97503	2.91074	15.3142	3.47556	8.62575	0.973884	32.0978	6.85716	9.01767	4.14586	14.7721	9.27022	16.021	10.3154	7.10373	2.10628	3.18466	13.8137
ENST00000205061	ENSP00000205061	ENSG00000090863	GLG1	5.08348	5.29173	11.6597	6.84791	4.35319	8.02305	4.49959	7.72433	4.83483	6.38566	4.37608	9.91862	0.715401	5.81254	8.03951	14.5958	1.94158	6.5071	4.52549	7.60647	3.37502	3.96925	12.5118	7.64421	6.03567	5.37819	8.57693	6.26223	3.98956
ENST00000205135	ENSP00000205135	ENSG00000090924	PLEKHG2	2.20873	8.73392	0.98528	2.18652	2.50804	5.17584	2.02522	2.97661	7.4755	4.81513	1.87916	1.3308	0.312223	2.85227	5.13705	2.49775	0.786159	6.83755	2.36651	2.65516	0.979066	1.64284	3.91437	8.08401	2.10316	3.52415	2.01441	3.1264	3.86191
ENST00000205143	ENSP00000205143	ENSG00000090932	DLL3	1.49137e-05	4.96794e-07	22.3817	0	0	0.0198355	0	0	0	0	0	0	0	0	0.0376975	0	0	0	1.54325e-05	0	0	0	0	0.0228431	0	0.319597	0.0820097	0.0153719	1.2967e-07
ENST00000205194	ENSP00000205194	ENSG00000090971	NAT14	3.30803	1.70162	6.1822	0.936363	0.959096	6.51486	0.845913	18.4795	0.918471	4.54618	1.93698	2.667	0.194636	4.11315	1.35589	7.00577	0.60703	5.14439	2.2171	1.69625	0.465246	1.2563	4.89122	1.15284	1.0981	3.65904	2.73999	1.35527	2.41379
ENST00000205214	ENSP00000205214	ENSG00000157426	AASDH	1.84785	2.60868	1.69885	2.39988	3.13354	2.95477	2.9918	4.5024	1.5915	1.38826	0.399937	3.71372	2.06069	1.47044	4.49747	3.69765	0.320562	2.73675	0.424448	2.30406	1.15658	0.469651	3.80023	2.60064	2.65911	4.18205	1.93433	4.41939	2.59863
ENST00000205386	ENSP00000205386	ENSG00000091128	LAMB4	0	2.31765e-12	6.01266e-08	0.00421745	0.0164319	0.0197075	0.0435577	2.53406e-08	0.0590432	0.0926387	1.40057e-07	0.190417	2.50116e-11	0.0250171	0	2.22631e-12	9.52701e-08	3.32091	0	0.003276	0	0.116751	1.31287e-14	0	1.33212e-08	2.78874e-06	0.0497911	5.36449e-07	2.27484e-07
ENST00000205402	ENSP00000205402	ENSG00000091140	DLD	13.5083	6.08426	8.43164	14.8213	10.3563	10.6784	6.84769	6.16937	7.57891	4.38789	18.8524	20.7745	6.9788	6.1722	4.7876	3.58992	1.74062	6.21023	6.18989	13.2874	3.13629	10.1399	5.64647	4.59022	5.8857	10.8366	10.226	8.35697	5.97045
ENST00000205557	ENSP00000205557	ENSG00000091262	ABCC6	0.118848	0.265637	0.26279	0.729641	3.36466	0.137413	0.154834	0.0383677	0.799188	2.03572	0.0506101	5.40774	22.7791	1.01462	0.0459126	0.0970802	0.591454	0.0701227	0.247115	0.953106	2.54403	4.85299	0.115974	0.264258	0.815862	0.0894345	3.40376	0.0504694	3.50396e-07
ENST00000205636	ENSP00000205636	ENSG00000091317	CMTM6	23.5866	67.7411	9.71701	33.2825	17.8933	67.1769	28.8896	204.925	44.8339	31.2624	8.16951	26.2645	40.9389	47.1365	38.9667	13.4555	4.06597	40.9361	35.9127	34.0012	13.5326	15.7915	23.5771	36.2605	33.177	51.7397	61.6562	55.9783	37.7237
ENST00000205890	ENSP00000205890	ENSG00000091536	MYO15A	0.00345854	6.30797e-152	0.00671804	5.86303e-216	0.00866264	0.00886381	0.00391871	0.0085518	5.01051e-239	0.00236883	7.11253e-73	2.23946e-115	0.0104262	2.03657e-178	0.00436918	0.0123318	1.41433e-97	3.84872e-86	0.00418773	1.52113e-225	0	3.3917e-118	0.00917223	0.00557681	7.54736e-94	0.157882	8.39245e-81	2.49782e-144	0.00604062
ENST00000205948	ENSP00000205948	ENSG00000091583	APOH	0	0	0.0465133	1.02196	0.967287	0.0896609	0.0421413	0.171292	0	0.334649	0	26.2456	6369.97	9.12968	0.288078	0	3.0761	0	0	0.431851	0	1.30224	0.115012	0	0.204915	2.02852e-27	0	0	0
ENST00000206020	ENSP00000206020	ENSG00000091640	SPAG7	38.5086	32.4142	28.6109	20.5703	25.3008	39.9591	25.2052	82.2463	27.9328	43.2338	76.0406	28.6332	23.7606	40.0543	23.6346	24.7127	8.23827	38.5654	35.4525	24.6898	19.7447	22.9955	30.9874	27.0667	26.5086	24.2862	41.6679	27.1706	35.7095
ENST00000206249	ENSP00000206249	ENSG00000091831	ESR1	6.6761e-08	1.74069e-06	0.000159162	0.000160258	0.000274136	9.95835	0.000213379	12.1946	4.11585e-07	2.26085e-10	0.00014437	1.96036e-09	0.000166257	0.000318773	3.76303e-08	3.88651e-09	0.000137998	0.00015633	3.62542	5.02429e-08	0.352478	0.000280971	1.6058	3.09094e-07	0.000217766	0.000437276	0.000203163	0.00017454	8.04426e-08
ENST00000206262	ENSP00000206262	ENSG00000091844	RGS17	0.0294198	3.91874e-05	4.6156e-05	1.16862e-06	0.0666276	0.0467521	0.24944	2.19584e-07	0.59823	1.65621	8.20692e-07	1.73624e-07	0.0331837	3.52631e-07	1.64896e-07	6.13819e-06	0.156248	2.4654e-06	0.396067	0.244687	2.95037e-06	1.1484e-07	0.0852382	2.14132e-07	0.980384	0.143975	1.6112e-06	3.34841e-07	0.955111
ENST00000206380	ENSP00000206380	ENSG00000091947	TMEM101	10.7472	8.6773	9.89618	13.4047	12.4204	44.0371	11.0573	26.1008	5.19744	20.0287	7.5693	13.1386	5.43804	17.3718	13.8215	19.1203	6.79878	16.8142	18.8024	11.6118	13.1336	10.0894	11.8264	11.0549	12.7668	13.5908	17.2711	12.8087	15.8616
ENST00000206423	ENSP00000206423	ENSG00000091986	CCDC80	2.15897	11.5575	7.59214	9.68165	1.48715	84.9687	23.8446	1.71127	35.8227	45.324	7.6489	2.25763	0.144565	11.9287	2.73809	10.6867	1.70976	0.926775	10.6326	8.08534	0.653414	0.726952	40.8422	7.3603	3.88048	1.91688	1.01044	2.82508	42.9622
ENST00000206446	ENSP00000206446	ENSG00000092009	CMA1	0	2.68991e-06	0	8.95181e-06	0.337971	7.66047e-06	0.435724	0	1.82159e-05	1.21344	5.33274e-05	0	0	0.028361	0.262258	0	0.113479	4.54642e-06	0.325486	1.66181e-05	0	0	2.12654e-06	0	0.920394	0.352	0	0.504819	4.08088e-05
ENST00000206451	ENSP00000206451	ENSG00000092010	PSME1	137.287	162.744	35.4291	231.658	194.297	144.859	93.4862	227.182	75.5103	137.826	65.4721	131.221	163.347	174.039	199.798	119.546	21.6288	106.132	106.293	142.61	86.1182	187.706	129.021	177.374	105.974	35.3278	110.687	264.383	145.952
ENST00000206474	ENSP00000206474	ENSG00000092036	HAUS4	0.0133168	4.31103	1.74903	5.6798	9.24	5.6209	4.47869	4.01762	3.77604	7.70753	0.359278	5.23053	1.8368	2.80027	4.32839	7.22818	2.34387	4.71978	3.34479	5.04961	2.53924	6.74143	2.11682	6.01954	5.40664	1.70569	5.66402	9.67999	4.00244
ENST00000206513	ENSP00000206513	ENSG00000092067	CEBPE	0.0453071	0.235768	0.0334803	0.0435945	1.9582	0	0.0585107	0	0.0457771	0.187005	0.0332262	0	0.0500757	0.909286	0.154322	0	0	0.0653734	0	0	0.0938991	0.998139	0	0.252505	0.222201	0.113454	0	0.0494214	0.141695
ENST00000206542	ENSP00000206542	ENSG00000092094	OSGEP	4.23415	3.77259	2.76755	7.01286	4.52504	6.31133	3.92855	5.51684	3.25096	6.26597	4.88575	4.54956	5.68578	6.0355	6.66203	4.86837	0.666597	4.105	2.85931	5.21569	1.51352	4.93311	4.97453	5.93317	4.57977	3.66976	5.19035	10.3041	5.67146
ENST00000206544	ENSP00000206544	ENSG00000092096	SLC22A17	4.62011	0.726842	27.1129	0.063272	3.96243e-05	2.7616	0.525633	0.507739	0.779982	1.91109	0.755195	1.43676	0.174094	4.32844e-05	1.43508	2.53564	0.325984	0.381246	4.33643	1.29686	2.00518	1.04364	3.70531	0.629509	1.11322	3.57389	0.826072	0.378737	1.82792
ENST00000206595	ENSP00000206595	ENSG00000092140	G2E3	2.14985	3.18255	2.69603	2.49476	2.51996	4.84807	2.87466	3.13055	2.22954	2.23874	1.1706	2.25413	1.04028	2.38474	4.21898	3.03361	0.535845	3.73394	3.24266	3.07785	1.2559	1.89557	2.76795	2.86688	2.60695	7.56335	4.66725	3.30554	2.62683
ENST00000206765	ENSP00000206765	ENSG00000092295	TGM1	0.320008	0.501051	0.589044	0.232421	0.247601	0.0332752	423.497	2.06864	6.79492e-06	0.242975	0.167888	0.205054	1.5329e-06	5.2097	0.616318	0.654225	0.0729628	1.07541	0.495488	0.129426	0.313721	2.37624e-06	0.394088	0.285317	0.266305	0.460491	1.6115	53.4074	0.20666
ENST00000207157	ENSP00000207157	ENSG00000092607	TBX15	0.00924917	0.0252796	9.67875e-05	0.025511	0	3.41163e-06	0.0343796	0	5.45022e-05	0.694719	0.139818	4.34193e-07	1.56806	8.99649e-07	4.48882e-05	6.70748e-07	0.0128561	0.0931303	1.06691e-06	4.51061e-07	6.06237e-06	1.31443e-06	4.81611e-07	0	0.055617	0.751414	0.855505	0.000345504	0.144388
ENST00000207457	ENSP00000207457	ENSG00000092850	TEKT2	0.515888	0.113354	0.479822	0	0.0596022	1.83291	0.182154	113.762	0.0287112	0.0796128	0	0.5199	0.0519497	2.83121	0	0.0630575	0.219885	0	0.0513143	0.112607	0.35302	0.0607279	0.391081	0.052142	0.689761	15.1854	0.057918	0	0.147087
ENST00000207549	ENSP00000207549	ENSG00000092929	UNC13D	2.77089	10.934	3.62524	1.29712	4.07329	2.08093	3.68117	1.21722	3.09749	6.00376	2.53111	0.12364	0.738701	13.1526	17.5368	4.85564	0.870238	9.57363	1.34376	1.34461	1.30177	5.20881	2.03702	19.117	3.2125	0.648969	0.185622	3.59559	7.78292
ENST00000207636	ENSP00000207636	ENSG00000093010	COMT	1.02651	0.372308	0.730429	1.03827e-57	1.59603e-30	0.899583	0.153152	0.530767	0.70968	0.937698	0.684922	1.0898e-79	0.102499	4.80635e-118	0.167706	3.10641	1.4436e-24	8.58112e-59	0.695669	0.202119	8.59087e-56	0.460983	0.943109	0.485928	0.261147	1.91283	0.128167	0.165137	1.77293
ENST00000207771	ENSP00000440594	ENSG00000093134	VNN3	9.41124e-21	0.000682838	0	3.86001e-44	0	0.0868801	0.0522248	1.63805e-05	2.18449	0.58965	0	0.0420063	0.337809	0.903724	6.73974e-06	0.0268726	0	0.000123225	1.34108e-08	0.163622	0	0.168711	4.93568e-12	0.77379	7.87046e-05	0	3.4583e-19	0.23296	6.70869e-05
ENST00000207870	ENSP00000207870	ENSG00000093217	XYLB	1.76697	1.10403	0.344719	2.39332	3.40139	1.45608	1.08419	0.650643	0.387158	1.13096	0.0607964	8.16172	17.3752	0.521361	0.701173	1.2158	0.41711	0.488809	0.283193	2.00423	1.63579	4.41227	1.13552	0.603776	2.84722	0.424678	0.424773	0.519023	0.599978
ENST00000209540	ENSP00000209540	ENSG00000094661	OR1I1	0	0	0	0	0	0	0	0	0	0	0	0	0	0	0	0	0	0	0	0	0	0	0	0	0	0	0	0	0
ENST00000209665	ENSP00000209665	ENSG00000196344	ADH7	0	0	0	0	0	0	109.764	2.33502e-27	0	0	0.0207056	0	0.0638024	0	0	0	0	0	0	3.15648e-24	0	0	0	0	19.7952	0	0	27.2352	0.200367
ENST00000209668	ENSP00000209668	ENSG00000187758	ADH1A	1.32298	0.00010576	0	0.363848	7.08452	2.66624e-14	0.572558	0.115489	3.36226e-05	8.80754	0	0.460475	1090.53	7.5035e-05	0.177715	5.6671e-05	0.0904435	4.72308e-05	9.45942e-05	3.37925e-05	0.289836	2.90384	4.49426e-05	6.65668e-05	0.559705	0.0591289	1.27793e-28	3.44218e-05	0.315036
ENST00000209718	ENSP00000209718	ENSG00000108244	KRT23	1.3015e-43	2.84348	6.37561e-09	2.70045e-07	0.260384	3.31418	4.38823	4.78348	1.27912	5.51643	2.81561e-09	0.0548309	0.092814	0.0085032	4.03917e-32	0.16252	0.388643	44.7234	8.27534	5.32424e-07	79.7089	0.296719	0.134824	1.26929	9.07905e-06	6.40213	0	6.18155	4.02326
ENST00000209728	ENSP00000209728	ENSG00000094804	CDC6	0.359422	3.30623	0.393876	4.19998	2.0441	2.37194	1.41074	0.54748	0.418674	0.651068	0.15377	0.0857994	0.103699	0.912084	2.12962	0.278829	0.0770671	2.07346	0.164147	2.38734	5.41877e-24	1.4865	0.610428	0.702635	1.26518	3.56475	0.96359	6.65541	1.41754
ENST00000209873	ENSP00000209873	ENSG00000094914	AAAS	14.4368	12.0656	11.2841	16.5796	12.833	10.2498	7.06723	25.8815	9.81314	13.8867	9.08436	10.0729	10.1388	10.2687	15.2426	10.386	2.59805	12.738	12.924	11.2434	10.2742	9.24584	18.1043	13.9995	6.73566	18.2198	12.3465	16.2938	12.9152
ENST00000209875	ENSP00000209875	ENSG00000094916	CBX5	9.34737	11.3563	24.3599	11.5144	5.28583	10.3053	8.77011	16.353	3.70701	7.20471	4.46505	16.6019	2.01187	6.20186	13.9793	16.205	1.78826	7.30455	8.88065	7.92495	3.81261	5.20651	7.22692	9.49849	8.54982	12.5468	23.5399	16.0754	3.9502
ENST00000209884	ENSP00000209884	ENSG00000076321	KLHL20	9.93722	7.1603	9.64238	6.73508	5.10811	14.1504	9.04096	6.78259	8.90218	8.4605	4.57117	9.1753	7.4509	9.14099	9.32566	9.8001	1.23728	7.73241	7.65678	9.05226	2.34115	5.27131	12.2167	8.69274	6.56352	16.0589	7.62624	7.69709	10.0099
ENST00000209929	ENSP00000209929	ENSG00000094963	FMO2	25.0378	0.882654	1.98145	2.79452	1.08105	2.22393	87.3127	2.4649	35.3176	9.80481	11.4705	16.5499	0.527187	66.9181	8.21707	2.19175	0.817901	0.0793511	4.20047	4.15696	10.6647	1.17913	3.65619	0.998885	2.0786	1.64743	0.441835	13.2429	2.12518
ENST00000210060	ENSP00000210060	ENSG00000095059	DHPS	23.8176	13.7712	26.6231	14.37	24.3074	15.7365	12.1555	32.2402	11.2641	24.7083	19.732	9.33711	16.5899	15.1839	27.0221	25.795	8.45084	12.9813	25.4563	9.09308	15.4109	15.79	17.3032	19.1527	16.4503	12.2126	22.4565	12.9133	18.9767
ENST00000210187	ENSP00000210187	ENSG00000167964	RAB26	0.249587	2.4707e-05	5.50035	0.662594	4.34573	0.0420347	0.805123	0.607212	0.0814245	1.37884	0.413577	0.0702734	6.62325	3.3632e-15	0.189293	1.10111e-06	3.90695	0	2.09215	0.078338	6.06262	3.77037	2.38475e-09	0.391772	3.53687	0.000412814	0.609597	0.309172	0.024071
ENST00000210227	ENSP00000210227	ENSG00000119314	PTBP3	0.114107	0.69846	0.213827	1.36304	1.07213	0.524239	1.07212	2.9425e-10	1.07738	0.688563	0.193297	1.10655	0.302589	1.46805	1.77714	0.910141	0.616741	0.719278	8.71623e-10	0.597438	0.16111	1.26348	0.137594	1.48154	2.44897	2.08947	0.494508	0.668558	1.53311
ENST00000210313	ENSP00000210313	ENSG00000095261	PSMD5	13.0543	12.5342	6.28849	13.9304	8.78902	18.8818	13.735	14.1559	11.6071	12.3815	3.634	8.84418	9.80685	10.641	10.9872	12.593	2.95465	9.57964	13.9809	11.5073	8.30529	8.347	13.3019	8.54764	11.6465	12.655	14.455	15.2835	14.1235
ENST00000210444	ENSP00000210444	ENSG00000095380	NANS	17.1322	44.1674	12.6468	100.586	34.8296	34.9153	20.6276	29.2501	17.5766	31.698	16.0954	11.1422	11.0696	27.5014	18.1923	15.3351	7.74923	25.1433	113.683	76.0189	53.1018	30.4698	20.7089	20.8398	59.369	19.821	24.6765	47.4983	38.0573
ENST00000210633	ENSP00000210633	ENSG00000095539	SEMA4G	1.02426	0.781935	1.33075	6.02569	9.76919	0.368981	0.29531	0.995575	0.211908	3.07034	0.0843759	0.77344	4.22578	0.673532	0.527336	3.05265	0.360572	0.836544	3.18599	4.61487	0.906609	8.12276	1.41446	0.335706	5.51212	0.782301	0.495434	0.282947	0.67627
ENST00000211076	ENSP00000211076	ENSG00000095917	TPSD1	0	0.0819248	0.139302	0.861524	0.667916	0.576475	0.451734	2.66207e-07	0.189131	0.247788	0	0	0	4.44368	4.18709e-07	0	4.64393e-07	0	0.336302	0.293351	1.11147e-06	0.489556	1.46839	0	1.08229	1.20894e-06	0	0.080551	0.438977
ENST00000211122	ENSP00000211122	ENSG00000174156	GSTA3	16.3846	3.41078e-05	0	0	0	0.316355	0	86.4792	0	0	0	0	0	2.05199e-05	0	8.04707e-06	0	2.86099	1.27028e-05	0	0	4.2891e-09	0	0	0	4.24322	0	0	0
ENST00000211287	ENSP00000211287	ENSG00000156711	MAPK13	23.8002	5.94371	0.947423	29.6864	29.7482	6.84999	35.9616	7.09495	3.23512	11.5882	0.270923	2.74196	0.302975	15.9272	7.68894	0.73131	7.48692	5.02909	8.42831	19.5021	17.9585	30.2833	3.57737	3.74599	27.757	17.593	9.45415	12.0264	7.3777
ENST00000211314	ENSP00000211314	ENSG00000096092	TMEM14A	39.1347	9.69049	32.6343	20.9108	27.1697	32.598	33.3925	29.9233	11.2146	24.331	6.35434	32.8247	61.701	16.0876	12.4429	28.0733	5.8799	14.6167	29.8031	18.5088	6.5395	27.4158	18.4562	12.6822	35.2865	27.6876	18.4077	22.4364	22.1152
ENST00000211379	ENSP00000211379	ENSG00000204463	BAG6	16.779	7.63978	5.13262	7.67324	17.5556	13.2925	2.00016	28.9452	8.87936	15.0215	23.202	1.20726	11.3798	6.14072	18.352	17.807	5.90986	16.6492	16.155	7.99411	18.7024	15.0501	12.9738	24.9498	12.02	49.1595	9.24798	4.91763	11.8393
ENST00000211413	ENSP00000211413	ENSG00000204314	PRRT1	0.327789	1.42041e-106	3.56741	0	0.404763	6.83681e-260	0	0.0919135	0.0831436	0.274777	2.35597e-74	0	4.02197004577813e-317	4.33622e-109	0.0870844	2.87907	0.143815	0.150558	1.15538	0	2.31679e-32	0.144704	0.0601594	0.327771	0.162528	0	2.99031e-265	0	0
ENST00000211921	ENSP00000211921	ENSG00000204482	LST1	6.01147e-34	1.66264	1.25331e-19	8.80548e-66	5.83196e-24	0.756753	3.95005e-56	0.701069	8.38888e-25	2.459e-27	3.5274e-16	1.18968e-38	0.618617	2.37226e-09	1.89389	2.77295e-65	2.67189e-51	3.30687e-21	0.0858392	3.73767e-17	6.91968e-37	5.44947e-24	1.23676	2.89264	1.83684	1.01467e-13	6.5955e-15	1.8356	6.28281e-32
ENST00000211936	ENSP00000211936	ENSG00000096654	ZNF184	0.900504	0.793527	1.79632	1.32667	0.381065	3.88223	0.568836	1.85981	0.306847	1.81369	0.977023	3.60405	0.908422	1.08131	2.63723	2.26342	0.528835	0.850374	1.93895	0.420903	0.893195	1.18106	1.70362	2.62023	0.591007	2.29026	1.42307	1.44825	1.78274
ENST00000211998	ENSP00000211998	ENSG00000035403	VCL	9.81039	25.1932	3.10228	25.9062	23.4443	123.182	78.2434	16.0681	48.4441	38.1585	33.9705	24.3555	3.69926	23.3291	10.7507	25.6422	5.44379	55.0177	50.1428	78.8385	13.0868	11.8042	103.188	19.6797	18.8797	33.8435	33.1952	9.02484	85.6506
ENST00000212015	ENSP00000212015	ENSG00000096717	SIRT1	31.0481	8.61804	8.5847	4.07525	5.15852	11.5166	7.09544	6.11908	11.5588	6.33923	3.37523	5.91375	3.79896	6.54435	11.5354	14.197	2.35281	5.72783	6.21734	6.5641	3.30041	5.60554	9.8511	4.93028	5.50417	16.1454	12.5346	7.82322	12.2109
ENST00000212355	ENSP00000212355	ENSG00000069702	TGFBR3	28.5457	9.26449	3.14026	10.9698	5.71091	34.393	24.6581	9.38489	44.8213	17.4251	2.08065	23.7267	7.49597	18.0525	8.95591	65.7549	1.78416	33.5372	10.2505	14.6818	20.1241	5.87617	25.2869	29.2922	5.17257	8.65087	6.54871	2.29834	21.5022
ENST00000214869	ENSP00000214869	ENSG00000099203	TMED1	15.8302	11.3705	11.428	4.221	12.9935	21.5706	6.86467	22.4463	9.86589	25.2699	18.3485	5.25525	9.45419	13.9927	8.74	22.7332	7.25056	22.539	18.7645	3.43109	9.66247	9.12711	4.35278	11.2093	11.5349	10.0062	18.9037	2.91022	16.107
ENST00000215057	ENSP00000215057	ENSG00000099326	MZF1	1.10697	0.899732	0.833823	0.365311	2.60174	1.59414	0.349193	2.94173	0.267913	0.89851	0.206517	0.133633	0.0903375	1.26869	0.670846	1.93272	0.501878	0.66687	2.77417	0.182547	0.95415	3.10424	1.07596	1.81591	2.34211	0.849029	0.769243	0.00674269	1.0836
ENST00000215061	ENSP00000215061	ENSG00000099330	OCEL1	0.860471	1.50218	1.82079	7.67146	7.13493	3.19568	0.00204579	5.84494	3.59166	4.09961	0.924189	9.41571	9.37546	4.70512	3.35124	0.0981421	0.804488	3.62812	5.00819	4.87374	0.564871	8.18978	3.92939	4.74411	5.45745	1.33764	1.30165	4.13926	4.44576
ENST00000215071	ENSP00000215071	ENSG00000099341	PSMD8	3.81595e-06	5.61146e-06	0.00280852	1.3178e-06	5.04685e-06	2.0106e-06	1.90948e-06	1.51315e-06	0.00165524	1.9521e-06	2.02325e-06	1.60584e-12	1.50457e-06	2.73207e-06	1.8569e-06	0.00238653	2.35741e-06	0.00263416	0.0041314	7.98796e-08	0.003655	4.69683e-06	1.96653e-06	3.26281e-06	3.72962e-06	0.00471873	1.93002e-06	1.57926e-06	2.17872e-06
ENST00000215095	ENSP00000215095	ENSG00000099365	STX1B	0.587352	0.00011185	19.6732	0.2241	1.42363e-06	0.535943	0.000413928	0.141587	1.18406e-05	0.122438	6.19232e-06	4.55627e-06	4.80981e-06	9.12686e-06	0.418398	6.22604e-06	6.59852e-06	0.156202	0.00035357	0.0902897	1.00625e-05	1.21374e-05	0.336447	7.79428e-06	0.244246	1.24332e-05	5.50435e-06	0.317575	0.00132019
ENST00000215115	ENSP00000215115	ENSG00000099385	BCL7C	3.70598	5.86243	3.53212	3.32238	6.34547	7.64968	3.50332	4.6992	5.08334	9.26998	6.19905	1.31895	1.68085	7.33706	4.89633	11.2064	1.78006	5.89476	7.33854	2.4482	4.24693	4.73871	3.4225	6.50227	3.91149	3.19657	1.32976	3.42296	3.3646
ENST00000215368	ENSP00000215368	ENSG00000099617	EFNA2	0	0.533817	0.789151	0.585476	3.60596	0	0.057297	0	0	0.611382	0	0	0.0976402	0	0	0	0	0	0	0.412347	0	3.81512	0.051384	0	0.0810216	0.102547	0	0	0
ENST00000215375	ENSP00000215375	ENSG00000099624	ATP5D	6.69966	0.00290104	0.0232092	0.834313	2.30053	2.83421	1.07053	4.28124	2.7721e-10	1.40565	6.99697	0.152145	2.09986	0.00382195	0.793255	2.68671	1.27231	3.95755	3.75026	1.58854	6.14117	0.00245882	1.22194	2.16086	1.49685	0.0067851	2.00295	2.98506e-05	1.24846e-14
ENST00000215376	ENSP00000215376	ENSG00000099625	CBARP	0.984665	1.20172e-08	1.57341	0	3.21388e-19	5.31406e-139	0.176865	0	0.148709	0.129002	1.19905e-11	0	0	2.35571e-17	0.00692848	0	0.385763	0.0157787	0	0.0994339	0.000285873	0	0	5.04462e-142	9.24938e-30	6.54236e-23	0.0225145	0.272553	0.364031
ENST00000215473	ENSP00000215473	ENSG00000099715	PCDH11Y	0	6.52213e-17	8.23973e-33	2.89611e-17	0	0	7.7539e-06	0	6.24734e-06	1.00589e-15	0	0	0	0	4.18807e-08	1.39562e-27	0	6.18723e-29	1.07974e-07	3.39727e-09	0	1.65018e-05	0	0	2.26509e-46	3.11781e-18	0	1.97053e-08	2.66623e-30
ENST00000215479	ENSP00000215479	ENSG00000099721	AMELY	0	0	0	0	0	0	0	0	0	0.239333	0	0	0	0	0	0	0	0	0	0	0	0	0	0	0	0	0	0	0
ENST00000215530	ENSP00000215530	ENSG00000070388	FGF22	0.00154854	0	0.00103359	0	0.00183306	0	0.000709158	0.0893756	0.000633156	0.000726211	0.00080837	0.000697217	0	0.0011869	0	5.37314e-05	0	0.000918832	0.00162652	0.000705547	2.13727e-06	0.0014503	0	0	0	4.01697e-06	0.000733074	0	0
ENST00000215531	ENSP00000215531	ENSG00000095932	SMIM24	0	0.16743	2.49325e-06	1.5714	266.01	0.119377	0	0.650623	0.0554944	38.6047	7.37539e-08	29.479	2.99576e-13	0	9.59521e-07	1.96977e-08	1.28672	5.57254e-14	0.285826	0.561374	0.170365	247.443	0.361474	0.2942	39.2874	0.364937	6.91035e-15	0.0885367	5.48064e-07
ENST00000215539	ENSP00000215539	ENSG00000099769	IGFALS	0	7.23113e-222	0.140724	0	0.113164	0	0	0	0.0146058	1.39167	0	0	15.0139	0.68375	0.0193944	0.125886	0.232119	0	0.0314442	0	0.0354201	0.0405056	0.0544482	0	2.129	0.110263	0	0	2.57343e-59
ENST00000215555	ENSP00000215555	ENSG00000099785	MARCH2	12.099	7.9932	5.46927	4.74501	9.19552	9.39808	14.6058	2.52084	16.4318	10.3159	29.1751	2.77185	4.44353	16.056	6.45337	3.70521	2.30044	8.95486	14.2241	8.93604	4.8856	2.15185	9.48617	9.57879	5.36368	5.50078	8.92667	3.55111	27.5709
ENST00000215565	ENSP00000215565	ENSG00000099795	NDUFB7	85.9688	58.5279	48.1123	28.4482	92.9754	78.1599	62.1223	88.2093	48.8052	77.449	215.083	16.056	47.4394	65.5397	42.146	76.0417	35.6407	57.9354	100.308	23.2025	101.147	82.7993	24.8618	45.0498	68.9068	52.3957	36.6843	19.2667	71.912
ENST00000215567	ENSP00000215567	ENSG00000099797	TECR	29.6027	10.6502	10.844	15.454	25.2038	12.4462	33.2797	33.0854	20.8472	23.3623	8.33323	10.3509	13.2509	17.0877	19.9126	20.814	8.25166	16.0287	27.675	5.82847	26.5243	28.7646	10.6771	9.73547	12.8216	32.2028	17.2688	13.1857	19.9464
ENST00000215570	ENSP00000215570	ENSG00000099800	TIMM13	13.311	6.79513	8.85415	6.33983	15.0049	10.3406	5.74653	9.09975	5.2714	9.13865	7.36974	2.28953	5.06329	7.40207	6.7255	10.5838	4.70769	8.59379	12.315	3.15835	8.99037	8.71652	5.60461	9.30893	8.15056	7.3752	7.12238	4.39225	6.75647
ENST00000215574	ENSP00000215574	ENSG00000099804	CDC34	11.8788	9.7209	12.5269	7.23395	10.6806	11.22	6.71037	9.48984	8.68487	13.8117	17.0155	3.53959	10.5314	10.7451	6.40061	13.1868	8.99538	20.3072	11.9325	6.81823	13.9122	10.3917	9.48403	9.63291	8.04903	33.0196	8.39691	4.32204	14.954
ENST00000215582	ENSP00000215582	ENSG00000099812	MISP	0	4.27957	0.0677558	57.4309	141.363	0.187821	0.0424941	13.1109	0.222624	11.7303	0	2.79946	0.0486069	13.9789	0	0.0615828	0.156416	3.57042	5.68124	28.1845	0.0932324	148.975	7.53326	0	12.4434	0.192922	0	0.0160103	5.77044
ENST00000215587	ENSP00000215587	ENSG00000099817	POLR2E	11.2487	16.6558	1.95408	5.5077	35.8181	21.7502	13.0018	15.928	19.6283	16.0173	24.8606	2.7695	17.8473	20.5345	12.3798	17.822	6.4532	12.9166	18.5957	1.54656	19.6522	15.989	4.41751	14.5714	7.26077	4.77363	4.13275	6.50057	17.3106
ENST00000215631	ENSP00000215631	ENSG00000099860	GADD45B	58.0831	38.9391	9.91591	5.25477	13.2562	10.2203	8.75684	5.87377	118.024	124.388	15.1854	13.6434	27.9634	37.3198	20.7391	11.7041	23.5356	39.5124	20.603	17.1971	17.8359	7.35659	15.6006	22.634	10.86	6.17968	60.4084	7.49036	57.8725
ENST00000215637	ENSP00000215637	ENSG00000099866	MADCAM1	2.44086e-09	9.85012	0.281134	1.05674	1.58058e-12	4.15188e-08	2.50002e-06	0	0.067698	2.3228	0	1.09427e-11	0	9.59992e-08	0.152065	0	9.09694e-08	2.22519e-06	1.0174e-08	0.208129	0	0.142157	4.81523e-06	4.05054	0.302622	0.2459	8.7171e-15	0.119165	1.60865e-06
ENST00000215659	ENSP00000215659	ENSG00000188130	MAPK12	0.204201	0.339957	3.09595	0.703769	1.47346e-60	2.77231	0.545346	1.84711e-45	1.65413	2.05727	2.11805	0.651075	0.232244	0.818164	0.172602	1.33847	4.60243e-29	1.98389	2.1908	0.0757294	2.89532e-50	0.447221	4.00992	0.256195	1.14932	0.80966	1.68546	0.00459984	1.75816
ENST00000215727	ENSP00000215727	ENSG00000099937	SERPIND1	2.08857e-06	0.0356417	0	0.0898149	3.26198e-06	0.065584	0.0341311	0.0470101	0.044992	0.30399	0	0.357679	630.692	0.337713	0.0536188	0.528272	0.0363472	0.799674	2.40215e-06	0	0	0	2.3058	0.0652973	0.0267878	2.65078e-06	9.76533e-07	0.0292507	0.406852
ENST00000215730	ENSP00000215730	ENSG00000099940	SNAP29	9.03596	9.07308	11.4882	9.69479	9.6565	8.61724	9.85445	11.5536	7.69112	11.8706	7.0285	10.2783	8.04888	9.77242	10.4092	9.94501	2.3334	8.58453	8.23519	10.103	5.12613	7.67272	12.2454	11.0133	9.62537	10.3456	10.6016	9.65311	11.1814
ENST00000215739	ENSP00000215739	ENSG00000099949	LZTR1	11.4237	9.68411	7.62839	3.67592	8.12982	11.3546	7.83011	7.21085	7.80162	14.8303	4.76116	3.6368	3.51804	10.8372	13.2998	16.9509	2.39696	11.6056	12.3894	4.42014	6.19916	8.18331	9.25213	11.0708	7.83186	5.99509	7.36799	3.76893	14.6268
ENST00000215742	ENSP00000215742	ENSG00000184436	THAP7	7.03675e-08	8.39649e-09	1.41283e-37	8.05789e-32	1.67154	0.584473	9.19441e-58	6.69675e-43	0.0287689	0.520386	2.58347e-07	2.29796e-05	0.0932835	1.93848e-30	1.79394e-22	1.66634	1.18907e-06	1.26459	2.03696e-22	1.39841e-30	1.32955	3.34956	3.68585e-19	1.45419	8.79669e-31	9.53663e-58	1.03803e-08	6.98826e-28	2.3399e-09
ENST00000215743	ENSP00000215743	ENSG00000099953	MMP11	1.12362	0.68469	0.00203913	1.1187	6.55137	356.836	1.49268	5.9486	1.48365	5.75197	2.38772	0.491133	0.0943093	0.772716	1.99451	8.45553	0.17436	48.8222	1.36923	1.09999	0.248487	6.10309	9.96291	1.38476	1.61888	4.75642	0.0891401	0.86953	5.26635
ENST00000215754	ENSP00000215754	ENSG00000240972	MIF	32.5887	32.3958	8.11845	3.70968	32.0969	9.33153	2.03534	25.149	7.19237	7.64273	6.07339	2.06273	3.86434	15.0801	3.43354	18.9986	12.4551	26.9619	73.413	1.87129	31.3659	27.3754	3.68524	11.315	19.8131	10.2752	1.42358	2.57755	3.81389
ENST00000215770	ENSP00000215770	ENSG00000099974	DDTL	3.1666	3.19611	1.79716	5.40433	7.9826	1.62146	1.7003	1.90045	1.49892	2.44197	2.60149	4.51063	2.0737	2.45062	2.89395	2.43873	3.49389	2.54496	7.76573	3.31375	3.57347	5.77527	2.10796	3.74981	3.52994	2.13937	3.04228	2.85588	1.64614
ENST00000215781	ENSP00000215781	ENSG00000099985	OSM	4.58112	16.4236	1.08052	0.0281789	0.40147	0.23396	0.247112	0.0586336	7.81541	3.05889	0.079973	0.0637659	0.073888	3.77849	1.01563	0.123975	0.230593	1.88643	0.302608	0.193621	0.183458	0.363198	0.0654125	0.724613	0.508346	0.139314	0.0900031	0.220227	5.71994
ENST00000215790	ENSP00000215790	ENSG00000099992	TBC1D10A	2.97435	4.98509	5.94857	2.92748	3.52456	5.68674	3.91472	3.09815	3.38501	5.75155	0.672489	1.72209	1.1513	1.81044	10.0022	6.05205	2.07684	7.46017	7.4036	1.76148	5.24532	3.90888	3.51934	2.80879	3.02878	3.40995	1.4648	1.60233	3.27295
ENST00000215793	ENSP00000215793	ENSG00000099995	SF3A1	20.6426	28.2689	34.2514	24.923	18.0969	26.2988	20.2027	31.0295	20.359	21.7834	6.91736	20.9625	9.90374	23.3106	35.0654	33.6718	5.94354	19.8116	22.2773	20.286	12.3349	17.4084	29.3334	30.8627	20.5619	33.0981	26.5172	34.4214	21.3862
ENST00000215794	ENSP00000215794	ENSG00000184979	USP18	4.40475	2.98353	5.4415	2.76632	2.32707	2.61525	2.11533	5.52686	3.29292	3.75084	1.71712	3.27183	5.8915	5.13806	4.36364	2.47559	0.366453	5.25666	4.11155	1.94527	8.69285	2.78442	2.32548	5.52197	5.48383	4.00417	4.65212	3.3433	3.08819
ENST00000215798	ENSP00000215798	ENSG00000099999	RNF215	2.92394	1.46858	4.11992	0.677631	1.9684	1.49111	0.712422	0.59883	0.705124	1.83631	0.371934	0.788282	0.47613	1.35093	1.29883	1.15221	0.646474	1.11347	4.09121	0.762221	1.04337	1.87928	2.2439	2.57681	0.750739	2.22151	0.932272	0.801979	0.371425
ENST00000215812	ENSP00000215812	ENSG00000100012	SEC14L3	0	0	0	0	0	0	0	0.106138	0	0	0	0	0.87553	1.64818	0	0	4.22156e-11	0	0	0	0	0	0	0	0.0318106	3.01443e-11	0	0	0
ENST00000215829	ENSP00000215829	ENSG00000100028	SNRPD3	19.9334	26.4434	18.975	30.9615	25.3538	32.64	21.3374	42.0851	10.7738	19.5039	15.7564	24.812	17.6545	26.5014	28.9682	22.5353	4.59949	21.3459	25.0155	21.2316	14.2619	23.4639	22.6859	19.5509	21.9776	20.1551	30.6661	33.5605	22.4947
ENST00000215832	ENSP00000215832	ENSG00000100030	MAPK1	14.6276	12.0531	24.9664	15.4276	8.30337	18.105	15.476	13.1207	11.711	9.92462	7.48113	19.4701	6.3113	15.2783	13.631	12.548	3.72633	11.505	12.1191	12.8897	6.40048	8.71477	13.5511	13.1214	10.9345	17.0207	26.0995	14.51	12.546
ENST00000215838	ENSP00000215838	ENSG00000185339	TCN2	4.97926	1.92248	6.38679	1.81551	0.436483	6.24158	1.46425	1.37929	10.8011	12.4535	1.04808	8.40486	2.58521	4.17913	5.93283	5.07674	0.591623	3.07171	2.2386	1.71996	0.390735	2.92734	6.39422	4.56436	1.64952	5.98088	7.33955	0.535539	4.83188
ENST00000215855	ENSP00000215855	ENSG00000100053	CRYBB3	0	0	0	0	4.86994e-06	0.072527	0.0658521	0	0	0.140601	0	1.6481e-06	0	0.0792991	0	0	0	2.45526e-06	0	0.101359	3.56842e-06	0.475795	0.175754	0.147633	0.273587	0	0	1.30664e-06	0
ENST00000215862	ENSP00000215862	ENSG00000133422	MORC2	1.91517	0.75763	4.04827	0.545896	0.754577	1.4839	1.54224	1.19162	0.696748	0.881836	0.420533	0.729509	0.294371	0.416138	3.12125	1.87153	0.976037	1.26563	2.20851	0.541302	1.315	1.24223	1.41052	1.85355	1.46644	3.5029	1.78187	0.841706	1.45075
ENST00000215882	ENSP00000215882	ENSG00000100075	SLC25A1	3.74345	1.76731	1.7815	1.03672	19.3965	3.9618	5.95492e-07	1.47496	3.64836	2.53631	0.31679	1.11017	1.85439	1.23896	1.70615	4.40561	0.519122	5.26727	12.3139	1.04332	8.28539	20.7412	1.27947	2.17351	3.87245	5.14982	1.56725e-07	0.23794	0.332207
ENST00000215885	ENSP00000215885	ENSG00000100078	PLA2G3	0	0.0957766	0	0.114449	0.0618192	0.0503862	2.61451	0	0	0	0	0.0735546	0	3.08204	0	0	0	0.0174701	0.0266202	0	0.0499385	0.0637316	0.0283867	0	0.455672	0.307605	0.0145617	1.27957	0
ENST00000215886	ENSP00000215886	ENSG00000100079	LGALS2	1.1597	24.1275	0.233963	31.4149	36.0089	4.49944	0.926384	4.27739	6.12007	275.056	0.47542	79.9259	0.389645	12.7746	29.8819	0.68343	44.3393	3.80665	0.908133	62.7788	0.363416	110.985	5.54295	49.9308	1.5794	0	0.122816	48.2102	9.4146
ENST00000215904	ENSP00000215904	ENSG00000241360	PDXP	0.834379	6.44932e-17	0.518114	1.05097e-48	4.18431	0.0912212	5.81e-20	1.05567e-17	0.0658202	1.94517e-16	0.369886	1.46624e-10	0.771368	0.113031	2.3568e-24	0.449496	0.357216	0.073539	0.600435	8.49211e-17	0.823405	3.0802	4.30509e-08	0.187934	6.88895e-14	0.347428	1.66992e-06	0.0710435	9.52141e-24
ENST00000215906	ENSP00000215906	ENSG00000128203	ASPHD2	0.595042	2.24673	3.21647	1.21153	1.04858	1.70953	0.545161	0.475086	0.369397	1.22779	0.093378	3.51514	0.191943	1.10241	4.06152	0.543944	0.0817083	2.58215	0.828445	1.45517	0.235868	0.857121	0.781595	2.55666	5.93027	1.83926	6.62658	2.84735	1.86346
ENST00000215909	ENSP00000215909	ENSG00000100097	LGALS1	273.428	373.822	56.9942	74.8649	159.174	1688.7	245.696	127.207	529.174	654.859	725.896	24.7022	37.8433	491.075	94.7378	1007.62	24.6038	475.209	311.149	188.087	109.521	89.1322	443.277	197.07	102.02	223.141	25.8118	60.7485	715.221
ENST00000215912	ENSP00000215912	ENSG00000100100	PIK3IP1	26.428	29.4301	24.7862	12.1813	13.8765	10.5141	9.94613	17.9952	17.8267	35.693	20.2613	9.54772	3.2501	29.8827	53.0046	15.9989	1.92447	20.8451	13.1665	10.783	6.32357	10.6119	47.2893	27.1301	14.6795	23.8549	19.2157	50.1117	17.2881
ENST00000215917	ENSP00000215917	ENSG00000100104	SRRD	2.5167	3.09859	5.67697	3.79768	2.56614	6.387	3.7951	4.16616	2.05613	3.07504	3.23736	4.23363	1.85323	3.31574	4.42297	5.38663	0.845201	3.81603	5.09451	4.01222	2.41111	2.14383	4.92739	4.34219	3.29498	3.97382	8.46426	4.66045	3.6779
ENST00000215919	ENSP00000215919	ENSG00000100105	PATZ1	4.02473	3.76943	3.2971	2.91873	3.50976	8.56335	2.81109	10.6726	2.16134	5.93448	1.46737	1.67717	2.27118	3.91873	7.54539	12.9758	1.98733	3.43895	5.64545	0.786684	5.65484	3.1996	7.10694	5.55273	4.77587	6.69515	4.30863	3.07355	3.94623
ENST00000215939	ENSP00000215939	ENSG00000100122	CRYBB1	0.893817	0.885872	0.805605	0.373299	0.262346	0.355994	0.322826	0.0373255	1.80077	0.83604	0.264165	0	0.196822	0.471996	0.441173	0.417748	0.046402	3.11629	0.225834	0.10082	0.0720209	0	0.292584	0.815445	0.335307	0.59607	0.306648	0.343711	0.954117
ENST00000215941	ENSP00000215941	ENSG00000100124	ANKRD54	7.37137	3.82424	5.9252	4.32235	4.65555	9.00847	5.75561	34.5603	3.08999	7.98906	4.01708	5.98926	3.05942	5.39572	3.92188	11.3635	3.80067	4.26098	5.42837	4.59632	5.53229	4.10852	8.22028	3.56619	2.27928	13.7972	9.4279	4.43822	9.31597
ENST00000215956	ENSP00000215956	ENSG00000100138	SNU13	17.2158	2.11492	11.7093	15.7714	9.22433	10.4098	6.95684	22.9057	11.6221	9.85744	16.8397	11.276	4.10012	5.3576	9.25667	10.1771	0.617595	5.55185	7.7234	9.12849	5.80949	5.40656	10.0593	6.6268	6.22399	9.44426	17.1158	13.0855	8.50929
ENST00000215957	ENSP00000215957	ENSG00000100139	MICALL1	2.54166	5.55452	4.45241	2.05179	4.70453	18.0086	14.7424	3.8515	5.49132	6.67849	2.21657	1.36432	0.737044	7.21911	4.79714	2.69931	2.61073	19.7047	6.53012	6.67435	7.34171	3.44993	9.02112	4.4096	7.33935	4.79989	4.94342	4.7415	13.3383
ENST00000215980	ENSP00000215980	ENSG00000100162	CENPM	0.266108	5.47467	0.801185	7.26498	5.76747	3.90726	1.93889	0.864452	0.337592	1.52553	0.201093	0	0	1.38518	5.82634	0.0247822	8.56691e-06	2.69464	0.397402	2.23387	0	4.55969	0.43449	2.24524	4.8649	3.30828	0.845738	6.77961	1.87839
ENST00000216014	ENSP00000216014	ENSG00000100196	KDELR3	4.62171	4.56882	0.50412	11.8418	9.23641	21.4243	5.36459	7.82426	11.028	15.9257	9.74942	4.87022	2.1302	6.20854	1.72306	3.21276	3.01304	12.0595	11.5691	8.50272	17.4324	6.96671	5.6976	1.28399	26.3825	3.74346	4.47587	6.22778	20.0329
ENST00000216024	ENSP00000216024	ENSG00000100206	DMC1	5.13479e-06	7.10801e-08	9.83481e-06	0.354819	1.47672e-05	3.02766e-06	6.99896e-08	0.127466	4.162e-09	0.125008	0.255611	1.52935e-06	6.76176e-06	1.06871e-05	1.22811e-06	0.407587	0	0.117174	1.38567e-05	0.386488	1.31644e-05	1.64749e-05	0.353008	1.10911e-05	1.19336e-05	3.36614	0.0647451	0.433354	0.053669
ENST00000216027	ENSP00000216027	ENSG00000100209	HSCB	7.25216	6.72254	4.0712	3.43204	8.53402	6.08365	5.58312	5.28621	2.83308	8.00898	4.70851	3.20745	6.14918	5.26579	4.80602	9.52809	1.33329	4.55978	8.33802	2.19193	6.63888	5.82064	4.64294	7.12826	5.37523	5.33982	5.15855	3.05077	5.37315
ENST00000216029	ENSP00000216029	ENSG00000100211	CBY1	21.9023	5.71433	14.8602	17.6339	9.05057	31.5773	17.6833	61.0457	11.5025	18.7768	24.7447	18.049	7.87066	16.6305	4.53408	29.8696	6.10065	16.6518	23.0841	20.1719	8.81601	6.06732	32.2419	12.3434	13.6512	12.5016	21.7949	8.06819	21.1922
ENST00000216034	ENSP00000216034	ENSG00000100216	TOMM22	12.8043	15.812	11.1357	29.0971	18.9281	17.6979	15.4545	21.7872	13.0328	11.393	15.7461	8.98751	7.9971	11.3643	16.523	13.3276	3.70979	13.0471	10.8124	18.4938	9.45865	13.4224	14.3718	11.1189	9.50399	15.8231	17.1195	25.8538	13.1588
ENST00000216036	ENSP00000216036	ENSG00000100218	RSPH14	0.102842	0	0.0587786	0.0275263	0.143741	0.37206	0.0514581	14.4372	0.057558	0.752551	0.0423768	2.25226	0.0317645	0.587119	0	1.57689	0	0.0408795	0.253132	0.0273552	0.117749	0	0.101907	0	0.0820179	6.32486	0.460013	0.0822519	0
ENST00000216037	ENSP00000216037	ENSG00000100219	XBP1	50.6434	63.1659	5.43722	36.7226	64.4243	106.855	24.6788	50.0668	52.1669	46.8416	15.3422	24.6991	156.209	57.2645	39.8362	29.0726	138.006	38.2299	92.8977	25.7645	287.022	47.3675	23.6446	24.2556	48.4377	10.6041	63.5369	109.903	126.01
ENST00000216038	ENSP00000216038	ENSG00000100220	RTCB	32.2149	34.4354	30.1586	67.5559	69.4545	42.4279	34.8882	54.3081	25.7718	32.9819	19.9559	64.8096	36.1521	34.0012	36.3128	36.4762	9.59936	34.4635	34.8896	48.9305	18.9571	64.0423	47.4481	31.2074	35.7783	34.1759	40.7929	82.2462	34.9893
ENST00000216039	ENSP00000216039	ENSG00000100221	JOSD1	21.007	27.2044	15.2065	39.3013	20.8718	18.8642	13.8811	17.0879	37.6995	27.7535	5.92615	11.7128	6.50631	21.8167	17.8921	22.9996	4.38463	15.7154	12.8164	30.5331	7.18071	25.8256	24.1454	17.3883	16.9623	21.3297	18.8001	20.1229	30.7756
ENST00000216044	ENSP00000216044	ENSG00000100226	GTPBP1	9.97818	12.642	12.4539	9.86794	11.3833	11.189	8.41366	17.7535	10.5325	11.5331	5.78195	5.93814	2.56357	11.5083	15.0499	14.2075	3.85215	9.30765	10.6624	7.59139	7.83384	10.1075	11.927	15.8528	8.85386	9.87739	12.0946	11.5019	11.2393
ENST00000216061	ENSP00000216061	ENSG00000100239	PPP6R2	3.60729e-05	0.488035	1.70846	0.911988	1.41249	0.624034	0.697168	0.968415	0.463556	0.684105	0.138149	1.58747	6.32867	0.444467	0.786166	0.107444	1.29331e-09	0.562566	1.26715	0.294723	0.474192	0.252829	0.453077	0.140127	0.830791	2.03897	1.10365	0.435149	1.05977
ENST00000216068	ENSP00000216068	ENSG00000100246	DNAL4	8.82813	5.38629	7.70428	7.28519	6.16501	13.2795	6.52461	51.7208	5.83474	16.0727	3.98459	6.52584	2.50446	9.62287	6.00053	12.616	3.4461	7.90068	11.2564	6.13964	6.49437	4.99876	6.42893	7.08119	9.27869	24.3855	23.2592	5.36622	7.49691
ENST00000216071	ENSP00000216071	ENSG00000100249	C22orf31	0	0	0.171508	0.195448	0	0.176594	0.160215	0	0	0.0569727	0.122824	0.17077	0	0.200351	0	0.476923	0	0.0569431	0.171597	0.231603	0.0824427	0	0.192277	0.185336	0	3.57469	0	0.087706	0.26054
ENST00000216075	ENSP00000216075	ENSG00000100253	MIOX	3.53443e-08	5.0209e-08	0	0	1.26316e-05	0	0	0	0	4.05224	0	291.077	0	0	0.07671	2.75761e-08	3.4683e-05	0	0.236826	0.0650099	1.0862e-05	0.170813	0	8.63012e-06	0	0	9.59918e-06	0	2.59177e-05
ENST00000216080	ENSP00000216080	ENSG00000100258	LMF2	1.15439	3.95539	0.00312645	0.415554	0.188039	0.000144972	0.0021313	0.20371	6.26652e-05	0.00109987	0.000131073	0.000121756	0.176194	0.000247526	0.00109506	0.947171	0.913053	0.108979	0.847919	0.0282443	0.00145068	2.50493	7.27289e-05	0.349241	2.56142	0.000336665	0.479363	9.58964e-05	0.249677
ENST00000216083	ENSP00000216083	ENSG00000183741	CBX6	0.138749	0.613486	0.269369	1.09677e-07	6.37054e-06	0.193061	0.119809	4.12535e-07	0.106638	2.12109e-06	0.112435	0.039492	1.55286e-07	3.2339e-06	0.0701564	0.714038	7.01788e-06	3.14597e-06	9.2764e-06	5.75825e-08	8.05424e-06	1.17776e-05	0.10155	0.15349	1.03935e-05	2.05315e-06	0.0797624	0.0184712	0.341637
ENST00000216085	ENSP00000216085	ENSG00000100263	RHBDD3	3.1231	0.741891	1.59917	0.300846	4.64251	3.61727	0.230614	1.78552	1.70642	3.64495	2.34407	3.80149e-29	0.115702	1.57462	0.656688	2.40891	1.26245	1.58956	4.84268	0.190899	1.90123	2.91603	0.71186	1.82524	1.12609	1.65834	0.486316	0.309329	0.839857
ENST00000216099	ENSP00000216099	ENSG00000243811	APOBEC3D	1.30104	5.12511	1.22496e-09	1.84908	1.12546	1.20767	0.659057	3.42489	0.330104	2.25371	0.113621	0.204484	0.410509	0.949242	9.81704	1.33823	3.29784e-14	1.30987	1.01508	1.20092	0.11171	1.57201	1.6969	9.01197	3.52234	1.09364	0.0676386	6.85868	2.32831
ENST00000216101	ENSP00000216101	ENSG00000100276	RASL10A	0.149929	0.309345	9.24327	0	0.0604951	0	0	0.0253948	0.264964	0.085004	1.58367e-06	0	0	0.124399	0.032561	0	0	0.0687106	0.208414	0.0914927	0	0.000134167	0.0851131	0.0946768	2.30982e-05	0.357225	0	9.21549e-05	0
ENST00000216106	ENSP00000216106	ENSG00000100281	HMGXB4	4.39959	5.09536	5.83601	4.65033	4.51324	7.63829	5.11243	5.86277	3.6198	4.14452	2.26978	2.12151	1.63484	5.10696	4.60503	7.24338	1.2437	4.63809	5.67844	4.64189	1.92711	4.2299	6.71552	4.50885	3.44071	7.72972	6.53467	4.71034	5.30947
ENST00000216115	ENSP00000216115	ENSG00000100290	BIK	0.663183	4.99111	0.0603793	5.00886	2.5313	0.125486	0.967914	3.0052	0.086003	2.73384	0	0.136435	0.145546	0.281724	1.45945	0.224445	0.0561325	0.0603055	9.53173	2.8694	2.18519	1.68663	0.357544	0.718009	6.20489	1.73403	0.539238	7.12415	1.80741
ENST00000216117	ENSP00000216117	ENSG00000100292	HMOX1	19.3392	34.5629	5.39078	21.9423	74.0301	6.10546	22.2638	3.09109	314.992	30.2896	1.8519	19.9699	21.119	37.381	29.0202	108.989	14.1621	48.6449	2.22727	10.7437	1.75126	62.6337	12.3861	232.67	4.44399	12.9987	1.83504	18.6092	21.9069
ENST00000216121	ENSP00000216121	ENSG00000184117	NIPSNAP1	27.0439	10.3935	25.9749	38.8802	47.6906	20.1382	14.3591	28.0546	4.4386	18.7261	7.28062	80.8276	126.104	14.6947	16.4284	22.7961	4.37929	13.8231	17.3578	18.0874	8.0607	43.3001	18.1593	15.6263	19.7189	14.4044	26.7069	19.6852	15.0354
ENST00000216122	ENSP00000216122	ENSG00000100297	MCM5	0.554947	6.27913	1.43792	3.23908	4.20403	3.78202	2.9445	3.23468	1.64106	3.23182	1.00401	0.897903	1.11808	1.95069	13.3688	6.56071	0.935167	5.58306	1.05545	1.99454	0.775167	3.10728	1.60336	4.48496	3.16072	3.31987	1.30589	6.2554	3.65263
ENST00000216124	ENSP00000216124	ENSG00000100299	ARSA	4.06374	7.14653	0.770233	0.563655	9.53077	4.53459	2.09592	2.87264	8.81344	10.3631	1.02854	0.828555	2.18583	2.12742	7.77056	3.19846	5.82809	6.29877	7.21244	0.62404	7.03205	4.31138	0.789655	6.41336	7.73274	6.79933	1.10143	0.782737	6.78375
ENST00000216127	ENSP00000216127	ENSG00000100302	RASD2	6.03624	1.26539	4.33773	2.84116	1.91713	4.62437	2.20905	7.02318	0.23394	3.42094	1.40773	0.216981	0.0300931	0.838943	0.354846	0.719214	0.13842	0.230011	6.54281	4.92616	0.869094	0.966347	3.81102	0.15137	0.446896	0.263045	0.638833	0.534368	5.81448
ENST00000216129	ENSP00000216129	ENSG00000100304	TTLL12	14.2139	10.6111	11.1149	9.3237	12.024	12.4687	29.7085	11.3725	4.56863	13.5749	3.13969	2.39208	4.32089	7.929	8.19671	17.0612	4.61518	5.73103	17.3121	3.73253	8.25674	9.60262	4.04549	6.28985	16.1369	20.017	4.42117	7.43908	8.30307
ENST00000216133	ENSP00000216133	ENSG00000100307	CBX7	24.5202	11.7815	19.0204	10.7353	12.2388	17.6615	21.1296	16.6075	12.9272	22.1612	23.6112	15.9131	3.47644	21.3078	27.7762	39.1631	3.99578	9.3669	23.0264	16.7343	14.0933	13.8993	43.733	34.1072	17.7373	8.95179	14.829	15.0824	20.3062
ENST00000216139	ENSP00000216139	ENSG00000100312	ACR	0	1.00994e-10	0.0650212	0.0753837	0.126774	0.114311	0.154978	0.567527	0.0427603	0.224586	0.0368912	0.195376	0.249664	0.303546	0.0685225	4.33482e-11	0.0335011	0.0651175	1.9313e-11	0.029674	0.207097	0.117787	0.480767	0.881098	0	22.2821	0.0500795	3.38656e-11	0.0786093
ENST00000216144	ENSP00000216144	ENSG00000100314	CABP7	1.04206	2.0759e-09	0.858829	0.0093252	0.420228	1.73914e-09	0.192065	0.063531	2.09138e-10	0.0272058	5.39419e-10	1.76411e-11	1.00691e-10	2.74232e-09	0.0395734	0.0275764	1.31985	0.0150006	0.116503	0.162474	0.104167	0.650263	0.0353373	0.0497147	0.0203179	0.497288	0.0362035	0.0325479	0.0301992
ENST00000216146	ENSP00000346001	ENSG00000100316	RPL3	28.1462	50.5921	15.1034	42.309	96.5461	158.247	70.0814	98.9834	11.4958	93.8177	11.2096	12.9066	29.7876	20.9242	44.0283	51.3463	34.6501	41.5984	57.0239	25.6724	48.5808	55.1902	40.5635	31.6224	25.3917	41.9195	125.755	46.0681	65.2636
ENST00000216155	ENSP00000216155	ENSG00000100321	SYNGR1	1.24992e-27	2.54823e-42	0.251182	9.41982e-186	1.90991	8.86121e-29	1.10093e-31	2.8277e-81	3.48591e-12	1.66487e-53	3.74328e-21	0	0	2.23519e-60	5.5873e-21	1.92178	1.75078e-20	9.81746e-26	2.17065e-15	0.139765	3.26619e-19	2.17462e-28	3.49021e-235	3.333e-20	0.00200073	3.17565e-74	1.12505e-114	0	2.21881e-39
ENST00000216160	ENSP00000216160	ENSG00000100324	TAB1	6.6214	6.94229	13.2973	3.86498	8.46869	9.02992	5.70702	7.52616	2.90937	10.8641	5.55805	2.75112	3.22123	7.93003	9.16768	13.075	2.61771	7.677	10.7674	3.97858	6.91005	7.21647	7.74565	9.93158	6.99568	6.46186	4.82018	5.07121	8.58824
ENST00000216177	ENSP00000216177	ENSG00000100341	PNPLA5	0	0	4.54549e-06	1.6355e-09	0	0	0	0	0	0	0	0	2.37098e-10	0	0	0	0	0	0	0	4.25787e-09	0	0	0	5.52497e-10	8.35964e-11	0	0	0
ENST00000216180	ENSP00000216180	ENSG00000100344	PNPLA3	5.77966e-09	0.232376	1.55051	0.0468224	3.99436e-06	0.453872	0.0436176	1.43139	0.312906	0.0474038	0	2.21801	11.0252	0.185955	0.213375	0.04467	0	0.568953	0	2.14283e-21	0.526038	0.133623	1.57198e-06	2.38084e-06	0.100817	0.324335	0	0.197114	2.33816e-06
ENST00000216181	ENSP00000216181	ENSG00000100345	MYH9	57.9426	129.485	16.2378	60.1594	82.5445	161.436	87.6789	65.8123	131.229	142.212	47.8216	37.5271	29.8415	176.344	162.657	83.09	32.1758	176.589	81.3108	56.5994	83.5914	84.3864	145.05	225.501	77.9136	39.0044	66.3361	57.0381	104.917
ENST00000216185	ENSP00000216185	ENSG00000100348	TXN2	12.2541	4.16889	6.62956	26.9697	17.2686	13.1578	10.0506	26.1484	11.6111	14.3417	17.6313	20.2942	27.9764	5.8355	11.6965	12.6082	2.25958	7.66545	6.77268	14.027	5.74121	7.05486	13.5026	3.67636	3.58134	6.73072	14.4857	17.3426	11.3813
ENST00000216187	ENSP00000216187	ENSG00000100350	FOXRED2	0.00088109	0.00154607	0.000112734	2.87646e-19	0.324659	0.384157	7.49503e-06	0.000161535	9.29597e-06	0.900618	2.11321e-05	4.46745e-29	7.12417e-06	3.42042e-05	0.0408632	1.0055	0.186128	3.32695e-05	0.00123191	1.82617e-08	0.660367	0.633493	4.03025e-06	5.63915e-05	0.188554	0.00019111	7.50505e-05	5.36381e-08	2.94213e-05
ENST00000216190	ENSP00000216190	ENSG00000100353	EIF3D	17.0583	27.8516	7.5816	44.5641	14.0813	30.9265	15.0002	51.4551	22.662	37.2388	16.4598	3.41749	9.10992	19.2843	27.3364	34.2449	9.13615	20.1433	26.7365	23.7836	16.6605	29.7258	40.1895	28.96	13.5812	17.7816	25.2631	57.4122	16.746
ENST00000216194	ENSP00000216194	ENSG00000239900	ADSL	7.71166	17.2762	5.83182	18.4811	9.6888	15.4519	11.3655	16.3837	7.91424	10.1371	12.6418	9.0858	6.55165	10.9445	15.5384	11.3249	3.67993	11.1762	11.0852	12.8878	4.80552	6.81618	13.5333	10.2412	5.66078	14.751	15.0418	22.2922	11.963
ENST00000216200	ENSP00000216200	ENSG00000100362	PVALB	0	6.28609e-07	0.000235313	5.86128e-10	1.07236e-08	7.40181e-05	6.69514e-05	0	4.58427e-07	0.000174852	0	3.15019e-05	1.67015e-05	0.000367233	0.000144213	0	0	5.22392e-08	0	2.25407e-07	1.72015e-19	0	1.16335e-08	0.000297112	3.46082e-07	1.14687e-06	0	6.13795e-05	7.6295e-09
ENST00000216211	ENSP00000216211	ENSG00000100373	UPK3A	0.159633	0.469584	0.640624	0.181059	2.22144e-06	0	0.0493259	0.0795598	4.20518e-07	0.736528	0.0566017	0.315748	0	0.12494	0.525039	0	0.0986146	0.0530028	17.2779	0.50141	0.15321	0	0.133698	0.594327	0	2.15866e-06	0.0468131	0.079565	2.6892
ENST00000216214	ENSP00000216214	ENSG00000100376	FAM118A	4.91542	5.71882	3.29319	11.3286	2.95463	6.14569	3.39657	7.84434	8.2252	5.48724	3.58141	1.96262	1.12719	4.22237	40.8362	5.55709	0.975538	7.58635	29.5389	8.36419	3.23791	9.88686	5.17822	6.27951	4.11641	10.3507	9.00705	6.79509	6.77557
ENST00000216218	ENSP00000216218	ENSG00000100380	ST13	2.69645	1.36078	0.577432	0.826186	4.85408	0.939919	0.397304	3.70485	1.84057	1.43351	1.31643	1.00346	2.82567	1.61726	0.48103	4.42465	1.02007	0.730133	3.36793	1.0107	1.55993	5.07348	1.97842	0.413136	1.01497	5.36776	0.446358	0.474231	1.03083
ENST00000216223	ENSP00000216223	ENSG00000100385	IL2RB	2.12047	23.0707	0.078359	5.08702	3.57919	3.46527	1.65211	2.97465	2.73909	4.70535	0.134582	0.269244	4.19756	8.57441	36.8247	2.41989	0.0910836	31.6761	1.5392	2.55996	0.784389	5.97475	1.47185	60.9711	4.12366	0.424805	0.364141	14.6699	7.59023
ENST00000216225	ENSP00000216225	ENSG00000100387	RBX1	28.0766	27.875	24.0262	32.2254	15.7316	27.27	24.327	34.8938	18.4969	17.2011	35.2042	18.7093	9.51796	34.4111	23.7384	16.973	3.64599	31.4168	23.4117	25.6477	15.085	15.2786	19.9724	24.7508	20.703	22.2322	22.0842	48.2965	21.0633
ENST00000216237	ENSP00000216237	ENSG00000100395	L3MBTL2	10.1453	10.7331	8.24663	8.64269	5.61583	13.0652	8.24029	23.2936	6.77155	10.1768	4.51326	8.76867	5.81711	9.87424	13.1845	12.0857	2.19201	6.76586	10.6814	7.04045	6.40094	5.37108	11.9919	11.3077	7.94104	9.91333	10.6612	12.7448	10.1269
ENST00000216241	ENSP00000216241	ENSG00000100399	CHADL	0.659258	0.0691568	3.02505	0.178389	0.176904	0.35851	0.382322	0.254266	0.117077	1.08312	0.579956	0.0341768	0.108423	0.407341	0.138712	0.248169	0.137045	0.0477534	1.09922	0.095556	1.27279	0.223996	0.0808556	0.167174	0.2774	0.224193	0.121158	0	0.223554
ENST00000216252	ENSP00000216252	ENSG00000100410	PHF5A	14.5442	17.4974	12.7905	29.4712	16.5695	20.9207	14.5843	25.3875	14.7963	20.3162	9.82075	13.2668	8.4776	17.7967	21.977	12.6748	5.6583	15.9529	10.8891	20.8459	9.39629	12.9946	18.7665	15.0847	13.1803	19.2597	19.2243	39.1368	20.2898
ENST00000216254	ENSP00000216254	ENSG00000100412	ACO2	46.0121	34.1235	79.8484	60.2524	126.247	34.4389	44.8378	61.8148	49.5238	39.1085	291.336	97.2948	27.3099	34.2557	37.2631	26.1588	10.9976	25.214	35.859	44.9318	37.3064	134.294	31.36	31.9369	30.5152	38.6814	72.85	29.3785	46.5986
ENST00000216259	ENSP00000216259	ENSG00000100417	PMM1	29.7329	8.34664	18.2061	19.4945	32.748	20.8999	30.6253	30.5935	25.8509	31.7306	17.6568	26.7557	22.9467	25.2957	9.89429	42.5162	10.4714	11.3831	20.772	15.853	6.37768	27.9902	15.8813	8.17217	19.7308	16.6295	11.5724	10.5439	18.4761
ENST00000216264	ENSP00000216264	ENSG00000100422	CERK	14.5379	20.4622	10.693	15.6106	22.063	12.325	9.09774	17.2866	9.53864	17.8414	15.7931	7.30578	5.69617	12.9692	23.1419	26.3821	7.24214	10.3253	5.58737	14.4728	8.37143	25.036	16.182	18.6207	10.5714	6.25317	23.3116	19.4493	12.6184
ENST00000216267	ENSP00000216267	ENSG00000100425	BRD1	2.55662e-05	3.48286e-05	1.35972e-14	4.02136e-06	0.239626	1.71286e-05	1.51223e-05	1.22302e-05	0.092884	1.16694e-05	1.68538e-05	6.73246e-08	1.10032e-05	2.00109e-12	0.11959	1.61546e-05	1.73368e-05	1.75692e-05	1.67509e-05	1.97398e-10	2.17735e-05	4.86993e-09	2.74912e-06	1.80253e-05	2.25298e-05	0.230036	1.35075e-05	1.36406e-06	1.63696e-05
ENST00000216268	ENSP00000216268	ENSG00000100426	ZBED4	1.5588	5.03402	3.77511	4.77233	4.02841	4.62769	4.08118	4.3452	3.95161	2.56315	1.10476	2.21404	0.779641	3.85086	6.0584	3.24877	1.19943	4.30148	2.58274	3.16662	2.02057	4.11607	2.31768	4.06827	3.85163	3.54611	3.51328	4.1112	3.28007
ENST00000216271	ENSP00000216271	ENSG00000100429	HDAC10	1.89978	3.56654	0.636492	0.681049	3.24963	1.58854	0.481058	2.44236	2.98788	2.14376	0.314727	0.572401	1.68102	1.92655	2.67278	0.801709	0.747264	1.50349	2.27643	0.106217	1.90944	4.35849	1.09251	4.64647	3.64667	0.592346	1.07291	0.000133882	2.38781
ENST00000216274	ENSP00000216274	ENSG00000129465	RIPK3	1.5065	6.64658	0.349281	12.111	12.4889	3.01736	3.97014	2.06234	5.33343	8.0699	0.608187	1.00358	0.759987	8.35281	9.71571	0.12614	0.73267	2.93507	0.291897	8.54498	0.739455	9.20446	2.72736	4.35182	10.6493	1.22829	0.920119	7.00013	4.82247
ENST00000216277	ENSP00000216277	ENSG00000090060	PAPOLA	38.3572	49.8615	20.9856	48.7663	35.7008	44.7798	35.2866	41.8566	28.449	30.1777	22.9446	38.7793	28.3238	33.3449	49.0863	29.1782	6.04458	35.8274	36.1896	48.4569	21.5384	42.4677	35.305	42.2625	41.5115	63.1803	57.0104	52.5178	35.3876
ENST00000216281	ENSP00000216281	ENSG00000080824	HSP90AA1	369.779	235.231	263.398	203.494	123.112	188.979	149.957	721.745	152.145	177.903	185.033	293.006	104.405	214.1	159.276	169.01	37.2358	160.773	214.545	218.219	168.226	161.092	178.519	127.827	157.596	515.758	174.233	266.861	186.416
ENST00000216286	ENSP00000216286	ENSG00000087303	NID2	0.0573432	0.0762176	0.659193	0.187216	0.0758717	0.743305	5.24296	0.0287506	0.0271125	0	3.52583	1.95762	0.0286832	0.0521093	0.0367967	13.1675	0.0447743	0	3.75076	2.06008	1.57306	1.00782	4.3464	0.0465944	1.27779	1.12604	0	0.0302291	0.0477899
ENST00000216288	ENSP00000216288	ENSG00000075413	MARK3	9.23216	8.65107	4.99924	8.09938	7.83653	7.42586	10.1046	11.9641	7.66211	7.52985	0.298195	7.37746	2.9183	10.2512	11.5925	3.30123	3.65638	7.22973	6.92065	8.64508	2.63124	6.53713	4.79327	11.3627	8.44716	12.395	12.009	12.2743	9.00304
ENST00000216294	ENSP00000216294	ENSG00000023608	SNAPC1	4.83377	8.42317	3.51005	2.18893	2.92318	6.20353	5.29543	9.43497	4.1148	6.47085	4.37834	5.39528	1.62814	4.11912	4.45257	2.76636	0.69406	5.8897	5.6441	3.20772	2.38062	2.8343	4.23047	5.16222	2.75555	22.5797	7.05237	5.53841	5.94809
ENST00000216297	ENSP00000216297	ENSG00000092201	SUPT16H	17.6097	26.6575	27.6801	25.6981	15.0683	34.903	21.5284	32.8188	16.904	18.4979	8.64562	23.0606	7.83214	18.5827	30.8466	29.8963	4.02471	19.4827	17.3983	20.6335	8.0189	14.4573	29.2292	22.4041	17.5378	42.7426	27.5734	34.1505	20.7583
ENST00000216327	ENSP00000216327	ENSG00000100439	ABHD4	3.04195e-26	4.84001e-17	1.78124e-49	1.59225e-93	7.50813e-56	4.71458e-114	4.30987e-92	6.89592e-37	1.61342e-29	6.85165e-14	5.29751e-39	1.91186e-74	9.99202e-53	2.72378e-61	1.05581e-36	2.30193e-37	5.62856e-23	2.41563e-193	2.83018e-30	3.00237e-39	5.06413e-50	6.52683e-53	9.68664e-126	1.51829e-46	3.39408e-64	4.6077e-31	1.09478e-74	1.50842e-78	2.53868e-51
ENST00000216330	ENSP00000216330	ENSG00000100442	FKBP3	5.15568e-09	3.48001e-28	1.09545e-26	1.21301e-29	2.47159e-38	1.08068e-14	1.56955e-23	6.07327e-61	4.30035e-21	2.94549e-40	1.54903e-11	2.20084e-30	4.63113e-09	2.34798e-35	2.77382e-31	1.35842e-35	9.33437e-56	1.02223e-44	1.58773e-25	1.52219e-15	1.46423e-31	2.46871e-44	1.84172e-49	3.68253e-55	3.25959e-21	0.224885	1.32489e-16	0.0921649	0.12693
ENST00000216336	ENSP00000216336	ENSG00000100448	CTSG	0.182693	10.5044	0	18.7106	5.57969	5.75466	27.8947	0.505297	20.1412	49.8647	0.619122	0.101525	4.04228	5.20782	4.40225	0.557348	0.495812	2.49663	0.999558	2.29099	6.67208	0.925365	8.9325	1.21973	3.2177	3.64478	0.120344	1.2121	24.1363
ENST00000216338	ENSP00000216338	ENSG00000100450	GZMH	6.81604	1.15408	0.0641528	0.842728	0.451664	2.00751	0.259566	1.07559	1.63709	5.72982	0.45909	0.211536	0.373322	11.9616	1.58477	1.7278	0.119071	2.35746	0.76343	0.773349	0.326525	0.227679	0.136452	5.94159	1.46446	0.216658	0	2.51467	3.19487
ENST00000216341	ENSP00000216341	ENSG00000100453	GZMB	1.21721	17.0677	1.34297e-24	1.39081	0.000280893	0.916234	0.389352	0.490014	8.0376	1.8027	1.27692e-23	0.155524	7.52838e-05	17.3177	20.8077	0.329651	6.0193e-27	2.79598	0.235283	1.06678	2.87419e-09	0.000315543	1.57377	15.7515	1.16679	0.275146	6.67923e-16	11.4887	7.14843
ENST00000216350	ENSP00000216350	ENSG00000100462	PRMT5	4.67831e-13	9.1556e-17	8.23437e-21	0.396528	6.15368e-16	0.466299	0.267491	0.11569	0.522886	4.72495e-17	4.5059e-14	4.17195e-23	0.00190131	8.62657e-22	1.79761e-18	0.551532	1.30674e-09	2.4239e-20	9.88139e-05	0.114515	4.17085e-16	3.01321e-06	4.17885e-15	5.17976e-10	3.59271e-08	2.81955e-23	1.68147e-05	9.51888e-15	8.03171e-07
ENST00000216361	ENSP00000216361	ENSG00000100473	COCH	0.478255	0.912227	0.235588	0.00383578	0.334325	0.465528	8.30725e-05	0.00118404	0.205697	0.749536	0.207196	0.388545	5.61456e-08	1.22213e-05	0.792282	0.690773	24.3599	0.358661	7.97591	0.007997	0.843483	0.160956	0.00182797	0.528796	4.47292e-10	1.44298	0.239267	1.27622	1.09927
ENST00000216366	ENSP00000216366	ENSG00000100478	AP4S1	0.366992	0.084292	0.395516	0.0757767	5.51553e-52	0.225773	0.173837	0.543269	0.185116	0.0561812	0.0658288	0.351177	0.0519656	0.0524119	0.586428	0.148101	0.074559	0.31822	0.210154	0.0901299	0.229736	1.46678e-112	0.369821	0.512891	0.212126	0.664151	0.147569	0.0457579	0.122001
ENST00000216367	ENSP00000216367	ENSG00000100479	POLE2	1.92125e-05	0.0148911	1.13867e-05	5.34868	0.0508022	2.04936	2.42833e-06	0.619311	7.30004e-06	0.256098	1.09986e-05	0.000115283	0.232543	0.00124351	0.42641	0.0025979	2.2455e-06	1.16683	2.09564e-05	1.91398	1.1543e-05	2.00604	0.000251373	0.811523	1.51497	3.77424	0.122921	3.02599	5.34904e-05
ENST00000216373	ENSP00000216373	ENSG00000100485	SOS2	12.2354	11.993	15.0079	13.7038	13.2419	13.7654	11.5433	10.9241	12.8963	8.32882	8.5175	22.0677	4.94384	12.0856	13.0213	9.84269	2.88654	12.1942	8.81986	14.585	4.81533	17.847	11.2838	13.1829	9.12842	19.423	23.4722	9.66427	12.6554
ENST00000216378	ENSP00000216378	ENSG00000100490	CDKL1	0.228349	2.33168e-09	1.00336	0.427169	0.676088	1.43026	0.221972	4.09163	0.937722	0.0847162	0.0523524	1.01043	3.94604e-58	0.287058	0.151542	0.982535	1.16455e-08	0.290267	0.326757	0.382381	2.82505e-32	0.826028	1.43868	0.168884	0.556593	0.235525	0.660361	0.058562	0.274219
ENST00000216392	ENSP00000216392	ENSG00000100504	PYGL	2.85127	8.97398	0.0395638	8.45192	0.273241	8.54843	13.1575	2.69609	26.341	6.18047	0.881883	2.98545	26.0104	7.74838	2.26831	5.97068	1.06524	9.53245	1.90137	3.40074	0.879748	0.499472	5.96529	3.97915	1.48354	1.73609	0.219339	3.20418	8.35037
ENST00000216410	ENSP00000216410	ENSG00000100522	GNPNAT1	6.45764	7.20872	7.03724	18.7682	12.7288	18.3653	7.56591	11.7125	34.5694	5.89219	2.46901	10.4631	16.4808	6.11717	6.16791	8.56084	5.14581	7.68299	19.4961	8.50189	10.1251	8.61277	8.02787	4.28901	15.8948	8.99849	10.3452	6.97766	7.07492
ENST00000216416	ENSP00000216416	ENSG00000100528	CNIH1	7.83437	5.50757	14.3382	7.63772	9.18903	16.2285	9.92471	10.5066	9.75883	9.42416	2.88227	7.98565	14.1244	6.27491	5.07461	10.8513	1.43146	5.88197	6.2365	7.96446	2.2491	9.63369	11.4264	4.54122	4.28267	7.02183	10.4096	8.05403	9.09906
ENST00000216420	ENSP00000216420	ENSG00000100532	CGRRF1	6.0948	2.21323	8.75096	4.78471	3.53265	8.34923	4.20309	7.17374	3.68153	4.2348	4.0448	9.06443	2.39067	4.0905	4.02906	5.12189	1.67785	3.70611	5.90873	5.30571	2.71297	3.16971	6.47691	2.61774	4.0405	13.3735	11.5805	4.29513	4.04884
ENST00000216442	ENSP00000216442	ENSG00000100554	ATP6V1D	26.0115	6.93917	14.5728	17.3774	13.4194	18.7004	30.2317	38.1088	16.0033	15.2959	44.0862	57.8598	13.1408	7.08303	12.1564	10.4267	6.47819	16.0512	16.8698	26.3567	8.63311	10.8746	14.1112	4.7239	11.8522	21.4961	40.7171	20.9091	19.417
ENST00000216445	ENSP00000216445	ENSG00000100557	C14orf105	0	0	6.52325e-41	0	0.525262	0.328957	0	40.3588	0	8.10409	0.0147374	32.9493	3.31554	0	0.0177946	0.0281654	3.42244	0.0422676	0	0	0	0.0923776	0	0	0.0415265	0	0	0	0
ENST00000216446	ENSP00000216446	ENSG00000100558	PLEK2	31.0292	2.22642	0	20.6435	22.5679	1.43799	6.2539	1.6373	0.118968	2.52996	0.161575	2.58128	10.2626	1.06746	0.0461779	0.113119	0.946326	1.96869	4.48397	6.9039	1.19627	24.8954	2.75225	1.33887e-17	14.4524	4.08121	10.781	3.0592	2.40019
ENST00000216450	ENSP00000216450	ENSG00000100565	LRRC74A	0	0	0	0	0	0	0	0.034383	0	0	0	0	0	0	0	0.0142377	2.94575e-22	0	0	0	0	0	0	0.0509312	5.24052e-19	0.12891	0	8.80897e-05	0
ENST00000216452	ENSP00000216452	ENSG00000100564	PIGH	14.8179	4.42828	7.12537	6.41047	6.55675	5.36537	3.40095	5.4354	4.99047	9.10411	3.50491	20.5916	7.31054	5.22626	6.43754	7.07483	3.71491	5.31154	15.1052	5.34134	8.37423	4.91888	5.69026	5.77139	5.19741	12.4739	24.8062	8.20981	4.78582
ENST00000216455	ENSP00000216455	ENSG00000100567	PSMA3	63.6336	76.1924	19.5509	70.5083	53.4006	69.1196	49.4267	66.1051	39.6514	39.5812	59.2539	67.0185	60.0495	72.7468	53.0822	31.0778	7.55294	68.7985	42.1582	57.0905	25.5274	50.704	46.5812	34.2775	27.6206	50.3384	69.8223	82.6692	57.2199
ENST00000216456	ENSP00000216456	ENSG00000100568	VTI1B	16.9749	22.0549	26.7832	36.3613	18.5511	14.5989	20.788	22.3292	29.5315	20.5586	27.6336	33.5277	18.0238	24.5904	8.82422	15.3989	6.77725	19.3875	12.5108	28.6194	23.2811	19.4763	20.3119	13.8785	25.4171	31.0982	26.5395	25.728	17.526
ENST00000216465	ENSP00000216465	ENSG00000100577	GSTZ1	4.81127	3.49277	3.658	6.97801	6.61657	3.95657	1.68139	4.38379	2.44285	3.35925	1.2976	4.23824	11.851	0.719899	1.72759	0.866168	0.01223	3.41269	4.12869	1.86259	1.49353	2.85526	3.16902	1.90272	5.36605	5.8547	5.90603	4.88931	1.03544
ENST00000216468	ENSP00000216468	ENSG00000100580	TMED8	7.78092	8.80068	7.58035	4.42175	2.62456	6.58737	3.49242	6.32168	3.22088	3.82382	1.49421	9.31984	1.55229	3.79849	10.3897	5.68375	1.301	3.16205	4.40844	4.58608	2.07294	2.97122	5.63835	7.10251	6.94603	9.93539	9.87007	16.0388	3.74983
ENST00000216471	ENSP00000216471	ENSG00000100583	SAMD15	0.591392	0.269244	0.758275	0.118006	0.0980129	1.36974	0.096604	7.91341	0.127341	0.722194	0.0544916	1.35016	0.0138083	0.156247	0.200299	0.30998	0.30924	0.0844943	0.619006	0.194276	0.0792236	0.10097	0.360493	0.144139	0.582813	13.5813	2.29854	0.381675	0.310707
ENST00000216479	ENSP00000216479	ENSG00000100591	AHSA1	51.2442	49.6857	41.781	43.1756	34.2685	63.1787	35.061	148.756	29.7233	34.5138	67.5708	31.4854	21.8752	36.6909	38.3504	47.196	10.2282	43.29	45.4623	40.4051	26.2585	30.2839	47.7511	27.9416	28.6984	84.2188	30.8852	53.058	47.956
ENST00000216481	ENSP00000216481	ENSG00000100593	ISM2	0	4.02653e-08	0.000237573	0	0.000411644	0.000190699	0.000176544	0.00014674	0.000146388	0.000191622	0	0.000139396	0	0	1.05785e-08	0.000196037	0.00020298	11.7875	0.000313779	0.000128404	0	2.00954e-12	6.96098e-05	0.000242327	0.000317132	4.39414e-05	0.000168643	0.000135832	0
ENST00000216484	ENSP00000216484	ENSG00000100596	SPTLC2	11.07	9.6116	11.259	19.1008	11.0934	14.5637	15.6131	15.4135	15.5316	11.2198	2.94449	18.646	3.12224	11.9807	10.7476	9.14097	1.2125	19.0955	8.47927	13.4631	5.03355	12.2886	9.1822	15.7313	18.296	7.3388	16.3284	10.3893	7.97497
ENST00000216487	ENSP00000216487	ENSG00000100599	RIN3	4.57985	0.00137275	0.003065	4.74979e-08	4.72576	2.75061	1.61982	0.00220961	0.309223	5.09527	2.81899	2.71208e-05	1.44961e-05	0.327739	0.00133606	3.4991	5.21367e-15	3.62124	1.37769	2.6071e-05	0.000716583	3.67171	1.20645e-06	0.0311835	1.64054	2.63779	0.0190433	2.84627e-05	3.47524
ENST00000216489	ENSP00000216489	ENSG00000100601	ALKBH1	2.73108	1.12893	1.75984	3.43971	2.48945	3.74184	1.98372	2.64422	1.59298	2.24727	2.11406	3.66577	1.65154	1.18175	3.38127	2.3734	0.60878	3.20254	2.58535	1.97188	1.23238	1.85888	2.80661	1.31475	2.22684	3.5284	2.63972	3.41058	2.70265
ENST00000216492	ENSP00000216492	ENSG00000100604	CHGA	870.979	4.24864	23.3346	27.4615	178.226	0.774037	2.23045e-10	0.155311	1.13801e-06	0.0250496	1.62721e-10	0.0501151	0	0.448795	1.21093e-09	0	31.3992	0.110606	3.41678	37.9587	0	140.673	0.425429	0.174562	247.821	47.7975	5.42828e-131	0.0275481	0.211317
ENST00000216500	ENSP00000216500	ENSG00000100612	DHRS7	0.863206	0.171028	0.27534	0.114071	0.499044	0.140757	3.1762e-129	0.0549435	0.186543	0.206338	0.233236	0.995871	0.371309	0.100832	0.264367	0.530027	0.0878948	0.238443	2.54365	0.155271	1.63003	0.964961	2.01656e-75	0.242504	1.15709	0.190161	1.50127	0.155578	1.22278e-65
ENST00000216513	ENSP00000216513	ENSG00000100625	SIX4	0.252187	0.0916335	1.02194	0.0872917	0.0479971	1.92751	0.211178	4.73882	0.037266	0.695233	0.142853	0.517188	0	0.419943	0.0346652	1.02696	0.268771	0.631697	2.41719	0.115615	3.67116	0.0564253	0.348665	0.0213885	0.557781	0.599854	0.954204	0.0994348	0.432678
ENST00000216517	ENSP00000216517	ENSG00000100629	CEP128	1.76874e-20	2.82131e-07	2.55889e-05	3.37986e-24	4.24657e-15	0.000127295	3.46968e-11	0.179235	6.87216e-06	1.67788e-77	0.0265273	0.16603	4.2649e-10	3.84079e-07	7.399e-05	0.0387337	3.26874e-08	1.55538e-28	2.14616e-17	3.97272e-13	0.367921	3.60165e-12	0.113103	0.0600192	1.96564e-08	0.429404	2.52186e-11	1.70846e-09	1.90744e-24
ENST00000216540	ENSP00000216540	ENSG00000100652	SLC10A1	0.0659742	0	0.0244932	0.125296	0	0	0	0.0869783	0	0.28919	0	0.185082	210.019	0.0290413	0	0	0	0	0	0.125337	0	0.0430177	0.0193981	0.0527191	0.0973559	0.0415407	0	0.0178219	0.025232
ENST00000216554	ENSP00000216554	ENSG00000100664	EIF5	4.46541	6.22003	11.646	5.58132	3.61511	2.41504	2.72162	6.2012	12.9843	2.63375	1.79148	5.17664	2.41328	6.30103	7.33188	4.35811	0.925646	1.86869	1.38663	8.59537	2.15517	5.07832	5.00357	7.03961	5.16015	8.64784	2.69181	3.93907	3.96265
ENST00000216568	ENSP00000216568	ENSG00000100678	SLC8A3	0.502734	0.000138865	3.80849	0.0887758	3.45537e-14	0.203222	0.229147	4.80832e-06	0.00519712	0.00163075	0	9.74225e-20	0	1.2502e-53	0.0827642	0	1.08689e-05	0.0702485	1.01022e-09	0.0235253	0	0.0889284	0.235513	2.49309e-09	1.27742e-06	0	0	0.00646283	8.05726e-06
ENST00000216602	ENSP00000216602	ENSG00000100711	ZFYVE21	0.887046	0.412711	15.4814	1.00593	5.55063e-05	0.907761	0.58147	1.75114	0.440103	0.232701	1.70542	1.19309	0.760421	0.0366014	0.221228	0.158842	0.130965	0.244773	2.31572	0.430626	1.17961	1.98959	0.239473	5.39893e-12	1.44822	7.04247	0.0397596	0.190489	0.229752
ENST00000216605	ENSP00000216605	ENSG00000100714	MTHFD1	14.9455	17.2792	16.869	29.0386	17.5508	16.6073	16.7935	17.1337	28.0073	12.6877	12.4336	50.3965	188.906	12.6744	15.7227	20.7254	4.74076	7.66306	10.1657	15.5993	8.31722	14.8176	14.93	9.84887	10.6693	7.16552	23.9355	21.0939	14.7213
ENST00000216629	ENSP00000216629	ENSG00000100739	BDKRB1	0	1.04531	0.0757455	0.399423	0.134675	0.0582168	1.27264	1.79344e-20	1.20388	2.70681	5.98316e-08	0.161028	0	0.31663	5.08054e-07	2.40968e-30	0.127871	0.0734577	2.66532e-17	0.409958	0	1.68065e-11	0.435549	1.0056e-06	0.199192	1.13952	4.96441e-08	0.136023	7.06954
ENST00000216639	ENSP00000216639	ENSG00000100749	VRK1	4.67283	13.7736	3.85515	15.5573	6.31168	8.67172	7.09523	14.171	3.34766	4.34547	2.49882	5.00503	2.34365	5.93282	14.021	4.45387	0.815773	5.33576	3.42076	8.0912	1.92357	5.2975	6.13738	9.25351	5.83437	21.7419	5.2046	25.0765	5.79231
ENST00000216658	ENSP00000216658	ENSG00000100767	PAPLN	1.43173	2.1647	2.50039	0.208513	0.210038	0.514865	0.349306	0.219356	2.08096	0.713205	0.0706808	0.48921	0.0245815	0.750666	3.16598	0.313958	0.0309215	0.118585	5.28975e-08	0.242793	0.23764	0.0010561	1.10821	4.56517	0.529031	0.406382	0.245481	0.627472	0.444286
ENST00000216714	ENSP00000216714	ENSG00000100823	APEX1	48.8964	39.5588	54.0005	54.906	56.8352	81.4732	37.2571	69.0111	23.9291	72.5969	26.0116	32.7345	25.5782	43.9802	50.7418	71.9789	11.7712	26.4626	32.47	39.6655	10.8764	41.4354	52.7508	34.9571	30.981	11.5908	54.4031	66.5263	56.8733
ENST00000216727	ENSP00000216727	ENSG00000100836	PABPN1	14.1115	22.0203	14.3822	25.0077	20.391	25.8567	15.0144	32.7876	16.4918	8.02887	16.0411	8.95345	8.10629	23.4939	18.9587	21.3994	1.51559	20.8753	13.8212	22.0649	11.8458	21.7575	27.8746	31.7129	13.8086	41.9505	17.0832	27.7641	16.9403
ENST00000216733	ENSP00000216733	ENSG00000100842	EFS	7.4873	3.59753	29.435	1.49699	1.84816	11.958	7.42095	2.70569	4.27892	9.22552	1.6623	0.928217	0.121029	4.26795	2.9946	18.8186	0.229614	6.28734	15.163	2.07522	6.87767	1.09326	9.01382	3.75799	1.94805	3.63246	0.41947	2.66093	9.45709
ENST00000216756	ENSP00000216756	ENSG00000100865	CINP	11.3349	9.26654	15.4455	12.063	11.3603	11.0369	14.4033	15.2957	11.879	13.5238	16.4099	10.9761	12.3746	11.9657	14.1747	8.96144	10.868	11.1755	11.3564	6.9288	18.6442	12.1534	7.02383	10.7249	10.1769	16.1708	19.0188	14.598	19.3013
ENST00000216774	ENSP00000216774	ENSG00000100883	SRP54	29.6467	27.9712	20.5969	23.2935	20.9624	27.2133	23.5094	27.426	16.4553	16.8386	17.169	30.7292	25.7768	25.6769	23.0548	16.6337	8.18619	23.0562	28.9907	21.0616	33.8242	18.8376	19.3211	18.3748	22.0202	51.6689	40.2223	37.1747	21.5371
ENST00000216780	ENSP00000216780	ENSG00000100889	PCK2	3.56039	6.10603	1.09452	22.2152	262.066	2.95919	2.49264	3.55642	12.5961	6.46546	0.179102	91.4611	321.127	12.3804	9.48607	1.47229	8.79436	3.66634	5.27873	12.5879	7.32645	214.496	5.08352	9.37687	8.17081	1.89659	29.0166	6.48094	6.16765
ENST00000216797	ENSP00000216797	ENSG00000100906	NFKBIA	131.891	111.257	21.9449	73.9035	45.9105	62.06	64.6434	46.1913	142.845	64.7912	16.8742	62.938	50.5845	106.733	88.9099	88.1417	19.5894	70.7685	42.2252	92.5939	34.6548	55.4472	74.3804	102.666	35.014	25.3076	48.9132	124.677	194.894
ENST00000216799	ENSP00000216799	ENSG00000100908	EMC9	5.03161	0.00113473	0.592146	5.5035	8.60094	5.13831	4.13992	2.2039	2.11161	4.69336	5.36553	3.43891	2.94952	2.54913	1.94025	1.93329	1.83888	3.90171	9.70823	3.03351	8.35997	2.83848e-13	2.57235	3.41695	2.99913	1.63699	5.61208	3.61125	3.46284
ENST00000216802	ENSP00000216802	ENSG00000100911	PSME2	6.4884	4.80142	7.52856	7.2141	9.43328	12.2059	4.65444	14.0599	3.37206	15.2324	3.43702	13.6329	19.3315	6.17525	12.7035	10.3197	4.43079	6.47687	12.4154	3.64724	10.6603	7.53634	9.65185	9.86017	9.15698	10.1469	5.46884	5.98307	5.90783
ENST00000216807	ENSP00000216807	ENSG00000100916	BRMS1L	9.10747	3.72252	9.26657	2.39832	2.62176	7.72774	5.98595	4.20204	4.38166	3.50748	5.47367	7.53195	2.52668	4.29378	2.60022	6.07721	0.726794	5.83502	5.62743	3.8278	2.18225	2.11841	5.18905	2.7544	2.71412	8.5056	7.18691	3.62422	6.15225
ENST00000216832	ENSP00000216832	ENSG00000100941	PNN	31.8835	61.0441	46.5506	33.8427	35.0303	39.8696	25.7117	48.7074	33.1762	32.9114	11.8388	22.4959	13.7327	24.2032	67.6189	36.9403	8.99174	32.7398	50.8673	60.7212	18.0747	38.9677	57.2031	61.6796	38.9942	52.9603	50.6825	52.8327	30.2066
ENST00000216840	ENSP00000216840	ENSG00000100949	RABGGTA	7.03858	3.85645	0.733083	6.04661	4.78846	6.36302	17.2054	7.53107	4.31074	8.27417	5.76754	4.1934	3.93065	2.81993	7.21639	6.30148	3.39514	5.62538	7.31977	4.44057	3.12866	3.16993	4.94646	3.41084	6.31525	7.16821	8.66556	7.80904	7.45018
ENST00000216862	ENSP00000216862	ENSG00000019186	CYP24A1	0	0.156166	0.404407	6.48858e-08	1.21737e-06	8.07596e-06	0.417905	0	0	0.026148	0	4.40533	1.83386	7.85948e-07	0.0367673	1.2559e-09	0	0.64096	0.345185	0.0279111	0.0202768	0	0.248274	0	9.92485e-07	8.11817e-10	0.0471062	0.445702	10.0689
ENST00000216877	ENSP00000216877	ENSG00000132670	PTPRA	0.847404	0.464136	1.14342	1.89299	0.234312	1.5032	0.409392	1.95653	1.09308	0.7083	0.825615	2.45348	0.484585	0.864924	1.5999	1.24661	0.432745	1.46436	1.3583	1.61314	0.357325	1.01756	1.51861	0.157845	0.194202	1.29798	0.825759	0.777283	1.36233
ENST00000216879	ENSP00000216879	ENSG00000088833	NSFL1C	1.55304	1.7627	3.32178e-17	1.26958	1.22867	0.413891	0.0774603	5.7527	0.766686	0.377921	0.0695252	0.355461	0.115713	0.300529	0.528612	1.53794e-11	0.0794966	0.796413	0.224164	0.868088	0.511527	1.78872	0.204486	0.43347	1.93123	1.66581e-16	8.24463e-06	0.512978	0.182513
ENST00000216923	ENSP00000216923	ENSG00000020256	ZFP64	1.18361	1.62541	1.2307	0.948287	1.63267	2.83691	9.89371e-05	0.978368	0.98576	0.738404	0.94492	0.118109	0.422318	1.76725	2.26261	1.26195	2.16047e-13	0.730974	0.735572	0.96128	0.452313	1.51332	1.00938	0.573781	0.000140355	0.498864	0.594026	0.00119687	1.89851
ENST00000216927	ENSP00000216927	ENSG00000089012	SIRPG	2.74087e-13	1.28256	5.02146e-08	1.29443e-10	0.000207481	5.91973e-14	8.05635e-56	1.1295e-30	0.0407129	2.86775e-08	0	0.0767015	0.0231947	0.15339	9.00906e-05	1.73079e-12	0	0.295533	0.000145046	8.13797e-41	0.0816042	0.00485486	3.01944e-11	8.20251e-05	6.5253e-12	0	0	0.645809	7.39551e-06
ENST00000216951	ENSP00000216951	ENSG00000100983	GSS	21.0993	14.267	13.0735	46.316	28.663	21.1844	19.5345	39.108	12.4905	20.0473	12.6817	32.3446	17.7889	15.6128	14.0149	8.94608	3.28898	17.1548	28.1558	29.2973	11.2671	22.6309	15.5731	12.1049	16.1154	18.3324	19.703	16.9041	18.7841
ENST00000216962	ENSP00000216962	ENSG00000100994	PYGB	19.5353	14.5963	59.9346	52.4732	18.6801	24.4132	114.132	21.5606	25.1763	54.367	84.982	12.214	4.38941	28.4951	16.5975	20.3609	4.34384	10.0041	82.4561	51.669	35.8228	12.2879	30.2878	17.0632	54.6229	21.345	45.0218	10.7849	92.2101
ENST00000216968	ENSP00000216968	ENSG00000101000	PROCR	8.26134	15.4399	1.18542	15.6662	9.583	19.9508	8.24976	5.22081	41.1973	21.9236	4.11895	3.99464	1.38077	22.2184	5.60694	10.7802	1.40699	41.878	7.30714	12.161	1.56248	9.27628	14.7421	12.9094	7.77196	3.67983	4.04704	2.35581	21.9296
ENST00000217026	ENSP00000217026	ENSG00000101057	MYBL2	0.522788	26.4602	0.630886	9.98892	5.80842	5.19882	3.50408	0.600445	0.608054	1.11106	0.122792	0.0123934	0.200435	1.12515	12.6625	0.0664853	1.24816	5.22469	0.299487	3.48625	0.255416	4.17568	1.17794	15.2558	5.32871	15.4782	0.447714	28.6641	4.75356
ENST00000217043	ENSP00000217043	ENSG00000101074	R3HDML	0	0	0	0.0777947	0.0695952	0	0	0.0287757	0	0	0.0388758	0	5.59015e-08	0	0	0.0351937	0	0	0	4.43206e-15	0	0.0708351	2.30382e-14	0	2.31076e-22	0.130515	0	0	0
ENST00000217073	ENSP00000217073	ENSG00000101104	PABPC1L	3.30197e-16	8.93572e-14	1.12018e-29	1.58423e-27	7.8091e-06	2.43159e-18	1.8331e-05	1.69178e-13	7.55693e-17	8.29427e-16	1.33921e-08	1.37867e-13	7.41202e-23	3.48728e-29	4.48001e-12	1.17906e-07	0.0782759	2.28784e-48	0.135654	1.89704e-17	1.51965e-14	8.05678e-35	9.93819e-17	1.26425e-19	1.99881e-07	1.50997e-10	0.537209	6.43599e-06	3.29637e-05
ENST00000217074	ENSP00000217074	ENSG00000101104	PABPC1L	2.90258	8.18023	3.17582	1.99617	4.51595	2.56585	1.56104	5.00476	2.00143	6.06106	0.481879	1.10865	0.848427	2.55884	15.1941	5.20859	3.14004	2.60617	7.71372	1.59717	2.82881	3.5282	2.51558	6.73547	7.03133	6.10562	20.4455	3.6077	3.04593
ENST00000217075	ENSP00000217075	ENSG00000101104	PABPC1L	3.4252e-24	3.72808e-67	2.72204e-76	8.0711e-138	3.88844e-26	5.32659e-49	1.21834e-09	3.96549e-09	0.24213	2.0386e-21	5.97831e-39	1.09039e-50	4.30927e-57	5.12674e-55	0.163736	2.78227e-20	3.35065e-39	5.91315e-52	2.77112e-109	9.7193e-43	2.38079e-28	7.31884e-79	8.4473e-44	1.41585e-24	0.340997	0.771394	0.565854	0.209773	0.447901
ENST00000217086	ENSP00000217086	ENSG00000101115	SALL4	0.0302542	0.105096	0.186687	0.11202	0.0701615	0.0163508	0.0363024	0.0376801	0.0301862	0.0406377	0.0249192	0.0358507	0.109486	0.0754625	0.056307	0.039546	0.232751	0.116548	0.581811	0.0817474	0	0.0996378	0.0904516	0.106665	0.190839	4.61286	0.134896	0.0727552	0.158449
ENST00000217109	ENSP00000217109	ENSG00000101138	CSTF1	0.830339	1.20636	1.813	1.97639	1.40951	2.36737	1.65956	3.27893	1.19605	1.53253	1.51093	1.65453	0.949306	2.04115	2.18249	2.94708	1.06308	1.94168	2.49508	1.69694	1.3855	0.982987	2.23763	2.09101	2.07229	2.99216	3.07733	2.55132	1.68303
ENST00000217121	ENSP00000217121	ENSG00000101150	TPD52L2	1.25104e-14	1.27954e-05	0.00697835	0.00014477	1.22996e-05	8.35125e-12	0.000245115	2.70292e-31	1.46028e-20	5.52037e-09	1.42024e-08	4.08975e-08	4.25455e-16	7.88071e-07	5.60697e-09	1.28687e-23	1.63361e-10	1.94764e-07	2.03021e-11	4.76776e-07	9.63157e-13	2.52258e-07	1.1538e-07	1.07791e-08	2.28337e-06	2.20726e-06	3.38197e-07	5.30811e-08	4.85507e-08
ENST00000217130	ENSP00000217130	ENSG00000196700	ZNF512B	0.392837	0.0535868	1.34873e-05	8.87745e-10	0.100407	0.383798	0.688136	0.990431	4.31981e-10	1.14261	3.64373e-29	0.566908	0.296136	0.00265941	0.70747	0.479868	0.60266	0.674292	1.27353e-171	4.58135e-09	1.20702	0.675132	5.05333e-17	1.69244e-15	1.12067	1.27593e-08	0.5105	0.0903776	1.88975
ENST00000217131	ENSP00000217131	ENSG00000101160	CTSZ	100.059	232.349	15.0153	157.614	175.669	89.8296	53.9322	76.387	260.735	121.991	64.3705	72.7478	193.953	250.535	207.503	71.6002	18.1094	127.887	59.3335	141.102	49.1399	177.552	91.4468	157.888	60.1094	39.617	45.1017	176.748	172.139
ENST00000217133	ENSP00000217133	ENSG00000101162	TUBB1	0.356125	0.171729	0.0881835	0.0695082	0.0707871	0.0128225	0.0461705	0.0392104	0.483683	0.183413	0.0513659	0.0666596	0.0981192	0.215643	0.308937	0.0251327	0.037561	0.447941	0.0203517	0.105119	0.0758374	0.122137	0.0325597	4.75371	0.110756	0.191878	0.112341	0.0792307	0.0701696
ENST00000217159	ENSP00000217159	ENSG00000101187	SLCO4A1	0.000120298	0.000157755	8.99414e-05	0.153501	0.000154371	0.413953	1.8675	0.0461844	1.7246	0.645921	7.70078e-05	0.0464297	7.45905e-05	0.000102979	0.000305899	8.12106e-05	7.50828e-05	0.000456041	0.234106	1.89936e-07	0.000119985	0.000156063	5.90186e-05	9.54774e-05	0.673163	0.59157	6.74267e-05	6.22322e-05	0.554491
ENST00000217162	ENSP00000217162	ENSG00000101190	TCFL5	1.17054	0.470839	1.14786	0.725664	0.509065	1.02689	0.920212	0.497714	0.815727	1.0248	0.714734	0.601994	0.252401	0.912814	0.779077	1.71046	0.219083	1.38095	0.436495	1.00851	0.28281	0.756144	0.931723	0.601704	0.676044	1.2678	2.37505	0.529744	1.104
ENST00000217169	ENSP00000217169	ENSG00000101197	BIRC7	0.000165943	0.136668	1.15875e-05	6.40326e-05	0.134015	9.86548e-05	0.000108988	0	7.19405e-05	8.20082e-05	0.240207	0	0.323657	0.000144694	7.37964e-05	0	0	4.01298	0.000198087	6.27492e-05	0	0	9.3656e-05	0.000125516	0.000160561	0.000217571	0.0656307	8.70363e-05	0.000108369
ENST00000217173	ENSP00000217173	ENSG00000185019	UBOX5	1.55933	1.30755	2.01069	1.71781	1.43716	2.31464	2.06729	2.86894	1.31202	1.68627	0.780155	1.42692	0.639824	1.77926	2.25373	2.28318	0.572615	1.94006	1.81813	2.09291	1.78323	1.45773	3.58931	1.79841	2.53171	1.05866	2.15981	1.56802	2.49624
ENST00000217182	ENSP00000217182	ENSG00000101210	EEF1A2	23.7387	1.81522e-05	11.4905	0.126017	0.47205	7.54587e-06	0.43425	6.0804e-06	6.06593e-06	6.47199	194.98	0.103491	5.9173e-06	1.17295e-05	0.148257	0.304985	2.97455	1.07509e-05	0.795536	0.166882	0.977268	0.318951	1.72306e-05	1.21886e-05	5.64518	1.6987e-05	0.593538	7.1e-06	9.04143e-06
ENST00000217185	ENSP00000217185	ENSG00000101213	PTK6	9.52603e-05	0.14292	2.47755e-06	2.57366e-05	7.19286	0.134251	20.8172	0.0193724	0.111302	1.85594	6.56268e-06	1.46278e-05	0.336617	1.3539	0.0513477	0.0522909	0.143091	0.337701	0.194873	5.00332e-06	0.839802	3.24208	0.43358	0.0751553	6.25927	0.209377	0.000171135	0.151797	1.84721
ENST00000217188	ENSP00000217188	ENSG00000125508	SRMS	0	0.181945	0	0.0224731	0.059296	0	0	0	0	0.0964731	0	0	0	0	0.0637126	0	0.0939531	0	0.306332	0.0447915	0.048365	0.0604061	0.0277759	0.222733	0	0	0	0.0254664	0
ENST00000217195	ENSP00000217195	ENSG00000101220	C20orf27	4.91442	4.0255	1.914	0.936914	8.09213	6.94402	4.46088	7.15363	3.44569	21.4703	1.46736	0.863745	2.51062	5.27473	4.6893	14.8334	0.851368	4.72459	2.28673	3.70796	4.76996	5.6109	4.39755	5.89207	2.35118	3.6504	1.47643	1.44674	6.41169
ENST00000217233	ENSP00000217233	ENSG00000101255	TRIB3	0.989444	2.01138	2.89422	1.68357	0.824347	1.19069	3.24611	0.638236	2.374	2.84176	0.74835	0.695118	4.89905	6.15318	4.26641	1.34646	1.64377	6.89792	5.44959	0.69984	4.20022	0.570699	0.572053	6.17821	0.88607	0.935465	124.043	3.61149	2.9401
ENST00000217244	ENSP00000217244	ENSG00000101266	CSNK2A1	1.37409	4.30625	2.98053	5.10302	2.93422	1.63432	1.27532	4.30518	1.31096	0.214475	1.16062	1.20721	1.43265	3.08607	2.08877	1.86462	0.535059	2.25838	1.72661	2.55216	1.65883	4.68003	1.5205	2.68046	1.98445	10.4646	1.90238	3.43013	2.21765
ENST00000217246	ENSP00000217246	ENSG00000172264	MACROD2	0.000695735	1.18988e-06	0.281849	1.14362e-09	7.0276e-05	0.732869	5.88616e-05	0.0521549	0.0837565	0.0856742	3.29811e-12	0.496281	0.124817	1.94303	0.493076	0.149147	6.8738e-07	1.18333e-05	0.918756	0.104788	0.0724823	1.36535e-09	2.09854e-08	0.343319	6.18428e-07	0.16427	0.161193	0.0272221	0.196103
ENST00000217254	ENSP00000217254	ENSG00000101276	SLC52A3	0.147612	0.541368	0.00138357	10.3691	7.42757	2.27725	1.1607	2.05727	2.27583	1.30354	0.383481	4.45599	0	0.0304592	0.178017	0.397311	0.445946	0.893393	3.37207	3.04519	1.40451	12.2418	0.881257	0.0191516	4.53679	35.678	0.0736045	0.544533	3.38729
ENST00000217260	ENSP00000217260	ENSG00000101282	RSPO4	0.145373	0.858173	0.667736	0	7.54382e-08	0.0669007	0.393554	1.22016	0.193018	0.918476	0	0.0244159	0.0259677	4.22896	0.0158707	0.0212789	0.0161833	0.24359	0.0265128	0.0114283	0.0248674	0.124573	0.0424044	0.077647	0.0626324	0.367654	0.014501	0.156039	0.054755
ENST00000217270	ENSP00000217270	ENSG00000101292	PROKR2	0	0	0.522955	0	0	0.0476456	0	0	0.0331969	0.0460579	0	0	0	0	0.733703	0	0	0	0	0	0	0	0	0.0513121	0	0	0	0.0717886	0
ENST00000217289	ENSP00000217289	ENSG00000101311	FERMT1	7.55965	3.573	16.5727	19.4547	10.2409	1.18025	8.59758	2.9238	0.078135	1.75198	0.438625	2.2197	0.0963377	0.173419	0.0417438	2.79654	0.348035	3.58498	2.45233	9.59545	0.522305	5.53922	2.93531	0.275958	11.2219	0.336313	1.59665	3.72707	2.01229
ENST00000217305	ENSP00000217305	ENSG00000101327	PDYN	0	0.000208524	0.204524	9.34809e-05	0	0	0	0	0	0	0	0	0	0	0	0	0	0	0	8.13332e-05	0	0	0	0	0	0.000248086	0	0	0
ENST00000217315	ENSP00000217315	ENSG00000101337	TM9SF4	0.000164577	2.56801	2.82574	4.10836e-05	1.65731	1.04092	0.00113717	0.394254	0.583903	1.09427	1.87647	0.819327	0.18949	0.000169142	0.847188	2.57584	0.248812	0.361793	1.42722	5.62945e-05	0.000140454	0.586658	0.380513	0.000506961	3.2182	0.52608	0.281925	0.378972	1.05296
ENST00000217320	ENSP00000217320	ENSG00000101342	TLDC2	0.0953567	0.12772	1.37565e-06	3.88242	13.2181	0.381921	0.459017	0.153952	6.53889e-07	1.77361	9.72032e-07	0.291696	6.44777e-07	0.2558	0.119475	0.126212	9.91121e-07	1.22892e-06	0.209924	2.33551	1.65839e-06	10.9828	0.591361	1.15262e-06	1.3921	0.518001	7.77379e-07	7.06241e-07	0.408255
ENST00000217381	ENSP00000217381	ENSG00000101400	SNTA1	7.35916	3.08966	18.4297	2.22859	4.96446	7.372	14.2753	1.95574	10.1868	11.7367	87.0847	4.73766	4.35044	3.90278	2.8695	13.242	2.38409	2.79795	9.77889	3.05232	13.221	3.52835	5.04166	2.37591	4.32348	14.0565	63.0129	2.76887	16.4289
ENST00000217386	ENSP00000217386	ENSG00000101405	OXT	0	0	0	0	0.537961	0	0	0	0	0	0	0	0.613386	0	0	0	0	0	0.462513	0	0	0	0	0	0	0	0	0	0
ENST00000217398	ENSP00000217398	ENSG00000101417	PXMP4	0.000517865	0.667376	0.333949	4.40629e-09	2.10564	0.417718	0.306378	1.57671	0.972791	0.925743	0.467935	2.81517e-07	2.04964	0.00142008	0.434558	1.07689	0.000399607	0.335644	1.32179	2.49079e-06	0.78921	1.78249	7.32911e-06	0.26217	0.0609296	1.24961	0.388261	0.348602	1.1407
ENST00000217402	ENSP00000217402	ENSG00000101421	CHMP4B	56.0294	65.6681	53.1105	91.9186	71.2193	65.2059	68.4944	62.5119	42.9357	78.6626	51.39	43.9179	17.4017	66.665	46.725	67.3698	16.7944	59.2731	51.8185	82.0215	32.7069	70.491	67.6218	56.6664	60.2566	47.9655	42.2993	54.6391	79.7724
ENST00000217407	ENSP00000217407	ENSG00000129988	LBP	0.0693255	37.7297	0.0514411	0.16487	0	0.0486154	0.0660274	0.0183038	77.4021	0.445325	0	1.77221	182.708	0	0.555495	0	0.116041	0.199591	0	0.0164848	0.0357451	0	0.224562	0	0	0.392549	0	0.225015	0.132961
ENST00000217420	ENSP00000217420	ENSG00000101438	SLC32A1	0.0512062	0	1.98279	0	0	0	0	0.0805348	0.0255195	0	0	0	0	0	0	0	0	0	0	0	0	0	0	0.0410083	0	0.0647085	0	0	0
ENST00000217423	ENSP00000217423	ENSG00000101441	CST4	0	0.0484535	0	0	0	2.05428	0.0834861	0	0	65.2227	0	0	0	0	0	8.82563	7.26777	6.83907	1.30971	0	36.0811	0	0.0243574	0	0	0.139395	0.157005	0	0
ENST00000217425	ENSP00000217425	ENSG00000101443	WFDC2	0	6.92642e-24	5.08122e-45	3.37575e-28	5.01421e-13	2.20956e-28	1.66031e-16	4.45861e-12	0	5.65465e-06	0	1.34546e-32	0	1.03874e-05	4.14384e-12	8.65531e-06	3.84555e-06	3.83796e-07	4.45937e-07	1.22232e-62	1.00317e-09	0.000169461	3.1806e-12	0	2.70814e-09	0	2.42281e-09	4.1375e-47	3.93085e-06
ENST00000217426	ENSP00000217426	ENSG00000101444	AHCY	34.5816	29.724	26.4383	67.0199	66.9131	58.2734	57.2372	92.714	20.9141	34.6574	23.2586	95.2996	70.2811	30.9234	30.3593	76.7654	22.7362	29.8519	56.7504	32.2581	34.3503	56.0401	33.5673	18.7082	41.0966	48.5511	111.79	42.3171	41.0124
ENST00000217428	ENSP00000217428	ENSG00000101446	SPINT3	0	0	0	0	0	0	0	0	0	0	0	0	0	0	0	0	0	0	0	0	0	0	0	0	0	0	0	0	0
ENST00000217429	ENSP00000217429	ENSG00000101447	FAM83D	0.000310833	0.00011034	0.000240366	0.000114471	0.0003849	0.000124892	0.000164066	0.000155534	0.000148826	0.00016466	0.000197792	0.000141805	0.000149778	0.000274121	0.000183281	0.00019662	7.318e-15	0.00021264	0.000349307	0.00013472	0.000290372	0.000413385	0.000135209	0.000259348	0.000202423	0.00040301	0.000172852	0.000150998	0.00019512
ENST00000217446	ENSP00000217446	ENSG00000101464	PIGU	10.4466	8.49518	9.45293	14.5677	10.2496	16.7788	5.07405	25.8079	4.76109	10.6999	7.41331	8.45377	6.77251	8.77938	8.34868	13.765	2.21015	12.3835	9.01621	11.4468	4.00814	8.43806	8.21531	6.50472	7.38875	13.7531	5.86868	8.98751	9.01132
ENST00000217455	ENSP00000217455	ENSG00000101473	ACOT8	11.7069	5.62964	7.95694	9.05668	17.695	5.46967	8.26621	10.8324	2.5115	9.98095	14.7849	3.04332	3.81329	9.12553	7.12774	4.7749	3.66163	6.91725	8.96782	6.10117	5.83056	15.3016	2.64204	5.2649	6.989	9.99345	8.6842	4.70963	8.69617
ENST00000217456	ENSP00000217456	ENSG00000101474	APMAP	24.4156	24.8886	28.5308	20.9629	12.2307	38.8464	12.7396	33.7499	101.22	31.5417	8.37951	18.4163	73.2027	28.9217	28.5501	27.5587	5.59682	44.2742	35.676	8.95174	18.9376	15.6959	19.0472	27.2578	19.1567	39.335	217.457	9.70373	31.6501
ENST00000217515	ENSP00000217515	ENSG00000091164	TXNL1	2.40291	0.714835	7.6995	1.02123	0.879949	3.422	2.32341	3.49254	0.794035	2.01873	1.40092	3.85813	1.24737	1.60586	1.16272	4.73877	0.410675	0.995587	1.90896	1.93325	0.833975	1.07479	4.74849	1.48715	1.48572	1.64352	23.4913	0.633557	1.70643
ENST00000217652	ENSP00000217652	ENSG00000101608	MYL12A	68.3219	114.086	10.0938	159.571	104.698	133.49	99.7747	133.125	120.142	115.602	185.186	80.2739	53.71	246.346	154.839	62.8031	19.9493	144.592	76.267	110.754	33.4397	98.3973	71.9846	142.318	106.352	49.7896	133.095	177.368	97.9811
ENST00000217740	ENSP00000217740	ENSG00000101695	RNF125	1.66935	5.83724	2.05054	4.19671	10.6478	2.99399	2.08028	2.5693	7.55757	3.31337	0.897088	1.04561	3.62125	4.37121	8.58954	1.55117	0.690329	4.00117	2.90393	5.92225	0.835549	14.123	2.93314	4.88356	4.56795	1.0538	1.16919	3.1278	4.38572
ENST00000217800	ENSP00000217800	ENSG00000101751	POLI	2.79029	3.07132	3.83986	1.04993	3.05912	6.46912	3.58585	5.95144	5.88976	4.70927	2.16795	5.51372	1.70874	2.916	5.51224	5.46427	2.07112	5.30037	9.68203	3.05841	2.08643	3.60306	5.48028	1.7116	4.07078	17.9412	8.99206	2.21809	3.43123
ENST00000217885	ENSP00000217885	ENSG00000007952	NOX1	0	0.225525	0	7.60196	0	0	0	3.32365e-19	6.48668e-07	0.184548	0	0	0	0	0	0	0	0	0.218288	7.37431	0	0	0.964803	0	0	0.0500689	0	0	0.133417
ENST00000217893	ENSP00000217893	ENSG00000273841	TAF9	25.0194	23.1319	15.8712	38.3223	21.2933	30.4879	22.7896	28.8791	25.7058	21.8107	31.3889	17.0657	16.5735	18.382	24.4732	18.0625	7.85706	24.9694	20.5025	30.5141	14.6536	17.9624	22.8803	18.7347	18.0995	50.0928	26.5371	43.9865	27.4961
ENST00000217901	ENSP00000217901	ENSG00000067829	IDH3G	16.2969	13.2239	16.0398	19.9187	28.3225	19.6328	9.88797	25.1758	13.2141	19.3545	27.6645	16.9385	11.5736	13.5372	14.9497	20.4415	4.00897	11.2034	16.23	12.0252	17.484	20.0012	16.266	14.884	12.7477	10.5997	15.9799	11.9847	15.5184
ENST00000217909	ENSP00000217909	ENSG00000077713	SLC25A43	2.75044	5.97159	0.508041	13.3213	11.3376	5.21531	12.9783	1.98307	6.01718	4.58241	1.46097	4.93376	4.71842	9.38897	4.60763	5.61011	1.10817	6.22135	3.94542	10.7322	4.33798	8.65259	4.24755	3.37775	7.92748	2.37861	2.47494	8.81684	7.82077
ENST00000217926	ENSP00000354723	ENSG00000123569	H2BFWT	0	0	0	0	0	0	0	0	0	0	0	0	0	0	0	0	0	0.12499	0	0	0	0	0	0	0	0.21566	0	0	0
ENST00000217939	ENSP00000217939	ENSG00000101825	MXRA5	9.81624	8.78753	0.296775	5.4159	3.76763	12.929	11.2348	1.02598	16.7789	3.00477	6.63923	7.36868	0.918344	3.32842	0.645092	2.81356	3.64159	5.52608	6.47363	4.75987	2.07412	2.03787	7.79734	4.23536	4.55986	0.200171	9.62265	2.41168	11.7581
ENST00000217957	ENSP00000217957	ENSG00000101842	VSIG1	0	0.504941	0.0647066	0.0204885	0.854297	0.0298128	0.0300941	0.011323	0.0538915	1.33233	0.0151932	0.0429011	0.011566	3.31388e-05	1.82439	0	0.0289389	0.155659	0.0524055	0.060127	0	0.455184	0.0252325	0.465756	118.67	57.3665	2.39582e-06	0.958914	2.47734
ENST00000217958	ENSP00000217958	ENSG00000101843	PSMD10	25.5308	20.3763	34.0653	24.0255	15.7963	37.9951	25.8521	57.191	14.5911	19.4915	11.5524	22.7482	10.7203	24.0172	20.569	20.7657	2.94387	23.6305	20.0796	21.8757	11.9673	16.6994	26.7291	17.069	18.333	35.5306	30.55	30.76	26.6196
ENST00000217961	ENSP00000217961	ENSG00000101846	STS	4.19897	2.87944	5.29537	4.0604	1.85452	5.20805	3.25902	5.24619	9.53777	5.21673	2.89421	4.41054	5.48564	8.73502	3.17175	4.64559	0.654306	17.7573	4.92276	4.46102	1.25513	1.00768	4.6755	4.07004	9.19619	2.0779	3.28128	2.20839	6.09897
ENST00000217964	ENSP00000217964	ENSG00000101849	TBL1X	1.16992	0.874794	0.000956557	6.72034e-05	4.58811e-05	1.00523	7.82601e-05	4.81813e-05	8.74447e-05	0.415443	0.000197235	0.228068	0.000159009	0.000219192	6.89714e-05	1.98902	0.14613	2.1794	1.20215	5.42799e-06	0.664039	0.000395359	0.26543	0.000338835	0.0240943	1.12058	0.00010302	6.216e-05	0.000109916
ENST00000217971	ENSP00000217971	ENSG00000101856	PGRMC1	139.702	29.9765	76.8888	93.173	86.234	185.238	51.2562	130.906	52.6791	52.7975	9.81538	180.438	301.375	61.8716	20.178	68.5191	9.29854	43.6834	77.9497	77.1539	33.7866	96.2642	88.8607	35.0535	56.1807	77.2575	62.2381	24.145	54.316
ENST00000217999	ENSP00000217999	ENSG00000101883	RHOXF1	0.111125	0	0.160152	0	0.141477	0	0	0.312537	0.176484	0.342556	0	0.0636858	0	0	0	0.529302	0	0	0	0	0	0.139347	0.211116	0.173563	0	14.9834	0	0.1277	0
ENST00000218004	ENSP00000218004	ENSG00000101888	NXT2	0.297102	5.75234e-05	4.4729e-05	2.43594e-05	6.69216e-05	3.2488e-05	1.4645e-05	2.5575e-05	1.77556e-05	3.16058e-05	3.18691e-05	3.41042e-05	2.63989e-05	3.97242e-05	0.238302	4.05993e-05	1.20989e-05	3.37931	4.14581e-05	3.05594e-05	1.36162e-05	8.19636e-05	2.67241e-05	3.30669e-05	2.89884e-05	32.7337	1.51039e-05	0.174314	0.896353
ENST00000218006	ENSP00000218006	ENSG00000101890	GUCY2F	0	0	0.0772287	0	0	0.0823856	0	0.296092	0	0	0	0	0	0	0	0	0	0	0	0	0.0176267	0	0	0	0	0.0655741	0	0	0
ENST00000218008	ENSP00000218008	ENSG00000101892	ATP1B4	0	0	0	0	0	0	0	0.00864458	0.0111562	0	2.71129e-07	0	0	0	0.00497031	0	0	0	0.0182322	0	0	0	0	0	0	9.21418e-06	0.00454567	0	1.75086e-07
ENST00000218032	ENSP00000218032	ENSG00000101916	TLR8	0.625145	17.9319	0.10579	1.50565	0.51442	0.558243	0.918417	0.12527	6.80441	1.36522	0.135591	0.382079	0.557531	4.51092	4.77005	0.592665	0.0501863	3.19464	0.153463	0.317362	0.0722307	0.36986	0.774856	7.85195	0.347616	0.21038	0.160234	1.3725	3.88606
ENST00000218056	ENSP00000218056	ENSG00000101940	WDR13	17.5522	8.23302	10.4643	2.46003	17.4165	21.1489	11.9632	18.2845	10.4426	22.1131	34.703	2.21673	4.02595	16.7455	8.58824	33.0475	9.91291	16.2529	16.1305	1.67548	9.43347	14.2096	6.54495	12.9595	14.0377	6.20177	13.5328	1.03115	18.0662
ENST00000218068	ENSP00000218068	ENSG00000101951	PAGE4	4.42851	2.42006e-05	0	0	2.68438e-05	12.4784	0	0.00121308	0	0	0	0.00043893	0.323817	0	0	3.69556	0.00136413	940.208	148.35	0	0	0	25.6229	0.00176383	0.00080732	4.23129e-05	0	0	0
ENST00000218075	ENSP00000218075	ENSG00000101958	GLRA2	0	0.00218776	0.575786	0.0933612	0	0.00106031	0	0.000760183	0	0.00103849	0	0	0	0	0	6.83847e-08	0	4.67598e-10	0	2.10066	0	0	6.80829e-08	0	0	0.00214162	0	0	0
ENST00000218089	ENSP00000218089	ENSG00000101972	STAG2	1.76061	0.84375	2.89066	1.29205	1.23275	2.58556	1.35271	3.46425	0.60589	1.75787	1.26151	1.58248	0.717461	1.29068	5.20678	3.10836	0.333742	0.846108	2.14236	0.94346	0.909887	3.64057	2.61633	3.08877	1.29373	1.51362	2.81396	3.70893	1.43323
ENST00000218099	ENSP00000218099	ENSG00000101981	F9	0	0	0	0	0	0	0	0	0	0	0	0.189552	339.229	0	0.0159346	0	0	0	0	0	0	0	0	0	0	1.66793e-07	0	0	0
ENST00000218104	ENSP00000218104	ENSG00000101986	ABCD1	9.20407	3.21625	1.26758	0.833605	7.54473	2.73143	1.6428	1.05795	3.47447	4.1489	2.60145	0.619557	1.39548	2.49286	2.3486	2.0679	1.3505	4.60547	3.31232	1.00147	2.37837	10.4767	2.86938	4.29354	1.88379	9.33079	1.19372	0.69965	5.53245
ENST00000218147	ENSP00000218147	ENSG00000085185	BCORL1	0.825448	0.263707	0.210568	0.161051	0.305323	0.817257	0.372101	0.205501	0.103918	0.669581	0.0142122	0.0927286	0.01983	0.203335	0.67946	0.157912	0.00773983	0.694946	0.226551	0.0528969	0.200036	0.455454	0.413086	0.85049	0.875507	2.71095	0.313306	0.101724	0.62101
ENST00000218176	ENSP00000218176	ENSG00000102057	KCND1	0.774863	1.48504	1.53273	0.539979	0.572688	1.39161	0.632116	0.541066	1.49969	3.01772	0.128224	0.279016	0.158306	0.343846	1.13557	0.982261	0.142629	0.602563	1.09096	0.698833	0.172116	0.507264	2.12017	1.54997	1.39601	0.666774	0.121979	0.959019	1.51097
ENST00000218197	ENSP00000218197	ENSG00000102078	SLC25A14	2.81137e-28	1.18098e-07	2.72333	0.0951867	0.287954	1.1366e-27	0.573828	5.84779e-17	4.24994e-36	3.40517e-05	0.82565	4.40243e-23	1.34576e-15	1.28495e-11	6.40476e-20	0.00602833	1.72687e-06	4.15325e-05	2.21554e-06	5.63348e-05	4.22406e-21	6.17886e-05	6.2557e-05	0.466138	0.196424	0.998513	0.0340259	2.60751e-12	3.39114e-21
ENST00000218200	ENSP00000218200	ENSG00000102081	FMR1	4.90932	1.38624	7.75994	2.89929	2.79773	5.42713	5.40031	10.286	3.6782	4.9748	2.29676	7.51159	4.71683	3.92029	4.79966	9.11131	0.988736	7.21907	6.88272	5.70273	1.31994	1.32413	7.63798	3.87017	4.281	11.4008	12.2627	3.02285	6.22355
ENST00000218224	ENSP00000218224	ENSG00000102103	PQBP1	5.21719e-18	0.737042	0.00043151	5.37765e-08	1.21669e-28	4.05195e-19	1.25151e-07	3.11357e-08	0.121947	2.14065e-06	1.66763e-09	0.412769	8.07491e-08	1.54228e-37	0.450886	3.37763e-30	0.616827	1.03063e-06	3.00512e-08	0.00405685	0.000830299	1.39392	0.332798	1.07381e-08	2.39804e-10	1.34639e-13	2.56164e-07	0.106869	0.442273
ENST00000218230	ENSP00000218230	ENSG00000102109	PCSK1N	4.16716	0.282083	7.5897	0.326334	2.97582	0.217827	0	0.0398312	0.0376603	0.158044	0	0.711394	0	0.0625422	0.0525771	0	2.64236	0.530684	1.52091	0.28689	0.076735	2.70923	0.0892547	0	9.54519	1.44579	0	0	0
ENST00000218249	ENSP00000218249	ENSG00000102128	RAB40AL	0.085628	0	0	0	0	0.0667832	0.501146	0.0178846	0.0101841	0.119645	3.53646e-08	0.0746013	2.43453e-08	0.206635	0	0.0815035	0	0.0485904	0.214001	0.0708684	0	0.0175182	0.103792	0.0591335	0.119179	0.186141	0	0	0.0627112
ENST00000218316	ENSP00000218316	ENSG00000102195	GPR50	0	0	6.90454e-05	0	0	0	0.110451	0	4.66748e-05	0	0	0	0	0	5.40329e-05	0	0	8.21679e-05	0	0	0	0	5.02838e-05	0.0835294	0	0.000144229	0	0	7.03276e-05
ENST00000218340	ENSP00000218340	ENSG00000102218	RP2	9.0887	17.8701	6.35813	7.84524	8.3446	9.17522	9.73345	7.8409	13.661	6.60393	2.46292	5.2447	4.55173	12.1899	9.76052	5.24594	0.918545	21.1262	6.0659	8.16169	1.64971	7.15753	5.29591	9.07841	6.15565	5.78787	6.3804	9.14035	7.92139
ENST00000218348	ENSP00000218348	ENSG00000102226	USP11	23.3302	16.5056	79.9033	9.61788	6.38964	30.6402	12.2217	41.8064	18.952	17.5697	12.9092	17.7286	3.70405	16.0598	23.0707	48.2783	5.78986	14.825	14.8081	9.98507	6.73874	6.87402	29.1859	22.3029	11.9579	49.4445	28.4271	17.627	19.1326
ENST00000218364	ENSP00000218364	ENSG00000102241	HTATSF1	67.5837	28.0679	45.4496	25.394	18.6787	35.4667	23.194	35.5695	16.0001	22.8808	30.9519	38.9583	10.8649	24.3778	22.7163	44.9776	5.3636	23.39	24.3004	29.1525	12.6944	18.5254	29.1539	22.4781	24.7404	58.7626	36.5456	30.047	25.2851
ENST00000218388	ENSP00000218388	ENSG00000102265	TIMP1	205.242	1569.63	4.9225	80.7722	24.245	199.006	81.0723	159.952	508.16	1017.58	118.227	36.5323	54.1458	246.282	75.48	540.664	30.9281	745.76	184.885	63.8744	62.9172	27.7612	143.206	92.1432	92.5737	291.575	28.9568	63.6839	488.919
ENST00000218432	ENSP00000218432	ENSG00000102309	PIN4	0.176061	0.0819649	0.654979	0.491697	0.286266	0.220992	2.32328e-06	0.322396	3.81206e-50	5.17843e-12	0.156321	0.168803	0.0381224	0.114397	0.975886	0.203006	0.0475825	0.152046	0.793012	0.714914	1.25154e-06	0.0688647	0.343578	0.259815	1.2639e-07	0.22057	0.337631	0.294249	0.142204
ENST00000218436	ENSP00000218436	ENSG00000102313	ITIH6	0.0253404	0	0.0189654	0.00588838	0.0160941	0	0	0.0131495	0	0.00827549	0	0.00628296	0	0	0	0	0	0.0544539	0.332697	0.00592243	0.0388085	0.0166964	0.0073149	0	0	0.0161093	0	0.020222	0
ENST00000218439	ENSP00000218439	ENSG00000102316	MAGED2	14.4445	5.88302	4.60433	13.907	5.38965	20.1095	7.47543	38.0544	14.6851	7.74367	5.2505	45.9061	16.0241	19.4955	3.9781	16.9437	2.66068	11.4864	6.26347	14.3951	1.16174	11.5482	32.0211	6.3636e-06	0.106373	4.56581	10.2516	7.65969	5.96368
ENST00000218516	ENSP00000218516	ENSG00000102393	GLA	14.4083	11.4436	3.52761	15.7335	16.2222	18.6494	6.25558	18.2932	30.9152	12.1184	2.68063	15.7239	6.85955	14.2866	10.2485	7.31454	2.02956	13.2867	8.13385	10.1044	5.54797	11.4688	11.3961	6.31795	5.37213	6.17117	5.74074	13.4264	12.9274
ENST00000218548	ENSP00000218548	ENSG00000075673	ATP12A	0	0	0.0640225	0	0	0	0.453988	0	0	0	0.0238282	2.34633e-05	0	7.38237e-05	0	0.0114562	0	4.63958e-05	0.0562533	0.0890866	0	0	0.0198664	0	0	1.69961e-05	0	2.95584e-05	0
ENST00000218652	ENSP00000218652	ENSG00000102471	NDFIP2	4.38026	1.73345	17.2564	7.23009	6.08242	4.29439	5.64755	8.49686	2.75571	3.51347	3.00089	11.6487	5.72266	4.8964	2.38242	2.64036	1.14576	7.71182	4.61314	6.39735	2.61021	8.23135	3.07239	2.86651	4.19428	3.83829	6.10157	2.93856	2.73063
ENST00000218721	ENSP00000218721	ENSG00000102539	MLNR	0	0	0	0	0.15115	0	0	0	0	0	0	0.0629731	0	0	0	0	0	0	0	0	0	0.0764702	0	0	0.0580977	0.14785	1.15821	0	0
ENST00000218758	ENSP00000218758	ENSG00000102575	ACP5	6.45865e-13	7.79102e-17	1.18032e-21	0.594993	2.80956	1.03851	7.92902e-07	8.58145e-06	0.953196	1.24665	1.25682e-20	1.43702	0.816875	5.11024	1.15713	0.0634252	0.506704	1.28564	1.84726	2.18232e-05	1.97705e-14	0.908181	0.138343	4.37495e-07	1.29163e-13	2.78111e-08	4.24343e-35	2.2188e-14	0.927709
ENST00000218789	ENSP00000218789	ENSG00000102606	ARHGEF7	6.2951e-13	6.17045e-14	3.52187	3.23478e-26	2.45766e-20	2.36163e-33	3.93421e-99	0.000309166	4.39179e-22	4.21633e-25	3.96478e-80	0.0897061	3.78066e-30	6.40164e-18	1.23172e-33	2.3929e-70	7.9579e-43	3.64981e-22	3.52719e-09	9.60845e-17	2.05186e-18	6.77863e-14	2.17186e-18	8.7746e-12	2.07954e-19	0.534066	7.83919e-39	1.78209e-23	3.90186e-43
ENST00000218867	ENSP00000218867	ENSG00000102683	SGCG	0.387308	0.112076	0.445603	1.11527	0.109404	0	1.49513	0.114389	3.60321	1.44524	82.1068	0.912874	0	4.98364	0	0.318059	0.057739	0.0310314	0.376812	0.453263	0.311835	0.223332	0.280949	0.102857	0.380104	1.77997	0.555091	0.07029	4.05468
ENST00000218981	ENSP00000218981	ENSG00000102796	DHRS12	0.55754	0.944717	0.886414	0.554423	0.64588	0.70701	0.484349	0.497511	1.12463	0.929364	0.509095	0.598068	0.446689	1.23695	1.09624	2.18182	1.61113	0.715254	0.84322	0.754189	0.550714	0.630497	1.46448	0.987771	0.97047	0.392066	0.498386	0.700702	0.492628
ENST00000219022	ENSP00000219022	ENSG00000102837	OLFM4	0.135023	37.9636	2.114	380.53	971.559	12.3489	0.182285	0.0353061	1.33178	15.8361	0.173822	1.53837	0.0360885	0.0399278	0.0293887	0.0301262	2.94489	0.694633	1.40359	78.2666	2.88484	712.531	135.236	0.30666	10.9643	1.48093	0.0134368	0.0603077	193.286
ENST00000219054	ENSP00000219054	ENSG00000183747	ACSM2A	0	0	0	4.78969e-08	0	0	0	0	0	9.88508e-18	0	1.09238e-17	13.6694	0	2.00484e-09	8.18448e-85	2.20539e-10	6.59823e-23	0	9.49045e-21	0	0	2.20882e-22	0	1.53818e-07	1.96251e-07	0	0	6.29463e-09
ENST00000219066	ENSP00000219066	ENSG00000065057	NTHL1	5.01379	2.69621	5.34424	3.47817	5.16421	6.7297	2.65499	12.5489	2.21148	9.85855	4.19906	1.31359	5.48665	5.96595	4.20402	10.9721	1.42634	5.09365	8.13042	2.34867	6.18774	6.04183	4.3661	9.19704	6.66785	4.87247	1.18106	1.98008	5.28979
ENST00000219069	ENSP00000219069	ENSG00000006194	ZNF263	4.79803	4.24053	4.88731	3.29493	3.74305	4.33718	2.81239	7.09766	4.22174	5.09663	1.32487	2.45223	1.60963	4.45089	6.11314	6.95103	1.30444	3.7434	4.93698	3.35623	2.64299	2.27663	4.95422	6.0527	3.02431	5.49358	3.75709	4.50915	3.16911
ENST00000219070	ENSP00000219070	ENSG00000087245	MMP2	8.66557	21.334	2.15282	29.9489	8.26649	47.5687	31.4069	6.78614	58.8396	176.134	4.58102	4.88867	1.22391	16.4374	4.44083	49.766	1.7991	30.9539	18.6761	11.1899	3.1241	7.63729	91.7943	4.93802	9.06813	12.5459	1.75056	4.34291	207.8
ENST00000219091	ENSP00000219091	ENSG00000122386	ZNF205	1.17139	0.378869	0.832914	0.375337	3.22732	1.05462	0.227969	1.20334	0.631433	1.29755	0.887704	0.281443	8.31803e-23	2.15618	0.349683	1.50076	0.91392	1.05477	2.73992	0.365522	2.69677	1.23486	0.664643	0.385768	0.921224	0.000102225	0.483285	0.165079	0.698181
ENST00000219097	ENSP00000219097	ENSG00000091651	ORC6	0.333074	1.73978	1.33119	3.19001	2.02039	3.04163	1.49277	1.15366	0.276951	0.76157	1.02228	0.0988691	4.75579e-08	0.154162	3.15937	0.198779	0.000114974	2.40977	2.73491e-05	0.655246	0.209713	0.019542	0.492774	0.259238	0.147512	8.23534	0.100244	6.8244	1.65089
ENST00000219139	ENSP00000219139	ENSG00000125149	C16orf70	6.37553	6.01228	8.81356	7.24962	4.86161	9.34357	8.03521	9.69743	6.0764	7.12367	3.88566	8.63484	15.3385	6.61994	8.14061	7.86658	1.18643	8.35704	17.242	7.11417	2.95781	4.28601	9.27934	6.89082	6.53081	10.4959	5.91499	8.38467	7.96812
ENST00000219150	ENSP00000219150	ENSG00000102879	CORO1A	23.3027	161.062	7.23443	7.72848	24.8683	6.68358	3.71698	6.66734	28.377	29.4093	3.29479	0.359593	3.85031	31.852	237.235	9.37427	1.39278	19.9435	1.99574	3.73442	5.60375	21.8598	4.69233	125.639	8.50693	1.55865	0.711892	91.252	32.8021
ENST00000219162	ENSP00000219162	ENSG00000102891	MT4	0	0	0	0	0	0	0	0	0	0	0	0	0	0	0	0	0	0	0	0	0	0	0	0	0	0	0	0	0
ENST00000219168	ENSP00000219168	ENSG00000102897	LYRM1	0.541294	5.33164	1.71126	3.13262	0.447428	3.63189	0.281287	9.19076	3.66304	1.73364	1.07443	0.455208	0.96145	1.58293	4.9181e-05	5.06126	0.213121	2.74534	2.52243	3.01352	0.661633	1.10678e-10	1.67194	3.68851	0.716133	5.1126	5.5676	3.40382	5.58085
ENST00000219169	ENSP00000219169	ENSG00000102898	NUTF2	3.3587	2.59525	6.03517	6.42762	2.09563	9.42162	4.44402	11.9712	2.92728	4.55631	5.82946	3.84522	1.72098	7.55524	4.18689	7.11239	0.66245	6.5979	3.27612	4.36369	2.07493	1.39211	8.64927	0.737093	1.47786	9.44748	3.08995	5.63429	6.34442
ENST00000219197	ENSP00000219197	ENSG00000102924	CBLN1	0.653175	0.285388	2.24179	0.30612	0.691647	15.6926	1.47648	0.214295	1.36164	9.11364	3.1342	0.137701	0.475345	0.0481226	0.442475	0.42584	0.0706137	0.181317	1.60514	0.491372	0.195795	0.320372	2.65773	0	0.282555	6.80199	0	0.654446	2.28013
ENST00000219204	ENSP00000219204	ENSG00000102931	ARL2BP	32.4194	23.3131	29.8693	25.2553	15.6024	49.0037	35.8347	33.3488	24.7049	29.6079	23.7974	30.1434	12.1113	39.1187	29.2118	35.85	5.58527	25.6378	21.1103	30.2906	10.9448	11.6963	38.5666	36.0744	17.5108	42.4182	27.0598	33.2107	44.4716
ENST00000219207	ENSP00000219207	ENSG00000102934	PLLP	1.51552	0.812337	42.0149	4.24174	27.5277	7.56928	5.96052	22.9832	0.966686	26.2343	1.61236	21.6277	3.3343	39.0749	1.08679	0.870313	8.06329	2.70601	2.94406	12.7107	15.234	30.6816	3.19138	10.3297	49.3217	3.77622	6.14436	3.37687	4.35446
ENST00000219235	ENSP00000219235	ENSG00000102962	CCL22	0.177898	10.0914	0.0331613	1.91027	0.932338	0.107131	1.52351	0.209282	0.187965	0.560219	0.015607	0.111734	0.0594121	1.40091	3.07679	0.178607	0.014846	0.0798095	0.170328	2.5029	0.0684073	0.320753	0.246038	3.44051	0.5264	0.0281455	0.0265456	11.9281	2.48734
ENST00000219240	ENSP00000219240	ENSG00000102967	DHODH	2.09417	2.98097	1.6395	1.60895	1.54949	2.74956	1.26647	1.84279	1.16843	0.906378	2.34598	2.30045	7.44766	2.79451	2.07274	1.37716	0.508534	0.688006	2.55535	1.2609	1.33668	1.27162	1.9246	1.71185	1.3616	2.03821	1.28341	1.33721	1.76967
ENST00000219244	ENSP00000219244	ENSG00000102970	CCL17	0	7.57053e-05	5.40655e-05	1.45294e-05	0	0	2.05023e-05	0	2.6567e-05	0.000741809	0	1.69587e-05	0	5.73723e-05	1.909e-05	4.00421e-06	2.47985e-05	0	0	2.05214e-05	4.16204e-05	0	0	5.01131e-05	7.91428e-05	8.84966e-05	1.13184e-05	3.39871e-05	1.67967e-05
ENST00000219251	ENSP00000219251	ENSG00000102977	ACD	0.276059	1.00139e-16	1.6201e-07	5.9528e-15	1.91967e-08	7.99488e-14	2.00642e-11	3.60065e-09	3.55295e-09	1.46794e-08	6.84748e-11	5.70688e-05	2.41023e-16	4.80786e-20	7.39115e-05	3.56937e-10	1.08274e-65	2.04851e-29	1.99269e-11	6.92113e-11	1.5448e-21	0.0001253	6.04439e-21	1.28057e-11	3.96621e-24	1.53771e-16	8.83251e-25	3.98498e-14	1.22414e-05
ENST00000219252	ENSP00000219252	ENSG00000102978	POLR2C	27.3269	20.8226	25.1387	31.561	21.3422	33.4929	21.7514	38.9147	16.9099	27.5131	23.0588	37.6741	23.7702	42.1316	23.5165	36.2553	8.67605	25.8709	26.4861	24.6345	17.2558	18.5715	29.7975	23.7352	20.7583	25.1277	34.6841	33.5409	22.3595
ENST00000219255	ENSP00000219255	ENSG00000102981	PARD6A	4.53175e-07	2.71873e-07	7.21925e-05	2.80386e-05	1.04858	1.55836	3.43805e-06	0.804427	1.62181e-06	5.67182e-06	0.613769	0.409141	3.30925e-05	0.70972	0.421939	7.43649e-07	0.695545	7.35695e-06	2.59648e-06	3.46763e-05	0.41681	0.827725	2.34996e-05	7.50491e-08	4.66007e-09	1.45295	1.55664e-13	0.428027	1.35896
ENST00000219271	ENSP00000219271	ENSG00000102996	MMP15	2.35932	1.98702	4.55568	9.24451	24.8606	4.07658	2.34989	4.10593	2.25697	18.4785	12.0862	2.15776	5.91046	13.6468	2.14479	0.548966	2.81923	24.7796	3.92927	5.80817	2.64023	21.4529	2.86366	5.42552	13.4191	24.2789	30.5872	0.477464	5.57933
ENST00000219281	ENSP00000219281	ENSG00000103005	USB1	16.1743	18.5712	10.4557	13.8997	8.92806	16.2362	12.9427	9.5757	16.7472	12.569	12.1374	8.9029	6.30602	13.1344	15.2608	7.7703	2.84665	13.7728	9.24778	13.1365	4.53376	6.3791	11.7907	10.8273	11.3606	11.4717	16.1558	14.5807	19.1044
ENST00000219299	ENSP00000219299	ENSG00000103021	CCDC113	2.26536	0.682171	4.76275	1.16179	0.314037	3.74873	1.55083	49.9929	0.657344	1.32607	1.27657	1.40863	0.388686	2.0224	0.228208	1.08898	0.299456	0.243652	1.39064	1.13333	0.336836	0.164972	1.03594	0.000416236	0.997089	4.5685	2.38483	0.493521	1.63107
ENST00000219301	ENSP00000219301	ENSG00000103023	PRSS54	8.20818e-188	1.86123e-72	0.00617602	9.12281e-91	5.85622e-279	6.85826e-132	1.75608e-71	8.04419e-108	3.43629e-111	4.15458e-100	6.13836e-115	1.04935e-79	2.53189e-40	8.88792e-91	2.37373e-94	4.34752e-128	9.91603e-56	8.16766e-77	1.0515e-256	7.9401e-182	0	1.66026e-45	4.30785e-220	1.13807e-57	4.27976e-252	6.17036	1.08509e-117	1.96541e-89	0
ENST00000219302	ENSP00000219302	ENSG00000103024	NME3	1.11144	1.97185	0.956934	0.220526	7.74235	0.979125	0.386954	2.67495	1.97388	0.767672	1.73743	3.74873e-76	0.518836	1.94887	0.434746	3.63659	2.77248	2.76219	12.1797	0.367878	9.32311	5.87722	3.75561e-32	3.64854	2.40406	0.75289	6.19042e-18	1.38997e-95	0.676514
ENST00000219313	ENSP00000219313	ENSG00000103035	PSMD7	40.1781	42.381	39.5613	51.8696	32.6887	52.1482	52.6166	42.758	36.3996	34.6938	55.8977	36.0886	35.6392	34.4857	35.1948	20.5796	8.1064	47.2341	49.8513	50.661	18.1133	31.6327	45.3671	30.4624	28.0469	35.6864	42.1085	65.8468	49.6113
ENST00000219315	ENSP00000219315	ENSG00000103037	SETD6	8.60842e-27	2.04233e-17	5.35463e-43	3.9631e-24	1.90922e-12	2.84219e-19	1.7293e-20	9.12738e-12	0.220495	2.69767e-34	1.87718e-12	5.76039e-33	1.68633e-13	3.74845e-31	2.15926e-16	1.59611e-15	3.218e-05	0.000170908	9.02533e-18	6.74896e-26	0.215522	8.84163e-106	3.64654e-45	2.4668e-22	3.02232e-21	2.06654e-27	9.23688e-31	7.1391e-18	7.24213e-06
ENST00000219320	ENSP00000219320	ENSG00000103042	SLC38A7	5.79403	2.90748	7.26748	3.21563	2.52254	3.96529	2.63012	3.28485	3.80495	4.77473	5.44163	3.27733	3.34904	2.42256	2.09263	1.92805	0.665877	4.04816	2.47564	3.52424	1.06833	2.14479	4.39916	5.20386	3.5229	1.19078	6.5232	3.16491	4.46866
ENST00000219322	ENSP00000219322	ENSG00000103044	HAS3	0	2.35599e-26	0	2.30219e-98	4.11858e-53	6.23728e-161	5.38852e-138	0	3.77856e-182	4.31457e-93	0	5.16315e-111	5.52119e-158	1.59967e-74	4.15968e-75	3.17255e-87	2.49685e-176	3.20921e-90	2.80543e-52	1.42559e-91	4.90019001168984e-317	2.18321e-25	2.94338e-151	1.00399e-56	6.3602e-102	1.39474e-23	1.58147e-142	1.00205e-95	0.0748129
ENST00000219334	ENSP00000219334	ENSG00000103056	SMPD3	1.70992	1.66736	3.80862	3.13156	43.5377	2.08675	0.496498	1.95474	0.49209	5.26574	0.214234	0.0734651	0.140514	1.6596	2.81249	1.63274	0.275564	0.458935	3.5641	3.21297	0.703741	32.6238	1.07186	2.30274	19.4192	4.29543	0.0930791	0.922342	0.820327
ENST00000219343	ENSP00000219343	ENSG00000103064	SLC7A6	4.10933	10.7145	3.50688	6.88091	2.60487	3.0111	2.07986	1.76655	23.5711	1.97756	3.67242	3.98995	0.194287	5.74866	15.7513	0.474504	0.308004	9.21626	0.897957	6.461	1.61637	2.52119	3.34023	7.66101	2.20241	2.606	9.42661	11.3586	3.64503
ENST00000219345	ENSP00000219345	ENSG00000103066	PLA2G15	8.29174	4.53304	5.47759	3.34628	3.60909	5.46614	4.1283	6.26237	12.8898	11.4626	23.3792	8.71669	4.19982	13.362	7.48012	7.56415	1.81291	20.717	5.41121	2.85765	2.16237	3.27901	3.79146	11.7666	3.83269	8.95844	5.49411	2.45235	9.66341
ENST00000219368	ENSP00000219368	ENSG00000103089	FA2H	0.0879224	1.3828	19.5937	7.27168	8.04876	0.133359	1.83727	1.37061	5.70317e-09	6.93616	0	1.03723	4.35405e-06	1.18463	0.212457	7.26266e-09	1.14702	1.0614	1.57129	3.63412	3.82106	6.42924	0.812057	0.218589	26.8969	1.31236	1.68955	1.35851	4.32583
ENST00000219400	ENSP00000219400	ENSG00000103121	CMC2	0.126591	0.108228	0.324334	0.0997401	0.078005	0.197669	0.0675029	0.0623303	0.103985	0.0821935	0.101663	0.259216	0.0653363	0.0655271	0.121306	0.146679	0.01768	0.101074	0.197636	0.113507	0.0347792	0.0812769	0.118603	0.146994	0.11363	0.134881	0.10073	0.0566197	0.18448
ENST00000219406	ENSP00000219406	ENSG00000185615	PDIA2	1.18821e-07	3.41919e-05	2.42433	8.54089e-08	6.40388	0	0	0.000238263	2.14117e-05	0.172181	1.1313e-06	0	1.93081e-07	0.0557757	0	3.06697	249.526	1.7348	1.88834e-07	0.000218042	4.94759e-05	4.69899	0.00068778	0.208014	44.6675	6.21917e-05	0	1.68212e-08	3.20032e-05
ENST00000219409	ENSP00000219409	ENSG00000242173	ARHGDIG	2.3938	0.533817	20.6801	0.125459	9.24772	0	8.70829e-244	0.126531	0.519054	0.0611382	0.920924	0	0	0	0	0.112855	8.13219	1.8163	0.295411	0.440345	2.72899e-122	2.8944	0.102768	0.0656271	9.63008	1.37653	0	0.234194	0.139928
ENST00000219431	ENSP00000219431	ENSG00000103152	MPG	9.74286e-31	1.07273	8.12243e-32	0.190446	2.83059e-21	1.05057	2.45393e-25	7.42198e-44	1.12824e-19	0.744115	3.07005e-32	2.68265e-13	4.55776e-17	0.365507	2.1638e-20	0.258256	1.00173e-20	1.36402	7.31386e-49	8.86688e-16	1.46668e-17	4.36699e-25	0.231933	4.33603e-12	2.60176e-08	0.514173	0.466114	0.650661	0.56206
ENST00000219439	ENSP00000219439	ENSG00000103160	HSDL1	14.024	6.70901	15.612	5.00722	4.60506	13.5234	6.2707	15.0098	5.47326	8.47556	6.70742	9.02298	2.43719	8.16945	8.34291	14.8683	1.11451	7.61488	6.78312	7.19538	3.68598	3.90841	11.854	6.47472	5.8068	15.2413	37.5576	8.57849	8.26648
ENST00000219454	ENSP00000219454	ENSG00000103175	WFDC1	11.6713	2.87932	1.75689	5.43277	4.82216	20.7619	23.8865	1.81153	0.593742	26.869	1.48022	3.54655	0.685723	5.36151	0.279556	1.45974	0.195461	50.3027	24.4316	18.3058	1.45949e-05	4.49452	10.2663	0.849805	4.69188	13.017	0.21034	0.260087	44.5269
ENST00000219473	ENSP00000219473	ENSG00000103194	USP10	11.2172	12.5514	15.7089	14.2851	13.4668	18.8881	15.0138	18.7367	10.1633	9.06047	4.35956	13.6345	7.99963	7.78146	18.3866	12.4237	2.59917	15.4584	11.1919	11.1184	6.41645	11.0352	14.3302	11.9271	9.5973	12.5695	15.3681	15.436	14.4189
ENST00000219476	ENSP00000219476	ENSG00000103197	TSC2	3.85497e-33	1.6068e-26	4.73348e-60	4.54194e-61	6.02535e-16	3.1938e-22	8.34713e-48	2.082e-18	0.111763	3.1073e-71	2.53244e-22	9.15499e-32	1.14807e-14	0.436389	4.19097e-100	0.218471	3.58335e-32	0.297942	0.342012	1.01968e-33	0.187295	0.21661	0.197537	0.221468	0.111163	0.0140809	2.25147e-33	3.98815e-78	3.14451e-27
ENST00000219478	ENSP00000219478	ENSG00000103199	ZNF500	0.351844	0.195338	0.642084	0.57482	0.407884	0.866575	0.273658	0.934803	0.232608	0.713433	0.500802	0.204829	0.0945646	0.455428	0.543182	1.01967	0.205412	0.331036	0.822331	0.555638	0.505767	0.480417	0.896355	0.985651	0.384966	0.929306	0.528731	0.43234	0.315855
ENST00000219479	ENSP00000219479	ENSG00000103202	NME4	44.4649	16.3883	22.1194	16.3851	17.0035	56.5063	42.4592	22.3782	33.0898	38.36	40.71	12.2115	35.4917	23.8886	14.1628	29.802	8.22595	23.4017	108.573	21.5206	23.2986	8.8417	24.9626	17.6376	16.6102	27.5477	9.35225	7.9443	85.3576
ENST00000219481	ENSP00000219481	ENSG00000242612	DECR2	10.9748	1.99731	2.71384	2.09171	18.522	5.70197	1.39305	1.58263	2.89319	4.9981	3.86367	4.34889	14.8614	3.46004	1.39117	1.33673	2.59374	3.27247	6.18494	1.52867	4.35698	8.16317	1.54879	1.208	6.35358	2.892	7.42089e-09	0.419521	1.7327
ENST00000219535	ENSP00000219535	ENSG00000103254	FAM173A	3.33489e-64	1.01817e-158	4.3775e-134	1.47306e-75	1.40175e-66	1.76708e-93	7.59855e-111	1.02711e-125	1.48561e-52	4.10094e-47	1.31944e-43	1.36242e-71	2.42289e-40	2.11089e-59	3.17763e-66	5.63447e-59	2.36726e-43	1.14914e-102	5.46444e-38	1.56766e-113	6.16744e-59	1.497e-75	4.2975e-116	1.82091e-119	3.04766e-46	1.32145e-71	1.2871e-98	4.38434e-146	1.97677e-74
ENST00000219542	ENSP00000219542	ENSG00000103260	METRN	0.861925	0.000100427	2.91353	2.04268e-05	0.00043851	0.300394	0.325936	2.48622	0.285822	0.299867	1.17447	0.0195075	0.310078	0.383823	1.6267e-16	0.338567	1.36278	0.469558	0.801243	3.1462e-06	2.74653	0.922585	4.87735e-06	0.425617	1.21484	2.18378e-05	9.2466e-06	1.84494e-06	0.479398
ENST00000219548	ENSP00000219548	ENSG00000103266	STUB1	15.9517	12.2205	7.1833	6.68772	21.498	18.4534	11.1442	20.749	11.332	18.4063	27.8146	6.87306	9.53217	5.25102	14.15	20.8661	10.7279	8.61047	21.3488	4.76869	28.3621	11.2351	10.2201	10.6392	13.6582	8.11136	15.2692	5.31999	17.3562
ENST00000219551	ENSP00000219551	ENSG00000103269	RHBDL1	0.250938	4.90332e-05	0.367325	3.27533e-05	1.70099	0.19281	6.69175e-12	0.216152	2.11801e-05	0.261046	0.20361	0.122286	2.2622e-05	2.20352e-05	0.20215	0.303146	5.13423e-05	0.357898	0.482813	1.13884e-07	4.25121e-05	1.54207	0.241376	0.21547	1.82057	1.21205	6.39557e-07	4.51682e-05	3.1755e-05
ENST00000219596	ENSP00000219596	ENSG00000103313	MEFV	0.383801	8.82435	1.77563e-07	0.151724	0.145599	0.0449017	1.79776e-40	1.43652e-06	4.70923	3.05478e-25	0.0761374	0.0535254	0.140091	1.30652	0.282681	7.71477e-34	5.17724e-26	0.399654	5.79493e-14	0.0267984	0.0257443	0.149369	0.190977	3.62746	6.08874e-40	0.711105	0.118226	2.00422e-47	1.10579
ENST00000219599	ENSP00000219599	ENSG00000103316	CRYM	0.00015117	0.000190889	9.50174e-05	1.07864e-07	0.000162555	8.59757e-05	7.34334e-05	6.74885e-05	6.7078e-05	8.87377e-05	8.32259e-05	5.90886e-05	1.67275e-07	9.70039e-05	7.11806e-05	4.6158e-07	1.56618e-11	0.000106505	0.000154501	5.10794e-05	0.00010585	0.00017995	6.08866e-05	0.000121841	0.000136182	0.000165094	6.76847e-09	6.20251e-05	8.68162e-05
ENST00000219611	ENSP00000219611	ENSG00000103326	CAPN15	1.47093	4.00226	1.02345	0.720759	7.40363	0.801527	0.523838	0.57491	1.49924	0.957405	0.326628	0.118495	0.235469	2.59235	1.64297	2.34323	2.09495	1.79245	2.39635	0.434996	2.3152	9.31224	0.497319	4.08806	4.07889	2.68609	0.286615	0.309255	0.590595
ENST00000219660	ENSP00000219660	ENSG00000103375	AQP8	0	0.000147692	5.14487e-05	173.061	0.000144808	5.22152e-05	6.12467e-05	5.30949e-05	3.88528e-05	5.30402e-05	0	4.03909e-05	0.000116452	0	0	5.68586e-05	101.828	6.18921e-05	0.000124021	84.3232	0	0	3.40519	7.15621e-05	8.45545e-05	0.000122595	0	5.3126e-05	6.32842e-05
ENST00000219689	ENSP00000219689	ENSG00000103404	USP31	2.29206	1.31723	3.49648	1.50219	1.158	5.53975	2.90338	1.9451	1.8116	1.13699	2.07845	2.62464	1.07895	2.63144	1.30153	1.33373	0.560093	2.62067	2.48853	2.03643	0.950289	0.854906	5.72775	0.95177	0.785057	13.3368	2.38297	1.68334	1.66593
ENST00000219700	ENSP00000219700	ENSG00000103415	HMOX2	4.24761	2.35576	6.90773	2.19691	4.98407	5.79364	4.99947	5.53918	6.70714	6.01874	6.78668	5.86681	5.73368	4.53093	3.57873	5.24308	0.131375	3.55347	3.01534	2.27543	2.42663	2.79482	2.42542	3.43971	4.78372	1.95873	2.99188	5.22193	2.53926
ENST00000219746	ENSP00000219746	ENSG00000103460	TOX3	0.00014778	0.000199859	3.34272	5.99858	4.70448	9.33059e-05	8.29128e-05	0.275315	6.82973e-05	3.33986	0	4.47541	0.268898	0.000130926	8.33279e-05	1.89134e-05	9.4763e-05	0.000110105	2.40223	8.87631	0.000142833	7.20043	1.59559	0.000113812	14.1059	0.000187754	0	7.41712e-05	1.51511
ENST00000219782	ENSP00000219782	ENSG00000103495	MAZ	6.31025	1.17094	1.92276	2.59485	9.15341	3.81654	1.43803	3.48161	1.27087	3.45726	1.32042	0.421172	1.09955	0.505624	3.97005	5.99225	1.62939	5.48696	13.334	1.70516	5.85867	7.65507	1.6691	2.20355	4.89944	1.11292	3.02408	1.24728	2.67742
ENST00000219789	ENSP00000219789	ENSG00000103502	CDIPT	5.78885	2.471	2.91552	1.68672	4.90211	5.75319	2.94222	3.03598	2.57722	7.39857	2.98646	1.33457	2.44879	6.87183	2.98891	8.86736	1.6302	5.91998	8.17367	1.45992	4.70836	3.93553	4.02146	3.63606	3.60071	3.93394	6.20828	1.28829	4.73348
ENST00000219794	ENSP00000219794	ENSG00000103507	BCKDK	14.4207	3.57589	7.31051	5.90883	5.91652	8.62902	7.52901	9.1813	9.47485	10.2575	13.8205	7.59374	14.7667	6.11121	5.97271	7.99747	7.15801	7.19205	10.6104	2.80962	15.3426	3.16161	5.03685	6.70062	6.27449	5.91362	8.42816	2.83345	10.5703
ENST00000219797	ENSP00000219797	ENSG00000103510	KAT8	14.0912	10.8257	18.8159	19.5234	10.14	23.2523	10.8851	37.4271	11.8163	14.6835	19.7222	15.8537	8.19555	15.5443	18.2432	42.3999	4.57192	14.2799	11.5485	13.19	14.65	8.9979	26.4601	17.6988	9.27968	17.7142	17.0774	16.6359	18.0361
ENST00000219821	ENSP00000219821	ENSG00000103534	TMC5	0.00464726	1.77086e-15	0.0129698	6.29057e-11	0.202131	1.04204e-19	1.90042e-22	7.55046e-25	7.21519e-46	4.39427e-12	1.32467e-38	9.02306e-28	1.09899e-14	5.32739e-08	3.31753e-07	0.022348	3.4431e-52	2.48018e-26	1.53952e-07	3.45966e-17	3.85537e-07	9.23119e-24	4.50265e-10	1.93607e-18	5.3083e-29	0.108655	0.0308856	2.79712e-13	2.38814e-34
ENST00000219833	ENSP00000219833	ENSG00000103546	SLC6A2	2.14047	0	1.30892e-08	8.5506e-26	1.79003e-07	2.59701e-26	0	0.00348063	0.000524524	0.00149638	0	7.13849e-07	0.0329375	0	2.88917e-10	4.45782e-23	0	0.170672	0	8.11312e-11	0.048677	8.03556e-11	2.46948e-12	0	7.17551e-62	4.61956e-14	0	0.025829	2.84904e-24
ENST00000219837	ENSP00000219837	ENSG00000103550	KNOP1	0.882365	1.62813	2.24808	2.78579	1.07193	1.92389	1.03925	1.9439	0.935167	1.07173	0.654993	1.22102	0.265873	1.15824	1.74862	1.58645	0.333698	1.62298	1.01151	1.51514	1.1559	1.31864	2.02419	1.58291	1.7375	1.67936	1.82662	1.58645	0.999437
ENST00000219905	ENSP00000219905	ENSG00000174197	MGA	0.399152	0.00104612	0.160407	0.000395885	0.137109	2.42215	1.30995	1.45148	0.00118038	0.794164	0.000142537	0.907479	0.0343001	0.589074	4.30488	2.97739	0.218875	1.89994	0.000600483	0.398839	1.25563	0.00297436	1.99045	0.00212995	0.255655	0.00832391	1.06131	1.24156	1.16281
ENST00000219919	ENSP00000219919	ENSG00000103569	AQP9	1.13392	92.6658	0.222508	0.519533	9.05941e-17	1.56876e-60	0.693202	6.25199	50.8843	0.921197	0.0749982	0.284908	239.375	9.66635	0.167386	0.00600916	0.312295	6.12931	0.414715	7.06975e-13	0.0518857	0.88806	0.258151	11.584	0.53365	0.0966323	0.344497	0.357057	3.06295
ENST00000220003	ENSP00000220003	ENSG00000103653	CSK	1.57282	9.22429	0.642071	1.14093	5.6813	0.453422	0.683713	1.49843	0.651544	0.287115	0.303376	1.06063e-05	0.670205	1.49496	4.32993	1.37205	7.29761e-06	1.7954	2.62801	0.453619	1.42554	2.82125	0.585063	3.25281	2.58347	2.35106	0.386859	2.23559	0.176545
ENST00000220058	ENSP00000220058	ENSG00000103707	MTFMT	0.903575	0.396562	0.85964	2.24913	1.32165	1.38377	0.481638	1.69492	1.02065	1.07626	0.941188	0.604422	0.717167	1.22087	0.564225	1.61392	0.260718	0.601141	0.974416	1.30209	0.355763	1.18	1.72315	0.882936	0.784826	1.3169	1.17281	1.11182	0.574278
ENST00000220062	ENSP00000220062	ENSG00000103710	RASL12	2.91356	4.56664	14.7739	3.72191	1.96143	44.9991	19.2456	3.29762	4.5292	18.0268	6.48413	1.8195	0.227077	19.1667	2.59673	9.76935	0.710401	9.06722	19.6919	7.9228	3.06791	1.79351	22.7912	6.98124	2.06168	16.621	2.47631	1.17668	29.782
ENST00000220166	ENSP00000220166	ENSG00000103811	CTSH	0.348019	0.797248	0.212119	0.287769	1.25567	1.7579	0.293845	0.611633	0.83906	1.47725	0.505479	1.66198	0.784921	3.36345	3.04067	0.51129	0.256624	0.719921	0.518886	0.231148	0.30172	0.646359	0.516325	0.817245	1.43979	0.151181	0.742208	1.32782	3.4851
ENST00000220244	ENSP00000220244	ENSG00000103888	CEMIP	0.146593	3.50418	1.0204	0.706106	0.227668	0.596106	5.4913	0.950084	0.000873039	0.814036	0.0719349	0.235208	0.0355699	2.3241	10.2992	1.26102	0.00524775	0.285761	0.213998	0.399976	0.00834761	0.184004	0.00811935	0.156445	0.152042	2.15178	0.0493236	2.97766	0.918296
ENST00000220325	ENSP00000220325	ENSG00000103966	EHD4	2.99061	6.85821	1.14769	8.50501	2.33542	8.51095	7.91474	5.75759	11.0449	11.6955	7.7528	6.97516	1.66782	11.8578	6.37632	2.87031	1.54267	5.91567	4.61043	6.35705	2.42486	2.86421	7.88499	5.10744	3.98287	3.03229	11.2827	6.21731	9.67454
ENST00000220420	ENSP00000220420	ENSG00000104055	TGM5	0	0	1.53925e-07	1.86031e-13	0	0	1.47037	0	4.2996e-06	1.04086e-06	0	0.00627318	0	0	1.97574e-16	0	0	6.41106e-12	1.01288e-05	3.83878e-14	6.57829e-22	0	0	1.05296e-13	0	1.00549e-05	0	0.00638589	0
ENST00000220429	ENSP00000220429	ENSG00000104064	GABPB1	3.12138	9.71895	3.35297	5.39894	3.27933	7.98377	4.71847	6.35231	10.5168	3.33405	2.57471	3.01562	2.27135	6.84277	9.3197	4.43656	0.959292	6.47734	5.29645	5.75304	2.40803	4.94636	5.12986	5.76994	4.28465	5.9361	6.06147	10.4124	5.02109
ENST00000220478	ENSP00000220478	ENSG00000104112	SCG3	9.62442	0.48167	176.49	0.710129	0.923682	0.120003	0.094494	0.0482684	0.0242862	3.17874e-07	0.0351109	2.69803e-07	0	0.0585882	0.126121	5.77888e-07	2.28378	5.14474e-07	0.0425772	1.65387	0	0.415139	0.166915	4.99277e-07	12.5562	0.791541	0	2.31067e-07	0.110346
ENST00000220496	ENSP00000220496	ENSG00000104129	DNAJC17	1.06758	0.968842	3.04133	0.772006	1.16513	1.16146	0.648691	2.32189	0.364446	1.54089	0.624118	0.636305	0.164914	0.70079	1.21325	1.40618	0.176061	0.617865	2.00595	1.34065	1.08553	0.955094	1.49505	1.18292	1.09474	0.717397	0.920925	0.867314	0.93317
ENST00000220507	ENSP00000220507	ENSG00000104140	RHOV	0	0.265076	0.391431	2.10282	0.361885	0.287861	34.1789	4.3271	0.0819266	0.555398	0	0.482378	0	0.534141	0.0823984	0.0546323	3.81788	1.02598	2.44838	2.5461	6.2667	0.264167	0.481741	0	0.359454	0.153107	0.0249005	18.6818	9.8398
ENST00000220509	ENSP00000220509	ENSG00000104142	VPS18	6.5513	5.62854	7.44434	3.2914	4.44158	7.14622	5.86376	6.29546	6.86605	9.29593	5.02592	4.3428	2.61231	6.78669	7.33295	8.09245	1.49599	5.34817	5.58524	2.3955	3.3717	4.13236	6.087	7.45719	4.69578	6.24235	6.06493	4.54364	8.0762
ENST00000220514	ENSP00000220514	ENSG00000104147	OIP5	0.679089	2.87603	0.2894	4.61512	3.09213	1.57943	0.98879	0.14486	0.0345787	0.397065	0.103542	0.335611	0.234947	0.504204	1.55244	0.77878	0	1.45468	2.38131e-32	1.95592	1.59122e-24	1.80968	0.604157	0.447012	1.07839	15.6477	0.29986	4.443	0.497113
ENST00000220531	ENSP00000220531	ENSG00000104164	BLOC1S6	22.4989	27.9353	22.2933	12.5024	14.1099	28.7742	15.5343	12.5191	22.0714	16.0662	9.83735	14.3009	8.07643	14.8416	23.0585	24.6827	3.55189	18.0971	26.9291	15.599	7.03784	12.1876	16.6211	16.8584	12.0586	17.7983	32.4782	23.7491	20.8032
ENST00000220562	ENSP00000220562	ENSG00000012232	EXTL3	15.1655	6.46075	12.4661	3.80708	3.94657	14.6241	10.0939	8.70192	6.7514	7.44728	11.1828	5.96559	1.12305	8.55307	5.42869	10.3493	2.30649	16.7326	5.12918	4.82561	4.52166	3.32553	9.42782	8.01376	6.48246	11.7736	8.95966	3.5162	10.8054
ENST00000220584	ENSP00000220584	ENSG00000079459	FDFT1	18.7482	12.3292	29.0609	49.8526	23.291	19.0861	19.7232	22.5425	5.54356	11.8254	13.5032	19.5246	16.5412	27.0497	19.7869	4.65808	3.55513	10.0623	23.8965	13.2484	10.9618	12.3668	12.257	10.6757	25.8831	23.4333	14.8643	29.1786	12.8419
ENST00000220592	ENSP00000220592	ENSG00000123908	AGO2	2.43333	5.23771	3.87493	2.95392	2.71219	4.95415	3.70723	3.35688	9.80201	2.88074	2.32412	2.08988	0.410946	3.42616	6.80087	6.80103	1.32114	4.35992	2.91454	3.94544	1.39575	2.45099	4.39414	3.68901	3.15159	2.20554	4.82369	3.46691	2.69336
ENST00000220597	ENSP00000220597	ENSG00000076641	PAG1	3.20805	10.4418	5.00562	7.47109	7.93431	2.03579	1.72046	1.23241	4.75061	4.27696	2.48847	1.43339	1.86002	4.40837	9.86037	0.929795	4.02906	11.8828	1.99915	8.20026	1.44142	6.0268	2.11821	6.82917	3.70977	1.0927	2.40045	10.5523	2.82587
ENST00000220616	ENSP00000220616	ENSG00000042832	TG	0.0356645	0.187998	0.0397899	0.0640945	0	5.58959	0.0319758	0.0331248	0.0215243	1.44107	6.17962	0.0444882	0.00586789	0.0274375	7.25407	0.047836	0	0.11464	0.0195737	0.0238662	0.307143	0.0472013	0.0403042	0.0306532	2.18704e-23	0.0549108	3273.08	0.0930087	0.464572
ENST00000220659	ENSP00000220659	ENSG00000104221	BRF2	4.1235	3.85587	5.37803	6.66794	3.80253	8.45607	4.34109	8.71696	3.67053	7.14579	5.24921	5.04159	2.61409	6.36325	5.40799	11.0729	1.55914	7.92997	6.78918	6.28614	3.39111	3.09448	10.9353	4.12289	3.90097	6.47195	3.78409	5.17747	5.62301
ENST00000220669	ENSP00000220669	ENSG00000104231	ZFAND1	11.2434	7.05956	5.39378	12.6515	9.92792	15.3779	10.7486	11.978	6.85196	10.4181	4.70345	9.02196	5.13819	10.6315	9.89775	9.89598	3.38272	4.344	8.71537	10.2089	9.67108	7.59151	11.4868	12.6948	11.9202	9.52007	30.9545	9.59584	10.0516
ENST00000220676	ENSP00000220676	ENSG00000104237	RP1	0	0	0	0	0	0.0648508	0	1.96203	0.0129164	0.00567329	0	0.159483	0.018324	0.117472	0	0.0116694	0	0.0125087	0	0.00407239	0	0	0	0.0562715	0.00864778	0.12245	0	0.00927101	0
ENST00000220751	ENSP00000220751	ENSG00000104312	RIPK2	1.69398	8.39927	4.7419	2.87108	0.953338	6.01911	1.92626	2.71859	3.57604	6.52891	2.64338	3.35976	1.56101	5.25395	5.1387	1.68691	0.598415	4.22202	3.94337	1.90289	2.01182	0.970238	2.94638	2.96613	2.292	3.55338	3.99357	5.24134	5.15372
ENST00000220763	ENSP00000220763	ENSG00000104324	CPQ	38.1457	17.4618	9.12615	30.0411	26.8954	65.4904	29.1494	18.363	42.5484	75.0246	22.5151	86.4812	37.5791	36.3186	25.0455	94.4801	10.9133	43.5967	38.281	33.2678	19.1784	24.8452	61.4989	25.9335	29.039	23.2114	125.15	15.2921	67.9676
ENST00000220764	ENSP00000220764	ENSG00000104325	DECR1	106.952	36.2307	34.1253	96.6039	100.427	32.8216	33.4308	35.8352	43.3042	32.4227	146.892	139.938	177.451	44.0391	32.1548	27.8037	11.414	15.5641	31.7807	57.8861	21.2684	91.9833	25.9868	32.0823	31.1997	74.8244	48.4001	48.744	28.506
ENST00000220772	ENSP00000220772	ENSG00000104332	SFRP1	4.52449	5.52382	1.60393	5.10211	7.34293	123.896	5.78259	11.9125	22.6693	27.2511	11.9137	11.6744	0.499746	1.31295	2.00418	12.5285	0.387401	18.3681	25.6663	0.805763	67.4747	3.05943	20.282	10.5011	5.36362	19.2502	0.784277	0.204363	24.9601
ENST00000220809	ENSP00000220809	ENSG00000104368	PLAT	28.1511	34.995	0.951291	25.4243	17.9521	35.279	12.5007	61.3557	69.1825	56.4784	5.34403	34.5165	1.4342	16.6763	2.84118	20.0529	3.27545	23.7105	12.9963	32.4252	2.52462	24.2271	24.9583	0.887808	24.6061	23.4499	9.66671	3.54221	98.0298
ENST00000220812	ENSP00000220812	ENSG00000104371	DKK4	0	0	0	0	2.29686	0	2.19682	0	0	0.133989	0	0	0.0534342	0	0	0	0	0	0	0	0	0.571713	0	0	0.788176	0.553367	0	0.254949	0
ENST00000220822	ENSP00000220822	ENSG00000104381	GDAP1	9.74168	2.76829	25.3966	1.68725	1.79945	5.66396	4.54984	2.89606	1.58017	2.17228	1.06811	3.70273	0.655584	2.29468	2.2459	4.95607	2.22198	1.44967	3.69574	2.9374	1.28697	1.37174	2.78163	1.59499	3.81222	6.55456	4.62557	2.89232	2.51685
ENST00000220847	ENSP00000220847	ENSG00000129292	PHF20L1	3.40228	3.84387	2.83913	1.95712	2.15696	1.91793	3.11766	1.88074	3.84263	2.08962	1.31115	2.74237	1.36574	2.55701	3.0594	2.84557	0.632419	2.6565	0.621684	1.93312	1.56922	1.59864	3.19958	1.11707	1.66669	4.03097	5.18381	3.16917	4.65339
ENST00000220849	ENSP00000220849	ENSG00000104408	EIF3E	136.118	130.159	70.9216	136.845	141.056	217.493	161.179	174.974	94.71	198.167	78.5215	127.043	93.2359	111.135	216.697	323.516	53.5499	114.254	139.628	121.621	144.577	145.056	165.865	124.001	109.901	75.9381	259.674	218.536	190.353
ENST00000220853	ENSP00000220853	ENSG00000104412	EMC2	34.5044	26.5215	36.5828	30.1723	29.1043	34.7188	34.9485	43.5418	24.7971	32.5987	31.5445	41.3069	17.6236	39.0366	22.6888	28.4828	9.18719	41.082	25.8142	31.9764	20.2267	23.5108	26.9595	22.3796	26.3181	57.2145	56.5033	30.9013	35.169
ENST00000220856	ENSP00000220856	ENSG00000104415	WISP1	0.818085	0.314877	1.29581e-09	1.69891e-06	7.56715e-14	0.623802	9.13252e-07	3.60842e-06	0.238634	0.74856	2.0426e-16	0.09404	2.25128e-08	4.51315e-12	0.177353	0.452462	0.000354201	0.669854	1.85526e-05	0.109836	0.00446896	0.000429785	0.989169	0.26834	3.73572e-07	0.154687	0.118888	4.4797e-19	5.94685e-05
ENST00000220876	ENSP00000220876	ENSG00000104435	STMN2	79.2454	5.65226	73.9707	12.8125	7.07828	0.637861	0.0189824	0	0	2.9646	0.0214463	0	0.0219259	0.212504	0.0598083	0.0403639	1.32911	0.192504	0.230646	23.4881	0.0309849	8.90251	3.17949	2.10656	0.948518	0.0557799	0.0726625	1.99391	0.20623
ENST00000220888	ENSP00000220888	ENSG00000104447	TRPS1	0.934913	0.73133	1.1092	0.132808	0.000102193	2.29718	3.12508	1.42448	1.06083	2.12514	0.127727	1.4943	0.226478	0.276152	1.36861	1.16747	0.0189802	0.505253	3.23012e-07	0.700798	0.000971017	0.380921	1.645	0.520528	0.579618	1.60092	0.883693	0.383578	1.89463
ENST00000220913	ENSP00000220913	ENSG00000104472	CHRAC1	7.61314	11.3032	4.03082	13.8519	9.39613	14.2242	9.52477	9.26689	8.3087	8.89306	5.98913	9.54314	4.99643	10.0178	12.7847	7.30223	2.51847	8.2229	7.93501	10.5968	3.80528	8.02427	9.502	8.07313	10.9432	9.86348	16.9546	16.8912	11.414
ENST00000220931	ENSP00000220931	ENSG00000104490	NCALD	3.41704	3.09821	34.168	3.06004	1.94084	5.9028	8.15196	28.0117	24.8708	6.5303	1.92647	7.6075	2.71204	7.63921	5.51665	18.0385	1.70149	2.35155	2.17479	7.62523	25.3116	1.74486	3.25295	3.01792	2.85044	7.20953	0.968976	5.34749	7.4994
ENST00000220940	ENSP00000220940	ENSG00000104499	GML	0	0	0	0	0	0	0	0	0	0	0	0	0	0	0	0	0	0.17825	0	0	0	0	0	0	0	0.693577	0	0	0
ENST00000220959	ENSP00000220959	ENSG00000104517	UBR5	2.60676	1.19836	1.5578	0.547047	0.762278	0.890537	2.40268	0.0588268	1.57527	1.94703	6.29295e-05	0.428423	0.000150703	0.0791018	3.32153	1.99044	0.430586	1.83953	0.000133835	9.42864e-05	0.00164367	0.505585	2.42798	0.150533	1.04831	2.84568	2.26243	0.903377	1.81943
ENST00000220966	ENSP00000220966	ENSG00000104524	PYCRL	0.890837	0.467788	1.0577	0.733015	1.36462e-05	0.583059	0.422234	1.72911	0.170198	1.1068	7.75659e-06	0.89591	0.274802	0.478649	0.796254	0.117348	6.52201e-06	0.505158	1.06095e-05	0.587341	1.04707	0.233364	0.20311	0.849977	0.350913	2.47041	1.21685	0.466668	0.511691
ENST00000221086	ENSP00000221086	ENSG00000104643	MTMR9	3.71129	4.78737	9.44832	2.02166	1.38265	5.21056	3.07267	2.24046	3.23696	2.29373	4.19649	3.6557	1.21412	3.13311	4.33489	3.00615	0.556579	3.4965	3.48857	3.48544	0.848636	1.33873	4.30774	3.52323	2.08994	6.35903	4.19206	2.62286	2.41508
ENST00000221114	ENSP00000221114	ENSG00000104671	DCTN6	40.1526	21.662	52.1034	28.9577	17.4024	35.7898	29.4973	29.8092	28.5231	23.1229	33.6646	36.7127	15.048	32.1456	15.0826	25.9097	5.93277	36.631	23.205	28.8636	13.4937	15.2811	30.9464	17.7342	17.8941	25.8097	42.4823	25.3938	33.8732
ENST00000221130	ENSP00000221130	ENSG00000104687	GSR	18.5455	18.9767	10.9559	52.0566	50.2773	28.3755	20.4346	33.264	10.4848	28.0229	13.14	43.861	14.8058	16.4055	17.215	20.0757	6.99262	15.8291	42.5782	36.2985	8.47132	45.8459	17.0191	18.7696	42.3093	19.7907	24.3227	24.8322	21.5229
ENST00000221132	ENSP00000221132	ENSG00000104689	TNFRSF10A	1.89155	5.20586	0.234078	4.19125	2.68586	2.01086	3.88623	3.27715	2.50162	3.25613	0.492063	2.31799	0.957707	4.81219	13.0034	0.209899	0.59707	4.14499	1.87007	3.30456	1.16542	3.0281	2.20269	5.86386	2.97865	0.406446	2.4732	7.15456	3.6566
ENST00000221138	ENSP00000221138	ENSG00000104695	PPP2CB	48.7691	35.4611	96.4375	55.3912	50.6552	114.651	73.279	87.5606	66.293	50.2212	39.8634	104.093	35.8613	78.1895	23.9957	90.6326	16.1664	70.5792	52.6595	54.5567	31.0127	51.1862	78.2118	34.6321	36.9701	74.3903	130.384	35.6848	62.3927
ENST00000221166	ENSP00000221166	ENSG00000104722	NEFM	0.65398	0.230841	2.27884	0.000888311	0.102862	0.463877	7.41467e-07	7.34983e-11	2.23239e-12	0.0577091	2.52766e-11	1.15963e-06	0	2.57882e-11	0.0372755	0.450984	1.20971e-05	2.49306e-07	1.71172e-07	0.0304208	0	1.80708e-06	0.00200554	6.6077e-09	0.00187949	0.0258829	9.9488e-05	0.0632196	0
ENST00000221200	ENSP00000221200	ENSG00000104756	KCTD9	4.24816	8.40673	2.28169	13.3134	11.0626	7.08893	15.2766	6.74621	11.775	7.06952	16.9933	8.3944	2.16234	9.08489	6.60409	5.19337	1.17435	6.38646	8.76222	15.2439	4.92271	8.32605	8.66902	5.68735	6.29466	11.6857	16.8697	8.70631	7.35725
ENST00000221222	ENSP00000221222	ENSG00000051128	HOMER3	7.77337e-65	4.57376e-25	1.31766e-129	1.21949e-298	0.0338943	1.77309e-157	2.89592e-212	2.00521e-131	4.73805e-130	5.41291e-129	3.43679e-141	7.15359e-216	2.65095e-148	7.24211e-44	2.7438e-162	3.05891e-55	3.21294e-174	5.36709e-56	1.5108e-36	1.6591e-198	1.37631e-77	1.57066e-54	7.03624e-192	1.26916e-94	3.01512e-96	2.13957e-89	1.95222e-141	1.66358e-161	1.90464e-218
ENST00000221232	ENSP00000221232	ENSG00000088038	CNOT3	9.10473	10.4368	5.52943	4.75687	9.07245	11.4008	5.75847	11.5428	4.98919	7.563	2.87647	4.96117	2.54669	10.9909	10.7889	11.6676	3.04211	8.1793	10.0464	5.59529	5.56604	10.0524	8.49462	11.8728	9.60954	18.5268	8.97887	7.28652	9.09728
ENST00000221233	ENSP00000221233	ENSG00000077348	EXOSC5	10.4991	10.5151	6.67602	4.33245	8.15793	10.8447	6.91496	12.3581	3.52531	7.16871	8.32128	2.28049	4.0512	5.76989	13.6476	12.5772	5.48926	7.45011	10.5709	2.51693	6.87735	5.53735	4.06169	8.4733	6.62255	4.14979	7.83073	3.54593	10.7225
ENST00000221249	ENSP00000221249	ENSG00000032444	PNPLA6	0.908416	5.12141	2.07852	1.07326	1.04167e-06	0.00141229	1.05226	2.9714e-07	1.29729	2.69333	3.71229e-12	1.2631	0.95961	3.71428	1.08869	3.49078	0.000165906	0.788103	1.50839	0.635577	0.40988	0.00212563	1.06774	0.587481	1.00603	3.2284	0.439756	0.541777	3.46338
ENST00000221264	ENSP00000221264	ENSG00000011422	PLAUR	7.46004e-10	0.792916	0.000303549	0.152097	0.195291	0.292731	1.36543e-11	0.300568	2.84231	0.460066	2.6331e-18	8.06002e-33	3.16389e-10	0.636366	0.18332	0.0987396	1.82155e-06	7.49163e-24	1.15104e-05	0.13941	2.56219e-08	0.294991	0.288149	0.146919	4.26977e-33	6.1987e-12	0.101874	5.27112e-35	1.60867
ENST00000221265	ENSP00000221265	ENSG00000006712	PAF1	28.0289	23.1163	19.0361	17.1104	16.521	20.8979	19.8462	33.9654	18.4145	24.2092	16.347	21.9615	12.0245	24.3106	20.2478	32.5363	5.30435	16.4328	22.1266	17.2983	11.1205	14.5863	21.7983	26.6891	15.7901	40.24	24.3266	25.7248	24.8517
ENST00000221283	ENSP00000221283	ENSG00000076944	STXBP2	8.67035	39.8085	1.61016	25.2993	37.6266	13.6826	15.828	36.8368	12.1587	22.2394	0.701535	16.1312	10.6743	46.846	27.4314	2.63	10.4477	27.451	37.6186	12.1878	24.66	38.6158	4.91458	29.1656	41.9071	27.8638	28.9723	20.0234	19.2881
ENST00000221307	ENSP00000221307	ENSG00000186529	CYP4F3	0.13725	1.3104	0.730445	0.998855	8.09699	0.0392282	3.33616	0.487326	5.06726	6.21698	0.0595255	21.4913	39.2778	0.261557	0.0183601	0.00832125	0.0669934	0.349736	0.0862335	1.69172	0.10336	10.7481	0.235991	2.14677	5.99878	0.604846	0.0880362	0.564319	0.48608
ENST00000221315	ENSP00000221315	ENSG00000256087	ZNF432	0.719533	1.32416	0.764276	0.512271	0.517077	1.24002	1.10679	3.27071	0.745135	0.714407	0.17168	1.69213	0.405428	0.810223	1.44032	1.51029	0.163691	1.03685	0.839042	1.15032	0.0722148	0.390715	1.943	0.423954	0.574894	1.31328	1.36843	1.11678	1.09576
ENST00000221327	ENSP00000221327	ENSG00000167384	ZNF180	1.075	1.54976	0.386688	1.01543	0.986546	0.831223	0.835599	1.25606	0.529597	0.524835	0.55233	1.21156	0.216763	0.798549	1.19984	1.02227	0.111686	0.397601	1.10066	1.21861	0.715521	1.26505	0.925941	1.30172	0.735302	0.593491	1.66179	1.11172	0.597612
ENST00000221355	ENSP00000221355	ENSG00000128000	ZNF780B	0.975346	2.23265	1.33821	1.52403	0.724616	1.71545	1.30268	2.16185	0.512141	0.458067	0.304358	2.22211	0.846084	0.648771	2.82257	2.44386	0.171693	0.804533	0.990024	1.30041	0.80509	0.399645	2.92475	1.07413	1.8738	0.499388	3.41104	1.75767	1.26641
ENST00000221363	ENSP00000221363	ENSG00000104774	MAN2B1	6.27387e-09	2.62907e-09	1.94614e-14	1.37073e-13	1.90993e-07	8.8989e-06	1.3172e-10	3.07001e-11	1.25299e-05	3.58911e-06	7.66488e-08	1.8941e-11	6.70161e-26	3.74599e-19	7.44586e-09	3.91162e-08	3.50309e-10	1.63105e-06	3.63212e-06	1.26661e-11	1.00063e-06	4.11249e-08	9.12549e-19	7.26403e-08	9.59526e-12	4.59372e-22	1.37331e-14	3.50694e-06	1.19213e-06
ENST00000221399	ENSP00000221399	ENSG00000104804	TULP2	0.0393667	0	0.0291576	0	0	0.166834	0.0528989	0.0330317	0.020227	0.0422611	0.0570796	0.0202616	0	0	0.132946	0.396484	0	0.0405006	0.0430853	0.0375839	0	0	0.0698559	0.268656	0.061356	5.62296	0	0.0347027	0.170028
ENST00000221403	ENSP00000221403	ENSG00000104808	DHDH	0.140887	0	0.309343	6.24946e-05	1.77826	3.97665e-17	0.0835304	0	0.14489	0.177662	0	3.14722	0	7.24698e-07	0.0503965	0.441651	8.24692e-07	0.331247	1.64232	0	1.76905e-16	9.82295	0	1.12747	0.219065	0.536273	0	2.90486e-25	0
ENST00000221413	ENSP00000221413	ENSG00000183207	RUVBL2	4.9104	6.06624	4.22761	0.816447	4.04942	2.62505	1.10513	16.6292	1.5959	1.02291	0.0589583	1.23568	1.55145	2.95649	0.823417	6.61928	1.84547	5.03496	3.84583	0.00547229	6.02012	6.52502	1.7475	2.1963	0.297359	10.4584	0.226642	0.310563	0.512768
ENST00000221418	ENSP00000221418	ENSG00000104823	ECH1	92.5284	31.5278	20.0527	45.1017	71.1048	45.3117	50.0259	54.9214	60.2285	98.6544	130.06	34.2309	106.483	56.1201	56.1188	61.2499	23.3376	57.7619	62.1652	33.4095	26.5463	76.9706	27.152	76.8798	52.1428	44.3924	32.8318	19.6872	54.6777
ENST00000221419	ENSP00000221419	ENSG00000104824	HNRNPL	0.971012	3.05718	0.73538	3.97135	1.58579	2.27082	1.52404	3.22729	2.48653	1.361	0.818688	2.20286	0.630047	1.97278	2.15421	1.41897	8.45271e-42	1.14378	0.77633	3.33913	0.304756	0.549563	3.35552	0.55834	0.868105	0.974734	1.18932	4.85582	1.06838
ENST00000221421	ENSP00000221421	ENSG00000104826	LHB	0.419991	0	3.31199e-12	0	1.34023	0	5.46601e-09	0.128966	0	0	0	0	0	0.328122	1.66479e-13	9.7337e-05	2.78756	0	0	0	1.63101e-06	1.2567	0	0.15961	6.85346e-19	1.22143	0	0	0
ENST00000221431	ENSP00000221431	ENSG00000104835	SARS2	2.38671	0.0145458	1.47729	1.93591	7.40092	4.53742	3.18116	5.61268	1.59098	5.69816	3.04132	0.401494	2.93341	3.11095	5.95741	4.92097	1.83981	5.67705	3.77372	0.413596	3.45671	3.27168	1.41488	4.41625	4.49848	2.51505	4.8406	1.73059	4.40055
ENST00000221444	ENSP00000221444	ENSG00000104848	KCNA7	0	0	0.010839	0	0	0.0394411	0.00892044	0	0.0143363	0.00949267	0.0150405	0	0	0	0	0	0	0.0311558	0.0158568	0	0	0	0.0167616	0	0	0.0368213	0	0.00772086	0
ENST00000221448	ENSP00000221448	ENSG00000104852	SNRNP70	25.1411	28.9196	15.3976	17.7774	13.3789	12.5984	10.5338	21.649	9.65396	11.8728	6.62119	10.52	6.55714	24.2467	12.5042	17.5159	5.98251	19.2351	34.885	15.8531	14.1281	20.7484	17.1244	24.9798	16.6016	33.6686	10.3805	24.5709	16.2744
ENST00000221452	ENSP00000221452	ENSG00000104856	RELB	3.0428e-05	0.00766171	0.00400809	0.00235316	0.00697966	0.00352752	0.000307836	0.00277243	0.000190305	0.00334773	0.00354808	0.0026463	0.00281579	0.00516846	0.00214023	0.0034875	0.00369807	0.00397617	0.00610345	0.00221111	2.94574e-05	0.00748131	0.00229143	0.00110585	2.61188e-05	0.00731787	0.00308423	0.00214579	0.00342656
ENST00000221455	ENSP00000221455	ENSG00000104859	CLASRP	2.07312	2.76073	2.31765	2.13845	4.499	1.88912	2.18193	4.61118	2.55617	4.09154	1.4901	0.512793	1.12459	5.53966	5.40487	4.83517	4.49306	5.21506	1.14916	1.46071	2.36857	7.77557	2.72325	6.25874	4.49649	2.06698	2.15783	1.72651	1.60021
ENST00000221459	ENSP00000221459	ENSG00000104863	LIN7B	2.33933	1.2987	2.80404	0.443687	2.65045	2.18737	1.12264	1.67874	0.434935	2.52988	12.2821	5.46822e-26	0.281835	0.00665091	0.298118	1.93015	1.08725	1.02626	1.83757	0.514995	1.38119	1.51686	1.46756	2.21513	0.859224	7.12671	1.02146	0.201623	2.26367
ENST00000221462	ENSP00000221462	ENSG00000104866	PPP1R37	7.90162	4.21371	4.76214	2.40004	7.05414	4.9612	3.67046	4.43372	2.71698	6.57323	2.40292	1.57659	0.972586	6.10968	3.20208	4.95915	2.24561	3.90609	7.29055	1.69754	6.04088	6.89448	3.06779	4.8202	9.0328	8.29778	3.84189	1.45559	4.28369
ENST00000221466	ENSP00000221466	ENSG00000104870	FCGRT	13.7928	11.6942	0.360318	2.69727	14.2637	23.2693	8.58239	5.93703	38.6266	51.2141	3.50917	0.726496	4.44578	30.0768	16.7912	35.531	1.95036	22.1523	11.7284	4.38225	4.95197	13.0486	17.6993	14.0969	10.2144	5.65326	0.570159	2.01955	25.6786
ENST00000221476	ENSP00000221476	ENSG00000104879	CKM	0	0	0.0311054	0.0201544	0.160311	0.417426	0.486095	0	2.27792	0.0863003	1083.52	0.23892	0	0	0.313085	0.480101	0.451136	0.484925	3.86507	0.22122	0.652484	0	0.398846	0.10051	0.041268	4.56001	0.154718	0	2.67954
ENST00000221480	ENSP00000221480	ENSG00000104883	PEX11G	1.18548	0.229728	0.498319	1.1593	3.81134	0.958689	0.767985	2.04842	0.672548	1.66168	0.324021	0.521989	1.45124	0.780784	0.258555	1.15148	0.808756	0.792255	3.47126	0.365813	0.907104	3.21456	0.559857	0.60321	0.750382	1.50647	1.29072	1.17228e-05	1.36118
ENST00000221485	ENSP00000221485	ENSG00000104888	SLC17A7	0.47913	0.0862069	76.1919	1.23827	0.514989	0.489852	0.852694	0.331667	2.82346	2.15079	0.569926	0.197799	0.0701156	0.504912	0.62756	0.248945	0.0933393	0.0314095	0.0925888	0.618072	1.98901e-06	0.516547	0.78635	0.035084	0.729628	1.01879	0.214485	0.360852	1.35562
ENST00000221486	ENSP00000221486	ENSG00000104889	RNASEH2A	4.17543	6.98352	5.63391	14.8517	10.0998	10.5586	6.11174	13.3403	3.24981	6.34836	3.07552	3.24914	2.91655	8.0438	10.6365	7.08318	1.46993	7.50097	3.77354	8.08775	4.62518	5.234	5.93788	7.279	8.36932	9.28757	4.66752	16.2018	6.77909
ENST00000221494	ENSP00000221494	ENSG00000104897	SF3A2	4.65558	11.9389	16.148	3.96607	15.4258	14.5796	4.89719	11.1306	7.4989	14.1239	5.12138	1.30574	2.1776	8.61832	10.94	29.0923	4.2259	11.3825	16.1381	2.36389	10.0709	14.7609	9.45737	16.895	9.49889	21.2411	4.03339	6.28786	7.36139
ENST00000221496	ENSP00000221496	ENSG00000104899	AMH	0	1.3195e-07	9.67138e-08	4.56342e-08	0	6.16958e-08	0	4.21421e-08	9.71039e-08	2.30902e-08	1.39103e-06	0	0	4.67531e-08	0	0.0253124	0.0320763	0	6.60789e-09	0	0	0	0	0.060183	1.3521e-07	0.140865	0	0	8.25745e-08
ENST00000221498	ENSP00000221498	ENSG00000104901	DKKL1	4.2856e-18	0	0.0444095	6.42425e-58	0	0.0944269	9.68382e-79	1.04294	0.040259	6.28312e-11	3.89897e-17	5.01446e-62	0	5.50915e-18	9.27239e-13	7.69504e-16	0	0	2.49653e-05	0	0.126738	0	1.82794e-19	0.0543698	1.07808e-10	33.4484	0	1.86251e-17	2.27124e-57
ENST00000221504	ENSP00000221504	ENSG00000104907	TRMT1	7.54246e-05	3.05468	1.9111	1.36586	1.44986e-10	1.69356	0.696412	0.121384	2.10449	0.945296	0.905926	0.201224	2.10247e-12	2.3582e-11	0.687841	3.49284	0.591873	1.52123	6.4776e-10	0.177936	2.53416e-22	0.281999	0.506508	0.416849	2.10931	1.01934	7.60672e-28	1.07582e-05	1.27623
ENST00000221515	ENSP00000221515	ENSG00000104918	RETN	0.205732	5.025	0	0	8.27087	0	0	0	0.590389	0	0	0	0.593567	17.2421	0	0	0	1.07787	0	0	0.230186	0	0	0.469582	0	0	0	0.12808	0.449722
ENST00000221538	ENSP00000221538	ENSG00000104941	RSPH6A	0	3.68042e-07	0	0	0	0	0	1.3722e-07	2.61482e-05	0	0	9.38127e-08	0	0	0	3.23773e-05	0	0	0	0	0	0	0	0	0	8.32428	5.0937e-07	0	0
ENST00000221543	ENSP00000221543	ENSG00000104946	TBC1D17	10.9143	2.91542	10.4021	3.2033	7.12193	10.0075	6.42224	6.74329	9.34644	10.8594	9.8022	4.21144	4.4579	10.7944	5.77747	20.0185	3.83454	8.73876	9.09126	3.48412	8.8698	5.08611	10.6702	6.66434	6.41161	5.01628	10.0806	2.59066	8.14359
ENST00000221554	ENSP00000221554	ENSG00000104957	CCDC130	1.73126	4.46134	7.54065	2.60753	5.57964	3.33219	2.85086	5.10522	1.94802	4.75812	2.91032	1.70077	0.788267	4.49217	7.58266	5.4056	1.76294	6.47303	4.49728	2.09859	2.6187	4.79292	4.07735	5.95473	2.43771	1.89462	2.57031	3.7532	4.41064
ENST00000221561	ENSP00000221561	ENSG00000104964	AES	35.733	11.1268	22.188	12.1923	19.8846	35.3494	33.0197	37.6432	15.0106	37.5842	83.4754	5.71089	7.68178	21.8846	34.0719	46.9353	8.1974	33.2543	40.4108	15.6321	26.7615	15.0631	26.6605	41.2437	22.2447	26.5343	30.3993	12.0735	35.1901
ENST00000221566	ENSP00000221566	ENSG00000104969	SGTA	17.6705	16.9227	25.7572	8.76043	26.0785	25.0838	15.2465	21.987	14.9313	22.2543	26.2251	6.33319	9.37671	18.1135	17.021	36.4551	12.8203	23.0984	24.5871	7.15521	18.6416	18.5912	13.6117	21.63	14.6551	19.931	16.6845	8.71408	20.8762
ENST00000221567	ENSP00000221567	ENSG00000104970	KIR3DX1	0.0359746	0.0489831	0	0.0220028	0	0	4.00506e-16	0	0	0	0	0	0	1.55135e-10	0.068812	0	0	0	0	0	0	1.26557e-10	0	1.13308e-13	0.0511594	0	0	7.80541e-22	0.12047
ENST00000221573	ENSP00000221573	ENSG00000104976	SNAPC2	1.41105	5.19061e-05	3.31102e-05	1.04311e-05	0.161113	0.000153455	0.218197	0.000120978	5.33404e-06	0.517272	2.47491e-05	7.82967e-06	1.98162e-05	1.57577e-05	6.05694e-05	0.778396	1.2225	1.11427	4.75744e-05	4.77536e-06	0.179663	0.642526	0.163603	0.000109989	8.69662e-06	7.05181e-05	2.21969e-05	8.36771e-06	0.000234406
ENST00000221576	ENSP00000221576	ENSG00000104979	C19orf53	1.79773	4.99168	1.64623	1.84591	1.61873e-08	7.62627e-09	2.20978e-17	4.62876e-07	2.29275	8.12807e-06	3.74973	0.788927	4.13535e-05	2.8393	1.97279e-11	1.76482	2.27133e-18	1.05952e-07	3.32802e-10	0.000136841	3.15162	4.38375e-14	2.69024	2.19646	1.14849e-05	1.80285	2.39933e-07	0.000178398	1.26204e-12
ENST00000221665	ENSP00000221665	ENSG00000179943	FIZ1	1.86539	1.99019	2.34762	2.51103	1.52105	3.45346	2.01026	4.23535	2.03941	3.01725	2.0038	3.46805	0.889881	2.54421	1.8349	2.90143	1.1444	2.66	2.25559	3.01827	2.39538	1.99161	3.72284	2.46584	2.47728	1.90977	2.72584	3.46723	2.18179
ENST00000221671	ENSP00000221671	ENSG00000105072	C19orf44	1.62522	0.451503	1.51824	0.355071	0.881141	2.64173	0.870747	3.51934	0.623544	3.57691	0.717751	0.932255	0.147916	0.000121624	1.50379	3.25792	5.16031e-05	1.708e-07	2.87297	0.444045	1.4357	0.817223	2.87406	2.01335	2.16105	4.21141	1.87317	0.536446	2.29802
ENST00000221700	ENSP00000221700	ENSG00000186115	CYP4F2	1.92182e-08	2.11891e-07	0.077549	1.20506	65.9332	1.66673e-09	5.0249e-08	1.57144e-07	3.35152e-08	5.49755	0	25.6939	80.3915	0	0	0	0.0263709	1.10575e-07	0.436249	0.356324	8.64332e-09	74.4683	0.128714	2.26091e-07	0.136997	6.63335e-05	0	0	1.60802e-07
ENST00000221730	ENSP00000221730	ENSG00000105131	EPHX3	0	5.65864e-05	3.6628e-05	9.11284e-06	9.16961e-05	1.48335e-05	9.2179e-06	3.74789e-06	1.09818e-05	6.35172e-06	2.93282e-05	5.82649e-06	2.01859e-05	2.07181e-05	2.30764e-05	2.0277e-05	3.93349e-05	2.59638e-05	3.89028e-05	0.000158391	5.35036e-05	8.81137e-05	1.50706e-05	0.876778	2.24032e-05	4.21448e-05	3.86005e-05	1.23323	9.37627e-06
ENST00000221735	ENSP00000221735	ENSG00000105136	ZNF419	9.65143e-05	0.0169585	1.42628	0.354366	3.23722e-05	1.32096	0.684622	0.00996131	0.000182276	1.25467e-07	0.306434	2.20834	0.278858	5.61893e-07	0.00114632	3.29604e-14	2.56915e-05	1.29699e-05	6.58908e-05	5.48322e-05	2.54924e-05	8.71519e-08	0.000279777	0.498254	0.265944	0.0099468	1.08506	3.24168e-06	0.270574
ENST00000221742	ENSP00000221742	ENSG00000105143	SLC1A6	0	0	1.25333	0	0	6.70026e-40	0	0	0	0	0	0	0	0	0.0521966	0	0.0516367	0.481003	0.00062878	0	0.038284	0	0	0	0	11.1139	0	0	0
ENST00000221770	ENSP00000221770	ENSG00000105171	POP4	2.01421	2.3301	1.24532	2.70309	1.40893	2.91731	1.94958	2.95058	1.12193	2.36193	1.26367	3.18641	2.65859	1.8628	4.33079	2.79846	0.483463	1.84394	1.96975	2.11492	1.06085	0.800609	2.7372	2.36669	1.41669	3.21963	2.56507	3.3583	2.60511
ENST00000221784	ENSP00000221784	ENSG00000105185	PDCD5	1.42695	0.626016	1.91357e-05	7.28883e-06	8.27932e-05	0.000237552	0.000144663	0.276859	3.05976e-05	1.22695	2.70274	1.43103e-17	1.38926e-06	7.824e-11	6.38799e-05	0.000283465	7.93861e-06	1.92943e-05	4.89406e-05	3.3113e-10	2.82101e-05	0.0111695	4.5173e-06	1.12885e-05	5.05582e-05	3.98522e-05	1.09184e-05	1.74918e-05	0.000106923
ENST00000221797	ENSP00000221797	ENSG00000105198	LGALS13	0	0	0	0	0	0	0	0	0	0	0	0	0	0	0	0	0	2.87548	0	0	0	0	7.14254e-06	0	0	0	0	0	0
ENST00000221801	ENSP00000221801	ENSG00000105202	FBL	18.0862	47.6151	4.68999	57.5371	43.0337	34.3445	15.3823	56.6423	12.4834	17.6807	13.1909	15.469	12.1835	29.6388	57.792	99.7128	10.7789	25.1936	28.7348	25.4044	21.5806	38.8731	16.3322	24.9435	15.7637	19.4477	20.1027	64.955	21.0368
ENST00000221804	ENSP00000221804	ENSG00000105205	CLC	0.14776	17.151	0.840181	9.11042	28.6185	0	1.59616	0	1.28589	24.0429	0.270589	0	0	9.7273	0.249874	0.202479	0	0.763463	0	0.0771925	0.963948	14.7431	0.970697	4.79548	13.4374	0.176556	0	0.350021	25.2023
ENST00000221818	ENSP00000221818	ENSG00000105219	CNTD2	0.0763703	0.0491111	0.142412	0.0550682	0	0.0812099	0	0.450982	0.213301	0.0784063	0	0.000430261	0.117335	0	0	0.025353	0	0.19174	0.182698	0.0365213	0	0.0489521	1.16573e-05	0.0302257	0.113015	0.192977	0.0467152	0.0415103	0.0294241
ENST00000221847	ENSP00000221847	ENSG00000105246	EBI3	5.11941	16.6908	1.19702	1.19938	1.67506	1.9758	0.499871	0.609866	6.38283	3.95245	0.190447	0.166951	1.20975	1.13512	9.76572	1.94564	0.422709	247.867	0.480672	0.427111	0.655187	1.6114	0.815154	11.5758	2.11709	0.467387	0.2377	3.53685	5.56891
ENST00000221855	ENSP00000221855	ENSG00000105254	TBCB	2.33051	2.93885	2.72984	0.776587	1.6607	1.59808	0.999836	2.24539	0.295781	0.993198	1.18566e-05	4.20109e-07	0.493567	0.32759	1.02209	2.28128	0.649259	1.1098	2.72919	0.183522	0.268779	1.25718	0.565807	1.98865	0.635252	2.27116	0.464295	0.908797	0.313646
ENST00000221856	ENSP00000221856	ENSG00000105255	FSD1	2.26365e-05	0.0760318	8.09548	5.18139e-09	1.35967e-05	2.80212e-07	5.52836e-12	4.09506e-11	0	1.52821e-05	0	0	1.08877e-05	2.13025e-14	0.000179535	1.56655e-05	6.612e-06	0.189611	4.99351e-08	7.45347e-20	0	2.33638e-05	1.98884e-12	2.76945e-07	2.49076e-44	4.52813	0	3.38346e-06	0.0693749
ENST00000221859	ENSP00000221859	ENSG00000105258	POLR2I	2.086	1.57777	5.85041	2.6351	5.49362	6.45081	2.75866	10.3293	3.46796	6.50591	8.79192	2.9549	2.71287	3.86707	2.64902	4.90815	3.81602	3.15044	4.95337	1.08382	4.29051	2.77899	3.13878	4.84522	3.98088	5.39747	4.46304	3.60277	3.80672
ENST00000221891	ENSP00000221891	ENSG00000105290	APLP1	1.06179e-05	5.03533e-19	3.23501e-05	6.60963e-14	7.49182e-12	0.402718	7.66731e-10	6.07009e-06	1.16408e-07	0.00111139	8.83812e-05	2.02467e-09	6.49468e-17	1.14746e-13	0.000971557	6.67046e-13	5.17322e-05	1.07735e-16	4.37067e-17	3.72543e-09	5.90915e-05	1.58317e-14	2.05085e-12	1.12442e-11	2.28407e-05	7.06449e-05	1.03734e-08	8.41069e-06	7.47882e-12
ENST00000221899	ENSP00000221899	ENSG00000105298	CACTIN	3.58166e-06	4.57306e-13	4.28623e-08	1.01786e-05	5.54259e-27	3.86418e-08	3.66648e-13	5.84544e-09	0.199831	1.98935e-11	3.9402e-29	2.12826e-05	5.16077e-15	3.99496e-09	8.62769e-08	1.23782e-15	1.31107e-06	2.57655e-14	1.55019e-06	3.39525e-09	6.69838e-19	4.94909e-11	7.47053e-08	1.25076e-08	1.5599e-12	1.03378e-11	9.40834e-07	9.01073e-08	1.94487e-25
ENST00000221922	ENSP00000221922	ENSG00000105321	CCDC9	5.59993	7.1058	2.54621	2.52844	5.24626	6.39836	4.15934	4.35062	5.49378	6.52822	2.39931	1.13408	1.57984	7.32877	5.97992	8.02141	4.02973	6.23391	9.98923	2.61464	4.01186	4.86898	4.84608	8.53869	5.58347	9.75116	4.38962	2.10792	4.675
ENST00000221930	ENSP00000221930	ENSG00000105329	TGFB1	11.8354	28.9442	5.40869	5.95338	7.63711	12.0802	9.62137	4.70798	19.4924	17.053	4.02528	3.46984	2.92653	30.2275	26.1076	7.16372	1.76772	28.569	7.75616	4.21348	2.01708	9.09092	16.4292	37.2931	6.47357	5.95741	3.93678	14.4144	22.8256
ENST00000221943	ENSP00000221943	ENSG00000105341	ATP5SL	10.1603	7.98926	3.20053	8.84486	26.8613	15.6983	8.27358	13.3483	7.83168	11.7419	28.9339	11.3418	6.96975	16.5027	10.8882	10.2177	4.72816	13.4807	12.9831	5.46184	7.95192	23.971	8.0144	8.18148	8.7285	5.40585	13.1751	6.44203	15.0155
ENST00000221954	ENSP00000221954	ENSG00000105352	CEACAM4	0.280272	5.29326	2.61288e-09	0.204063	0.108065	0.179862	0.165987	0	4.13872	0.695289	0.093137	6.0195e-10	0.339455	1.84825	0.91662	0.325964	0.281301	0.270205	1.83278e-30	0.0471259	0	0.217722	0.334566	2.80916	0.24036	0	0	0.610213	0.806231
ENST00000221957	ENSP00000221957	ENSG00000105355	PLIN3	27.6127	33.632	15.2005	11.2053	51.2966	24.3931	53.1368	17.613	21.2508	36.8918	6.67926	3.92356	5.96993	18.0292	15.157	42.0465	3.73924	30.1911	24.3601	4.8263	12.5951	53.4827	8.88339	20.8926	15.4167	27.671	10.873	13.5142	26.6122
ENST00000221972	ENSP00000221972	ENSG00000105369	CD79A	7.86302	127.054	0	17.7887	21.7807	0.594141	3.07726	1.19318	1.51671	18.776	0.219468	0.0699704	0.394471	3.51661	269.352	3.76133	0.039274	0.276821	1.13725	21.5211	2.92382	22.8474	2.81488	159.105	14.2337	0.476926	8.75974e-08	341.471	28.8309
ENST00000221973	ENSP00000221973	ENSG00000105370	LIM2	0	0	0	0	4.17909e-05	0.059923	0	0	0	0	0	1.07948e-05	0	0	1.40332e-05	0	0	0	0	0	0	0	0	0.0627383	0	0.098094	0	1.95496e-05	0
ENST00000221975	ENSP00000221975	ENSG00000105372	RPS19	442.811	821.828	221.062	608.986	850.047	865.49	822.54	1364.33	408.845	940.068	280.592	114.164	261.576	565.407	1354.75	1616.38	317.444	527.305	652.087	403.381	545.845	766.876	401.57	923.153	581.641	354.187	710.631	808.751	729.981
ENST00000221978	ENSP00000221978	ENSG00000105374	NKG7	13.0253	14.9225	0.0707888	4.06279	8.41263	8.58897	1.60982	2.51506	6.51725	17.2696	1.67631	0.767947	3.85099	38.8824	45.2074	5.2193	0	11.2065	1.96979	2.97566	1.34368	9.11559	3.21467	77.152	4.50319	0.572348	0.548888	15.6712	16.0608
ENST00000221980	ENSP00000221980	ENSG00000105376	ICAM5	0.0517455	1.16277e-05	1.25782	3.96858e-06	1.16173e-05	4.9669e-06	4.75875e-06	4.59968e-06	4.11476e-06	0.000615057	5.76904e-06	4.1002e-06	0	0.138365	5.39145e-06	0.202169	0	6.17318e-06	9.57204e-06	0	8.60676e-06	5.60493e-05	4.7212e-06	6.42339e-06	7.63801e-06	0.386462	4.27626e-06	4.50067e-06	5.31624e-06
ENST00000221992	ENSP00000221992	ENSG00000105388	CEACAM5	0	67.9514	0	876.647	10.7992	0	116.008	0	1.26272	1.98949	0.101903	1.00397e-10	0.0171977	3.14718	0.0148274	0	0	0	0.0982965	388.418	1.01206	7.81755	51.586	0.123533	118.435	0.235556	0	26.0906	8.29216
ENST00000221996	ENSP00000221996	ENSG00000105392	CRX	0	3.93823e-05	2.4147e-05	0	0	0	0	0	0	1.94513e-05	0	0	0	0	0	0	0	0	0	0	0	0	0	2.61627e-05	0	3.94007e-05	0	0	0
ENST00000222002	ENSP00000222002	ENSG00000105398	SULT2A1	146.072	0.0446335	0	0.0162343	58.6121	0.0239296	0	0	0.0171196	0	0	0.191922	321.437	0	0.113908	0	0	0.0737316	0	0.097407	0	91.0116	0	0	0	5.07187	0	0	0
ENST00000222005	ENSP00000222005	ENSG00000105401	CDC37	43.285	70.8546	32.8061	49.5896	43.6208	58.6215	36.0567	55.9784	50.8763	57.619	49.4139	23.7133	19.6094	80.6618	46.3229	60.349	14.2873	60.7832	52.4162	35.6624	30.5244	38.6299	43.9449	57.3032	37.1456	44.679	23.8698	43.9389	56.323
ENST00000222008	ENSP00000222008	ENSG00000105404	RABAC1	50.2032	32.9314	10.0812	6.25654	41.7545	36.4662	3.90119	21.5112	22.2264	47.2422	18.5067	2.79908	9.78587	59.6815	15.1085	44.6341	26.5942	50.1466	49.1403	4.16362	50.0162	35.2268	12.994	27.9117	54.4718	32.1758	4.35192	3.18666	24.1609
ENST00000222032	ENSP00000222032	ENSG00000105427	CNFN	0.000766659	0	0.283839	0.944995	0.259909	0.576697	432.316	0.746087	0.231414	0.188853	1.07246	0.409262	0	0.000493177	0	0.000465305	0	0.304711	5.02792	1.00697	2.2763	1.9555	0.425563	1.08521	0.192597	0.475077	0	71.0621	0.664576
ENST00000222033	ENSP00000222033	ENSG00000105428	ZNRF4	0	0	0.03699	0	0	0.0360184	0	0	0	0	0	0	0	0	0	0	0	0	0	0	0	0.0648311	0	0	0	13.5949	0	0	0
ENST00000222115	ENSP00000222115	ENSG00000105509	HAS1	9.03198e-08	1.6205	0.0545996	0	0	0	0.0116629	0.0155302	9.16939	0.713596	1.23922e-26	0	0.00983888	0.000465485	0	7.55076e-05	0.0870244	0.0145678	0	0.0707279	0	0	0.0652862	0.109389	0	0.0247071	0	0	0.233669
ENST00000222120	ENSP00000222120	ENSG00000105514	RAB3D	3.79657	4.61117	1.82937	5.19491	6.86598	6.88638	17.5264	6.18192	3.66252	5.40655	1.35215	3.54397	0.584903	9.23086	2.11255	3.90858	13.9198	6.79272	18.2781	6.28836	14.9281	4.96526	6.66676	6.74589	19.5447	1.8721	8.40607	6.94312	5.27423
ENST00000222122	ENSP00000222122	ENSG00000105516	DBP	2.972	0.482315	3.81926	0.760424	4.25355	1.8365	0.905353	1.97695	0.44938	3.19235	1.8257	0.775912	3.16377	1.44188	1.95794	9.92941	0.441435	0.849769	3.33042	0.790053	1.89769	3.65703	1.46471	4.4594	2.19008	1.94383	1.66913	1.74687	1.96078
ENST00000222125	ENSP00000222125	ENSG00000283027	CAPS	1.53538e-50	1.92214e-14	5.54705e-129	0	0.897352	5.55998	6.47334e-237	21.7901	2.59361e-170	2.61928e-113	1.40178e-72	7.82439e-99	0	3.06552	2.68045e-38	3.84615e-20	6.74104e-44	3.04455e-38	0.497819	0.145037	6.55495e-11	0	0	6.9179e-105	0.558528	5.13453e-16	1.2534e-267	0	2.90004e-181
ENST00000222139	ENSP00000222139	ENSG00000187266	EPOR	10.6813	0.967618	1.53144	1.53262	0.842536	2.05269	0.53763	4.33616	2.89958	2.78072	1.95373	3.29376	1.43648	4.52812	1.25197	1.49379	0.9208	5.05011	1.94913	1.68535	1.63486	0.35461	1.92849	2.78677	1.72456	1.08228	18.7939	1.32503	1.46577
ENST00000222145	ENSP00000222145	ENSG00000105538	RASIP1	1.33483	0.000121432	6.95514e-05	0.00234574	0.000118918	0.300462	5.25063e-05	0.448705	1.70385	1.48124	0.936331	0.000127983	0.225569	3.94553	5.31556e-05	5.88481e-05	0.290457	3.11004	0.957965	4.04867e-05	9.03147e-05	0.000114258	0.512819	1.75938	0.840673	0.546624	0.000663013	4.72989e-05	0.316102
ENST00000222157	ENSP00000222157	ENSG00000105550	FGF21	0.0914819	0	0	0	0	0	0	0	0	0	0	0	2.57201	0	0	0	0	0	0	0	0	0	0	0	0	0	0.301383	0	0
ENST00000222190	ENSP00000222190	ENSG00000105583	WDR83OS	62.2711	36.82	28.7044	87.2204	48.4867	95.6794	62.5732	138.29	68.3272	101.311	63.5456	47.9918	44.0636	59.8236	55.0596	100.794	23.8475	55.5385	65.4434	62.1563	52.763	32.9238	89.4877	39.6411	39.1944	30.9124	87.3058	73.7361	87.1455
ENST00000222212	ENSP00000222212	ENSG00000105605	CACNG7	0.15332	0.0979612	0.0188365	4.99982e-07	0	0	0	0	0	0	0	0	0	0	0	0	0.0515607	0	0	0	0	0	0	0	1.75753e-06	0.155124	0	0	0
ENST00000222214	ENSP00000222214	ENSG00000105607	GCDH	1.1931	0.000167806	0.588499	0.000175239	1.24878	7.33397e-05	7.06056e-05	0.722746	2.54586	0.0108242	0.462565	5.6774e-05	5.9175	4.0365e-05	6.34048e-05	3.29072	2.93151e-05	0.486097	0.527328	4.89559e-05	3.8819	0.000161543	0.576343	0.556692	0.679954	5.10123e-05	5.70173e-05	0.51777	0.0268464
ENST00000222219	ENSP00000222219	ENSG00000105612	DNASE2	16.5755	11.9524	18.6386	13.4421	13.6392	18.4566	10.5033	22.2275	13.0267	34.8217	9.21484	10.7622	12.4138	30.2872	19.9157	22.8259	8.98599	18.2472	22.5023	12.5827	12.7428	11.3147	19.1502	17.6335	19.4206	7.10092	37.8038	19.1855	24.2734
ENST00000222224	ENSP00000222224	ENSG00000105617	LENG1	4.64426	3.74117	2.60238	1.78133	4.67497	3.34904	2.03531	4.26465	2.43615	5.66357	4.75326	1.32309	1.25634	4.60279	5.10371	6.17744	1.64438	3.53757	4.55788	1.93604	3.32488	3.7302	3.45497	5.62096	3.85178	5.56159	2.06543	2.52951	4.13089
ENST00000222247	ENSP00000222247	ENSG00000105640	RPL18A	72.1244	133.383	31.0204	69.952	102.723	65.7193	89.8887	89.7396	25.3923	106.856	23.6344	4.14068	6.31095	99.5582	112.586	222.865	43.9651	53.1936	89.7856	42.4086	102.897	97.6558	52.3595	92.6407	70.2499	34.115	31.9404	111.46	74.182
ENST00000222248	ENSP00000222248	ENSG00000105641	SLC5A5	0	0.118025	0	0.0167661	0.0227896	0.122675	0	0	0.0177871	0.0945059	0.0124904	0	0.019054	0.0958057	0.290429	0.0138746	0	0.0643228	0	0	32.9322	0	0	0.0719967	38.4358	0.614291	0	0.071863	0
ENST00000222249	ENSP00000476519	ENSG00000105642	KCNN1	2.63027e-07	0.0842865	2.1982	0	0.0402479	0.562457	1.22903e-07	0	0.0149029	0.0598749	0	0	0	0	0.0392842	0.305914	1.26502e-07	0.0229958	0.138347	0.0150315	1.56118e-07	3.45714e-07	0.0176053	0.0241704	2.3481e-07	0.480005	0	0.0188833	6.60065e-08
ENST00000222250	ENSP00000222250	ENSG00000105643	ARRDC2	5.57735	12.3085	5.71088	10.569	5.95582	7.69904	4.63019	5.75553	9.13814	7.36335	2.7354	5.44669	2.69473	11.6307	14.032	3.43515	2.19451	6.01037	4.01479	10.3165	5.46898	8.6497	13.6122	11.8714	9.48614	0.0031633	9.80536	22.1696	5.66601
ENST00000222254	ENSP00000222254	ENSG00000105647	PIK3R2	11.839	5.01667	17.0527	8.4738	17.7105	15.273	12.5801	14.9827	4.2178	16.4621	6.89546	3.94281	3.86358	8.01327	4.80819	18.2268	2.31322	7.36948	10.5253	5.60573	7.49029	13.6098	7.27923	7.50431	11.8497	13.5159	8.17175	4.64372	12.1112
ENST00000222256	ENSP00000222256	ENSG00000105649	RAB3A	19.0632	1.83302	42.7882	1.00315	1.4711	1.4185	0.747096	0.850761	0.218117	3.39077	7.79299	1.30134	0.664897	1.04777	1.19838	6.55554	0.434322	0.393044	2.62947	1.57487	1.53308	1.06243	1.43044	1.38469	0.91432	1.21459	0.513226	0.554901	3.29344
ENST00000222266	ENSP00000222266	ENSG00000205155	PSENEN	26.8962	24.9041	15.1948	47.3981	23.996	39.3397	24.0809	280.071	30.9936	40.4007	23.8065	38.4813	17.8837	31.7317	19.4443	15.9993	8.9093	20.0211	28.9103	34.7277	18.8751	15.476	30.0227	21.979	21.1259	40.3894	28.8767	47.7473	19.0655
ENST00000222271	ENSP00000222271	ENSG00000105664	COMP	3.99982e-05	0.922779	0	0	0	2.7932e-05	0.217915	0	0.52338	2.28608	0.57159	2.04141e-05	0	3.94365e-05	2.46577e-05	3.05695e-05	3.07071e-05	2.83575	1.16838	1.94897e-05	0	4.73374e-05	2.14201	0.10765	4.4399e-05	2.42018	0.206929	2.14287e-05	2.84533e-05
ENST00000222275	ENSP00000222275	ENSG00000105668	UPK1A	0	1.21296e-05	0	0.0589554	0	5.11724e-06	9.21528	1.12195e-08	0.0307151	0.425743	0.0910778	0.493639	0	0	0.042132	0	0	0.349467	1.25572	0	0	0	0	0	0.117696	0.2248	0	0.166463	0.0230889
ENST00000222284	ENSP00000222284	ENSG00000105677	TMEM147	55.637	29.7005	17.6113	56.0969	28.1633	42.8627	40.6136	62.5451	29.5839	43.3717	34.5143	43.3122	16.1888	41.5018	22.4621	36.8083	29.6581	36.217	35.5419	34.9873	27.2471	23.6712	43.4028	23.8296	27.0894	40.0935	63.3192	37.3188	41.7107
ENST00000222286	ENSP00000222286	ENSG00000105679	GAPDHS	4.06401e-70	4.24812e-46	7.05915e-264	1.04224e-124	6.33687e-65	6.02841e-67	4.76317e-41	3.5539e-88	9.38487e-167	1.3301e-89	7.212e-72	0	0	4.30095e-73	3.85625e-64	2.08836e-65	2.02678e-72	4.33852e-59	1.34044e-92	2.93475e-94	5.89199e-73	1.22264e-63	6.23802e-122	7.09329e-32	1.19266e-90	63.4629	1.85215e-61	0	4.78326e-94
ENST00000222304	ENSP00000222304	ENSG00000105697	HAMP	0.546597	2.01977	0.895268	0	0.232307	0.659172	0	2.47122	0.203496	0	0	0.117522	169.946	0.426099	2.29157	4.41534	0.00521526	1.21772	0.199811	0.0981342	0.40289	0	0.124032	0.557797	0	0.428886	0.13893	1.31662	0.942916
ENST00000222305	ENSP00000222305	ENSG00000105698	USF2	36.7542	16.0859	19.4668	3.95653	25.423	17.3228	10.1918	18.2985	12.6931	18.1367	14.9696	0.271282	8.35587	14.1063	22.8804	53.3728	9.7188	17.4864	20.3299	3.05727	22.3171	28.0596	9.07274	27.0159	17.8727	8.34417	17.1102	10.7169	18.1618
ENST00000222307	ENSP00000222307	ENSG00000105700	KXD1	25.3284	24.5914	21.1271	19.8775	18.2182	31.2726	20.7603	33.7278	22.0439	31.6391	20.3642	8.7381	12.6833	30.2671	27.5356	34.2147	7.65669	31.1094	22.547	16.2573	19.8044	14.8623	25.0814	23.4019	17.635	20.7912	22.1814	20.0472	36.6825
ENST00000222308	ENSP00000222308	ENSG00000105701	FKBP8	30.8847	25.2205	47.3222	7.47312	24.6985	28.3832	24.0332	22.2066	23.199	47.6855	31.0091	5.00183	13.2369	43.1006	26.916	65.3507	14.2821	45.585	52.2153	4.19494	36.5561	19.8914	14.8073	43.8407	29.46	78.2496	13.3222	7.47774	32.2105
ENST00000222329	ENSP00000222329	ENSG00000105722	ERF	6.661	4.2326	3.79295	1.86528	5.52265	3.88742	1.55495	10.6017	8.59032	4.35644	1.33456	1.77813	2.74714	5.86476	2.41064	4.93817	1.61115	4.80607	2.93945	2.35042	1.21335	6.23454	4.42515	3.78715	2.4152	8.66437	1.99158	1.5913	3.35327
ENST00000222330	ENSP00000222330	ENSG00000105723	GSK3A	16.7959	15.2622	22.8445	15.6365	26.7358	21.0132	13.2578	17.1477	8.37055	17.0783	13.3407	12.1147	5.21636	20.4938	9.24353	19.249	6.04317	15.9897	21.0222	13.2688	8.66438	23.803	17.9336	13.1259	10.3629	20.6432	19.127	11.4824	15.1456
ENST00000222339	ENSP00000222339	ENSG00000105732	ZNF574	4.82734e-09	1.64039e-30	1.00503e-21	6.96029e-20	7.93164e-11	8.79561e-07	4.50185e-06	1.75509e-34	2.9885e-06	0.0853857	5.94825e-16	3.21123e-24	2.12366e-08	1.19068e-08	1.09105e-06	4.91497e-09	9.55005e-12	2.91846e-26	1.23228e-11	8.27278e-17	5.3498e-08	2.83484e-09	6.75502e-32	2.3031e-64	2.55818e-06	0.370208	7.17963e-33	0.0584636	1.2196e-14
ENST00000222345	ENSP00000222345	ENSG00000105738	SIPA1L3	1.60215	4.39358	1.30537	3.8321	11.3786	2.91755	1.53165	5.10569	1.27786	3.46184	1.23879	1.97872	0.332229	5.55351	6.47451	2.57812	2.05609	1.38414	7.37227	2.66655	3.33582	14.6917	1.68463	4.37809	8.90182	4.61122	3.11928	2.59711	3.27759
ENST00000222374	ENSP00000222374	ENSG00000105767	CADM4	14.832	4.1339	79.2971	2.67027	2.34869	11.425	12.0572	2.83783	0.73952	7.05822	3.49327	9.45963	1.86646	4.72627	1.28662	9.58182	3.52407	0.31014	18.5913	3.94338	9.84961	1.44777	9.91596	1.94587	2.62272	1.728	3.37639	3.1402	3.00443
ENST00000222381	ENSP00000222381	ENSG00000005421	PON1	1.26743	0.0404934	0.602947	0.0505497	0.116363	1.9105e-09	0	0.0538304	0.0182021	0.730533	0.0181313	0.0914363	245.455	4.24675e-07	0.0505738	0.240679	0	0.0218264	0.15554	0.0269968	0	0	4.85627e-08	0	0	0.097296	0.0153928	0.0275818	0
ENST00000222382	ENSP00000222382	ENSG00000021461	CYP3A43	0	6.82959e-29	0.0820962	0	0	0	0	8.99807e-12	0	0	1.51921e-10	0	0.96387	4.12371e-16	0	1.31867e-14	9.41488e-10	0	1.56116e-18	0	0	0	4.3419e-14	0	0	0.124606	0	0	0
ENST00000222388	ENSP00000222388	ENSG00000033050	ABCF2	3.31038	5.9144	1.95058	3.51455	2.86303	2.15099	4.77181	4.34126	4.79638	2.38396	0.592899	4.14141	2.56015	4.18111	4.60408	0.637737	8.32015e-05	1.27422	3.25519e-05	2.12632	0.350226	1.82472	3.24402	3.90801	2.64139	0.00449236	4.80338	5.07463	3.7082
ENST00000222390	ENSP00000222390	ENSG00000019991	HGF	10.5606	3.14307	0.373435	1.1094	0.828267	1.62971	2.11923	0.397398	2.52013	4.61131	0.707537	3.39379	3.55068	6.71647	1.42989	0.984852	0.214918	107.111	2.30516	1.5235	0.593139	0.821501	2.3539	3.56371	1.55669	1.72834	0.267681	0.672294	5.18878
ENST00000222399	ENSP00000222399	ENSG00000091136	LAMB1	23.8055	25.5118	1.01629	24.8568	22.062	51.4913	28.7861	3.62821	138.743	46.789	10.4496	43.4723	6.00498	33.8199	8.36055	11.4117	8.2215	93.061	8.10809	28.608	7.26174	16.2541	36.0941	18.2493	18.8339	16.6288	29.2373	4.45146	54.2699
ENST00000222402	ENSP00000222402	ENSG00000078967	UBE2D4	4.18513	1.72246	7.25072	2.64289	1.62127	3.79641	2.89742	4.3826	2.35336	2.50289	3.95612	5.23018	2.7504	3.31037	1.91031	3.14295	1.25274	2.04599	3.18459	2.99555	1.57252	1.579	3.77043	2.70968	2.42951	2.10624	5.44805	1.99172	2.61424
ENST00000222462	ENSP00000222462	ENSG00000002745	WNT16	0.313186	0.270451	0.0962399	0.0867487	0.0771226	0.226918	0.0993964	0.0644646	6.84261e-08	0.0205557	0.11517	0.0412588	0	9.33851e-08	1.36562	0	0	1.05733	0.292677	0.396765	0.0210832	0.216034	0.03595	0.955288	0.0295025	1.24104e-07	0.0122537	0.363399	0.0231775
ENST00000222481	ENSP00000222481	ENSG00000158516	CPA2	0.158388	2.53626e-12	0.0389016	0.460915	8.29163	0.051357	0.0345025	0	0.294925	0	0.078582	0	0	0	0.145939	42.9942	10203.2	5.60842	0	0.0254748	1.09791	13.1548	0.0316191	0.0656336	11.1655	1.21566	0	0	0.0418429
ENST00000222482	ENSP00000222482	ENSG00000128510	CPA4	0.569001	2.3431e-07	0.00018386	5.22563e-05	0.000339176	6.42121e-08	5.76543	0	4.66387e-05	0.000136264	0.000144164	0	0	1.02896	0.000139359	1.11037e-07	0.408592	0.79458	1.70615e-07	0.00011654	0.0312377	0.000299013	4.6929e-06	0.000191773	0	0.000306823	0	0.37838	6.84643e-08
ENST00000222511	ENSP00000222511	ENSG00000105793	GTPBP10	2.58837	2.06373	2.3171	2.40268	1.41377	4.12142	2.36256	2.7146	1.34768	1.60577	1.62709	3.34538	1.98679	1.42668	2.45923	3.17525	0.304658	1.6349	2.38447	2.13456	0.888298	2.2627	2.65876	1.95388	1.87126	2.86285	5.08641	2.3563	1.63289
ENST00000222543	ENSP00000222543	ENSG00000105825	TFPI2	5.77913	13.7031	0.388265	0.301361	0.344415	18.8666	1.32959	4.5996	5.17004	3.37747	1.94178	12.0903	2.80124	7.60701	2.33793	29.7035	7.62344	307.796	0.266935	0.764758	1.46945	0.126205	5.86158	1.62535	2.21993	0.496971	0.0946555	0.517238	3.26619
ENST00000222547	ENSP00000222547	ENSG00000105829	BET1	23.9361	15.2524	9.1323	11.6495	17.3281	27.6116	11.1335	18.0993	8.1056	12.0326	8.23124	14.6736	9.74625	14.1985	16.1388	17.623	4.1751	29.6091	17.682	11.1683	13.1571	16.5788	13.5682	13.3794	14.2119	16.4122	25.5754	18.1886	16.2539
ENST00000222553	ENSP00000222553	ENSG00000105835	NAMPT	27.2566	191.771	8.83579	19.4226	12.8892	9.41999	66.6515	7.36491	221.606	20.7154	9.55964	13.0051	36.2255	27.8113	7.9372	7.10271	9.64199	18.3895	16.3001	17.5117	7.92307	11.9408	10.4212	22.3956	13.188	8.10776	19.8178	16.6095	43.5138
ENST00000222567	ENSP00000222567	ENSG00000105849	TWISTNB	6.54115	8.09179	5.1487	7.01484	4.40637	14.25	9.16844	7.38798	8.26258	4.63013	3.68103	5.99481	2.92713	5.9956	8.68132	6.31394	1.87831	11.0357	5.86386	5.7566	3.09233	3.97769	8.49911	6.70776	4.39116	9.74996	8.37647	10.9044	8.46965
ENST00000222572	ENSP00000222572	ENSG00000105854	PON2	3.68714e-09	1.36369e-07	2.94068e-05	5.97579e-06	1.2795e-08	2.07276e-05	2.98132e-05	9.28707e-06	2.69052e-05	1.87424e-05	1.59189e-06	3.34783e-05	1.77462e-06	1.03779e-07	2.17581e-05	1.47682e-06	6.45438e-08	2.70689e-05	2.70885e-06	4.30345e-06	9.65531e-08	1.19079e-09	4.80614e-05	1.04042e-05	8.26768e-05	1.2523e-11	2.04102e-06	3.40466e-05	3.82819e-08
ENST00000222573	ENSP00000222573	ENSG00000105855	ITGB8	2.27493	3.54394	20.9082	2.9411	1.92343	6.82459	5.77676	13.3801	0.572123	7.24811	0.48572	14.2561	0.110538	2.27519	0.337861	4.52013	4.75956	8.27275	4.43674	2.80679	4.81341	1.87151	4.54818	0.0623708	5.37253	10.084	0.57687	5.27474	3.88706
ENST00000222574	ENSP00000222574	ENSG00000105856	HBP1	5.86121	3.6442	2.59034	1.91889	6.98266	2.96681	5.85055	3.97354	8.08547	4.72657	5.23678	3.49134	1.93051	1.90642	2.50253	5.60986	3.80956	5.24578	3.88684	1.66115	1.85069	3.73413	5.27673	4.51413	5.03701	3.2747	2.47524	1.83765	3.36208
ENST00000222584	ENSP00000222584	ENSG00000105866	SP4	3.23747	3.91091	4.02203	1.685	1.27627	3.67892	1.84786	3.71513	1.49129	1.94772	1.29139	2.71583	0.666508	2.34805	8.13514	8.4526	0.346563	1.65441	2.54461	1.65278	1.09035	1.59869	3.33528	4.74012	2.4022	3.04901	4.355	5.0674	2.4785
ENST00000222597	ENSP00000222597	ENSG00000105879	CBLL1	2.24344	3.40042	2.26128	3.99988	1.59472	3.55271	3.459	5.76084	6.30894	2.89959	0.0192392	2.68761	1.06525	3.78262	5.38191	4.53513	0.98151	1.84637	0.968966	4.36342	1.43786	3.177	6.86596	6.07579	2.49582	7.46317	3.74439	7.14787	4.60266
ENST00000222598	ENSP00000222598	ENSG00000105880	DLX5	0.0638832	1.42695e-06	0.251055	0.0446897	1.53106e-06	18.591	0.48488	0.296085	0.0478195	0.214057	6.34206e-07	0.147665	0	0	1.48447	0.939632	0	8.53175	1.17083	3.32016e-07	0.646941	0	0.733468	0.0328004	0	0.929135	0.438203	1.15828	0.899186
ENST00000222644	ENSP00000222644	ENSG00000105926	MPP6	1.14845	0.913066	4.32271	0.293006	0.52912	1.44651	0.707998	0.667393	1.04352	5.47669	0.184209	1.81678	1.21742	0.669883	1.52677	3.02981	0.785782	0.195927	1.58445	0.723563	0.543012	0.545184	1.03103	0.891621	0.438658	1.83263	1.3362	0.944772	0.423713
ENST00000222673	ENSP00000222673	ENSG00000105953	OGDH	37.2148	19.7667	17.0306	15.5194	44.2069	23.9	37.3184	20.586	25.8361	21.724	93.715	35.8457	16.1221	33.3268	24.8204	15.4227	4.45576	19.4858	22.6757	15.8077	13.1768	44.1494	20.4746	24.3206	17.9781	18.3246	33.4884	14.9469	31.2249
ENST00000222674	ENSP00000222674	ENSG00000105954	NPVF	0	0	0	0	0	0	0	0	0	0	0	0	0	0	0	0	0	0	0	0	0	0	0	0	0	0	0	1.00119	0
ENST00000222690	ENSP00000222690	ENSG00000105968	H2AFV	18.4292	13.8025	32.0561	21.1037	14.423	30.9515	19.6025	19.3201	9.8468	12.9346	24.9293	31.1059	12.78	22.4062	14.5921	20.1265	3.30536	10.7318	20.7921	25.7166	8.24342	12.9251	29.4452	17.6832	16.3072	13.2853	27.6494	16.0544	13.2931
ENST00000222693	ENSP00000222693	ENSG00000105971	CAV2	5.01356	8.61798	2.50423	10.3426	4.74824	21.5897	30.605	11.5447	65.1726	37.8907	47.5373	10.4711	15.9199	146.751	5.71903	19.2474	5.60101	84.2058	12.0053	15.8383	5.10149	6.1062	17.1898	32.166	7.09261	14.3441	45.348	4.99722	34.5712
ENST00000222718	ENSP00000222718	ENSG00000105996	HOXA2	0.278101	0.543701	0.0280426	1.92547	0.625819	0.260364	1.07648	0.882315	0.228439	1.10978	0	1.04744	0.0413944	1.01059	0.309841	0.239405	0.025355	0.0545435	0.321736	1.54809	0	0.492707	1.41356	0.846239	1.11623	0.0951328	0.277176	0.698305	0.526026
ENST00000222725	ENSP00000222725	ENSG00000106003	LFNG	2.60253	3.36066	3.91414	0.560504	3.38349	1.98258	0.624014	0.303662	0.579136	1.8367	1.00147	0.0739368	1.02788e-17	6.48734	5.0863	0.789378	2.70353	1.70022	4.23842	0.208264	1.50705	1.94943	0.457238	2.40146	6.88825	0.758096	0.0862349	0.630031	0.855153
ENST00000222726	ENSP00000222726	ENSG00000106004	HOXA5	114.538	2.84781	0	8.06178	2.18081	6.44029	1.70133	9.0777	2.12959	1.55338	0	13.1623	0.231204	24.1423	1.22388	0.576353	0.0845879	0.545536	4.50925	6.23438	0	1.33815	5.98269	1.84269	1.5894	0.0527169	0.0773591	0.137227	3.10435
ENST00000222728	ENSP00000222728	ENSG00000106006	HOXA6	2.36195	0.305136	0	0.867357	0.100468	3.38518	0.0538823	0.638808	0.694471	0	0	0.430694	0	1.41725	0.851726	0.160247	0	0.172201	2.10902	0.233549	0	0.402482	2.133	0.344184	0.0768397	0.097348	0	0	1.11735
ENST00000222747	ENSP00000222747	ENSG00000106025	TSPAN12	63.4091	3.3387	8.64072	12.8414	20.4205	10.3378	1.97877	9.79408	2.84434	16.9472	21.9613	51.8608	11.8718	32.8393	3.17053	1.32468	2.40751	17.8392	4.03121	15.7742	15.4077	21.3847	9.28017	15.8461	12.8628	4.14869	13.3445	2.38934	8.04299
ENST00000222753	ENSP00000222753	ENSG00000106031	HOXA13	0.425224	0	0	6.40076	0.0158862	1.22171	0.00767481	0	0.179146	0.00816656	0	0.0868062	0.209657	0.0223534	0.152387	0.008356	0	15.1455	17.102	12.4647	0	0.0164822	2.39527	0	0.0247296	0.0159025	0	0	7.03648
ENST00000222761	ENSP00000222761	ENSG00000106038	EVX1	2.24425e-39	0	0	0	0	2.61619e-11	0	0	1.97883e-07	0	0	0	0	0	0	0	0	0	5.93859e-17	2.06768e-31	0	0	0	0	0	0	0	0	9.247e-45
ENST00000222792	ENSP00000222792	ENSG00000106069	CHN2	0.000253475	2.23153	3.43582	2.62388	1.12131	2.24515	0.522351	8.43762	2.74118	0.334714	2.76	4.98383	12.3582	0.603089	1.57903	0.617131	4.04224	10.7453	2.43671	2.61661	0.00117219	2.25743	0.92925	2.62346	7.5521	0.334629	7.64121	1.57257	1.26588
ENST00000222800	ENSP00000222800	ENSG00000106077	ABHD11	0.000591889	1.79776	0.871763	0.0103595	5.99489	3.31372	2.50718	5.76248	0.650169	10.6096	8.25966	0.000903698	1.91463	0.000546821	3.00372	6.99621e-05	1.96224	1.20721	3.42057	0.0361011	5.77614	14.7599	0.157159	3.42847	0.000929656	0.801074	3.80533	0.000274291	0.000745866
ENST00000222803	ENSP00000222803	ENSG00000106080	FKBP14	4.7063	7.085	3.9806	3.56539	2.41638	15.2428	5.6506	2.8071	4.72377	4.07819	2.95751	3.07457	1.28541	4.79965	2.5536	5.60599	0.39892	6.12083	5.74572	5.28613	1.77885	2.01699	6.30418	2.36895	3.27042	3.58416	4.35888	2.8842	8.94155
ENST00000222812	ENSP00000222812	ENSG00000106089	STX1A	4.13641	1.26501	24.9956	0.501711	2.75389	0.000991969	0.161041	0.889451	0.000217466	2.07337	0.230794	0.000261256	0.00031336	0.000477067	0.000312975	0.000256811	1.78966	1.03304	0.000626162	0.971535	0.000510101	2.67076	1.61835	0.000461977	6.10747	1.88131	0.000181913	0.000284715	0.000374081
ENST00000222823	ENSP00000222823	ENSG00000106100	NOD1	1.95112	4.0321	0.60847	1.79158	1.17854	2.09873	1.74924	2.37503	3.19766	4.54985	2.09135	0.669953	0.571417	7.95659	4.40715	6.65647	0.249848	6.24594	1.37512	1.58589	1.92323	1.39954	2.78736	6.15061	1.12304	1.54632	1.28845	1.75339	3.86846
ENST00000222902	ENSP00000222902	ENSG00000106178	CCL24	0	9.18453	0	4.99661	10.4721	0	1.49338	0	2.06699	1.60251	0	0	0.44286	8.8448	5.45234	0	0	0.343457	0.372503	1.88257	0.0942241	24.8413	0.461392	13.3676	0.946882	0.748937	0	0.415917	8.12119
ENST00000222969	ENSP00000222969	ENSG00000106245	BUD31	15.1817	13.7392	20.5534	7.36539	12.8351	18.0133	12.1106	29.512	12.4005	17.493	14.3774	5.46211	6.38312	18.4123	13.0964	19.525	3.61612	11.558	11.3609	5.04809	9.7939	9.00735	9.85947	13.2612	11.5339	31.8067	21.6395	10.011	15.8588
ENST00000222982	ENSP00000222982	ENSG00000106258	CYP3A5	2.43292	0.316121	6.94796e-19	10.7853	36.7728	0.170664	9.41369	3.66361	0.0675822	11.8421	0	3.77403	32.8211	1.93421	2.62913e-06	0.0540787	0.978615	2.47553e-05	9.73855	10.968	0	36.3618	0.838089	2.28382e-41	37.1465	3.68964e-52	0	3.71145	5.45283
ENST00000222990	ENSP00000222990	ENSG00000106266	SNX8	2.73568	5.13801	3.63823	1.27181	5.01438	2.49243	2.33196	1.57929	4.84751	3.3588	2.66733	1.04579	1.05337	4.38808	6.6911	4.52234	0.858961	4.32478	1.77137	0.694753	2.19136	3.19054	1.4847	13.4438	3.04588	6.46801	3.03815	2.78641	2.71345
ENST00000223023	ENSP00000223023	ENSG00000106299	WASL	20.2286	9.4255	27.3826	38.3253	29.6401	30.1091	26.5626	19.4295	11.7897	20.4052	9.95184	37.3286	19.6622	18.6784	7.86158	31.3424	6.23112	25.6549	21.5077	32.0933	10.108	33.395	24.8704	14.127	21.7824	36.1829	49.0012	9.00311	26.476
ENST00000223026	ENSP00000223026	ENSG00000106302	HYAL4	0.0275659	0.0722481	0	1.29725e-07	0	0	0	0	0	0.0368595	1.12334e-89	2.44778e-44	0	0	0	0	0.0368502	1.07969	0	0.0651816	9.98477e-12	4.19372e-07	0	1.12645	1.59273e-11	0.531876	0	0.529192	1.01286e-20
ENST00000223028	ENSP00000223028	ENSG00000106304	SPAM1	0	0	0	0	5.71571e-05	0	0	0	0	0	0	1.87722e-05	0	0	0	0	0	3.22362e-05	0	2.20653e-05	0	5.69082e-05	0	0.134841	0	3.30914	0	0	0
ENST00000223029	ENSP00000223029	ENSG00000106305	AIMP2	7.62759	12.5247	13.1962	17.7621	39.1234	15.0797	11.8092	11.871	7.01199	8.00587	17.7934	9.91388	14.2606	9.80482	7.63284	5.50336	3.91283	9.75607	10.2612	9.51113	8.34936	24.015	8.66628	6.38366	6.56386	20.5483	31.9675	10.6403	11.335
ENST00000223051	ENSP00000223051	ENSG00000106327	TFR2	0.197435	5.62742e-10	9.60938e-06	6.96952e-06	2.55403e-12	2.58836e-14	9.61264e-12	3.83917e-13	1.30459e-25	0.000104207	7.46758e-12	2.46687e-20	5.13507	8.31505e-11	8.99489e-08	0	2.12636e-13	8.69817e-08	2.08993e-10	1.69685e-09	1.10348e-07	1.34852e-09	9.20264e-11	2.39923e-13	7.22181e-10	1.04681e-05	5.87344e-09	3.5542e-14	4.19e-24
ENST00000223054	ENSP00000223054	ENSG00000106330	MOSPD3	4.07021	0.000496017	2.94925	9.29344e-05	0.000408624	3.35331e-06	7.80041e-05	4.50636	1.87341	7.86601e-08	3.13892e-05	0.315613	1.23462	0.975353	1.09868e-05	1.37113	0.462016	1.16217	2.64782e-07	0.893126	1.67115	0.71786	5.94719e-05	0.945548	1.19766	4.74357	0.000185627	0.585171	0.000215985
ENST00000223061	ENSP00000223061	ENSG00000106333	PCOLCE	24.5477	32.2047	0.516857	6.4525	4.66606	111.886	26.6636	5.97756	103.019	148.875	25.8126	1.91758	9.04203	29.6963	23.037	29.9172	3.79088	31.5434	28.6895	4.62705	7.97607	3.72188	15.3903	10.1786	11.9836	13.9345	4.38141	5.49757	80.106
ENST00000223073	ENSP00000223073	ENSG00000106344	RBM28	0.775329	1.02832	2.34875	1.24216	0.609132	1.26211	0.826163	1.65503	1.78496	0.57821	0.452837	1.15329	0.336696	0.649682	1.73129	1.57081	0.257233	0.718025	0.981227	1.31493	0.425072	0.676489	1.81883	1.39367	1.12367	1.11314	1.30879	1.0753	0.718826
ENST00000223084	ENSP00000223084	ENSG00000106355	LSM5	0.470329	0.112065	0.829321	0.376697	0.228178	0.47985	0.244333	0.409961	0.297497	0.156267	0.0924388	0.426955	0.0424793	0.27821	0.550632	0.410696	0.157756	0.395789	0.4318	0.540965	0.0839385	0.485718	0.268399	0.420936	0.390849	0.21276	0.233381	0.427746	0.19685
ENST00000223095	ENSP00000223095	ENSG00000106366	SERPINE1	19.1824	74.6894	2.21668	5.16747	2.57615	9.70561	23.4894	0.624551	555.524	78.0441	2.70833	2.96194	34.6528	6.04504	12.0002	8.37775	29.6992	566.202	1.88593	2.93194	0.249292	1.1445	16.1956	1.12227	1.62079	14.8095	13.1693	5.02891	215.04
ENST00000223114	ENSP00000223114	ENSG00000106384	MOGAT3	0	0.0531725	0	6.77935	12.843	0.0220194	0	0	0	0	0	0.594193	0.563826	0	0	0	0	0	0	4.73951	0	12.8026	0.871887	0	0.0620635	1.13161e-14	0	0	0
ENST00000223122	ENSP00000223122	ENSG00000106392	C1GALT1	1.11747	2.96794	0.000234944	1.81587	0.000834318	0.000318174	0.00149503	0.000976845	0.000727528	0.000907912	0.000320571	0.310278	0.00283824	0.94766	0.00063136	0.00188584	0.000753321	0.000195698	0.954863	2.65371	0.000210273	0.00529633	0.169444	0.243756	0.00133049	0.027941	0.000455917	0.582265	0.00100865
ENST00000223127	ENSP00000223127	ENSG00000106397	PLOD3	12.8554	17.5073	9.4497	9.70763	16.3263	20.1609	7.73758	11.194	18.0688	20.021	11.1841	5.95515	10.8356	19.2055	10.5961	11.5354	4.36802	39.2486	13.0022	7.03303	3.59344	16.2445	12.1868	14.4309	12.8996	7.00412	15.131	3.27776	23.2597
ENST00000223129	ENSP00000223129	ENSG00000106399	RPA3	2.60697	2.26138	1.35498	3.43861	2.11356	2.71149	2.05943	8.50204	1.34289	2.36723	1.51936	5.82057	2.89469	2.69705	4.4526	2.4389	0.32549	1.54208	1.46791	2.42178	0.468522	2.02543	1.26961	1.91554	2.01006	3.81371	4.03488	4.88693	1.66391
ENST00000223136	ENSP00000223136	ENSG00000214253	FIS1	125.057	53.0179	93.1281	73.2882	72.0593	110.222	82.4347	171.388	82.707	118.029	168.492	66.8512	94.4166	110.197	71.0522	100.789	42.9785	85.6719	88.1246	60.3394	63.8327	64.0142	99.5518	75.852	65.2019	68.3125	132.379	57.9168	121.709
ENST00000223145	ENSP00000223145	ENSG00000106415	GLCCI1	4.962	7.49593	8.66756	2.93971	3.80679	3.90142	1.39167	2.01646	0.991728	3.21214	0.40403	3.17444	1.62139	5.78318	11.1886	3.09272	0.304108	4.08945	2.13656	3.37167	1.62872	3.23337	2.62593	5.15633	3.93811	8.41143	8.05229	14.5228	5.18346
ENST00000223167	ENSP00000223167	ENSG00000106436	MYL10	0	0	0	0	0	0	0	0	0	0	0	0	0	0	0	0	0	0.27952	0	0	0	0	0	0	0	0	0	0	0
ENST00000223190	ENSP00000223190	ENSG00000106459	NRF1	1.74403	2.37641	1.0953	2.62423	2.49405	3.8939	2.65059	5.123	1.95384	1.89663	1.07522	2.00655	0.960643	2.00648	5.0125	4.95487	0.714662	2.97382	1.66276	1.50935	1.294	3.47177	3.8046	2.17296	2.37878	2.81357	3.33109	2.63504	3.53329
ENST00000223208	ENSP00000223208	ENSG00000106477	CEP41	1.56493	1.19721	2.13125	1.01178	0.598797	2.28082	0.201758	4.21842	0.492653	0.929308	0.441514	0.863774	0.392777	1.31058	1.21588	0.944467	0.100095	1.52091	0.968071	1.13866	5.96987	0.146827	1.43455	2.33714	0.89436	2.74096	1.50519	0.90432	0.584811
ENST00000223210	ENSP00000223210	ENSG00000106479	ZNF862	3.18513	4.2904	7.18175	2.61974	2.40695	2.80063	1.99688	4.79952	1.64556	5.43728	1.48991	2.42284	0.790149	3.0145	7.85079	6.0636	0.974073	2.40477	4.95659	3.45657	2.94507	2.97334	5.00697	6.20577	3.52368	3.17764	3.50654	3.31901	2.72935
ENST00000223215	ENSP00000223215	ENSG00000106484	MEST	7.93063	3.73471	5.58584	6.88609e-26	1.49859	24.2816	1.97807e-05	0.270588	21.2793	14.8655	1.42803	0.682754	0.257483	7.20765	3.28939e-10	1.4657	1.70728e-09	152.623	1.54793	5.36712e-06	2.0231	1.02665e-09	1.60004	29.8954	1.33947e-06	1.14966	3.15218e-12	6.46094e-10	3.84215
ENST00000223271	ENSP00000223271	ENSG00000106538	RARRES2	770.567	51.9813	1.13961	29.1934	22.0752	99.0451	34.5285	85.1206	116.489	135.476	6.92785	12.2287	207.422	101.217	50.7876	198.631	229.328	27.3451	51.3177	27.3974	14.8975	19.5301	56.195	64.7087	26.8847	16.1115	0.885501	27.241	115.888
ENST00000223273	ENSP00000223273	ENSG00000241127	YAE1D1	8.54851	7.27617	12.2533	15.0076	10.3963	16.4452	10.9257	14.5416	4.78003	9.20413	9.62624	9.53171	3.80536	11.2602	8.85112	14.6955	1.94849	9.16885	9.33374	10.4601	5.90125	13.6425	12.6492	7.76712	10.5223	18.4535	10.4557	7.54426	10.7951
ENST00000223293	ENSP00000223293	ENSG00000106560	GIMAP2	7.43001	28.4018	2.6322	9.31887	8.13216	8.89245	4.25213	4.4166	6.28119	14.8527	2.21801	4.19939	4.38971	16.9119	55.0431	14.0668	0.528909	16.3436	4.20108	7.67032	2.60509	13.6825	7.28388	35.3721	6.31663	2.15236	1.89016	33.2883	14.7225
ENST00000223321	ENSP00000223321	ENSG00000106588	PSMA2	31.5236	41.0991	21.4422	56.1256	56.3942	43.1787	34.9854	47.0592	29.3856	25.8519	30.0908	47.508	83.8171	31.7655	35.6051	21.6454	12.5356	33.9677	35.2749	39.4739	15.007	39.4668	27.7848	22.2697	23.3155	25.2409	31.3599	71.4486	32.8031
ENST00000223324	ENSP00000223324	ENSG00000106591	MRPL32	42.2895	22.0778	11.2056	32.561	32.3345	31.4528	22.8994	34.3605	20.5093	33.0745	34.5423	39.0446	32.9733	22.4606	21.5954	30.6268	9.49546	23.2559	41.2218	27.423	16.8704	23.2913	23.2167	20.5671	19.8272	26.8004	29.5827	31.5174	25.42
ENST00000223336	ENSP00000223336	ENSG00000106603	COA1	11.0271	7.69738	14.8462	19.1363	8.65441	9.73469	12.5062	11.6034	6.79747	7.32163	46.001	11.0048	2.95434	10.9469	12.7171	2.17762	5.60412	6.17818	6.136	8.95441	3.96416	7.37576	3.15604	8.3575	5.07682	13.5018	14.9464	27.2783	14.0569
ENST00000223357	ENSP00000223357	ENSG00000106624	AEBP1	40.0554	49.3547	3.97593	13.3954	13.5238	55.861	74.3614	11.2762	53.7975	131.076	18.4243	14.4831	1.77253	52.7897	37.9686	144.465	6.67331	67.8655	65.0984	16.9993	4.84092	14.4186	190.793	50.8886	20.0957	56.5082	8.335	6.88963	91.5494
ENST00000223361	ENSP00000223361	ENSG00000106628	POLD2	0.737443	5.91183e-09	0.803871	0.548035	1.96137e-05	3.11786e-15	0.334283	1.35015	0.487689	4.47929e-05	1.02566	9.37229e-17	0.887934	4.45746e-05	0.939258	0.741138	1.93456e-05	0.40589	0.790129	0.549769	2.18664e-09	2.93642e-07	8.98369e-27	7.42075e-06	0.553094	3.24284e-09	5.06407e-11	0.336122	7.34267e-09
ENST00000223364	ENSP00000223364	ENSG00000106631	MYL7	0	0	0	0	0	0.371078	0	1.40505e-08	0	0.263165	2480.77	0	0	0	0.405667	4.0138	2.82088	4.8605	0	0	6.56317	0	0	0	2.04983e-09	9.14993e-05	1.68867e-06	0	0.152367
ENST00000223368	ENSP00000223368	ENSG00000106635	BCL7B	3.206	0.698245	3.23848	3.64623	2.84835	4.73914	3.14479	4.24915	4.2092	2.33521	5.16369	3.11992	2.08314	1.99178	2.51918	0.611624	0.562271	3.69464	1.70097	3.70224	2.03409	4.0211	3.53343	3.95734	2.64338	3.32917	5.97121	3.60025	5.02112
ENST00000223369	ENSP00000223369	ENSG00000106636	YKT6	22.5864	25.3476	33.1631	32.0712	22.0245	24.5764	24.9616	19.2057	20.988	18.5062	15.3601	20.6573	4.6308	29.4492	18.1777	15.4093	9.12207	23.4927	18.996	21.6424	20.2889	17.6809	23.3113	19.8427	17.9659	24.7363	28.579	30.9336	21.2935
ENST00000223398	ENSP00000223398	ENSG00000106665	CLIP2	2.864	1.16941	26.4994	0.134891	1.58896	1.16779	0.286476	2.02069e-05	0.49023	1.81424	0.863496	0.122664	4.79312e-05	0.268238	1.25196	0.741197	0.00011799	0.727026	0.50074	0.614581	0.125942	0.110325	0.678144	0.151792	0.0385798	5.96856e-05	0.0690424	3.55531e-05	0.606968
ENST00000223423	ENSP00000223423	ENSG00000095303	PTGS1	1.29679	8.62523	1.50644	2.84572	2.10104	0.989517	17.8667	18.2778	7.68175	2.45245	0.20921	2.00291	0.0831141	5.6303	2.07459	0.942482	9.60968e-06	2.04549	0.000120254	7.61414	1.14058	0.927266	4.17285	2.08079	5.77754	0.631304	0.10921	4.04699	16.1886
ENST00000223428	ENSP00000223428	ENSG00000081386	ZNF510	3.53468	2.88174	5.96625	2.68355	2.26096	4.45095	2.66031	4.13369	1.35258	2.41657	1.67989	4.08747	1.63932	2.60457	4.67628	4.70842	1.1456	1.98225	3.27038	3.08668	1.76243	2.28994	5.68827	3.43406	2.87693	3.7503	4.93308	3.33387	3.22435
ENST00000223459	ENSP00000223459	ENSG00000229809	ZNF688	0.748254	0.397117	0.967921	0.644445	1.81821	0.765018	0.397954	2.09415	0.536843	1.23883	0.791989	0.208707	0.33863	0.426375	0.785524	0.943027	0.784475	0.244066	0.969457	0.821277	0.793049	1.22634	0.982726	1.22879	1.70311	1.14737	0.303521	0.560419	0.55262
ENST00000223500	ENSP00000223500	ENSG00000086065	CHMP5	55.249	41.2633	50.2556	55.3422	51.4243	51.1084	47.9116	67.9292	33.1393	52.4371	35.2617	73.3261	28.9682	65.4388	34.0781	34.9211	7.9062	68.5862	62.6097	54.6041	24.0896	52.5605	38.5054	36.6841	49.8669	43.5978	82.7507	40.7429	47.675
ENST00000223528	ENSP00000223528	ENSG00000106692	FKTN	4.13985	3.12197	7.79665	4.89886	2.74735	4.75019	3.18193	5.39075	2.45376	3.16187	1.41782	4.12966	1.77794	2.7095	3.74397	3.40786	0.73141	3.31216	3.70234	4.12655	1.34634	2.30866	4.45448	3.11619	4.18567	3.28613	7.03313	3.05517	2.33685
ENST00000223609	ENSP00000223609	ENSG00000106772	PRUNE2	0.000490301	0.784813	6.47848e-06	2.13769e-05	0.604634	2.03249e-13	5.42006e-08	2.97193e-05	0.13191	1.96072	0.0382271	0.0779186	0.0876406	6.16703e-05	1.25598e-40	4.63177e-28	2.82628e-19	0.00307022	0.179578	3.40038e-05	2.80943e-05	0.323755	0.00774642	0.202662	9.45613e-12	5.64587e-19	0.0740425	0.103346	8.89059e-11
ENST00000223641	ENSP00000223641	ENSG00000106803	SEC61B	126.229	142.127	43.5262	88.9855	100.807	190.992	81.1494	133.772	72.5265	132.548	52.4826	44.2594	113.587	131.983	95.3006	97.6621	84.1748	87.9006	155.494	65.0662	185.966	77.7522	66.0695	83.092	84.2387	58.7259	167.184	110.539	107.677
ENST00000223642	ENSP00000223642	ENSG00000106804	C5	1.34745	1.03222	2.50319	1.15374	3.97655	2.46018	1.54989	1.69606	2.12977	1.14385	0.236706	4.06474	206.111	7.43051	1.52384	2.11768	2.42029	0.747301	1.99342	1.50275	0.327655	4.90395	2.09471	1.29528	1.82698	1.74334	3.51255	1.06059	1.24521
ENST00000223791	ENSP00000223791	ENSG00000106948	AKNA	7.67411e-05	0.000179767	2.43271e-05	2.61688e-07	2.50289e-23	5.20496e-13	8.18055e-05	3.01916e-26	2.13379e-12	1.12917e-07	0.333377	3.17621e-05	2.25726e-25	0.00112975	0.150666	1.13421e-05	1.44737e-09	6.73815e-05	1.68589e-06	2.17946e-08	1.16075e-11	0.535807	3.37471e-09	0.000617172	4.30789e-07	9.34182e-05	0.111394	1.02622e-07	9.48738e-06
ENST00000223795	ENSP00000223795	ENSG00000106952	TNFSF8	1.35058	12.1816	0.584148	2.43211	0.453148	1.03728	1.24342	0.593403	5.90429	3.11456	0.23199	0.610487	0.234103	1.79273	8.2455	0.511095	0.119878	1.36892	0.558129	0.774255	0.184681	0.483234	1.08216	2.96886	0.648426	0.315159	0.346526	21.8155	2.89376
ENST00000223836	ENSP00000223836	ENSG00000106992	AK1	1.50079e-10	3.36088e-08	6.62353	3.7557e-06	4.72199e-13	1.72994e-20	6.24285e-12	22.4547	6.4304e-13	1.23152e-34	2.70629e-21	1.26796e-19	2.43323e-05	2.84692e-33	1.16452e-19	6.93116e-08	1.36926e-05	1.97435e-11	1.17056e-17	2.2244	0.000130557	5.39285e-36	2.82464e-05	5.9448e-10	2.00021e-05	14.7677	1.26128e-28	0.000107783	0.000495257
ENST00000223862	ENSP00000223862	ENSG00000107018	RLN1	7.5982e-06	1.13571e-06	0	3.88264e-07	0	3.39897e-06	0	0.09849	3.06328e-07	3.69262e-07	0	2.67824e-06	0	0	2.66872e-07	5.08431e-06	0	2.70605e-07	50.109	3.74602e-07	0	6.31815e-06	0	5.99725e-06	4.11452e-07	9.8612e-07	1.02513e-06	5.18786e-06	0
ENST00000223864	ENSP00000223864	ENSG00000107020	PLGRKT	13.4954	26.2756	13.8535	55.5811	41.4085	22.2927	19.5228	34.3809	8.55437	16.0441	21.2538	25.6703	13.0953	13.5906	20.8124	7.56805	2.94994	17.1507	17.5057	42.6629	9.10571	32.6006	14.0852	11.6541	17.1653	6.89261	47.1473	34.4034	21.6521
ENST00000223865	ENSP00000223865	ENSG00000107021	TBC1D13	0.000126748	3.20101e-05	2.54746e-05	5.61873e-06	3.58962e-05	1.59003e-05	2.61101e-10	0.27169	2.72877e-05	1.95305e-05	2.43756e-05	8.84802e-07	3.81017e-06	7.82037e-05	8.37334e-06	4.55947e-07	3.00338e-05	4.7715e-05	3.31939e-05	2.37228e-05	1.9247e-05	6.90476e-05	3.59943e-06	0.322328	0.00010861	0.000356994	2.78256e-06	6.74251e-06	0.205959
ENST00000223951	ENSP00000223951	ENSG00000107105	ELAVL2	1.57928e-13	0.000360893	2.20867	0.119683	0.000325283	0.560809	0.139835	0.000145117	0.000126972	0.000101818	0.000163886	0.164524	0	0.105926	0.000154487	0.459701	0	0	0.000352862	0.397889	0.000263273	0.000339231	0.140785	0.000235815	3.49766e-06	35.7792	0.00125509	0.0816066	0.21056
ENST00000224073	ENSP00000224073	ENSG00000107223	EDF1	211.558	180.758	144.569	163.126	338.135	222.826	174.621	257.912	117.149	225.152	282.752	92.9415	153.16	208.587	171.784	279.994	151.274	175.584	236.616	119.628	247.401	355.033	131.503	183.401	192.166	129.687	263.904	134.02	171.785
ENST00000224140	ENSP00000224140	ENSG00000107290	SETX	8.80658	16.4996	8.071	6.97149	5.90969	10.983	8.2213	10.0122	9.28848	7.72605	2.9814	10.0265	4.22526	9.05047	23.7763	10.4242	1.44838	9.0202	5.50772	7.11146	3.18228	7.27782	9.21328	15.4001	7.81704	19.0063	28.8319	15.4168	6.94385
ENST00000224181	ENSP00000224181	ENSG00000176919	C8G	0.55172	4.99147e-06	0.227234	0.532415	31.0807	0	0.179022	0.212928	9.72762e-08	2.65941	0.311913	1.88979e-06	45.8475	0	0.144479	0	0	0.000299105	0.271443	0.0801784	0	28.4768	0	0.250754	4.27356	0.379865	8.50162e-07	2.00726e-05	7.14435e-08
ENST00000224237	ENSP00000224237	ENSG00000026025	VIM	277.084	582.974	54.1049	354.611	164.668	1549.27	416.682	355.623	2202.42	1189.39	236.381	196.142	44.0363	905.174	611.326	3023	83.6662	951.396	218.473	348.459	106.124	149.852	779.748	776.62	156.71	259.641	1340.4	585.012	897.079
ENST00000224337	ENSP00000224337	ENSG00000095585	BLNK	3.9966	19.147	3.42439	11.6312	13.0106	1.43946	18.2897	6.11234	0.812223	6.14493	0.401603	6.60677	9.01493	4.15917	27.3194	1.99582	1.28663	5.54242	4.35742	9.11168	2.16708	11.7228	2.85356	38.2415	19.6309	0.963944	16.3248	46.3302	7.07048
ENST00000224356	ENSP00000224356	ENSG00000095596	CYP26A1	5.94912e-07	1.36645e-06	0.353755	4.40419e-07	0	1.01631e-11	1.59e-10	0.0166404	2.65239e-10	7.43357e-07	0	1.0181e-10	0.417172	4.79752e-10	0	0.0309663	0	0.644486	0	0	0	8.46083e-07	0	0.000103422	0.0433828	1.72746e-06	2.12566e-10	1.09884e-10	7.1384e-07
ENST00000224652	ENSP00000224652	ENSG00000107669	ATE1	1.89541	0.00100491	1.54092	0.765138	2.65307	1.95404	1.78148	1.44286	1.50177	2.53844	1.98759	6.24	1.39406	3.95703	0.443757	0.0421218	0.167672	2.87543	4.53728	1.83908	0.743627	2.91137	1.65332	3.11707	0.248275	9.71248	4.8746	0.0041947	2.48384
ENST00000224721	ENSP00000224721	ENSG00000107736	CDH23	0.000174956	0.0321403	2.91772e-09	0.0106398	0.0387818	0.000464364	0.0140141	1.3519e-05	6.58745e-05	0.000416499	0.015607	6.00217e-07	0.000372879	6.31907e-05	2.53446e-07	0.000122786	0.170778	0.0195295	0.0267941	9.84265e-05	9.53791e-05	0.0349454	2.06808e-05	0.000361186	0.0270803	0.000212756	0.0149273	3.58508e-05	2.22309e-06
ENST00000224756	ENSP00000224756	ENSG00000107771	CCSER2	5.82394	0.023733	13.1452	1.2749	2.70021	3.64538	7.85158	0.0757306	5.91009	2.52902	3.37484	1.44916	2.06853	0.512477	3.00427e-05	5.19575	3.42298e-05	1.04482	0.000620454	4.23408	0.000379128	0.00042732	3.29133	0.0106056	0.00318606	3.89673	5.44833e-05	0.564549	8.69523
ENST00000224784	ENSP00000224784	ENSG00000107796	ACTA2	151.763	384.679	14.8181	458.403	214.761	4647.35	1916.49	337.558	299.267	1040.66	89.2067	193.735	51.2474	271.615	203.814	358.393	27.9184	615.137	1356.46	1619.64	173.886	108.11	3709.65	447.257	159.983	294.738	108.266	37.1385	3041.94
ENST00000224807	ENSP00000224807	ENSG00000107819	SFXN3	8.66501	11.0491	8.67344	7.4323	23.8001	11.7748	8.85253	18.4444	19.8002	17.9069	6.749	9.8995	1.68732	15.6054	3.76435	13.7232	1.98593	18.5825	8.90681	6.91597	2.46623	32.9783	16.6835	5.70974	1.80919	10.2715	11.7062	4.58665	15.8733
ENST00000224862	ENSP00000224862	ENSG00000107872	FBXL15	0.00428386	0.00559565	1.43716	0.00179807	0.00525181	0.00262853	0.00238156	0.002052	0.00196411	0.00249304	0.00268706	0.00204392	0.00213946	0.00382961	0.00248912	0.0028665	0.0027473	0.00304697	0.00466601	0.00189228	0.00420162	0.00558811	0.002361	0.00343066	0.0041642	0.00545649	0.00224472	0.0021784	0.00295787
ENST00000224949	ENSP00000224949	ENSG00000107959	PITRM1	27.0638	18.6558	19.286	21.2293	16.6395	23.4474	24.3103	17.3171	16.8623	14.997	27.0782	21.3178	17.0833	13.424	19.6396	17.2711	4.75692	11.8873	24.7687	13.9512	11.5533	15.3116	20.6223	15.7533	16.7696	33.297	17.8439	15.4346	16.3954
ENST00000224950	ENSP00000224950	ENSG00000107960	OBFC1	10.9555	3.9383	0.435383	9.47872	8.34219	5.82097	14.7006	6.21463	6.12075	10.9523	12.8282	5.00994	3.27506	5.90402	8.24308	4.60435	2.4534	6.00157	5.22022	6.91097	4.39546	6.6851	7.74856	3.38097	5.45233	5.06688	9.89486	11.6793	4.98326
ENST00000225171	ENSP00000225171	ENSG00000108176	DNAJC12	32.9387	1.99468	16.2402	5.52791	2.88819	5.5957	1.47414	2.60477	0.6971	4.635	2.93513	15.9775	33.845	0.958357	0.303973	10.0102	3.62068	0.313004	2.98114	4.92322	1.74094	2.29949	5.16118	0.879434	15.4017	11.124	1.4367	0.634321	2.21095
ENST00000225174	ENSP00000225174	ENSG00000108179	PPIF	121.187	29.8015	28.0022	49.4269	27.9954	11.206	35.2085	25.5482	36.3674	13.7621	48.7527	31.3009	61.1705	11.7608	18.1254	9.32465	17.5759	13.655	10.8297	29.5294	9.22841	19.9117	12.5607	19.084	36.5783	26.8197	20.5572	41.5223	20.7151
ENST00000225235	ENSP00000225235	ENSG00000108239	TBC1D12	3.12117	2.83552	9.31503	4.92299	3.91162	4.55887	3.7203	3.22296	5.22691	3.76802	1.60777	4.47804	1.07033	3.10622	2.5476	3.24518	1.18157	4.5627	2.73186	6.28629	1.40966	3.93417	4.57006	2.98355	2.85933	5.81284	4.69092	1.90006	4.63714
ENST00000225275	ENSP00000225275	ENSG00000005381	MPO	0.186533	0.75241	0.189202	0.0941756	0	0.0551795	0.133592	0.0419824	0.20965	0.132862	0.070283	0.0503679	0.042847	0.142263	0.197295	0.0613002	0.0134176	1.31281	0.0880066	0.0189073	7.71425	0.0263957	0.0584336	1.38368	0.0904157	0.229281	0	0.0753035	0.358652
ENST00000225276	ENSP00000225276	ENSG00000070731	ST6GALNAC2	3.29705	1.42572	0.236717	4.14906	0.583738	5.34506	9.73695	64.6328	5.07553	2.91724	1.79908	6.3801	0.543939	15.0107	1.10654	0.544789	1.31611	12.1222	2.1104	6.01706	2.4551	0.54602	1.8551	1.75345	5.78811	8.83338	23.3065	4.03461	5.44121
ENST00000225296	ENSP00000225296	ENSG00000005100	DHX33	3.17686	4.52854	7.92715	4.3006	3.02216	6.94833	3.93474	5.60343	5.71654	3.45913	1.85097	3.8349	3.13578	4.13406	4.45399	4.05482	1.26946	4.6784	4.17626	3.87234	2.3475	2.5031	5.80312	4.02046	3.17482	5.43447	5.03811	5.32205	3.4764
ENST00000225298	ENSP00000225298	ENSG00000011260	UTP18	14.3338	20.3348	14.4398	14.532	14.0117	13.7128	13.8921	21.5767	12.6157	9.04522	3.16718	16.8831	8.0782	15.9419	21.4815	16.6596	3.71936	16.9522	13.4602	10.3589	5.6531	9.82805	9.21025	15.3952	11.4304	37.7491	28.2491	29.0656	13.8893
ENST00000225308	ENSP00000225308	ENSG00000013306	SLC25A39	6.06759	13.321	4.00244	17.3197	29.4741	22.8437	16.8834	18.8331	7.69833	21.976	15.0456	13.4534	10.4557	9.67899	21.2394	11.795	10.9811	15.0915	19.893	3.5839	22.1322	9.51129	4.01616	7.35358	21.2428	15.9789	22.0939	5.60281	18.1234
ENST00000225328	ENSP00000225328	ENSG00000083454	P2RX5	2.47038e-12	0.0716842	5.00309e-09	0.413285	0.18043	1.72801e-18	3.88337e-39	2.39837e-34	2.00809e-16	2.25396e-20	3.15227e-05	2.67169e-30	8.44527e-09	5.6239e-11	11.6785	2.80985e-10	0	8.18887e-05	0.000219113	3.59211e-09	2.32864e-14	6.67344e-11	2.45687e-21	2.5747	4.65863e-10	1.77874e-05	1.68824e-32	6.74206	0.190161
ENST00000225371	ENSP00000225371	ENSG00000121053	EPX	0.0242193	0.0635707	0.108268	0.0113928	0	0.0334364	0.0151307	0.215612	0	0.0161069	0	0.0244058	0	0	0.0475919	0.032433	0.0161767	0	0	0.0114236	0.0497146	0.0317262	0.028258	0.232848	0.0955078	0.0306256	0	0.0129979	0.036488
ENST00000225387	ENSP00000225387	ENSG00000108255	CRYBA1	0	0	0	0	0	0	0	0	0	0	0	0	0	0	0	0	0	0	0	0	0	0	0	0	0	0	0	0	0
ENST00000225388	ENSP00000225388	ENSG00000108256	NUFIP2	12.4576	16.335	11.6444	10.3514	9.85838	12.4556	10.1675	12.0761	17.6193	9.33593	4.19159	11.2491	5.57853	9.33056	20.2552	9.85394	2.89708	17.399	9.14822	10.737	5.81158	8.44553	8.27326	14.8484	11.1044	12.7006	18.3249	12.1141	9.9622
ENST00000225394	ENSP00000225394	ENSG00000108262	GIT1	6.59866	9.12298	12.0329	6.70915	11.754	13.2777	9.69524	13.8612	13.2842	16.3241	8.96158	3.419	1.31218	20.1631	14.8923	17.7471	3.68379	16.0732	9.71912	4.4219	6.53616	8.76128	8.84373	14.2942	4.78179	37.5717	12.0918	6.06341	14.296
ENST00000225430	ENSP00000225430	ENSG00000108298	RPL19	412.702	589.8	205.26	572.9	483.027	572.36	552.207	863.944	387.404	653.231	302.199	223.913	271.472	439.722	1030.04	1167.39	316.325	372.636	480.913	355.897	438.554	454.585	518.431	550.319	333.469	208.801	663.093	915.545	652.645
ENST00000225441	ENSP00000225441	ENSG00000108309	RUNDC3A	2.87442	1.82419e-13	22.1742	0.18055	0.526044	3.7036e-06	6.46696e-15	0.051038	1.56241e-05	0.00570054	0.0920443	2.62501e-13	5.85856e-08	3.95342e-05	2.59749e-10	7.56141e-14	2.63109e-20	0.416477	8.07227e-12	0.277142	0	0.265035	0.154283	0.168314	1.24354	3.31457e-06	1.44627e-48	8.12237e-10	8.64154e-10
ENST00000225474	ENSP00000225474	ENSG00000108342	CSF3	7.39974e-12	0.902701	0.204964	4.91969e-06	9.32261e-10	0.551349	2.06715e-12	6.84652e-11	1.24748	1.0829	0	0	0.284745	0.153354	0	0	0.58877	0.168485	9.22329e-11	1.12336	2.18779e-10	2.92835e-37	4.54127e-06	1.08718e-05	7.34019e-07	3.14057e-21	0	0.144206	0.000231148
ENST00000225504	ENSP00000225504	ENSG00000213246	SUPT4H1	22.1045	20.7972	24.0923	26.7615	12.343	26.0199	16.4665	38.1116	17.6839	27.3477	20.4474	31.6118	17.3184	22.4192	28.4117	26.3188	3.58915	18.9632	19.2616	24.3222	11.374	14.4293	31.2501	18.5886	14.2677	17.0787	20.1004	37.4479	24.4818
ENST00000225512	ENSP00000225512	ENSG00000108379	WNT3	0.499386	0.277862	5.26935	0.359504	2.07411	0.565858	0.762076	0.200369	0.457462	0.773077	0.509381	0.442084	0.47007	0.75154	0.36154	0.218427	0.153769	1.74978	1.15589	0.739965	0.373699	2.64867	0.368093	0.354462	0.227503	5.75764	0.308266	0.359412	0.215157
ENST00000225519	ENSP00000225519	ENSG00000197417	SHPK	6.08092	2.86936	5.41281	6.45553	8.88689	4.66378	3.76874	4.89749	1.73878	4.90644	1.41762	6.31655	5.20313	4.25412	3.34379	5.42321	2.46258	4.43965	4.04419	3.77084	3.30122	9.10315	4.13589	3.5135	5.22571	4.15927	4.83887	3.63977	3.84331
ENST00000225525	ENSP00000225525	ENSG00000213977	TAX1BP3	53.1569	30.1909	17.8594	50.4021	72.3072	152.367	83.5974	54.5183	41.9182	101.713	99.4861	21.223	4.39559	85.6547	21.3306	70.1023	14.4635	54.0431	44.8502	41.3783	30.3663	78.1053	41.7979	28.6373	98.9198	47.4651	23.9628	24.8545	82.1645
ENST00000225538	ENSP00000225538	ENSG00000108405	P2RX1	0.828275	4.42769	3.35819e-05	5.28291	5.32082	2.30771	31.7261	0.0936142	1.0858	2.62688	0.953716	0.396881	0.627054	3.50159	3.76677	1.25527	11.7224	4.15789	4.6298	11.3868	0.249666	8.21947	2.24632	6.96493	1.0955	3.1946	0.11648	2.34693	63.8706
ENST00000225550	ENSP00000225550	ENSG00000108417	KRT37	0	0	0	0	0	0.0689925	0	0	0	0	0	0	0	0	0	0	0	0	0	0	0.0499832	0	0.143652	0	0	0	0	0	0
ENST00000225567	ENSP00000225567	ENSG00000108433	GOSR2	3.08195	4.28329	2.89444	1.95979	4.94845	3.73845	2.33923	2.13406	1.08435	1.22084	0.565001	2.0644	0.342395	6.05557	1.46976	2.74022	0.647086	4.674	4.14252	1.73851	1.96906	4.54102	1.71119	3.41469	4.43781	8.69472	2.61544	1.71673	1.2184
ENST00000225573	ENSP00000225573	ENSG00000108439	PNPO	13.2199	5.71144	15.4116	16.6052	14.0944	9.71557	8.6587	20.1729	5.82092	7.86105	6.37935	33.5504	46.909	8.64815	8.66012	7.66584	2.39727	6.47853	10.4241	9.62054	6.43361	13.8892	8.66096	8.10225	10.9032	11.1997	23.051	8.8703	8.82522
ENST00000225576	ENSP00000225576	ENSG00000175106	TVP23C	1.15695	0.50486	0.236152	0.378233	0.879103	0.75568	0.227288	0.387158	0.2414	1.02039	0.512259	0.218883	0.0329312	0.894983	0.810152	1.28451	0	0.61169	0.884315	0.833097	0.386089	0.233252	0.685671	1.07929	0.362613	1.05343	0.692028	0.29516	0.410559
ENST00000225577	ENSP00000225577	ENSG00000108443	RPS6KB1	8.36794	8.00437	7.50721	6.32537	5.58024	10.5646	9.8868	7.00863	6.66115	5.44918	3.41954	6.50704	4.13839	5.44654	9.64721	8.95274	2.70531	8.23637	8.09426	7.68538	4.0031	5.2161	9.29928	7.62973	5.77584	8.11358	10.666	8.29983	6.82783
ENST00000225603	ENSP00000225603	ENSG00000108468	CBX1	22.7558	24.3375	47.3366	22.7263	11.5923	47.8577	21.6546	27.8881	13.5627	23.1722	12.8735	31.2076	7.48259	21.0358	20.6497	53.0451	3.26721	19.9919	21.3025	25.5413	10.4537	11.2261	41.9923	20.4908	11.0946	57.8852	30.4548	33.5224	22.2265
ENST00000225609	ENSP00000225609	ENSG00000108474	PIGL	0.045827	0.000710973	1.45033	2.04266	1.14417	1.21673	1.13344e-06	1.02063	1.53126	0.278068	0.632635	1.33948	1.37246	0.00139213	2.84347	1.48488	0.9914	1.27722	2.10492	3.03979	1.52984	1.98701	2.21694	2.90915	0.532516	1.62287	2.39668	3.18263	1.7184
ENST00000225614	ENSP00000225614	ENSG00000108479	GALK1	2.12049	4.94632	3.04874	1.17903	11.4301	4.93592	4.12358	2.10066	3.44437	5.38317	2.13015	2.636	18.7185	4.86317	3.15892	4.82112	3.29614	6.03467	5.42087	0.759038	8.16615	12.02	1.59869	4.22664	1.8706	4.26403	1.80659	1.00209	4.70925
ENST00000225648	ENSP00000225648	ENSG00000108511	HOXB6	0.687646	0.929651	0	0.475471	0.783185	1.50666	0.0383144	18.5353	1.62798	0.408071	0.213962	1.61581	0.253758	2.87016	0.283969	0.11272	0.112543	2.52078	0.194796	0.640664	0.130218	0.523344	0.49277	0.0739284	0.452999	0.542965	0.128646	0.0912807	6.67784e-08
ENST00000225655	ENSP00000225655	ENSG00000108518	PFN1	101.595	385.502	46.5917	304.108	253.217	267.397	187.68	153.148	141.524	148.196	81.8984	76.2649	96.5305	262.079	307.086	90.7425	24.1949	224.462	157.68	226.237	60.3233	181.777	194.301	282.273	168.077	54.6147	76.0101	495.063	255.487
ENST00000225665	ENSP00000225665	ENSG00000108528	SLC25A11	15.5537	14.4627	11.3111	16.5752	22.8627	18.8935	10.4567	18.7421	10.5237	16.4826	67.0879	17.6476	13.2338	16.7062	12.9393	12.7294	3.45795	12.1966	17.1779	10.8453	11.6713	14.2015	13.2827	13.0326	10.5158	5.00642	12.0447	11.7569	13.9906
ENST00000225688	ENSP00000225688	ENSG00000108551	RASD1	23.2696	4.1285	20.8387	1.91114	4.47666	18.7339	2.07644	1.93015	43.9518	13.9173	0.746244	9.0666	0.628876	4.64641	1.12009	4.72993	5.32599	1.56831	23.3022	3.62768	12.7612	2.62316	2.71586	7.2749	3.10963	20.0219	7.66842	0.687645	9.37144
ENST00000225696	ENSP00000225696	ENSG00000108559	NUP88	6.93459	10.5351	2.88371	13.5062	3.61163	4.02934	4.8568	6.73168	5.32187	1.669	0.856935	7.6589	2.74066	5.39425	6.44596	1.13593	0.000279519	3.55299	1.45914	8.37549	0.765774	3.51094	6.61372	2.2378	2.62822	16.5654	6.86272	20.7494	2.8723
ENST00000225698	ENSP00000225698	ENSG00000108561	C1QBP	15.433	17.076	8.794	27.2564	17.3646	16.1017	11.9893	12.3231	7.82489	6.65663	13.9872	14.1311	7.98569	8.78594	12.3567	8.80519	2.65019	9.52519	13.4724	10.5145	11.2099	13.993	8.6751	10.0205	8.7276	15.8605	13.2651	17.9138	9.74724
ENST00000225719	ENSP00000225719	ENSG00000108582	CPD	6.99497	14.8124	6.61247	13.093	12.9204	23.3454	7.92508	24.553	15.3017	30.6608	3.35973	17.5196	11.3241	14.2706	6.18556	5.66078	2.86194	20.864	17.4278	10.2045	23.5146	15.2664	11.6007	6.66723	35.4183	13.1604	145.349	6.99893	8.54415
ENST00000225724	ENSP00000225724	ENSG00000108587	GOSR1	7.23688	6.17136	8.28811	7.8286	7.27247	9.61769	7.04974	11.291	6.67214	6.44149	3.90519	10.935	5.37193	6.14964	7.04186	8.90867	2.83258	5.79287	8.87589	7.39614	5.25584	6.43035	7.74857	5.69732	8.47623	6.50498	12.3227	6.89997	5.74494
ENST00000225726	ENSP00000225726	ENSG00000108588	CCDC47	30.5228	25.9957	29.7902	36.1973	31.3486	24.7117	26.7483	29.7015	24.6214	18.798	7.26872	38.1875	20.6696	31.0927	17.1485	21.5167	7.5091	23.1962	32.6418	32.5713	18.5559	30.8646	20.183	15.9099	36.3206	19.1057	34.5839	22.9732	19.1733
ENST00000225728	ENSP00000225728	ENSG00000108590	MED31	2.37964	2.64036	4.24641	2.2036	2.40093	2.54552	1.79291	3.84569	1.36485	1.70719	2.56427	1.81134	0.861148	1.0876	1.95713	3.37371	0.496195	1.70738	2.85983	2.52115	1.29413	1.36026	2.40549	1.8134	1.76842	2.92374	1.65954	2.09189	1.65822
ENST00000225729	ENSP00000225729	ENSG00000108591	DRG2	10.6114	11.4916	11.8503	8.71777	9.47361	15.0467	11.0675	17.5612	8.88006	12.1896	8.36767	7.75934	5.35522	10.9903	13.4823	18.2138	3.27442	9.91749	15.5308	6.71111	7.25311	10.5403	9.70399	11.3807	8.28097	6.83244	11.6238	7.73279	15.622
ENST00000225737	ENSP00000225737	ENSG00000108599	AKAP10	11.3156	10.4235	9.11272	7.30472	6.70078	12.2644	7.96349	9.66976	6.06643	9.31892	3.18875	8.34135	2.93184	8.44156	11.5665	9.9493	1.80965	8.69978	8.20114	8.84897	3.97216	5.61613	9.98268	10.7275	8.29139	13.1493	13.4634	8.62116	10.2776
ENST00000225740	ENSP00000225740	ENSG00000108602	ALDH3A1	7.94962e-06	6.87175e-12	3.72967e-12	0.00694231	0.000380505	4.53134e-06	13.3785	0.0079177	6.89369e-07	0.000346503	1.99775e-06	3.68164e-06	0.00716641	3.04587e-07	9.61635e-07	4.17198e-11	0	1.19419e-55	3.52769e-07	0.000206015	4.94418e-09	0.000268004	2.11523e-06	1.36978e-05	20.6926	7.32002e-06	4.42455e-19	3.17931	0.000384854
ENST00000225742	ENSP00000225742	ENSG00000108604	SMARCD2	0.466843	3.3324	0.000291221	6.31986	2.37677	0.000547023	2.68976	9.36289	7.01613	0.000163743	1.79971e-05	1.15684	0.862839	0.000635605	3.17001	3.0713	0.381766	1.63653	1.40241	0.000206205	3.50859	5.9094e-05	4.65829	0.000227445	3.49588	0.000364184	0.00366096	4.54027	12.1547
ENST00000225777	ENSP00000225777	ENSG00000108639	SYNGR2	0.000675294	0.000694108	0.000211291	4.26753e-05	1.59703	0.0040737	0.00123241	5.12119e-06	1.33746e-06	1.73257	5.02694	6.51922e-05	9.93773e-06	0.000287373	1.9964	0.0256109	1.33019	0.00249098	0.0239012	0.000192377	6.37746	0.00354377	4.16813e-05	0.000962907	0.000206733	0.000733381	0.000592373	0.000138844	0.00534388
ENST00000225792	ENSP00000225792	ENSG00000108654	DDX5	69.051	9.20905	22.73	35.8849	46.1313	225.37	57.2188	52.7483	251.267	86.4658	30.813	55.4261	62.5996	102.463	147.72	79.9293	13.6159	93.1693	11.7495	11.509	15.6853	43.4878	74.3714	64.0658	45.2709	63.8963	137.331	17.0781	225.53
ENST00000225805	ENSP00000225805	ENSG00000108666	C17orf75	2.16337	1.07491	3.02065	1.15293	1.19705	3.32618	1.39722	2.70296	0.305187	1.50346	1.86791	2.47815	0.934446	1.22183	1.49956	3.13778	0.370745	0.715323	3.54647	1.01708	0.766717	1.5361	2.15587	1.2853	1.4624	1.26802	2.79853	0.898083	0.991278
ENST00000225823	ENSP00000225823	ENSG00000108684	ASIC2	1.02566e-06	0	0.456562	0.186422	2.99101e-05	12.3198	0	0.574917	0	1.5844e-05	2.67332e-09	0.163833	0	2.16899e-05	0	1.60396e-05	0.0124617	0.0654395	0.152197	1.09906e-05	0	0.212041	0.642599	0	2.52786e-05	0.142084	1.39169e-05	1.31073e-05	2.8608e-09
ENST00000225831	ENSP00000225831	ENSG00000108691	CCL2	93.1363	192.773	42.2362	31.0757	31.8371	9.26955	24.9948	9.84226	260.129	120.202	21.0332	38.981	23.0215	112.52	96.065	11.0583	23.4281	75.0765	15.8969	115.038	14.0799	22.1647	26.5099	42.2187	45.8602	12.371	3.06262	9.50313	120.858
ENST00000225842	ENSP00000225842	ENSG00000108702	CCL1	0	0.409626	0.23336	0.273857	0	0	0	0.0974227	0.0910618	0	0	0	0	0	0.291275	0	0	0.122445	0	0	0	0	0	0	0	0	0	0	0
ENST00000225844	ENSP00000225844	ENSG00000181374	CCL13	3.08746	4.24062	0	11.4473	16.6388	4.07831e-06	15.4648	0.0536023	50.008	3.25882	0.707245	1.15063e-06	0	25.01	1.16464	0.130935	6.80678e-06	7.32172	5.08979e-06	2.07472	0.204755	9.38359	5.63172	0.151335	2.89809	1.88746	1.98346e-06	0.931321	8.89028
ENST00000225873	ENSP00000225873	ENSG00000108733	PEX12	5.06611	3.41292	7.91228	3.22896	2.24615	4.70207	2.69753	5.52362	1.17508	3.58846	5.65563	7.79592	3.61544	3.93817	3.7414	7.73223	0.691614	4.08369	5.01188	2.31044	2.56933	3.00885	4.39071	2.51821	2.53734	8.77464	6.1854	4.26369	3.58028
ENST00000225899	ENSP00000225899	ENSG00000108759	KRT32	0	0	0	0	0	0.0278831	1.06057	0.020923	0	0	0	0	0	0	0	0.159014	0	0	0	0.0188429	0.122376	0	0	0	0.0775385	0.0991078	0	0	0
ENST00000225916	ENSP00000225916	ENSG00000108773	KAT2A	3.1769	5.34458	4.08904	5.08916	4.95817	4.69735	3.30451	7.5547	2.31116	5.27661	0.718206	1.78217	0.921489	3.29035	5.92577	5.6806	1.68747	5.07015	6.54355	3.09701	4.89621	3.66201	3.9233	5.02514	5.3726	4.77244	3.19361	3.55461	4.93959
ENST00000225927	ENSP00000225927	ENSG00000108784	NAGLU	11.2444	6.71224	5.83076	7.0537	9.78145	12.6857	5.84718	7.67207	12.317	25.411	4.02516	10.1946	17.3359	13.4472	9.16485	15.5333	10.7237	18.884	19.6049	4.08953	12.7301	7.4179	8.45644	12.3086	12.2834	4.8478	16.7	3.58547	16.6712
ENST00000225929	ENSP00000225929	ENSG00000108786	HSD17B1	0.280418	1.00518e-39	5.48809e-27	0.0171258	0.0221058	1.96361e-79	7.19682e-08	0.182059	0.0439602	7.61822e-44	1.03995e-130	4.30234e-23	2.68179e-38	2.80721e-33	2.43996e-97	0.278391	0.0235053	30.4338	1.42816e-12	6.83444e-43	0.315754	2.14115e-51	1.11576e-63	4.65499e-36	7.67017e-14	1.26947	9.42725e-69	1.36455e-14	7.64573e-56
ENST00000225941	ENSP00000225941	ENSG00000108798	ABI3	4.40402	8.93925	1.34179	2.53239	4.86986	2.56013	1.25439	2.89318	3.66344	4.68611	1.98285	2.84211	1.05898	6.70477	7.95925	1.32024	0.179798	2.6577	1.86958	1.32559	1.01959	5.72533	2.93751	23.8111	2.41869	0.361284	1.72564	10.0674	4.8625
ENST00000225964	ENSP00000225964	ENSG00000108821	COL1A1	10.2487	136.309	0.585527	15.8984	20.4963	733.977	181.295	12.561	562.68	819.556	31.251	2.96113	2.7677	91.8586	22.9241	247.118	6.51631	219.775	74.8227	17.7789	4.60357	13.0173	125.914	29.5893	39.6181	66.7179	10.9007	8.20097	982.765
ENST00000225969	ENSP00000225969	ENSG00000108826	MRPL27	41.7352	25.2941	28.597	70.2841	43.4841	41.7065	30.6844	48.3838	21.0975	32.2949	41.6693	47.6905	37.8958	24.1587	22.892	25.0981	6.47529	31.3475	25.1824	56.7901	18.5548	27.2733	38.4619	17.501	28.6252	23.2857	37.8211	55.6908	32.3322
ENST00000225972	ENSP00000225972	ENSG00000108829	LRRC59	51.0465	43.0846	25.3758	66.8179	35.7309	42.063	29.2272	30.8263	47.5033	20.2258	9.60429	19.7073	20.9521	37.8996	18.9308	14.2295	13.5536	37.1033	30.2332	40.7928	29.8999	30.442	23.6262	18.7601	50.3901	23.4606	49.1602	38.6121	31.6553
ENST00000225983	ENSP00000225983	ENSG00000108840	HDAC5	2.34154	0.893437	4.57955	0.684437	0.903762	1.49658	1.1443	2.84429	1.38998	2.73295	1.42236	0.666743	0.27333	1.55818	0.927795	4.85607	0.341229	2.07032	1.3837	0.950893	0.955972	0.715451	2.93498	2.25137	1.17769	4.42994	0.941211	0.593293	1.15055
ENST00000225992	ENSP00000225992	ENSG00000108849	PPY	0.772258	0.000432927	0	1.76393	0.000410282	0.271762	0	0	0	8.49235e-06	0.311878	0	0	0	0.287217	0	60.6194	0	0	5.95895	0	0.000378673	0	0.00025453	0.000199693	0.000351634	0	0.168052	0.953186
ENST00000226004	ENSP00000226004	ENSG00000108861	DUSP3	28.8076	20.8207	23.653	17.2101	22.8423	29.034	45.0275	13.3095	29.3451	31.5268	71.215	42.7128	24.4798	32.9603	12.7394	10.2346	7.61723	26.0724	24.2078	31.0042	9.32943	20.312	29.864	23.4239	19.0728	17.8133	31.2512	9.07594	50.3941
ENST00000226021	ENSP00000226021	ENSG00000108878	CACNG1	1.04194	0	0.383111	0	0	0	0	0.436043	0.0590014	0	0.043516	0	0	0	0	0	0	0.0418773	0.697052	0	0	0	0	0.091831	0.0566066	0	0	0	0
ENST00000226067	ENSP00000226067	ENSG00000108924	HLF	7.24362	0.592598	10.6702	1.99553	0.65722	7.23165	9.64093	1.58219	1.20665	5.56023	4.92202	5.83421	15.577	6.98851	0.708128	16.7899	0.465411	0.0873294	6.15344	3.44481	3.66179	0.567683	9.9977	4.155	1.47911	2.22858	13.0131	3.95142	3.77753
ENST00000226091	ENSP00000226091	ENSG00000108947	EFNB3	1.34406	0.50109	12.8372	0.441581	0.178402	14.6974	1.24528	7.14099	0.906333	0.808506	0.210338	0.783851	0.384695	0.80227	0.534679	2.85881	0.414968	0.474957	1.03166	0.480992	0.513755	0.316016	6.45903	0.0804601	0.593906	1.14375	1.16996	0.922961	0.705146
ENST00000226105	ENSP00000226105	ENSG00000108961	RANGRF	3.28828	3.42847	3.48062	6.7258	3.46848	10.8545	4.17785	15.6844	6.62555	5.82378	12.2976	4.20007	5.43497	5.85518	8.88137	7.54568	0.242367	6.61668	5.28381	4.87614	8.52112e-14	3.90878	7.17005	6.27612	4.4865	13.3936	4.35199	7.05449	5.93082
ENST00000226193	ENSP00000226193	ENSG00000109047	RCVRN	0	0.0913094	0.153882	2.30109e-09	2.772e-08	0.0390414	8.20852e-09	0.0146568	0.215314	2.45412e-08	0	0	0	0.0205549	0.0178547	0.0393239	0	0	0	0.0131736	0	0.0303829	0.048564	0.0236517	0.136741	0	0	9.62205e-09	0.0208982
ENST00000226207	ENSP00000226207	ENSG00000109061	MYH1	0	0.00683874	0	0	0	0	0.00316894	0	0.649028	0.038213	0.00355738	0	0	0.0278231	0.0193069	0.0276803	0	0.00741819	0.0283403	0.0185326	0.0176133	0.00683519	0.0298483	0.0944729	0	0.833068	0.00152158	0.00275143	0.00571653
ENST00000226218	ENSP00000226218	ENSG00000109072	VTN	24.2615	1.74346	1.22121	0.148193	2.1768	1.50525	0.413607	0.143968	1.71307	21.4903	38.2069	2.06893	2366.88	1.27633	1.45362	0.691816	3.14198	9.0494	0.423494	0.0678754	0	1.3915	0.764817	1.19999	7.70569	2.61644	0.0566872	0.0843586	1.70653
ENST00000226225	ENSP00000226225	ENSG00000109079	TNFAIP1	16.7108	13.0846	19.7518	12.7435	11.3921	17.8551	23.3035	12.0337	26.5857	22.0219	15.4694	15.6102	13.7616	32.5195	13.3867	12.5964	8.8382	28.299	10.7166	11.853	6.58135	9.8074	14.4314	32.8665	13.1628	16.7995	20.0723	11.6302	22.7335
ENST00000226230	ENSP00000226230	ENSG00000109084	TMEM97	7.13246	2.86971	12.0555	9.42463	8.10954	5.70725	2.86713	11.6595	1.03542	5.63978	1.3925	2.18535	20.675	15.2008	2.5383	11.5179	44.766	2.49216	7.68773	3.71902	0.911229	6.80437	3.99968	2.37066	21.1904	40.3023	3.15791	5.51463	5.69163
ENST00000226247	ENSP00000226247	ENSG00000109101	FOXN1	0	0	0	0.052537	0	0.0256358	3.51423	0.126889	0	0.0493702	0	0.0449339	2.20118e-07	0.0333101	0	0	0.031619	0.053709	0.28679	0.140684	4.0373e-07	0	2.80438e-07	0	0.166336	8.75294e-07	0	3.97735	0.349162
ENST00000226253	ENSP00000226253	ENSG00000109107	ALDOC	1.8793	1.38295	16.7279	0.199421	1.1933	1.94444	0.00017221	0.00123819	2.06104	0.000278647	0.0390821	1.14898	4.27666	0.000243773	1.37915	2.26137	7.01587e-05	0.670706	0.00122029	0.399548	0.00101933	1.00894	3.87723	0.846183	0.000143959	0.00025323	0.33231	1.5735	1.57295
ENST00000226279	ENSP00000226279	ENSG00000004468	CD38	2.76755	11.4123	29.1678	2.32087	1.86934	0.489355	0.754934	3.39778	4.10096	1.45484	0.37446	0.427657	1.23955	4.44565	9.30775	0.263263	0.0641543	0.365389	12.1201	2.03615	0.379901	3.24914	0.432765	11.9168	1.28224	0.264308	0.421881	11.6326	3.90344
ENST00000226284	ENSP00000226284	ENSG00000029559	IBSP	0	0	0	0	0	0.0975174	0.0294459	0	0	0	0	0	0	0	0	0	0	0.0986615	0	0.0218672	0	0	0.0271168	0	0	0	0	0.0497321	0
ENST00000226299	ENSP00000226299	ENSG00000002549	LAP3	8.48326e-05	0.715364	6.4001e-05	3.75278e-05	0.000104672	5.37426e-05	4.5662e-05	4.04613e-05	4.08527e-05	5.05043e-05	5.43959e-05	3.99111e-05	4.23471e-05	7.89899e-05	8.33289e-05	5.75043e-05	5.72111e-05	5.98165e-05	9.28513e-05	3.86377e-05	0.543802	9.33977e-05	4.60603e-05	9.9451e-05	8.61225e-05	0.000111645	4.59373e-05	4.16974e-05	5.87215e-05
ENST00000226317	ENSP00000226317	ENSG00000124875	CXCL6	0.0806364	11.5606	0	0.385865	4.81715	0	0.542404	0.10497	1.40055	10.1479	0.0292832	0.249353	0.176938	1.23577	0.190457	0.0541519	0.675758	0.0290555	1.80922	0.365955	1.12548	6.20233	0.0477381	75.4669	0.831477	0.505985	0	1.40195	18.3395
ENST00000226319	ENSP00000226319	ENSG00000077684	JADE1	1.30733e-19	2.75023e-09	1.4716e-16	5.68551e-20	0.469375	0.0321421	1.0858e-50	4.32067e-14	0.437992	6.68104e-06	1.05345e-20	2.38136e-13	0.485797	0.0212295	6.56786e-12	8.23574e-08	6.6813e-07	9.30707e-05	1.26327e-20	1.20581e-22	0.00627535	0.000265617	3.37219e-17	2.42751e-26	2.57816e-09	1.32457e-08	0.000249036	2.48206e-32	0.42458
ENST00000226328	ENSP00000226328	ENSG00000018189	RUFY3	15.5476	4.32645	59.4468	2.42908	1.94256	4.73679	4.01985	2.27551	2.44794	3.97041	2.04121	2.70497	0.938735	3.83813	5.33627	6.371	0.738748	2.69308	4.88451	4.84598	2.03224	2.74552	7.24289	5.50553	3.32001	10.2776	9.66862	2.42431	3.22135
ENST00000226355	ENSP00000226355	ENSG00000079557	AFM	0	0	0	0	0	0	0	0.111718	0	0	0.0234877	60.9672	370.964	0	0	0	0.131737	0	0	0	0	0	0	0	0	0.165269	0	0	0
ENST00000226359	ENSP00000226359	ENSG00000081051	AFP	2.61214e-18	2.3477e-07	1.43782e-07	0	0.0452773	0	0	0	0	0	0	5.6897e-07	0.226512	0	0	0.113342	0	0	0	2.441e-51	0	0	0	0	0.0520224	8.14618e-18	0	0	0
ENST00000226382	ENSP00000226382	ENSG00000109132	PHOX2B	5.52166	0.450633	0	0.65281	0.354036	0	0	0	0	0.0283864	0	0	0	0.019031	0.0139695	0	0.0286161	0	0.023455	1.16988	0	0.281195	0.149682	0	0.0211467	0	0	0	0.0160694
ENST00000226413	ENSP00000226413	ENSG00000109163	GNRHR	1.05491	0	0.207498	0.0588001	0	0	0.254658	0.0980184	0	0.0417163	1.68711e-20	0.0315646	0	0	0.102894	0.0208007	0	0.0446283	0.0536761	0.0882801	0.0319429	0.0405022	0.0546384	0.0496155	0	0.195542	0.018743	0.184103	0.0236511
ENST00000226432	ENSP00000226432	ENSG00000109182	CWH43	0	0.00025588	0	13.3266	0.169947	1.14973	10.9451	17.5532	0	0	0	6.68083	0.368465	0.000164213	0	0	0	0	30.5713	9.32187	1.16986e-06	0	2.10808	0	4.91827	0	4.18251	0.770638	4.49708e-11
ENST00000226444	ENSP00000226444	ENSG00000109193	SULT1E1	0.794558	0	0.0286763	0.142326	22.3164	0.0819358	0.134596	0.330043	0	0.070685	0	0.119417	15.4681	1.38824	0	0	2.32304e-07	0.0278844	0.15689	0.218199	0	28.869	0.0915242	0	0.894327	0.145839	0	1.28124	9.85512e-08
ENST00000226460	ENSP00000226460	ENSG00000109208	SMR3A	0.0688036	0	0	0	0	0	0	0	0	0	0	0	0	0	0	0.305829	0.047196	0.304012	0.30159	0	135.518	0	0	0	0	0	0	0	0
ENST00000226522	ENSP00000226522	ENSG00000109270	LAMTOR3	16.0769	14.4901	12.6038	17.0403	14.1305	19.7374	19.6031	17.8326	9.2547	13.3979	12.6208	16.7644	5.14919	13.5856	11.688	8.75807	2.59921	16.3989	18.1643	17.8885	9.47118	12.5048	11.01	9.35704	11.4508	17.0585	29.4397	17.2093	15.1263
ENST00000226524	ENSP00000226524	ENSG00000109272	PF4V1	0.102174	0	0	0.118627	1.04316	0	0	0	0.271043	0.56934	0.215595	0	0.147031	0	0	0	0	0.66255	0	0.112334	0	0	0	2.02185	0.257627	0	0	0	0.445254
ENST00000226574	ENSP00000226574	ENSG00000109320	NFKB1	4.62785	15.1279	1.74	9.76133	5.54863	11.4401	7.06958	7.30326	10.8014	7.42314	2.86653	5.31401	2.93292	7.10201	16.4895	7.79884	1.28936	7.74003	3.71597	9.44824	3.23457	5.28295	8.6497	9.60007	5.79654	5.67108	7.66073	18.1709	11.8943
ENST00000226578	ENSP00000226578	ENSG00000109323	MANBA	12.7563	8.0534	5.76999	6.11442	5.76101	8.49529	5.74955	6.82626	10.8942	12.7324	3.37163	12.0436	5.69777	13.2256	10.116	10.3551	2.40908	17.6604	6.47312	5.60817	9.72521	5.93721	8.41324	10.9056	8.05294	3.20043	29.3712	6.05621	8.83139
ENST00000226725	ENSP00000226725	ENSG00000109466	KLHL2	9.366	7.98506	13.7909	3.96518	3.98004	6.36449	9.93747	8.04082	7.96062	6.20339	0.889422	8.6872	6.37116	7.61248	7.77156	2.5098	1.99572	6.66059	6.26309	5.06514	5.96618	3.5282	5.46921	6.55534	6.57538	8.03052	13.3612	6.00116	8.13515
ENST00000226730	ENSP00000226730	ENSG00000109471	IL2	0	0.385675	0	0.14916	0.146276	0.112119	0	0	0	0.0902541	0	0	0	0	0.269582	0	0	0	0	0.478681	0	0.287337	0	0.117825	0	0	0	0.0715754	0
ENST00000226760	ENSP00000226760	ENSG00000109501	WFS1	10.8944	5.45216	10.7203	1.99939	11.1916	30.374	12.3328	13.0024	10.0929	18.9269	8.90729	3.02307	2.42903	33.3527	4.89191	53.802	2.74275	20.5724	20.3252	3.40677	4.53366	6.62967	17.7822	13.8252	11.8828	23.3303	15.5767	1.57963	21.9252
ENST00000226796	ENSP00000226796	ENSG00000109534	GAR1	3.23079	4.29668	3.23059	1.32839	4.19518	2.06846	0.891951	3.41392	2.41097	1.02992	1.3303	0.571977	0.000726721	4.92309	1.85396	4.12272	1.35867	4.61888	4.98294	1.08154	2.64754	4.53761	2.09855	2.98194	3.09306	3.41275	0.62431	3.19298	2.13911
ENST00000226798	ENSP00000226798	ENSG00000109536	FRG1	16.2872	23.7178	24.2546	20.3568	15.558	27.3417	20.6259	25.1794	17.4108	23.2059	14.6919	16.8872	12.6582	22.6088	20.603	21.6835	4.69235	22.2163	14.5126	19.5963	9.88253	12.8471	24.5223	20.216	15.2495	21.5575	21.929	34.0186	26.7634
ENST00000226951	ENSP00000226951	ENSG00000109684	CLNK	8.531e-07	0.378422	8.24344e-07	0.126237	0.127822	0.0846413	0.150651	0.122855	0.0404119	0.123867	0	2.59939	0.000341362	6.62311e-06	1.29713	3.24216e-07	0.0183747	0.1579	1.80962e-05	0.0583289	0.10727	2.2076e-05	0.0580148	0.94508	1.57152e-05	1.14868e-06	0.0242464	0.748794	0.156495
ENST00000227065	ENSP00000227065	ENSG00000109794	FAM149A	1.62188e-32	1.05753e-10	2.11142e-39	1.14428	0.00245986	0.608304	0.510856	4.20674e-05	0.140813	1.05995	1.41734e-57	4.05668	1.30093	0.00489932	1.99706e-05	0.537663	7.4424e-50	1.50842e-39	0.706364	0.293034	9.84612e-06	0.406352	0.691579	0.13938	9.48715e-22	0.416976	3.03746e-43	6.75112e-37	7.3219e-16
ENST00000227135	ENSP00000227135	ENSG00000064199	SPA17	3.98434	3.12061	4.42686	8.49908	2.84749	10.0852	4.70244	119.6	1.70164	5.6119	0.560941	8.544	0.675942	6.98281	1.52187	1.28719	0.747433	3.28315	4.63227	6.54672	1.27987	1.81138	2.8884	1.56138	3.74623	135.795	18.4123	3.73968	3.12753
ENST00000227155	ENSP00000227155	ENSG00000085117	CD82	3.30154	47.5722	23.6389	6.96943	40.9948	5.94192	31.4275	53.2712	11.8105	29.616	6.69373	7.57197	12.2083	32.4526	36.7486	5.67621	4.05206	38.181	17.7402	5.60898	34.6244	44.4978	6.02242	29.5343	31.9845	3.90617	3.6438	34.739	19.251
ENST00000227157	ENSP00000227157	ENSG00000134333	LDHA	1.3229	1.94852	2.35062	21.9538	6.8311	6.09479	7.01887	0.672517	18.9852	2.07895	0.00222368	9.32289	0.777376	0.00605567	0.0785964	0.00251107	1.45746	0.752626	3.01956	7.76523	0.576874	18.6814	0.225378	5.05045	3.41344	2.67873	3.08941	10.7831	0.011115
ENST00000227163	ENSP00000227163	ENSG00000066336	SPI1	5.15878	33.0265	0.000173131	0.816843	5.86055	1.25064	2.34348	0.845327	13.3707	4.93283	0.000419595	0.189031	0.957047	25.3904	8.97546	1.61429	1.44957	6.27691	2.23622	5.03528e-06	1.24168	3.75907	1.56333e-05	23.9392	1.27191	1.28667	0.461782	4.14793	6.52345
ENST00000227214	ENSP00000227214	ENSG00000021300	PLEKHB1	4.3962	4.26268	255.906	9.65473	6.88033	3.71306	2.99717	23.6922	0.653365	11.2556	5.0814	11.1631	0.310227	9.10901	6.8128	1.16128	4.10128	1.01523	6.76638	8.83961	14.7605	5.31266	2.14442	3.23153	14.9766	7.42061	5.83332	5.39297	1.67214
ENST00000227251	ENSP00000227251	ENSG00000109846	CRYAB	0.966955	48.13	1429.21	21.8641	0.00453896	1.08955e-05	6.48314	2.20775e-05	107.556	0.000297864	4101.62	315.499	2.11474e-05	5.9651e-12	3.20509e-17	2.32064e-06	3.87334	14.6276	0.00193095	84.1268	0.0724306	0.00501293	54.2995	3.9817e-12	0.00477757	0.0198125	17.6489	5.64167	25.1251
ENST00000227266	ENSP00000227266	ENSG00000109861	CTSC	49.9807	131.202	4.41606	110.089	64.2194	33.961	40.5357	43.4241	230.874	95.2073	3.41567	162.012	35.0683	173.025	155.621	10.6893	6.69614	127.821	10.3505	44.5754	121.78	47.2261	32.293	110.2	33.3022	19.6019	25.9597	91.6817	101.9
ENST00000227322	ENSP00000227322	ENSG00000109917	ZPR1	0.975904	1.73757	3.72493	1.1966	0.886703	0.959907	0.71069	1.15617	4.29323	0.873125	0.440371	0.839652	0.914925	1.13168	2.29058	0.992894	0.249072	0.398125	1.10921	1.5242	0.34289	1.35761	1.65778	2.29959	1.24022	1.44486	1.13407	1.34233	0.944956
ENST00000227348	ENSP00000227348	ENSG00000109943	CRTAM	0.452307	1.93942	2.44456e-06	0.973479	0.204343	0.148207	0.13448	0.421666	0.368045	1.1453	0.0420719	3.71655e-09	1.40032e-06	1.00905	9.78339	0.287275	2.05599e-09	0.482698	2.79409e-06	0.25677	2.65602e-06	1.12205	0.12809	3.55801	0.386129	0.122187	1.84312e-06	3.61757	0.835638
ENST00000227349	ENSP00000227349	ENSG00000109944	C11orf63	0.286688	0.000236231	5.82098e-06	3.30385e-06	9.30044e-06	0.130024	0.308955	0.317177	0.053304	0.534669	6.36815e-06	2.2816e-05	5.27274e-06	0.196878	0.0584404	0.286937	7.56124e-06	7.82747e-06	0.00115246	0.00455282	0.331223	0.328779	0.212943	0.0736797	0.217871	5.05554	0.00141073	0.000154471	0.427406
ENST00000227378	ENSP00000227378	ENSG00000109971	HSPA8	270.814	273.18	225.989	138.276	195.962	166.937	216.463	386.293	197.46	127.871	120.993	381.764	160.037	198.609	171.374	130.982	53.8924	135.598	134.699	151.762	88.5898	165.22	121.588	151.871	138.498	200.641	173.991	384.248	209.847
ENST00000227451	ENSP00000227451	ENSG00000110042	DTX4	1.93767	4.04129	13.0778	20.7644	14.2128	4.17024	2.68514	5.17432	6.08504	5.02366	0.608037	4.66003	2.18239	23.7961	6.6821	14.1036	1.52447	17.5587	2.51462	13.076	10.6368	11.9707	4.27156	5.17043	14.8141	2.06067	16.9934	5.69483	8.87041
ENST00000227471	ENSP00000227471	ENSG00000110057	UNC93B1	5.38772	13.7404	1.36566	1.26643	15.2153	3.63504	2.41499	9.30132	8.28347	13.3362	1.19369	0.573409	1.46931	12.3377	14.1471	3.43583	2.38588	6.08025	6.22813	1.02576	14.1434	14.2607	1.35042	22.8413	11.7846	1.05806	1.42003	2.16919	7.56273
ENST00000227474	ENSP00000227474	ENSG00000110060	PUS3	1.9606e-05	0.000495462	0.000275345	1.97333	0.000275142	0.000285147	0.0788476	2.36007	0.000687667	0.000232588	1.69611	0.000424792	3.52347	0.000330127	1.37386	0.669585	0.000237107	0.00025312	0.000398791	0.000236737	2.19587e-05	0.000159302	2.52121	0.000298804	0.000356474	0.000382873	0.000563917	0.000226906	0.00234933
ENST00000227495	ENSP00000227495	ENSG00000110080	ST3GAL4	1.75915	2.00173e-09	0.660717	0.000302148	2.00899e-24	0.676983	1.00627	5.9527e-09	0.686497	1.59308	3.78407	0.272072	1.16433e-11	0.667164	2.97551e-11	2.27278	3.3439e-06	2.21356	3.94904e-16	1.02961	5.40637e-15	4.18136e-16	2.69533e-09	0.464903	4.14015e-09	1.04648	1.74435	0.562211	0.658374
ENST00000227503	ENSP00000227503	ENSG00000168066	SF1	19.7259	28.1063	30.0113	26.7787	15.4364	26.1099	21.6635	36.9691	33.9503	14.8476	10.4526	20.5944	12.4395	18.9877	25.0138	27.4633	5.92927	20.7109	20.5558	19.2157	13.4246	17.3385	36.2143	25.1687	17.6602	30.6417	23.0751	41.3999	25.195
ENST00000227507	ENSP00000227507	ENSG00000110092	CCND1	25.4992	6.0819	16.4556	16.4408	17.686	19.0375	55.9443	47.4792	26.423	13.9498	39.2547	26.3156	13.3023	92.6943	9.87762	8.69425	21.0072	65.5588	38.1237	11.9142	8.60502	11.3579	15.5759	33.5191	37.8733	5.38084	58.3841	14.4393	26.9033
ENST00000227520	ENSP00000227520	ENSG00000110104	CCDC86	14.6737	12.388	6.22168	3.78588	7.72367	12.4464	10.0483	10.8811	15.9058	6.91961	5.22578	3.50527	1.69152	8.86535	8.06762	9.28623	5.87386	8.14341	14.0264	3.11495	4.4303	6.5587	6.77404	7.40605	4.14856	26.0732	5.80559	4.76833	9.26782
ENST00000227524	ENSP00000227524	ENSG00000110107	PRPF19	43.1869	51.0323	49.6254	71.7517	35.0173	64.7055	41.5524	65.1722	25.0969	33.5041	16.189	29.741	25.6672	37.8592	47.8956	61.3075	12.0661	35.61	56.8561	37.73	26.7965	32.5576	47.4453	42.331	30.8004	32.5605	45.3416	70.1401	41.2374
ENST00000227525	ENSP00000227525	ENSG00000110108	TMEM109	21.816	16.9567	6.76901	17.799	13.3146	37.3465	26.3722	34.0468	26.4783	28.1398	13.8493	22.0301	10.1776	43.0094	26.0856	56.8636	4.55225	32.6274	25.8461	14.3769	22.0744	10.6104	49.8007	29.1052	11.4057	11.3505	23.0064	24.9255	32.7668
ENST00000227618	ENSP00000227618	ENSG00000110200	ANAPC15	5.7021	6.86142	4.82086	10.3347	7.76292	8.70113	7.28396	8.43376	4.23872	5.86199	8.19828	2.58911	2.83138	6.89435	6.32589	3.98892	1.97624	4.92935	9.42118	5.85545	5.38943	4.59449	3.42168	3.04675	7.06776	7.07421	9.52107	9.72881	12.3164
ENST00000227638	ENSP00000227638	ENSG00000110218	PANX1	6.90219	11.2327	8.48175	4.55609	4.68512	11.0286	8.14424	3.5015	18.4839	6.56495	4.3912	6.46777	7.28997	7.52179	6.21757	7.18471	1.76801	9.4281	5.14712	6.19618	3.34684	2.53933	5.56119	4.62165	4.76624	14.396	10.418	5.42075	13.5011
ENST00000227665	ENSP00000227665	ENSG00000110243	APOA5	0	0	0	0	0	0	0	0	0.0176152	0	0	0	127.181	1.74085e-08	0.0476274	0	4.83997e-08	0	0.0380851	0	0	0	0	0	0.133746	0	0	0	0
ENST00000227667	ENSP00000227667	ENSG00000110245	APOC3	0	0.00360223	0	0	425.389	0	0	0	0	0	0	11.1676	8730.01	0	0.012687	0	0.00260312	0.00257378	0	0.00143043	0	707.393	0	0	0	0.00454885	0.000647494	0	0
ENST00000227752	ENSP00000227752	ENSG00000110324	IL10RA	10.6028	45.3579	1.87743	8.34329	3.91986	2.12468	3.95715	2.44749	23.4055	17.0123	1.20491	1.68849	6.71805	19.5249	41.0311	4.34893	0.667019	10.0536	1.74405	7.6135	1.14153	9.74448	4.35628	48.3747	6.23811	2.1462	1.00419	20.0702	17.6487
ENST00000227756	ENSP00000227756	ENSG00000110328	GALNT18	4.52601	3.11433	7.39663	2.04476	2.01198	7.99295	6.3358	3.00416	7.2068	18.5564	14.9912	14.0596	1.96244	35.396	3.57107	2.41297	2.74317	29.8715	6.55552	3.59526	2.41302	1.9338	9.39964	2.0813	1.9503	13.2031	24.364	1.95775	15.8075
ENST00000227758	ENSP00000227758	ENSG00000110330	BIRC2	21.7733	21.7805	13.2707	15.3867	13.0442	21.0428	12.4343	18.2688	13.964	18.0941	6.37641	16.8056	12.8676	17.1762	23.2999	14.9012	4.48246	17.9236	12.5789	15.8615	8.30352	16.4241	14.774	13.9446	13.7263	28.3244	20.3076	17.3663	19.3484
ENST00000227868	ENSP00000227868	ENSG00000110435	PDHX	16.9684	10.1267	15.5352	16.1521	12.9213	12.0369	10.9894	11.2168	12.5837	9.79294	49.4071	15.7415	13.2598	8.55145	7.70968	7.72803	4.76596	13.6948	13.5527	14.373	9.04373	10.7415	11.7957	6.98989	10.7449	23.0572	16.2301	10.9269	12.6217
ENST00000227880	ENSP00000227880	ENSG00000110446	SLC15A3	0.00195738	4.39255	0.432392	2.75935	0.866012	1.59856	0.707925	2.31863	7.90733	5.51877	0.798079	0.433094	2.44269	6.89908	0.00992993	6.50416	0.222702	8.1925	0.288756	0.875169	0.794893	1.02468	2.74171	5.91593	1.32081	0.274489	0.376958	3.56221	0.0111325
ENST00000227918	ENSP00000227918	ENSG00000110484	SCGB2A2	0	0	0	0	0	3.15102	0	0	0	0	0	0	0	0	0	0	0	0	0	0	0	0.258626	0	0	0.204445	0.502835	0	0.136253	0
ENST00000228027	ENSP00000228027	ENSG00000062282	DGAT2	1.55314	15.3041	1.52541	8.43101	7.56664	0.0027997	12.998	1.01455	110.239	2.80472	2.5239	2.16634	208.421	3.35959	1.89296	0.936979	1.27878	0.791456	1.07118	4.81308	8.52315	8.8039	3.4388	4.17123	10.2599	15.6923	5.02398	11.3946	2.17136
ENST00000228136	ENSP00000228136	ENSG00000110696	C11orf58	63.3543	68.3077	54.0428	41.367	34.0293	94.5692	61.5412	81.2526	41.4163	46.9302	46.8166	64.849	40.8427	65.5705	62.6555	73.1572	13.6885	61.4307	66.9757	46.2298	29.5357	35.0029	66.0616	56.7852	44.5805	69.1371	108.643	71.3958	58.7005
ENST00000228140	ENSP00000228140	ENSG00000110700	RPS13	17.1728	17.0452	2.34534	31.3535	15.8917	58.9202	59.4598	22.9728	18.4105	60.8662	29.3539	6.49688	5.95025	0.000162073	88.9526	56.2918	15.0887	29.9146	20.141	13.2506	13.9583	15.5256	22.3538	16.1129	8.42721	11.2508	53.523	55.2861	53.2203
ENST00000228226	ENSP00000228226	ENSG00000257017	HP	2.27262e-05	0.309714	4.80672e-19	2.93824e-19	0.201993	0.000987738	0	0.0305471	2.05828e-14	3.80016e-47	0	1.37397e-16	287.09	1.57828e-15	3.71056e-12	0.22706	0.039103	0.000722333	0.0273664	1.14186e-16	1.02375e-07	0	7.45892e-25	1.86146e-07	1.00223e-62	5.02396e-06	7.53195e-07	2.64513e-16	0.180406
ENST00000228251	ENSP00000228251	ENSG00000060138	YBX3	3.35149	10.0896	2.31489	5.58983	3.83833	12.457	12.6831	22.8549	45.8538	14.0021	31.4821	4.88429	0.927267	4.78161	6.27077	19.5379	4.42308	15.1279	4.53032	5.5578	6.03386	0.502083	21.3691	10.905	3.29067	39.51	3.94111	6.39512	16.5973
ENST00000228264	ENSP00000228264	ENSG00000013573	DDX11	0.408895	4.55252	1.97627	2.6176	1.09096	2.36634	1.82623	3.10254	0.710259	2.92321	0.763608	0.0925701	0.298807	0.848802	5.4684	3.38492	0.642208	1.05284	4.00248	3.83621	0.95989	5.53882	0.945411	1.56995	2.10869	2.84413	0.46642	3.55303	2.64684
ENST00000228280	ENSP00000228280	ENSG00000049130	KITLG	1.68696	4.21298	1.95571	5.67787	3.14867	9.23659	8.70046	0.935633	3.45319	7.60054	0.868445	3.66331	0.212026	10.897	2.10126	2.611	0.439156	6.41597	4.87343	4.89272	3.45367	2.90914	13.5744	1.65936	10.9561	4.06363	2.19778	2.72789	7.52162
ENST00000228284	ENSP00000228284	ENSG00000075856	SART3	7.10785	5.3086	4.8892	6.52861	4.08344	10.7096	8.34567	11.6913	4.45945	6.65233	3.73996	8.32428	2.75705	6.63244	11.1056	8.63657	1.6979	6.70078	6.21233	9.50329	2.88179	6.82638	11.4785	8.84577	5.13728	11.9666	11.0267	12.1398	6.88038
ENST00000228289	ENSP00000228289	ENSG00000090612	ZNF268	1.38055	6.54027e-05	2.21913	0.958737	0.978114	2.85865	1.26676	4.03108	0.675141	1.21289	0.420913	1.81497	1.26709	0.770372	1.43586	3.66325	0.783357	0.773924	1.46939	0.786162	0.345438	1.11612	1.83846	0.741145	1.71967	1.96058	3.01424	0.738808	1.56454
ENST00000228306	ENSP00000339027	ENSG00000089157	RPLP0	44.7646	101.365	24.5552	33.8322	86.6814	64.2361	69.4073	71.7521	28.8439	57.301	18.341	12.234	25.8116	49.8109	72.0075	109.002	32.7124	47.3941	39.2375	13.6091	33.0669	82.3053	29.2278	45.5401	47.809	27.8397	52.0858	41.9259	56.3442
ENST00000228307	ENSP00000228307	ENSG00000089159	PXN	1.62236	0.0146246	0.0202983	0.000116109	0.000313379	1.04854	9.15045e-05	8.54887e-05	0.000162356	9.06003e-05	2.28159	6.2161e-05	0.0162043	0.000451434	0.00085838	0.385282	2.93157e-05	1.82598	0.000573358	9.64913e-05	0.199485	0.0828712	0.000118559	0.0402515	0.242684	0.000364265	7.28429e-07	6.71425e-05	0.000464185
ENST00000228318	ENSP00000228318	ENSG00000075415	SLC25A3	0.58573	0.386176	0.136371	0.0877052	0.28663	0.21598	9.73419e-15	0.214885	4.25193e-17	1.99042e-43	2.53123	0.291593	0.00205927	0.470355	2.94225e-24	3.07439e-24	0.185359	2.17489e-40	0.326562	2.56454e-16	2.74777e-41	0.188278	0.125619	1.15221e-34	1.00515e-54	0.383737	7.28916e-17	7.38571e-23	1.729e-44
ENST00000228347	ENSP00000228347	ENSG00000013503	POLR3B	4.17184	3.10419	3.23411	3.41459	2.37587	4.57839	4.39776	5.52414	1.30763	2.34964	1.28798	6.40285	3.75755	3.59314	3.37966	4.76329	0.851011	3.60941	3.2973	1.94878	2.41164	0.514839	1.11098	1.58894	0.77703	3.66794	6.69194	2.83189	3.09478
ENST00000228425	ENSP00000228425	ENSG00000110841	PPFIBP1	11.1936	5.52657	3.326	4.84987	3.647	10.9372	6.35189	9.0268	9.85781	5.35496	10.4348	12.6889	4.3581	13.8791	4.99278	34.7076	1.96698	19.9905	7.41471	7.55703	4.78258	4.69368	10.9468	11.6984	11.3356	9.46821	15.583	3.07769	10.8694
ENST00000228434	ENSP00000228434	ENSG00000110848	CD69	8.21684	45.125	0.512249	7.98336	8.48867	6.18092	4.07834	2.43485	6.97202	14.4878	0.240818	1.31805	6.30041	13.5726	70.3697	0.914673	0.222578	2.94479	2.15786	26.8032	0.717185	5.86559	7.42698	20.9614	5.6619	1.24892	0.484445	61.0566	11.9744
ENST00000228437	ENSP00000228437	ENSG00000110851	PRDM4	7.24283	9.27464	8.74645	14.9358	8.15495	12.9912	11.7255	12.8487	9.83542	8.87077	3.80119	17.751	2.60789	9.4223	11.1297	10.5276	2.14922	9.20223	8.79145	12.2655	4.95556	9.64815	12.6599	8.98657	9.05769	11.7469	8.46279	10.9918	10.1409
ENST00000228438	ENSP00000228438	ENSG00000110852	CLEC2B	4.64423	13.7072	0.339149	4.58923	3.61437	6.23539	6.14103	2.01181	8.47207	12.82	2.97108	1.37785	3.62842	14.7117	16.2621	15.1144	0.383098	9.73651	1.69617	5.50805	1.43493	4.43929	8.09605	12.6016	3.93401	2.58829	1.79242	10.1432	16.198
ENST00000228463	ENSP00000228463	ENSG00000110876	SELPLG	7.82678e-08	0.396014	0.133146	1.17534e-08	4.91032e-12	1.48089e-11	0.312296	2.32618e-08	3.97996e-11	0.117143	1.70715e-07	1.69992e-06	1.09177e-08	0.738175	0.30708	5.88031e-10	0.116843	4.10385e-10	0.261009	2.16356e-08	6.6808e-09	1.71514e-18	3.11471e-07	5.60077e-09	8.52782e-10	2.46724e-10	9.64386e-07	0.0627349	4.41237e-05
ENST00000228468	ENSP00000228468	ENSG00000110881	ASIC1	3.54695e-09	2.36182e-44	0.649233	7.67279e-07	9.08916e-29	5.39824e-09	2.02571e-09	6.67004e-07	0.0510855	2.64545e-05	6.52467e-17	2.50622e-36	7.20483e-14	2.00441e-05	0.0558462	1.98056e-15	1.56164e-05	1.10417e-11	0.196336	2.06246e-07	5.6805e-25	2.12018e-18	5.32415e-06	1.80399e-05	6.75475e-13	0.195967	4.72046e-08	1.23863e-05	0.0937679
ENST00000228476	ENSP00000228476	ENSG00000110887	DAO	0	0	2.21635	0.649764	3.85983e-47	0	0	0	3.05125e-08	0	0	67.1904	49.4664	7.81022e-11	1.85214e-08	0	0	0	0	1.45604	0	0	0.206198	0	0	3.31269e-08	1.58759e-08	0	0
ENST00000228495	ENSP00000228495	ENSG00000110906	KCTD10	14.5393	14.5639	8.24479	21.9953	9.08336	30.4541	22.5397	10.5317	25.997	19.2273	6.934	14.8329	3.11885	22.9526	11.7328	13.0882	1.9901	20.2417	18.0697	20.8286	4.64065	6.05272	26.2236	18.6404	8.54573	10.8577	18.951	13.5076	25.711
ENST00000228506	ENSP00000228506	ENSG00000110917	MLEC	70.3858	29.4772	25.7602	124.274	57.7509	38.9795	19.1307	55.8918	27.6602	36.1988	19.4376	63.4922	21.7023	36.0163	19.5203	35.0238	7.86311	37.4015	40.619	63.7717	28.3646	50.1918	41.8433	18.8381	37.9824	33.0864	100.854	26.4227	26.4555
ENST00000228510	ENSP00000228510	ENSG00000110921	MVK	8.56084	4.09135	4.99317	5.40037	5.4303	4.34378	9.04462	4.06343	1.85127	3.31021	3.24649	4.72555	16.1459	8.13489	3.2899	4.83164	1.82434	3.34497	8.02385	2.19457	3.45665	3.11639	2.85093	2.0735	5.60282	7.91767	3.66169	2.76109	3.1277
ENST00000228515	ENSP00000228515	ENSG00000110925	CSRNP2	9.29315	5.79686	12.5718	4.50886	4.01767	16.4568	6.00852	5.3092	10.3674	10.3135	4.49808	6.93878	1.83371	6.15566	7.29521	10.1043	1.54688	8.19024	6.57597	6.74006	2.25597	2.61963	10.831	6.93218	4.8027	22.1389	22.2441	5.27518	10.1738
ENST00000228534	ENSP00000228534	ENSG00000110944	IL23A	0	1.79271	0.214806	0.0915791	3.16967e-23	0.13656	2.53289	8.73776e-31	0.302832	0.380067	0.135845	9.49064e-28	2.88566e-30	0.439826	4.07113	0.395003	9.06664e-07	0.144712	0.32176	0.252331	0.154247	0.262962	0.0897219	1.44993	0.257775	2.6141	0.117159	3.03091	3.56979
ENST00000228567	ENSP00000228567	ENSG00000110975	SYT10	0.652591	0.0776839	0.435104	0.201359	0.162199	0.0386792	0.0177595	5.92426	9.24574e-08	0.0184881	0	1.0669	0.283754	0.0267924	0	0.0568071	0	0.0419176	0.229293	0.418291	2.11237e-07	0.0372373	0.0168116	0	0.504001	0.190477	0	0	0.0105049
ENST00000228606	ENSP00000228606	ENSG00000111012	CYP27B1	1.82555e-06	1.65227	2.4346e-13	0.419138	0.215514	0.000188308	0.000100109	4.8106e-05	0.796859	0.000149487	0.00020545	0.00015316	1.94295e-35	9.20546e-05	0.000101359	0.000223603	0.34614	2.56537e-05	0.176499	0.34116	3.87125e-05	0.000414508	0.000119757	0.000250015	0.409427	0.000408942	3.15889e-05	0.000148055	0.196276
ENST00000228641	ENSP00000228641	ENSG00000111046	MYF6	0	0	0	0	0	0	0	0	0.0737757	0	0.143382	0.101315	0	0	0.0665845	0	0	0	0.0531626	0	0	0	0	0	0	0.121436	0	0	0
ENST00000228644	ENSP00000228644	ENSG00000111049	MYF5	0	0	0	0	0	0	0	0	0	0	0	0	0	0	0	0	0	0	0	0	0	0	0	0	0	0	0	0	0
ENST00000228682	ENSP00000228682	ENSG00000111087	GLI1	1.52357e-14	1.36698e-06	1.10154e-20	1.52437	0.984557	9.03719	0.0878751	1.49057	1.83793e-36	0.985363	7.40508e-21	6.05443e-20	1.68162e-37	0.492773	0.343932	0.179834	4.8208e-19	0.214961	1.16247	0.56192	3.56132e-06	1.43691	0.932117	6.10119e-20	1.25846	3.98231	0.0403432	0.331644	1.05353
ENST00000228705	ENSP00000228705	ENSG00000111110	PPM1H	2.20208	0.903352	7.3376	3.11359	3.03039	7.76004	0.497214	6.04298	0.633267	6.4618	1.1232	10.9575	2.3095	3.16949	0.951164	3.76469	0.809365	3.54802	18.7491	2.23614	1.55278	1.80829	3.31331	0.85205	4.47173	1.36066	5.79502	1.51988	1.65733
ENST00000228740	ENSP00000228740	ENSG00000111144	LTA4H	54.2347	59.6279	14.1261	45.5084	68.5241	36.6547	64.7908	56.3654	24.5284	47.2661	15.6965	33.8641	19.3645	129.99	53.8463	71.9949	8.65277	20.4922	28.8827	22.2008	15.5841	62.6791	42.3218	37.5859	29.391	16.221	43.8526	74.6664	40.7442
ENST00000228741	ENSP00000228741	ENSG00000111145	ELK3	11.5282	28.2802	3.52311	8.9115	6.23459	28.7134	28.47	9.80825	28.7054	26.6686	10.245	8.9021	4.28304	29.3783	27.8906	11.9388	1.92233	24.9819	11.0042	11.5362	3.87967	6.48407	35.7128	33.852	9.8911	13.3391	13.337	28.7657	32.3027
ENST00000228799	ENSP00000228799	ENSG00000111203	ITFG2	9.54968	7.52709	6.86208	13.0983	7.61361	14.1591	6.2404	15.1825	4.91694	9.10851	4.23578	7.12103	2.80065	10.9671	14.9568	20.0808	4.05014	10.8266	9.07539	11.1071	10.1736	6.1375	16.2657	13.1149	11.3012	5.47866	22.8888	10.0949	8.92841
ENST00000228811	ENSP00000228811	ENSG00000111215	PRR4	3.33984e-25	1.41486e-43	5.65505e-06	0.0765787	0.716094	2.90045e-14	1.09459	4.64136e-23	1.87971e-17	2.32402e-14	7.3502e-07	1.02249e-07	9.44216e-60	4.43734e-19	4.00718e-19	1.13762e-19	1.3209	1.11796	2.69857	3.54355e-17	3438.62	3.32242e-18	8.91471e-08	1.43541e-11	170.521	2.09312e-22	4.39199e-07	1.25969e-07	1.34428e-07
ENST00000228820	ENSP00000228820	ENSG00000111224	PARP11	2.14465	1.30246	1.82243	1.55557	1.99618	2.98049	0.880065	1.65655	0.923849	1.47107	0.452084	1.53829	0.516719	1.56654	3.51078	3.93293	0.16536	0.358155	4.46686	1.0368	1.10469	0.765098	1.6887	2.36282	1.08093	4.80689	2.14971	2.25233	1.61699
ENST00000228825	ENSP00000228825	ENSG00000111229	ARPC3	74.0725	160.944	32.4359	116.124	81.8688	73.183	94.0664	78.2132	68.0975	86.4637	33.4187	68.8905	44.4757	112.855	127.587	33.2471	13.0044	82.1645	68.9026	71.5326	25.8311	73.5739	49.7881	93.9381	71.5049	46.0965	59.6654	195.873	107.18
ENST00000228827	ENSP00000228827	ENSG00000111231	GPN3	14.1961	12.59	10.4358	9.58747	6.44909	20.2693	11.9797	17.6547	11.7347	11.472	15.4812	19.8946	12.6607	16.1703	13.77	17.1054	2.7289	18.775	17.3815	9.12202	10.5675	6.30015	11.0755	10.1522	9.07019	34.6418	20.893	13.3356	12.0365
ENST00000228837	ENSP00000228837	ENSG00000111241	FGF6	0	0	0	0	0.148648	0	0	0	0	0	0	0	0	0	0	0	0	0	0	0	0	0	0	0	0	0	0	0	0
ENST00000228841	ENSP00000228841	ENSG00000111245	MYL2	0	1.93801e-05	0	0.0533143	0.264314	6.24601	4.62043e-06	0	1.1799	1.88996	26089.9	0	0	0	9.54759	0	0	1.39571e-05	16.2625	0	0.2211	0	9.49967e-06	0.0812524	1.84713e-05	0	6.96955	0.222284	3.3093
ENST00000228843	ENSP00000228843	ENSG00000111247	RAD51AP1	1.33195e-05	1.43719	0.20569	1.30124	3.11729e-09	2.64862e-05	0.445514	0.154826	0.12873	3.82108e-05	3.20655e-05	5.9026e-06	0.00022338	1.31775e-05	1.49735	6.70902e-05	3.98075e-15	0.193855	0.00019075	0.712005	0.000196889	0.000118202	0.323763	0.737756	1.61235e-05	2.5731	0.268276	0.902114	0.000116273
ENST00000228850	ENSP00000228850	ENSG00000111254	AKAP3	0.732135	0.00581339	0.00322906	0.343728	0.00529613	0.0028169	0.000105989	0.881769	0.226652	0.563541	0.511752	1.13721	9.94321e-05	0.548869	0.000427409	0.688763	0.00108159	0.387496	0.0047714	0.00192515	0.00444833	0.00557926	0.513696	0.00011378	0.00432937	7.16485	0.00100154	0.000692493	0.0012744
ENST00000228862	ENSP00000228862	ENSG00000111266	DUSP16	2.03861	1.16689	0.304435	0.24946	0.562715	0.0385049	1.62223	1.21206	0.655046	0.883585	7.90958e-06	0.358581	0.655802	1.15803e-05	1.02016	1.05801	0.433746	1.48895	1.92369e-05	0.276266	0.3505	2.14182	0.814181	0.605041	1.08958	0.538144	1.16898	0.257563	2.21647
ENST00000228865	ENSP00000228865	ENSG00000111269	CREBL2	140.987	31.9501	17.0258	20.9303	18.71	15.7264	18.5762	28.6197	29.8436	28.5288	10.9164	39.5927	22.7752	25.4729	31.6282	30.8925	5.77702	17.4674	25.4997	18.5346	11.0534	17.2292	19.1865	27.66	21.224	24.3226	51.6415	24.0704	28.7171
ENST00000228872	ENSP00000228872	ENSG00000111276	CDKN1B	33.6919	39.1461	36.8214	19.5369	32.8014	26.0249	14.1464	23.9662	10.6966	28.9581	13.4432	22.7167	13.0498	28.6032	41.7788	49.6261	5.55018	27.7048	30.9283	30.7807	15.7023	27.9474	30.4475	34.1696	17.4894	30.9799	18.7638	27.7004	27.6205
ENST00000228887	ENSP00000228887	ENSG00000111291	GPRC5D	1.49324e-05	2.1281e-05	0	0.197196	1.98238e-05	0	0.156745	7.96338e-06	8.79586e-06	1.27771e-05	0	1.05672e-05	8.97107e-06	1.8132e-05	8.94919e-06	0.20051	1.36658e-05	1.42405e-05	0.756282	2.02705e-05	2.17278e-05	3.18146e-05	0.181324	2.00356e-05	0.463404	3.13303e-05	0.190562	1.96215e-05	1.69011e-05
ENST00000228916	ENSP00000228916	ENSG00000111319	SCNN1A	7.02404	1.08455	9.54459e-42	45.5707	7.2622	12.2252	21.1648	58.939	8.7677e-05	16.3252	0.000122894	57.2282	0.318455	22.1567	7.22458e-05	1.47829	6.47086	0.751871	14.9285	22.5895	8.89452	6.0738	4.23842	0.205645	26.884	1.17112	7.90498	8.77996	6.56587
ENST00000228918	ENSP00000228918	ENSG00000111321	LTBR	10.8049	13.3497	0.0837159	5.46208	16.9392	12.2714	7.43312	5.95345	12.4126	14.8305	3.96424	4.65587	8.62033	19.8925	2.98797	8.75116	5.55581	16.5748	23.1716	5.85942	18.158	9.02254	6.70148	6.9377	14.6426	4.14687	5.53275	2.13602	11.9817
ENST00000228922	ENSP00000228922	ENSG00000111325	OGFOD2	2.69748	1.97047	1.98563	0.791876	2.9306	2.3885	0.871842	5.52435	0.59583	2.79089	0.463284	0.441289	1.03843	2.6343	2.06732	3.8742	1.3767	2.94169	3.15999	0.25304	2.44342	4.94274	0.533655	2.99601	1.92711	4.0967	0.879823	9.95565e-20	1.43679
ENST00000228928	ENSP00000228928	ENSG00000111331	OAS3	5.86842	11.8551	3.46031	9.06547	4.94965	4.27931	5.0163	7.29798	8.25708	7.89018	4.55979	2.34909	2.63928	13.5105	10.1136	3.76198	0.54788	15.1192	2.41582	4.33724	41.6774	6.2214	7.28648	15.9712	8.18381	2.25855	2.06068	6.58903	9.79625
ENST00000228936	ENSP00000228936	ENSG00000111339	ART4	0.877652	0.277374	0.00917264	0.378625	0.108956	0.172751	0.358095	0.108225	0.690481	2.33339	0.77765	0.933576	10.1323	1.23509	3.95446	0.296747	0.334778	3.39328	0.122501	0.37259	0.0250176	0.0807566	0.275805	7.24392	0.0710102	0.135018	0.250286	0.951965	0.265577
ENST00000228938	ENSP00000228938	ENSG00000111341	MGP	208.256	48.4908	0.952651	122.547	13.3313	158.517	117.793	13.4527	256.202	521.996	98.3191	9.65398	1.82208	259.89	29.0685	97.296	20.4644	47.072	192.093	141.368	364.78	10.5458	419.79	25.2342	16.0631	59.2548	37.6067	20.7664	553.443
ENST00000228945	ENSP00000228945	ENSG00000111348	ARHGDIB	72.8427	460.287	19.1229	112.859	53.4371	53.9145	47.0746	60.184	195.913	123.737	45.3859	49.5806	46.2329	227.162	616.736	26.5128	5.21399	117.421	37.1937	77.1416	37.2178	64.3292	78.9035	375.512	40.541	17.9545	65.6212	882.566	210.987
ENST00000228955	ENSP00000228955	ENSG00000111358	GTF2H3	0.413874	1.39304	0.00101054	4.95901	1.38988	0.000299124	1.82099	6.50173	0.0675646	0.506172	1.16498e-23	2.43363	1.48713	0.00477959	0.00145798	1.74332	0.0700927	0.460636	0.126048	2.35382	8.68164e-17	1.35932	2.40006	3.55483e-10	0.00394606	3.97732e-06	0.811113	3.237	3.0362
ENST00000229002	ENSP00000229002	ENSG00000111404	RERGL	0.507195	9.34495e-17	0.320048	1.32427	3.8606e-06	1.10944	1.17911	0.734955	1.03775	0.217115	0.199174	1.9871	1.95254e-26	1.00861	0.136304	1.24951	3.96349e-10	9.37363e-13	0.659047	3.96016	1.1007e-11	0.389662	1.92739	1.28599e-06	0.99944	0.601169	0	2.4956e-17	3.01607
ENST00000229003	ENSP00000229003	ENSG00000111405	ENDOU	0.0748073	9.1814e-23	1.25283	0.184026	0	0.147989	26.3449	0.409737	0.566276	0.284437	0.182476	0.0697534	0	0.0652558	0.0753947	0.486841	0	2.6586	0.0337771	0.175652	0.186326	0.101599	0.374353	0.0685294	8.47681e-50	0.047026	0.599343	9.45857	0.107872
ENST00000229022	ENSP00000229022	ENSG00000111424	VDR	0.00960404	2.40586	4.69994e-05	4.95166	1.63313	7.84958e-06	0.563116	1.42917e-05	1.26656	0.493531	4.72527e-06	0.521474	2.73889e-05	3.41115e-05	1.99363e-05	1.0868e-05	1.44591e-05	2.3466e-05	1.13958e-05	2.49188	5.40299e-05	0.910435	0.360781	2.97162e-05	0.305952	7.04753e-05	2.85542e-05	1.33168e-05	0.000278843
ENST00000229030	ENSP00000229030	ENSG00000111432	FZD10	0.0393645	0.0776405	0.264427	0.0552875	0.0500105	0.8839	2.83252	0.215501	0.214929	0.545861	0.116862	0.0344915	0.00523937	0.306198	0.204582	0.223851	0.00656636	0.000601076	0.861453	0.115634	0.251993	0.129217	0.417386	0.0315809	0.116554	0.11224	0.117074	0.447391	1.61818
ENST00000229134	ENSP00000229134	ENSG00000111536	IL26	0	0.182662	0	0.17552	0.0902429	0	0.429862	0.0385859	0	0.101874	0	0	0	0.0607874	0	0	0	0	0	0.173703	0.0743939	0.0907603	0	0.056061	0.0691644	0	0	1.38168	0.523391
ENST00000229135	ENSP00000229135	ENSG00000111537	IFNG	1.33527	8.55212	0.0445849	0.0593851	0.231543	0.0443196	0	0.032732	0	0.899373	0.183537	0.193286	0.17162	1.09999	5.15339	0.286392	0.0408844	0.483299	0.13289	0.471564	0	0.0780437	0.0732364	0.625342	0.415191	0.0754499	0	0.636506	0.341636
ENST00000229179	ENSP00000229179	ENSG00000111581	NUP107	0.173861	0.441152	0.392845	0.163544	0.207746	0.281954	0.119735	0.501704	0.30706	0.207796	0.0938492	0.454851	0.0468967	0.388677	0.357039	0.65096	0.0694221	0.349379	0.263353	0.365462	0.087457	0.273945	0.658431	0.290567	0.144224	0.991317	0.178463	0.19933	0.126058
ENST00000229195	ENSP00000229195	ENSG00000111596	CNOT2	0.000101213	1.65648	1.98141	0.213905	0.000532137	0.379824	0.666639	0.385598	1.88938	0.844199	6.09879e-05	5.74156e-05	0.000148982	1.26428	1.28711	2.29926	0.408631	0.661094	0.929823	5.94844e-05	0.704503	0.0167124	0.963546	1.23522	1.16077	2.54039	0.323301	0.2699	0.337732
ENST00000229201	ENSP00000229201	ENSG00000111602	TIMELESS	1.98919	9.25484	1.33023	8.01192	2.70534	5.00094	3.33685	3.34349	1.00299	1.79859	0.0702009	2.59286	3.17956	3.48714	6.16046	0.62309	0.382117	3.97825	2.53716	4.38271	1.10063	2.77921	2.84719	4.32361	3.70788	9.08158	4.60046	10.5752	3.08503
ENST00000229214	ENSP00000229214	ENSG00000111615	KRR1	3.62824	3.08739	4.71272	3.11428	1.90764	5.94084	3.42811	4.92152	3.22546	2.31242	2.73479	3.90066	2.28762	3.59076	4.90416	4.6181	0.626678	3.63596	3.1789	3.24655	1.8921	2.3324	4.78878	3.8842	3.03043	3.40596	6.03707	3.49863	2.89991
ENST00000229238	ENSP00000229238	ENSG00000111639	MRPL51	33.3179	35.4447	24.7269	48.377	23.9703	31.1098	23.6825	48.0485	20.3148	25.9777	39.0262	28.9257	23.2915	31.9675	20.8286	25.074	11.4676	24.3866	25.2088	34.1833	18.8145	18.3639	29.0041	22.2945	23.8445	35.7982	33.1087	57.8469	20.8885
ENST00000229239	ENSP00000229239	ENSG00000111640	GAPDH	10.6874	15.7124	12.7929	37.1831	23.6581	29.7009	29.5306	20.9596	12.1075	28.3369	41.4341	195.59	115.63	13.4309	19.4754	15.8017	2.72171	17.273	11.8096	22.4477	8.8962	12.5392	16.2935	8.47081	9.53507	14.7595	23.7049	44.632	33.2747
ENST00000229243	ENSP00000229243	ENSG00000111644	ACRBP	6.50075e-06	1.22544	0.567105	1.34526	2.50146	0.578613	0.000488047	0.577019	1.74607	1.77502	0.126678	0.31157	0.24771	0.641916	2.66489	0.3387	0.000923192	0.979077	0.220848	0.366787	8.68032e-06	3.17796	0.316886	2.43459	0.201352	109.231	3.91178	0.548307	2.39351
ENST00000229251	ENSP00000229251	ENSG00000111652	COPS7A	20.3851	0.0022953	16.7571	3.71272	4.25999	10.0668	7.31756	16.0266	10.3813	12.736	11.0516	6.81262	6.06793	7.1818	4.46054	7.6301	1.48712	9.98571	8.45335	5.02231	9.50507	1.7799	6.91477	7.62186	8.71716	14.5696	7.2224	3.88608	7.20048
ENST00000229264	ENSP00000229264	ENSG00000111664	GNB3	2.16684e-05	1.12857	0.725486	0.416668	0.394295	2.91812e-29	1.43862e-11	0.0330649	0.1622	0.587967	1.1202	0.000613179	1.35889e-07	2.96895e-06	1.04526e-11	0.696471	3.1467e-10	2.92766e-13	0.144091	1.28765e-05	0.506515	0.226075	1.87192	0.141827	5.73194e-06	0.170443	0.147379	0.826678	2.27445e-05
ENST00000229265	ENSP00000229265	ENSG00000111665	CDCA3	7.56906e-26	1.7759	0.00322038	0.00240397	0.0769843	0.54303	0.954959	0.481158	7.70869e-19	1.35049e-08	3.837e-45	1.6724e-42	4.43252e-17	0.584831	4.47814e-05	2.67327e-47	0.0317805	0.391316	1.38956e-30	0.904259	4.85779e-24	0.00178908	2.67031e-38	2.32707e-12	1.05695	1.317e-11	0.179992	3.40573	9.19287e-17
ENST00000229266	ENSP00000229266	ENSG00000111666	CHPT1	37.372	12.9634	14.2346	46.1499	73.2033	13.8134	20.3952	23.5994	14.4562	34.1305	31.2288	46.6499	73.8829	27.0211	13.0456	13.0208	4.75368	13.2558	23.7158	35.8782	41.3365	64.5809	16.0506	15.4875	43.527	15.3514	58.213	15.8668	18.0832
ENST00000229268	ENSP00000229268	ENSG00000111667	USP5	5.8555	1.24723	16.515	2.59303	2.69921	3.85499	3.57196	3.07951	2.33097	2.04201	12.817	1.91106	2.57969	2.10464	2.40621	1.49425	0.399145	2.54351	2.8132	2.30956	0.72984	1.13628	4.00715	1.31379	0.177293	7.8341	2.93583	3.51895	5.59907
ENST00000229270	ENSP00000229270	ENSG00000111669	TPI1	5.53462e-14	0.807214	6.71022e-19	0.0907819	2.74407e-26	0.132339	2.27656e-34	1.80456e-13	2.19084e-08	3.55656e-10	8.8788e-12	3.786e-22	3.55183e-20	1.46857e-15	7.89506e-13	1.03762e-15	3.71084e-31	8.17889e-19	1.26917e-31	4.73987e-20	2.15688e-33	1.05081e-27	1.4283e-16	2.07873e-24	3.20387e-22	6.40108e-21	5.63901e-12	2.38374e-30	5.11528e-18
ENST00000229277	ENSP00000229277	ENSG00000111674	ENO2	33.3548	11.1005	114.617	8.60975	5.8435	7.55621	8.69673	11.1646	1.97659	16.1985	10.6925	5.57463	0.220602	12.8405	16.8193	6.60107	1.96617	5.80607	5.71474	15.8546	0.651798	6.53626	29.89	9.7203	9.68584	6.45361	28.5215	14.6483	17.3081
ENST00000229281	ENSP00000229281	ENSG00000111678	C12orf57	110.498	52.4503	51.2397	39.9406	57.0613	146.954	45.4612	85.8706	42.1821	166.812	114.723	14.8798	23.0613	111.2	163.146	421.626	42.2524	74.3395	130.949	25.0809	67.1531	41.6459	59.936	56.2867	67.3655	35.032	91.9905	25.6532	139.45
ENST00000229304	ENSP00000229304	ENSG00000111701	APOBEC1	0	0.00216256	0	1.51935	26.8077	0	0	0	0	0.000919838	0	0	0	0	0	0	0	0.00123538	0	0	0	30.6285	0	0	0.0012078	0	0	0	0
ENST00000229307	ENSP00000229307	ENSG00000111704	NANOG	0.00665901	0.0350725	0	0	0	0	0	0.00628673	0.00598509	0.00790963	0	0	0	0.0108346	0	3.22707e-24	0	0	0.0291349	0.005663	0	0	0	0.0592863	0.079559	0.0987215	0.00475748	2.28218e-09	0.0089425
ENST00000229314	ENSP00000229314	ENSG00000111711	GOLT1B	19.7758	14.8586	13.2745	9.601	7.98144	21.0951	11.194	9.32894	14.9569	9.69215	7.9431	11.4984	5.74448	13.6051	12.8265	7.31412	3.2299	19.3397	14.0897	11.8156	8.99861	6.99091	8.57655	9.95963	11.9686	14.1421	19.2755	11.9355	14.7155
ENST00000229328	ENSP00000229328	ENSG00000111725	PRKAB1	4.93479	3.95623	2.4396	1.68309	14.8172	5.5544	0.50009	2.33266	2.17199	5.70987	0.612192	1.32798	1.63855	7.06055	7.36498	4.86546	4.16267	9.67303	5.11422	0.478274	4.29944	9.69878	0.41921	6.79533	6.1103	4.61529	1.0126	0.561561	1.83148
ENST00000229329	ENSP00000229329	ENSG00000111726	CMAS	44.2831	16.0276	18.3518	67.6234	41.9324	24.8378	40.2824	20.361	8.97116	18.5153	21.6906	17.9478	31.6304	16.0735	11.7599	18.4764	7.34657	22.423	29.9736	39.4212	9.47292	40.7608	19.3663	12.9658	21.3468	80.4746	19.3709	21.9542	17.8858
ENST00000229330	ENSP00000229330	ENSG00000111727	HCFC2	6.34769	2.80865	6.43099	2.59518	3.80344	8.50361	5.70578	4.54169	3.31168	4.9042	2.51215	5.41052	2.93682	3.90867	4.82435	6.37282	1.4991	4.72637	6.36038	4.81882	2.01098	4.34925	7.14519	4.0035	4.5538	7.21312	7.02022	2.66486	5.36594
ENST00000229332	ENSP00000229332	ENSG00000111729	CLEC4A	2.08297	27.2418	0.175798	1.89551	1.6436	1.53282	1.37914	0.651953	2.99408	3.40169	0.144435	0.608972	0.641092	5.78806	4.5324	0.789262	5.612e-15	3.15609	1.17996e-15	0.823921	0.431163	1.68505	0.964566	6.45382	0.183363	0.639476	0.393242	4.19161	4.74517
ENST00000229335	ENSP00000229335	ENSG00000111732	AICDA	0	6.09094	0	0.206879	0.0445125	0.0479308	0	0	0.100485	0.354003	0	0	0	9.21779e-08	2.29056	0	0.0154798	0.116502	0	0.333859	0	0.14839	0.0540433	0.366845	0	0.11731	0	9.9706	0.0812076
ENST00000229340	ENSP00000229340	ENSG00000111737	RAB35	10.495	20.3823	12.2936	10.4677	12.049	15.2278	16.9255	10.1052	21.2282	15.8068	5.99286	6.00837	3.78262	16.9585	20.1619	14.2612	3.67319	19.0104	14.2216	10.1128	6.64296	9.58827	13.9197	21.232	13.3299	9.48573	8.08075	14.7022	16.9039
ENST00000229379	ENSP00000229379	ENSG00000111775	COX6A1	66.0076	50.415	53.3316	133.646	140.34	55.0998	83.6492	66.8323	43.2067	83.1495	60.4342	53.6699	69.6217	65.4975	45.3509	32.4065	20.0799	36.8645	76.0709	86.5865	37.4147	90.9316	42.3526	35.0481	54.8337	35.6568	53.3362	59.2665	62.6855
ENST00000229384	ENSP00000229384	ENSG00000257218	GATC	2.63387e-20	3.43367e-53	2.82849e-41	7.80516e-46	8.02224e-24	3.04349e-33	7.52933e-40	3.21831e-44	0.305966	5.21121e-17	4.84769e-35	1.55707e-66	0	3.71468e-34	8.69708e-34	3.04704e-44	1.83735	3.44675e-36	3.71711e-19	9.22793e-57	6.0687e-29	9.50443e-10	9.74455e-38	1.6036e-34	7.18507e-29	1.71697e-55	5.13328e-47	1.65333e-38	5.75182e-40
ENST00000229387	ENSP00000229387	ENSG00000111783	RFX4	0	0	0.000280875	9.32124e-07	0	0	0	9.44027e-07	0.0229601	0.130832	0.0399063	0.0194187	0	0.0169523	0	0	0.0537857	0	0	0.00895408	0	0.0250345	1.15309e-23	0	0.0727038	37.3315	0.203967	0.0101896	0
ENST00000229390	ENSP00000229390	ENSG00000111786	SRSF9	65.9938	65.3118	32.2361	92.6976	51.2227	71.5487	50.2362	87.5772	39.4649	51.3265	14.8323	57.027	37.6322	60.796	46.5746	57.194	21.0513	59.4193	65.7631	54.147	28.7357	42.5779	45.2831	58.9672	47.0251	102.299	65.675	109.533	43.6576
ENST00000229395	ENSP00000229395	ENSG00000111790	FGFR1OP2	10.7704	7.19932	6.43531	3.35548	3.1987	9.20278	6.19614	2.14216	9.35005	4.60101	4.16843	5.36064	3.83299	10.5845	7.78348	11.7328	0.694901	8.75459	2.22635	5.90963	0.840651	4.45606	6.10013	6.44227	1.59011	8.94502	2.59605	3.48239	7.41598
ENST00000229402	ENSP00000229402	ENSG00000111796	KLRB1	2.2653	17.0138	0.0726707	5.62708	8.7649	1.55402	1.98395	2.34174	2.5196	9.17183	0	0.359897	2.21732	5.18479	18.5901	1.25878	0	1.77795	1.45542	6.83967	0.204492	16.5914	1.64616	20.051	5.26008	0.492361	0.274618	36.0601	8.72505
ENST00000229405	ENSP00000229405	ENSG00000065029	ZNF76	1.36431	1.31366	0.864597	0.472918	1.13852	0.585894	0.458734	0.763834	0.115788	1.65095	0.226866	0.436415	0.269308	0.183499	2.9049	0.665444	0.16991	0.788682	1.68418	1.01541	0.441127	0.697994	1.57929	1.69552	0.911848	0.877385	1.53279	1.8461	0.745315
ENST00000229416	ENSP00000229416	ENSG00000001084	GCLC	10.4112	7.95958	22.8191	16.791	23.0491	23.6043	24.7733	46.0394	13.7487	11.7316	7.38336	18.2159	42.7761	8.02301	8.45339	3.69745	2.31765	5.34287	10.5852	14.6056	2.46519	18.0542	10.1192	15.4898	16.3152	10.6541	14.1022	12.0576	18.9094
ENST00000229447	ENSP00000229447	ENSG00000009765	IYD	0	0.193705	0	5.73008	12.1348	0.262281	0	0.00865607	0.00811845	5.5682	0.183511	16.6884	8.52288	0.29007	0.30955	0	0.0219408	0	0.146766	2.97368	0.00839683	12.5814	0.26496	0	1.03723	0.14704	279.654	0.043709	0.0643941
ENST00000229471	ENSP00000229471	ENSG00000010810	FYN	1.32053	8.28695	7.04633e-20	2.34409	2.2742e-29	0.888893	0.132319	3.92477e-05	6.9906	1.05264	0.21713	0.00919237	0.272539	3.99905	13.965	0.150802	8.41947e-17	0.486681	0.0256483	0.872333	1.39067e-06	6.55326	2.26853	13.201	2.66195	0.000717089	6.03774e-13	5.48852	2.03071
ENST00000229554	ENSP00000229554	ENSG00000111834	RSPH4A	0.000103976	0.17166	0.396408	0.260732	0.000120627	1.89641	0.100959	32.7354	0.453774	0.189952	5.609e-05	0.318319	0.0742381	0.910769	2.08601e-05	0.178081	0.0264141	6.66304e-05	0.253004	0.185287	0	0.000134338	0.45679	0.757778	0.413427	0.712429	0.00210768	0.187285	0.191199
ENST00000229563	ENSP00000229563	ENSG00000111843	TMEM14C	78.4622	20.7118	27.7144	33.0469	56.0624	53.7394	31.5929	57.7918	36.8992	58.5683	52.8764	20.9885	24.2653	56.7631	29.3176	48.1164	15.048	51.7939	72.2959	25.4708	41.8227	52.8244	32.8981	31.9779	37.1976	34.5952	51.1386	19.9008	52.5322
ENST00000229570	ENSP00000229570	ENSG00000111850	SMIM8	2.8567	1.91651	4.99368	3.75996	2.34747	5.0718	2.84994	3.27709	1.51841	2.54162	2.77687	3.51823	2.29414	2.79194	3.01849	3.46802	0.656492	2.33685	3.75655	3.41759	1.32576	1.33102	4.3754	1.73878	2.23445	5.14833	3.93159	2.51073	2.64725
ENST00000229583	ENSP00000229583	ENSG00000111863	ADTRP	1.66359e-18	5.66789e-05	4.00382e-20	10.3797	3.95009	0.191817	0	0.122037	0.154004	1.15181	0	3.96684	0.00509926	2.52379	0.194201	4.43975e-19	0.16509	0.157517	1.037e-08	3.58307	3.87811e-14	12.0812	0.113688	0.00112254	4.4721	2.14966	3.89846e-27	0.000377873	0.254022
ENST00000229595	ENSP00000229595	ENSG00000111875	ASF1A	9.22986	7.35755	18.4702	8.90808	6.1876	12.824	7.80982	11.7495	3.14769	8.02407	7.86665	9.29744	4.96026	13.0395	12.9769	15.173	1.84285	6.93131	7.35319	8.46992	5.12243	7.13701	7.45683	11.1922	8.77375	14.1374	14.6905	12.5774	8.66738
ENST00000229633	ENSP00000229633	ENSG00000111911	HINT3	24.3475	12.7454	24.0889	15.4405	13.5991	20.9829	21.4511	17.7536	11.1752	16.5083	17.1905	17.6616	13.0206	22.3657	9.09333	12.2648	4.23315	11.0716	25.4517	16.8738	13.6933	12.0502	14.9171	8.14321	20.1986	16.4397	35.8473	9.8662	18.903
ENST00000229634	ENSP00000229634	ENSG00000111912	NCOA7	12.0165	3.56045	7.32261	2.70138	2.9829	2.00657	2.52706	1.62979	6.48569	6.03048	1.24521e-10	5.14853	1.35621	3.29784	2.80645	2.44503	0.47629	1.75538	1.37769	2.02839	0.476162	3.77134	3.74433	2.84091	2.54351	1.44697	4.99041	2.53252	6.55696
ENST00000229708	ENSP00000229708	ENSG00000111981	ULBP1	0.0618343	0.135456	0	0.0193178	0	0.0283023	0.025611	0.0107629	0.10237	0.0681496	0.259601	0.113665	0.0329642	0.95214	0.0536497	0.0275832	0.0137554	0.473268	0.0225531	0.0193888	0	0	0.02397	0.0165312	0	4.13808	0.527838	0.143408	0.131153
ENST00000229729	ENSP00000229729	ENSG00000204385	SLC44A4	6.11653	10.8334	6.05214e-08	156.607	89.807	6.78818	0.1836	163.825	7.28843e-05	82.756	1.56421e-37	37.8598	0.0227608	11.3418	9.87603e-06	2.13374	3.85356	6.12786	178.447	105.221	0.548564	83.9244	18.3243	1.98642	147.788	0.000249325	0.16738	1.25519	25.4533
ENST00000229758	ENSP00000229758	ENSG00000112029	FBXO5	1.29151	2.96483	1.8319	4.82225	1.89216	5.82292	2.90949	0.00013765	0.741008	1.6925	0.428031	1.27685	0.861306	0.00346871	3.73079	1.08224	3.43263e-05	3.71836	0.000586425	2.56096	0.31579	1.48765	2.39506	1.19847	2.37383	0.910826	3.16176	9.77904	2.75355
ENST00000229768	ENSP00000229768	ENSG00000112038	OPRM1	5.87131e-92	4.75275e-42	1.76603e-108	3.09716e-72	6.11815e-08	0	0	0	0	0	0	0	0	0	0	0	0	0	0	5.61976e-32	0	0	0	0	0	0.338308	0	0	0
ENST00000229769	ENSP00000229769	ENSG00000112039	FANCE	1.26534	2.52314	2.11504	3.30359	1.83745	3.22524	3.08898	2.07166	0.862385	2.40179	1.64212	0.938888	0.263529	3.19945	3.6982	4.43631	0.483124	7.88399	1.55418	2.7318	1.14048	2.19696	2.45158	1.86112	1.5778	7.70047	4.07353	4.9212	2.82843
ENST00000229771	ENSP00000229771	ENSG00000112041	TULP1	0	0	0	0	0	0.0866393	7.56503e-07	0	0	1.73741e-07	0	0	0	0	5.84192e-07	3.93101e-07	0	5.83147e-07	5.96923e-07	0	1.42658e-06	0	1.82499e-37	0	1.7709e-06	1.21233e-06	0	7.43243e-07	5.88264e-07
ENST00000229794	ENSP00000229794	ENSG00000112062	MAPK14	13.847	23.0522	7.00878	16.0313	15.5785	23.6307	16.9085	10.5203	13.2131	19.7678	8.56088	13.3146	12.67	15.3813	17.9428	13.105	2.5491	23.1996	11.7803	17.7761	7.10267	14.4228	29.5857	16.0138	13.4267	8.68246	19.7213	19.6388	16.8297
ENST00000229795	ENSP00000229795	ENSG00000112062	MAPK14	4.71041	3.6589	4.07647	4.17006	3.71498	4.64187	3.82481	3.90017	2.5788	2.21244	0.757303	4.89868	2.35239	3.71936	3.86509	3.36347	0.265773	3.83921	1.75636	4.01517	1.40805	2.53058	4.75149	3.02992	2.51261	2.72287	6.07875	4.79672	3.99146
ENST00000229810	ENSP00000229810	ENSG00000112077	RHAG	0	1.13257e-06	0	3.15145e-05	0	0	4.92513e-05	4.1303e-07	1.09845e-07	1.57989e-08	1.17348e-05	0	0	0	0	4.16244e-05	4.42631e-05	1.69552e-07	0	0.0422113	1.06514e-06	0	0	2.93168e-07	0	0	0	0	0
ENST00000229812	ENSP00000229812	ENSG00000112079	STK38	8.02774	25.0725	4.29418	36.8827	17.434	17.518	20.1572	11.3527	19.8548	20.62	9.00559	15.6179	8.95221	16.9177	27.8018	7.94838	1.81861	14.4212	10.5633	33.1278	5.90251	16.1924	16.9687	19.1295	17.6504	10.5567	8.30857	25.0211	24.4829
ENST00000229824	ENSP00000229824	ENSG00000255587	RAB44	0.0497149	0.0116048	0	0.0898037	5.37101e-06	0.395956	0.292965	0.893063	0.0708492	0.161193	7.30782e-06	0	0.652924	0.415682	2.98972e-06	0.0221566	0.0441996	3.52315e-05	0.153461	0.155439	0.0678032	0.00052574	0.238523	0.106776	0.0109043	0.0420559	0	3.20325e-05	1.06676e-05
ENST00000229829	ENSP00000229829	ENSG00000204252	HLA-DOA	19.224	23.8627	0.385093	8.53099	5.69695	4.24661	4.34685	26.1784	7.15413	13.7997	0.554108	6.69215	1.76182	29.9729	64.1675	11.1808	0.509328	2.13989	3.2042	3.90878	2.02812	5.12909	5.37588	42.8627	3.70067	1.67053	1.1155	57.8839	12.3201
ENST00000229854	ENSP00000229854	ENSG00000112118	MCM3	9.22806	32.3202	8.72709	46.5135	17.4586	28.3018	17.7362	20.601	6.73888	13.3168	9.40093	15.8895	3.97103	18.4423	30.8364	21.0883	2.13095	25.3924	9.31588	24.9466	3.99399	13.4317	22.1425	21.0273	18.0684	23.8421	13.0819	57.6065	18.1495
ENST00000229866	ENSP00000229866	ENSG00000112130	RNF8	5.96262	4.83311	4.19952	4.42157	4.09375	7.48049	6.20304	7.16035	2.34947	5.283	3.55103	4.09057	1.18713	4.97336	4.36831	5.51646	0.741472	3.21831	3.38022	5.0757	1.53426	3.00293	4.99699	3.52681	2.92502	15.0784	2.83928	6.13803	4.22859
ENST00000229903	ENSP00000229903	ENSG00000112167	SAYSD1	4.53007	3.46312	1.9707	3.14071	3.60544	5.81176	2.35097	5.99827	2.17535	3.79585	3.49505	2.23908	1.50266	3.95176	4.63266	4.49504	1.18146	3.79276	6.82467	2.61934	4.54031	2.24097	2.76344	1.74548	5.20653	14.614	3.48046	2.68878	3.59121
ENST00000229913	ENSP00000229913	ENSG00000164627	KIF6	5.73261e-05	0	3.33043	0.0803199	0.128144	0.141161	0.0847543	1.95513	0.0277211	0.556998	0.162856	7.96745e-49	0.109023	2.03817e-73	0.0212284	0.00599946	0.0168269	7.47637e-05	0.0596826	0.0931296	0.170124	5.57572e-32	1.18841e-05	0.209178	0.102653	0.151877	0.0422463	0.00120057	0.122428
ENST00000229922	ENSP00000229922	ENSG00000112186	CAP2	4.84842	1.28947	13.4223	1.29106	1.57488	20.4831	9.36045	3.67455	2.34912	7.03129	38.4283	5.21311	1.265	0.000268932	0.290391	2.69645	0.507508	2.22595	4.08024	9.42828	1.13992	0.102176	16.9302	1.54165	0.444039	0.850887	2.00273	0.910068	14.354
ENST00000229955	ENSP00000229955	ENSG00000112218	GPR63	0.744921	0.512405	1.21816	0.7638	1.02613	0.36191	0.468578	0.913093	0.0569273	0.792242	0.417947	0.347548	0.0330807	0.244143	0.214539	0.903942	0.342292	0.743661	0.929778	1.27783	0.160524	0.802803	0.435273	0.371375	1.53594	3.69892	0.745837	0.195042	0.432299
ENST00000229971	ENSP00000229971	ENSG00000112234	FBXL4	4.36182	3.19153	0.874338	2.44083	2.69168	2.22484	2.52747	5.3128	1.67852	3.81226	0.838752	6.68469	3.31734	2.33151	2.92279	2.84658	0.832915	2.21718	2.66676	1.34526	2.80331	1.66825	2.9607	0.540422	3.09566	3.11758	6.53579	3.05931	3.63801
ENST00000230036	ENSP00000230036	ENSG00000112293	GPLD1	0.70932	0.557291	1.97886	0.252992	0.444561	0.908157	0.529969	0.499237	0.83416	0.825353	0.231031	0.493414	21.3507	0.34607	0.762651	0.973184	0.135137	0.237766	1.33005	0.704503	0.159874	0.169389	1.2557	0.406962	0.831715	1.91497	3.68443	0.939074	1.07998
ENST00000230048	ENSP00000230048	ENSG00000112304	ACOT13	4.9079	4.19944	5.37613	9.11123	4.40304	3.69703	2.83581	5.15564	3.42495	4.47372	6.28585	14.5108	14.9133	4.94092	4.24671	3.73781	1.30099	3.19687	6.37845	6.55366	2.21612	4.21527	4.13512	3.98967	5.54435	3.54422	6.41142	4.15198	3.94505
ENST00000230050	ENSP00000230050	ENSG00000112306	RPS12	260.311	495.676	165.752	546.07	432.791	506.672	441.414	523.762	185.278	411.348	147.954	169.821	203.195	355.886	823.75	1046.66	227.228	350.579	274.98	331.346	311.74	300.12	318.526	494.16	347.417	200.351	559.933	696.684	282.234
ENST00000230053	ENSP00000230053	ENSG00000112309	B3GAT2	6.09171e-11	0.181251	0.37573	0.103585	0.292019	0.0300892	0.0691618	0.0464691	0.133572	0.0868318	0.0307717	0.0435582	5.13977e-129	0.0413655	0.315705	0.090899	0.0608552	0.0960386	0.0510172	0.269138	0.0463699	0.478614	0.134914	0.130774	0.114306	0.29596	0.132404	0.16628	0.133819
ENST00000230056	ENSP00000230056	ENSG00000112312	GMNN	2.45298	3.52342	7.08423	6.6991	7.84777	6.70116	4.36546	9.71419	1.09486	4.48926	2.82897	4.12048	1.79808	2.2561	4.1769	5.85174	8.66486	5.2604	6.57541	4.14763	0.883021	1.73479	1.98332	2.25219	4.97507	10.1306	3.54141	5.38522	9.06072
ENST00000230085	ENSP00000230085	ENSG00000112335	SNX3	63.3257	42.0666	44.9071	36.1862	35.8285	61.2702	51.3701	47.9751	42.8758	50.3944	57.0431	37.7051	33.4079	46.9571	52.9302	59.3163	9.59913	63.2794	31.069	33.3544	30.7342	35.8835	43.9896	40.4975	26.3885	44.4039	50.6899	47.1597	57.3413
ENST00000230122	ENSP00000230122	ENSG00000112365	ZBTB24	1.93494	5.69092	4.4473	3.22788	2.96312	4.42759	2.56666	3.39892	2.08395	2.70784	0.905726	4.21078	1.15855	3.32005	9.44222	3.04039	0.846586	2.88546	3.23206	2.44072	2.09467	2.89964	2.98792	4.79397	2.94692	5.51606	4.74779	5.52084	2.81016
ENST00000230124	ENSP00000230124	ENSG00000112367	FIG4	8.66695	7.85606	8.65832	8.03287	4.42696	8.35229	8.25138	9.53403	7.64961	9.45709	3.25265	9.54172	4.26291	12.3715	10.8851	6.59982	1.35744	7.45033	5.88908	8.8503	4.10855	4.85907	7.87654	9.88067	6.33351	11.9007	10.0773	9.86239	7.15711
ENST00000230173	ENSP00000230173	ENSG00000112414	ADGRG6	1.86249e-08	7.48515e-05	2.42564e-07	0.681897	13.1235	8.78255e-05	4.16263	7.80734	3.31981e-11	1.93281e-05	2.24231e-24	1.85453	1.4251	0.00207172	4.42565e-05	4.12436e-08	0.395119	1.13252	0.000163467	4.76043e-05	3.7611	6.01743	8.53968e-51	0.00010217	17.9566	1.77744e-07	0.748928	0.742768	2.34246
ENST00000230256	ENSP00000230256	ENSG00000112494	UNC93A	0	0	0	0.000420269	8.46019	6.26037e-06	1.01869	0.423703	0	0.385253	0	0.863487	10.445	0	0	0.0213328	0	0	0.20502	0.181739	0	1.74671	0.112133	0	0	0	0	0.491001	0
ENST00000230301	ENSP00000230301	ENSG00000112539	C6orf118	0	2.47056e-07	0.262304	0	0	1.281	0	24.7332	0.0190613	0	0	0.0281807	0	0.499035	0	0	0	0.0819486	0	0	0	0	0.0224027	4.56142e-07	1.86032e-07	3.42544	0.115646	0	0
ENST00000230321	ENSP00000230321	ENSG00000112559	MDFI	0.583791	3.51369	11.9986	0.0111824	1.09674e-14	0.0111624	0.0100985	0.0142163	6.05337	0.010151	0.0120727	0.00974965	5.79461e-10	0.0170119	0.0100045	0.0114335	0.0110565	0.0124713	0.0197685	0.00876797	0.0175365	0.0241156	0.0107386	0.0169647	0.0176449	3.10099	0.013202	0.00958702	0.0116256
ENST00000230323	ENSP00000230323	ENSG00000112561	TFEB	1.48622e-22	1.27138e-05	1.61063e-07	7.86842e-28	1.25487e-20	1.22316e-24	2.43996e-24	1.87094e-14	6.80206e-26	5.54542e-07	4.95435e-39	2.67368e-24	2.32825e-24	1.44451e-09	0.000234396	2.75574e-24	2.64411e-23	4.03728e-08	6.82468e-25	2.72603e-24	0.442471	4.75236e-17	4.0991e-25	0.27704	5.17835e-24	1.56633e-18	1.69367e-27	3.76051e-14	3.89895e-26
ENST00000230340	ENSP00000230340	ENSG00000112578	BYSL	3.64713	4.82471	2.33155	3.23452	2.4308	6.82273	3.15208	6.92903	9.7373	1.91863	2.51185	2.22694	2.5788	2.32408	3.93585	3.34674	2.16515	4.34836	4.61018	2.30659	2.2041	1.71829	3.98393	2.94733	1.45908	7.42669	3.69052	6.85357	3.4129
ENST00000230354	ENSP00000230354	ENSG00000112592	TBP	4.85172	3.81396	2.10725	2.20922	1.40488	3.90396	1.76074	3.12133	2.54052	3.72267	2.99332	2.03042	0.609241	2.09733	2.75172	3.37755	3.92941e-11	1.88422	3.63926	2.41091	7.22146e-05	2.47942	4.1237	4.88166	3.20132	9.92262	2.94496	3.78957	3.88892
ENST00000230361	ENSP00000230361	ENSG00000112599	GUCA1B	0.8148	0.350064	0.547144	0.167412	0.0863592	0.652013	0.54576	0.773541	0.383339	0.242484	0.364595	0	0.349414	0.233204	0.628257	1.05413	0	0.295387	1.04077	0.530646	0	0.347974	1.31982	1.18141	0.397444	1.00952	0.345667	0.979935	0.498038
ENST00000230381	ENSP00000230381	ENSG00000112619	PRPH2	0.655704	0.315844	0.342288	0.676892	0.166615	1.29293	0.39455	0.171367	0.684483	1.1875	0.444546	0.406129	0.0933822	0.79536	0.14255	1.68225	0.262633	0.360813	0.717485	0.946696	0.224085	0.200663	1.76856	0.560752	0.668364	1.68781	4.26375	0.0819628	0.901845
ENST00000230402	ENSP00000230402	ENSG00000112640	PPP2R5D	7.8935	8.09199	11.0066	16.3158	9.8346	21.0244	10.9935	14.9876	8.3733	14.4528	7.05205	9.40214	9.5343	6.6214	12.3352	13.1634	3.32851	1.24011	9.69813	11.6565	3.70767	12.8835	16.5198	6.66831	3.16955	18.0886	11.3954	14.2992	15.7646
ENST00000230413	ENSP00000230413	ENSG00000112651	MRPL2	1.52639	0.000148903	1.0568	1.95282	0.0062887	1.23815	0.528363	4.10794	2.06039	3.26072	7.50406	1.03386	1.81821	6.88052e-35	1.58765	1.08964	0.333319	1.05734	8.73605e-36	1.96029	1.76609	1.67364e-13	0.350367	2.46872e-53	2.43593e-09	2.91909e-31	1.47528	1.52148	0.39456
ENST00000230418	ENSP00000230418	ENSG00000112655	PTK7	0.000153177	0.568823	1.46591e-26	7.64877e-25	4.98272e-05	1.96753e-23	0.0768468	2.40514e-15	1.53133e-33	1.24639e-13	1.06829e-07	8.58845e-11	3.22268e-10	0.597634	0.285013	0.970591	1.38198e-08	4.67622e-15	1.23499e-21	7.82191e-15	2.56281e-14	3.57724e-07	0.599899	0.244572	1.11016e-10	0.000517133	1.19962e-18	0.127888	1.28974e-12
ENST00000230419	ENSP00000230419	ENSG00000112655	PTK7	0.692768	2.55162	3.13757	2.1894	4.21391	47.0662	8.29772	18.3905	6.96925	18.2147	0.422943	3.4079	0.00142657	18.9408	1.23726	48.1916	1.3054	29.1588	11.3596	0.596613	8.44181	0.805967	30.3083	9.32684	6.76983	7.00388	8.87189	0.59109	12.3375
ENST00000230431	ENSP00000230431	ENSG00000112667	DNPH1	29.3586	14.5977	18.2644	12.3463	63.8847	21.0428	9.97923	41.0742	11.4532	17.5195	9.11405	13.3986	17.1739	14.7852	12.3724	11.9329	10.6814	9.69457	27.2725	7.85566	16.1466	61.2422	6.27891	24.7951	21.381	6.48632	12.4566	8.53767	11.6002
ENST00000230449	ENSP00000230449	ENSG00000112685	EXOC2	7.3844	9.99929	11.1744	6.64716	6.5789	9.32824	10.0459	5.87556	5.36149	7.94625	5.56902	8.31395	5.00603	11.1161	13.0153	7.21759	1.43171	13.973	6.51634	7.45234	4.67322	5.83269	6.881	9.64228	6.35821	18.7246	14.5227	10.2006	10.0122
ENST00000230461	ENSP00000230461	ENSG00000112697	TMEM30A	52.1606	50.1733	82.1335	37.7788	30.8746	70.5667	65.736	51.4337	39.9597	49.8218	20.6435	64.9857	35.0975	79.2994	43.9426	38.7096	14.0258	36.5223	55.1838	46.4908	26.1214	31.3053	53.8479	47.7959	43.0674	36.6041	85.5153	42.7335	46.7984
ENST00000230480	ENSP00000230480	ENSG00000112715	VEGFA	1.76989	1.10829	0.881315	2.19347	1.44863e-215	3.49804e-15	2.56254e-14	0.191679	11.1309	9.1335e-83	1.04217e-224	4.5635e-06	3.33395	1.55751	2.38348e-10	5.56093e-40	1.01832	3.6521e-28	0.644659	2.11896e-82	0.53552	1.42575	0.711691	6.62674e-137	0.484558	0.00362382	2.55756	4.21545e-50	2.22129e-09
ENST00000230510	ENSP00000230510	ENSG00000112742	TTK	1.83149e-21	2.96073e-11	0.0992768	0.417119	6.99762e-07	0.123783	0.265431	1.05299e-10	5.0435e-46	4.38918e-06	1.9667e-06	3.59096e-06	3.37585e-06	0.153539	0.0453947	5.11605e-06	5.21562e-06	0.104839	7.5146e-06	0.481835	0.109464	0.159679	0.174674	6.92872e-09	0.291417	0.701436	0.0855372	0.657592	7.05196e-13
ENST00000230529	ENSP00000230529	ENSG00000112761	WISP3	0	1.79363e-22	3.37515e-58	0	0	1.73692e-84	1.04316e-60	4.33329e-05	1.17836e-21	0	0	0.458046	3.44592e-58	0	0	0	0	3.51333e-29	1.54112e-13	1.96725e-09	0	0	2.30654e-22	0	0	7.41146e-55	0	0	0
ENST00000230538	ENSP00000230538	ENSG00000112769	LAMA4	0.613086	3.6649	0.669894	3.61406	1.51858	14.6388	7.11944	3.01073	15.1953	5.54621	1.49621	0.301225	3.32577e-08	4.51966	2.81475	2.58972	2.88932e-09	8.54821	2.01372	5.75605	4.0184	1.66903	19.9304	0.310688	1.44142	1.3629	2.03827	0.554978	9.25089
ENST00000230565	ENSP00000230565	ENSG00000112796	ENPP5	4.01859	1.06093	3.30355	1.9939	1.0928	2.44227	1.24065	21.8942	1.02054	7.27022	1.31432	22.792	0.195049	5.61381	0.887614	6.82237	1.55412	1.55144	14.2178	0.849903	4.15918	1.21844	0.715868	3.73445	1.55816	32.5248	42.4494	1.05892	4.82213
ENST00000230568	ENSP00000230568	ENSG00000112799	LY86	4.5513	11.6274	1.64341	0.688584	4.56342e-05	1.13862	1.34393	1.45858	4.78797	5.53667	1.44797	0.030065	1.73451	11.8508	28.8379	3.26343	0.364698	7.34036	1.08527	0.789628	1.95163	1.83337	1.78078	14.3855	0.652485	0.409991	0.193749	16.8724	6.8591
ENST00000230582	ENSP00000230582	ENSG00000112812	PRSS16	7.44299e-23	6.2996e-16	6.67988e-11	3.75211e-08	1.77009e-11	3.26615e-06	7.76229e-07	5.48625e-06	5.77003e-07	4.3975e-18	3.34722e-18	9.12222e-12	0	4.15661e-15	1.65991e-13	1.29266e-10	3.7262e-22	1.15245e-18	4.96665e-09	6.09332e-16	9.55987e-14	2.08656e-06	1.21226e-17	3.11753e-09	2.45465e-08	4.1457e-09	7.48404e-16	2.48971e-13	2.27946e-08
ENST00000230588	ENSP00000230588	ENSG00000112818	MEP1A	0	1.62854	0.0838398	82.754	203.789	0	0	0.223849	0.156854	0.134432	0	0	0.0119229	0.0197596	0.309027	0	0.767545	0.663382	0	56.0877	0	264.62	6.20725	0.0901328	0.222097	0.770031	0	0.241404	0.0336875
ENST00000230640	ENSP00000230640	ENSG00000039123	SKIV2L2	11.0901	10.0444	9.05013	10.7456	11.8167	14.2101	9.39788	12.5683	7.69019	9.20179	6.65922	13.0713	6.1747	11.5353	14.1062	8.31257	1.87837	11.9291	12.3172	10.8659	4.79356	14.548	11.4373	10.8133	10.2141	19.3336	17.4786	13.4104	11.7215
ENST00000230658	ENSP00000230658	ENSG00000016082	ISL1	2.18078	0.035294	0	0.40643	1.3881	0.0373205	0.0493198	0.0141294	0.0396783	0.0847001	0	0.0544656	0.0144837	0.09523	0.106335	0	1.38718	1.8765	9.38134	2.62156	0	0.894008	0.267664	2.02997e-18	14.6443	2.24408	0	0.333005	0.550158
ENST00000230671	ENSP00000230671	ENSG00000011083	SLC6A7	2.84352e-07	0.135101	3.5993	1.44562	0.547793	0.0116834	0	0	0.00847577	3.61772e-07	0	0	3.34133e-07	0	0.0774271	0	0.0228136	0	0.0187167	3.48153	0.0175002	1.45544	0.188392	0.0137341	0	0.0217036	0	0.0365243	0.0127288
ENST00000230732	ENSP00000230732	ENSG00000091010	POU4F3	0	0	0.0462276	0	0.0800998	0.046161	0	0	0	0	0	0	0	0	0	0.0424761	0	0	0.0689561	0.0306425	0	0	0	0.0997719	0	1.70025e-41	0	0	0
ENST00000230771	ENSP00000230771	ENSG00000112855	HARS2	13.4541	11.3148	9.60451	20.8051	13.8544	13.9979	9.26238	13.4542	5.78669	10.8206	14.1912	14.4776	6.59204	9.53389	13.161	11.2593	2.41826	9.7572	11.023	18.2304	5.19401	12.1339	15.4957	12.4333	10.0435	15.7685	12.6015	15.6667	9.89486
ENST00000230792	ENSP00000230792	ENSG00000112874	NUDT12	11.1297	1.71895	5.46641	10.6351	10.8713	6.81461	6.02549	9.25027	1.8329	4.42356	5.16033	18.5249	14.0925	7.04239	2.10464	4.11206	1.75806	3.43985	13.8521	9.21603	6.30312	11.5759	4.39986	4.01524	8.01697	4.53714	16.2138	2.76391	4.14658
ENST00000230859	ENSP00000230859	ENSG00000112941	PAPD7	4.16618	6.53005	4.19145	3.87007	5.03866	6.3235	4.77639	4.18907	7.38112	4.56064	2.18201	3.11893	2.23632	5.68893	7.45195	7.61153	1.6904	5.00336	3.99631	4.99713	2.03048	3.95265	5.74996	5.96748	3.67342	10.385	5.51432	5.18362	5.58545
ENST00000230882	ENSP00000230882	ENSG00000112964	GHR	2.51904	1.24504e-08	6.54377e-08	0.410177	1.38005e-09	1.87026e-08	1.55024	1.10153	21.1446	2.89951	1.26583	1.98104	12.1436	1.53428	1.34677	2.26567	1.09594e-27	0.911833	1.86493	1.04288	1.05761e-09	4.15442e-07	0.726828	0.310665	1.33258e-13	1.09101	8.46555e-09	7.53695e-08	1.32602
ENST00000230895	ENSP00000230895	ENSG00000112977	DAP	51.2847	42.3649	16.6837	63.3777	72.7723	69.7082	31.5609	63.0908	29.7858	72.4663	18.5669	68.2466	56.5167	48.6769	32.4552	79.4728	46.6971	59.1979	61.855	36.5736	73.3215	70.0061	47.7303	33.9839	75.8896	26.3725	111.351	46.0809	73.4955
ENST00000230901	ENSP00000230901	ENSG00000112983	BRD8	6.43038	5.90326	13.6526	4.78943	5.70121	7.53556	6.23772	8.87658	2.22517	7.83787	4.42852	6.16379	2.87455	2.41435	5.37734	10.1074	3.03413	5.92416	5.85518	8.827	4.61117	4.15341	9.10534	3.21244	7.48031	8.23962	4.70435	6.76562	7.4401
ENST00000230990	ENSP00000230990	ENSG00000113070	HBEGF	12.0811	46.3344	6.38894	11.4905	4.19186	9.30472	11.9637	1.38871	52.2691	31.63	31.7041	2.93722	2.35831	33.3887	2.95545	0.671374	0.912657	6.03119	6.52564	25.4465	1.47592	3.05705	12.9021	4.19385	19.5315	5.7624	8.68018	4.09141	55.1913
ENST00000231004	ENSP00000231004	ENSG00000113083	LOX	1.88826	4.71633	0.267458	2.53166	2.36287	5.77187	5.23656	3.11395	21.1975	17.95	1.37993	2.83245	0.327461	6.45971	2.0047	4.04781	0.679561	4.66568	2.56065	2.48335	0.136891	1.93355	4.22531	2.01658	2.60529	2.86085	2.37383	1.71128	14.4028
ENST00000231009	ENSP00000231009	ENSG00000113088	GZMK	8.48881	22.6821	1.67082e-08	4.64475	0.858956	5.91514	0.759014	0.571914	4.41178	9.31594	0.206999	0.927188	0.857313	1.7577	65.6613	2.77498	0.0696723	1.2185	1.18068	3.0631	0.486351	2.0344	1.64813	29.4285	3.44883	0.466166	0.231697	27.8251	8.31096
ENST00000231021	ENSP00000231021	ENSG00000113100	CDH9	0.0720814	0	1.46941	0	0	0	0	0	0	0	0	2.98866	0	0	0	0	0	0	0	7.53837e-11	0	5.55732e-07	0	0	0.147174	1.10648e-15	0	0	0
ENST00000231061	ENSP00000231061	ENSG00000113140	SPARC	88.4179	46.5768	721.346	48.288	23.4651	368.924	124.001	23.1653	149.546	335.253	86.0031	72.3915	32.1314	195.391	52.8611	154.428	9.97104	352.651	75.3281	56.4661	16.0275	19.4901	242.529	83.5093	28.5035	118.844	87.7453	31.7453	337.944
ENST00000231121	ENSP00000231121	ENSG00000113196	HAND1	5.56975	1.40063	0	0	4.77854	0	0	0	0	0.976454	8.97717	0	0	0.10456	0.0268208	0	0	0.172003	0	5.80373	0	0	3.47232	0	0	0.149822	0.0243259	0	2.46396
ENST00000231130	ENSP00000231130	ENSG00000113205	PCDHB3	1.13512	0.416794	0.520427	0.395454	0.198696	1.3623	0.190519	0.39403	0.788412	0.731434	0.214476	1.11482	0	0.989001	0.224404	1.1195	0.28191	0.192889	0.664636	0.473758	0.254801	0.212825	0.858883	0.333319	0.129537	1.00258	0.20551	0.0462101	0.372144
ENST00000231134	ENSP00000231134	ENSG00000113209	PCDHB5	1.59406	0.453375	6.84844	0.44174	0.123399	3.58809	1.05329	3.46191	0.440368	1.41582	0.447899	2.2104	0.341495	0.9073	0.36756	5.59569	0.642576	0.18966	4.21521	0.443566	1.4687	0.223278	2.17513	0.730515	0.596608	1.41862	2.64841	0.121143	1.58355
ENST00000231136	ENSP00000231136	ENSG00000113211	PCDHB6	0.599498	0.192169	0.713166	0.111077	0.0753497	0.960247	0.0919568	0.105229	0.474902	0.32889	0.138119	0.405891	0.0210532	0.35733	0.159922	0.976547	0.0412168	0.129713	0.481304	0.250897	0.399606	1.49474e-07	0.585836	0.217347	6.97511e-10	1.27765	0.0940854	1.69776e-07	0.482504
ENST00000231137	ENSP00000231137	ENSG00000113212	PCDHB7	0.752795	0.681749	0.931794	0.26952	0.323566	2.22438	0.461613	0.0884136	0.799209	1.10535	0.177029	1.14348	0.0360221	1.63349	0.395183	2.15733	0.181162	0.35306	0.840703	0.509687	0.0694822	0.580487	2.29959	1.00889	0.20962	0.350301	0.100632	0.0634417	0.694785
ENST00000231173	ENSP00000231173	ENSG00000113248	PCDHB15	1.03101	1.63408	13.8251	0.415822	0.322171	4.68168	1.51699	0.60676	1.37771	1.52958	1.32661	1.05787	0.08393	1.99253	0.916876	4.8988	0.328888	1.51112	1.24118	1.24783	0.636947	0.319753	3.98489	1.92239	1.15089	5.69607	0.503369	0.270494	1.67744
ENST00000231188	ENSP00000231188	ENSG00000113262	GRM6	0.010153	0.0402104	0.167338	0.0094124	0	0.0411822	0.0186252	0.0420653	0.0300416	0.039634	0.00696896	0.0100349	0	0	0.0129678	0.0610253	0.00675944	0	0.022216	0.0473654	0	0.0133968	0.0701814	0.00816863	0.0100436	0.165525	0.065584	0.0107826	0.0149321
ENST00000231198	ENSP00000231198	ENSG00000113272	THG1L	3.7254	3.00039	3.27554	7.6729	4.23253	5.69152	3.57285	6.65281	2.05374	5.26574	1.76495	2.53545	2.11073	2.49014	3.29573	5.66995	0.449534	2.95794	2.14994	5.3812	1.45351	2.99894	5.48568	3.06845	3.21514	3.50404	6.31111	4.3628	4.2783
ENST00000231228	ENSP00000231228	ENSG00000113302	IL12B	0	0.0622534	0.0176705	0.0334453	0.030128	0.0163559	0.0296049	0.0248253	0	0.0315144	0	0	0	0.105087	0.403458	0.0158756	0	0.0340526	0.0778418	0.145341	0.0243314	0	0.0276539	0.399016	0.0233801	0.0599836	0	0.0890467	0.0178465
ENST00000231229	ENSP00000231229	ENSG00000113303	BTNL8	5.98795e-53	2.05614e-16	0	7.36273	16.6248	0	1.44936e-43	1.47212e-12	5.20352e-44	2.65142	9.63076e-21	1.43827e-68	1.54364e-57	5.54091e-43	1.55171e-09	7.8321e-49	2.34788e-50	3.34548e-58	9.06697e-43	9.421	1.85048e-39	16.7858	0.189681	0.0720994	1.19944	5.28763e-06	1.08772e-24	5.32698e-10	7.07516e-43
ENST00000231238	ENSP00000231238	ENSG00000113312	TTC1	24.6207	29.6961	33.946	32.9065	19.5291	32.0901	25.7814	31.6492	15.6833	22.2427	27.9967	35.0305	15.1295	26.3963	27.1765	22.7481	2.54742	26.8873	22.411	33.9298	14.7001	20.0312	31.2621	16.8286	21.5041	34.3245	27.2559	48.6448	26.1052
ENST00000231338	ENSP00000231338	ENSG00000082196	C1QTNF3	2.5539e-07	1.25068	4.7121	5.15903	3.84436	0.821151	52.848	0.805499	7.64531	9.80827	0.00700397	2.56082	1.35242e-12	10.9918	0.190857	0.469341	0.347491	0.0194028	1.27091	4.73704	52.991	2.3768	3.32519	0.612429	3.0449	1.49216	0.0144666	0.450443	23.2511
ENST00000231357	ENSP00000231357	ENSG00000113430	IRX4	0	3.44803e-09	0	0	0	0	4.12121e-28	0	0.0198673	0	2.32953e-10	0	0	0	2.48096e-09	0	0	2.15607e-09	8.16938e-18	0	0.306445	0	0	0	0.0296249	4.9138e-11	0	0.0974664	0.0229104
ENST00000231368	ENSP00000231368	ENSG00000113441	LNPEP	4.327	12.2415	4.48815	5.71467	3.87205	7.53843	7.03816	5.61116	7.79762	4.32105	5.64831	8.95065	1.71758	5.73878	17.1384	7.86391	0.785224	5.84882	6.89379	7.56066	2.01887	4.42255	6.74566	10.4707	6.56164	3.81728	8.18436	13.2123	3.679
ENST00000231420	ENSP00000231420	ENSG00000113492	AGXT2	0	0	0	0	0.393049	5.75607e-08	0	0	5.8689e-08	0.211228	0	148.963	47.7892	0	0	0	0	7.04912e-07	0	0	0	2.11849	1.9779e-05	0	0	0	0	0	0
ENST00000231423	ENSP00000231423	ENSG00000113494	PRLR	5.05841e-29	2.75105e-177	1.76898e-68	2.91311e-13	1.25928e-30	4.5062e-163	0	5.10712e-113	1.03697e-107	4.53386e-113	0	3.17845e-09	0	1.98139e-48	0	7.83887e-160	1.02257e-123	2.97696e-41	4.86312e-49	2.52274e-11	2.34987e-188	6.62847e-09	7.56334e-07	4.86712e-150	1.02223e-207	1.99119e-196	1.88494e-118	4.34937e-29	2.81571e-104
ENST00000231449	ENSP00000231449	ENSG00000113520	IL4	0	4.53804e-06	0	0	0	0	0	0	0	0	0	0	0	0	0.133319	0	0	0	0	0	0	0	0	0.239016	4.62899e-06	0	0	0	0.150881
ENST00000231454	ENSP00000231454	ENSG00000113525	IL5	0.102233	0.129939	0.147833	0	0	0	0	0	0.268864	0	0	0.0577773	0	0	0	0.0694486	0	0	0	0	0	0	0	0.0800445	0	3.11717	0	0	0.0890522
ENST00000231461	ENSP00000231461	ENSG00000113532	ST8SIA4	1.99008	12.6634	0.873982	2.23927	1.90658	1.9043	1.23825	3.29316	5.40493	3.70173	1.53275	0.380914	0.952764	4.14064	10.2988	0.80516	0.111877	10.4381	0.889954	2.38091	0.342733	3.0495	1.38245	10.0176	1.8179	0.276881	2.2675	7.753	3.93997
ENST00000231484	ENSP00000231484	ENSG00000113555	PCDH12	3.42276	1.25784	1.22916	1.16821	0.999535	1.63284	1.62522	0.814678	6.08998	2.99486	4.23147	2.64957	1.99511	20.5837	2.41909	1.61657	0.190313	23.7054	1.17215	0.984562	0.386658	1.264	2.87923	11.1738	1.17259	1.02622	5.0712	0.860486	4.23423
ENST00000231498	ENSP00000231498	ENSG00000113569	NUP155	1.76122	2.57756	3.38749	2.97085	1.82324	3.96253	2.74293	3.04392	1.73651	1.6253	0.786247	2.25863	1.10751	1.55526	3.54619	3.18253	0.449068	2.60911	2.64845	2.37817	0.80961	1.36254	2.50228	2.61089	3.14637	3.98454	2.86478	2.99358	1.52474
ENST00000231509	ENSP00000231509	ENSG00000113580	NR3C1	4.93331e-07	2.82621e-09	4.34951e-16	4.89693e-13	1.093e-07	8.44239e-13	2.71694e-16	4.67239e-10	7.34459e-14	5.80618e-32	1.07326e-06	1.01336e-31	4.42462e-30	1.34766e-12	9.89556e-13	2.85995e-15	2.43035e-07	3.7663e-11	1.2933e-10	1.50733e-21	6.60348e-16	3.80312e-05	1.26609e-31	1.11434e-12	1.23006e-10	1.47129e-15	4.09541e-10	1.09169e-13	2.20563e-08
ENST00000231512	ENSP00000231512	ENSG00000113583	C5orf15	44.7007	36.1361	16.3453	24.1386	36.2907	51.5176	19.242	64.6664	28.4065	31.123	16.7968	55.3435	36.4687	36.2855	35.9406	29.805	5.17942	47.8922	36.0473	22.0477	11.8881	31.4761	20.2258	29.0986	38.8177	29.5184	45.7149	29.8129	31.4467
ENST00000231524	ENSP00000231524	ENSG00000113595	TRIM23	8.99459	3.69982	16.4646	2.51574	2.00814	8.43964	4.93438	3.96204	2.51732	3.78226	4.09181	6.43763	3.38815	3.8368	4.95337	6.95613	1.18007	4.2227	7.23817	4.15899	2.32092	2.18225	6.37396	4.23189	3.45617	10.1056	9.12302	3.95694	4.71075
ENST00000231526	ENSP00000231526	ENSG00000113597	TRAPPC13	5.69272	4.31343	7.25998	4.65601	2.26351	6.84884	4.94418	5.1501	2.09314	1.98366	5.19589	6.95344	3.67628	5.19867	2.55432	2.00767	0.114213	3.6464	5.54073	4.1554	3.07869	2.66049	4.07813	4.47459	3.87182	8.87444	10.1561	4.00378	4.05202
ENST00000231572	ENSP00000231572	ENSG00000113643	RARS	21.8644	29.1789	13.7819	35.7138	46.3558	27.9886	34.8906	34.0258	17.3696	20.8221	15.8383	24.6244	19.7419	18.7588	20.5743	19.3071	7.47102	25.6153	20.8517	30.2021	16.893	39.2127	25.1337	17.3067	23.5628	32.393	32.0366	37.2506	27.5322
ENST00000231656	ENSP00000231656	ENSG00000113722	CDX1	2.81837e-06	4.36257e-06	2.46841e-06	1.45949e-06	0.562242	1.84152e-06	1.31884e-06	1.39816e-06	1.38453e-06	1.98995e-06	2.53339e-06	1.30447e-06	0	3.80947e-06	2.1473e-06	2.50099e-06	0	0	0	1.39333e-06	3.99746e-06	0.583142	1.51997e-06	3.00287e-06	3.79979e-06	4.29511e-06	0	1.97254e-06	2.69188e-06
[truncated: 92,311 more rows]

## Sheet: B. Genes
Gene ID	Gene name	Adrenal gland	Appendix	Brain	Colon	Duodenum	Endometrium	Esophagus	Fallopian tube	Fat	Gallbladder	Heart	Kidney	Liver	Lung	Lymph node	Ovary	Pancreas	Placenta	Prostate	Rectum	Salivary gland	Small intestine	Smooth muscle	Spleen	Stomach	Testis	Thyroid	Tonsil	Urinary bladder	Tissue enriched	Group enriched	Tissue enhance	Classification
[truncated: 18,072 more rows]
