# Supplementary material for: A deep proteome and transcriptome abundance atlas of 29 healthy human tissues
Source: Mol Syst Biol. 2019 Feb 18;15(2):e8503. doi: 10.15252/msb.20188503 (PMC6379049; doi:10.15252/msb.20188503)
Supplement: Supplementary file 5 — Table EV3 [file MSB-15-e8503-s005.zip › Table_EV3.xlsx]

## Sheet: Readme
Table EV3| Enrichment analysis of Gene Ontology
A. High FPKM / no protein	Genes highly expresssed at transcript level and not detected as protein in 29 tissues. If the gene's average abundance (FPKM) was higher than the overall average FPKM, it was consider as highly expressed
B. GO | High FPKM / no protein	Gene Ontology analysis of "High FPKM / no protein" genes
C. Low FPKM / no protein	Genes expresssed at transcript level with relatively low abundance and not detected as protein in 29 tissues. If the gene's average abundance (FPKM) was lower than the overall average FPKM, it was consider as low expressed
D. GO | Low FPKM / no protein	Gene Ontology analysis of "Low FPKM / no protein" genes
E. Elevated genes (proteomics)	Genes with elevated expression profiles on protein level (proteomics). Elevated genes include tissue enriched, group enriched and tissue enhanced genes. The immunohistochemistry information from HPA is also included.
F. GOBP | Elevated genes (proteomics)	Gene Ontology Biology Processes enrichment of genes with elevated expression profiles
G. Elevated genes (RNA-Seq)	Genes with elevated expression profiles on transcript level (RNA-Seq). Elevated genes include tissue enriched, group enriched and tissue enhanced genes. The immunohistochemistry information from HPA is also included.
H. GOBP | Elevated genes (RNA-Seq)	Gene Ontology Biology Processes enrichment of genes with elevated expression profiles

## Sheet: A. High FPKM | no protein
Gene ID	meanFPKM [log10]	Type
ENSG00000002933	1.46441	Detected as transcript
ENSG00000005981	1.75725	Detected as transcript
ENSG00000006283	1.07869	Detected as transcript
ENSG00000007314	1.34445	Detected as transcript
ENSG00000007372	1.25228	Detected as transcript
ENSG00000007944	1.24578	Detected as transcript
ENSG00000007952	1.0599	Detected as transcript
ENSG00000008517	1.50796	Detected as transcript
ENSG00000011332	1.33545	Detected as transcript
ENSG00000012817	1.14421	Detected as transcript
ENSG00000013306	1.50076	Detected as transcript
ENSG00000021461	1.9475	Detected as transcript
ENSG00000021488	1.46715	Detected as transcript
ENSG00000022840	1.66845	Detected as transcript
ENSG00000025434	0.955767	Detected as transcript
ENSG00000029364	1.20182	Detected as transcript
ENSG00000031003	1.03945	Detected as transcript
ENSG00000034677	1.2605	Detected as transcript
ENSG00000037749	0.986271	Detected as transcript
ENSG00000041515	0.987505	Detected as transcript
ENSG00000042781	1.38322	Detected as transcript
ENSG00000043355	1.02496	Detected as transcript
ENSG00000047346	1.15433	Detected as transcript
ENSG00000047936	1.62331	Detected as transcript
ENSG00000048140	0.989604	Detected as transcript
ENSG00000048545	1.49066	Detected as transcript
ENSG00000049247	1.19608	Detected as transcript
ENSG00000050130	1.20225	Detected as transcript
ENSG00000054796	1.37663	Detected as transcript
ENSG00000055211	1.4277	Detected as transcript
ENSG00000057468	1.16747	Detected as transcript
ENSG00000064195	0.956083	Detected as transcript
ENSG00000065371	1.2812	Detected as transcript
ENSG00000067082	1.65233	Detected as transcript
ENSG00000068697	2.18275	Detected as transcript
ENSG00000068745	1.55561	Detected as transcript
ENSG00000070886	1.13572	Detected as transcript
ENSG00000070985	1.00156	Detected as transcript
ENSG00000071203	1.24299	Detected as transcript
ENSG00000071575	1.31488	Detected as transcript
ENSG00000071909	1.28913	Detected as transcript
ENSG00000073598	1.69747	Detected as transcript
ENSG00000073803	1.13841	Detected as transcript
ENSG00000075073	0.978399	Detected as transcript
ENSG00000077009	2.55589	Detected as transcript
ENSG00000077238	1.14647	Detected as transcript
ENSG00000078328	1.2384	Detected as transcript
ENSG00000078596	1.35223	Detected as transcript
ENSG00000079393	1.24597	Detected as transcript
ENSG00000081148	1.5126	Detected as transcript
ENSG00000081791	1.30996	Detected as transcript
ENSG00000081800	1.29618	Detected as transcript
ENSG00000082641	1.84021	Detected as transcript
ENSG00000083782	1.50893	Detected as transcript
ENSG00000084453	1.37643	Detected as transcript
ENSG00000084693	1.01272	Detected as transcript
ENSG00000087074	1.44435	Detected as transcript
ENSG00000088766	1.34885	Detected as transcript
ENSG00000089225	1.00634	Detected as transcript
ENSG00000089327	1.45565	Detected as transcript
ENSG00000089335	0.965682	Detected as transcript
ENSG00000089486	1.10165	Detected as transcript
ENSG00000090238	1.23552	Detected as transcript
ENSG00000091128	1.32716	Detected as transcript
ENSG00000091137	0.978931	Detected as transcript
ENSG00000091536	1.07279	Detected as transcript
ENSG00000091947	1.11704	Detected as transcript
ENSG00000092200	1.60228	Detected as transcript
ENSG00000092931	0.959944	Detected as transcript
ENSG00000093183	1.22361	Detected as transcript
ENSG00000095752	0.977745	Detected as transcript
ENSG00000095981	1.26579	Detected as transcript
ENSG00000096092	1.28281	Detected as transcript
ENSG00000099338	1.50945	Detected as transcript
ENSG00000099785	1.05537	Detected as transcript
ENSG00000099860	1.26541	Detected as transcript
ENSG00000100197	1.09355	Detected as transcript
ENSG00000100219	1.97354	Detected as transcript
ENSG00000100249	1.14884	Detected as transcript
ENSG00000100276	1.63806	Detected as transcript
ENSG00000100557	1.1192	Detected as transcript
ENSG00000100647	1.17977	Detected as transcript
ENSG00000100926	1.11443	Detected as transcript
ENSG00000101115	1.22212	Detected as transcript
ENSG00000101166	1.3778	Detected as transcript
ENSG00000101180	1.05813	Detected as transcript
ENSG00000101197	1.40596	Detected as transcript
ENSG00000101198	1.00285	Detected as transcript
ENSG00000101448	1.30508	Detected as transcript
ENSG00000101958	1.33927	Detected as transcript
ENSG00000102096	1.00702	Detected as transcript
ENSG00000102385	1.25566	Detected as transcript
ENSG00000102409	1.50782	Detected as transcript
ENSG00000102471	1.24863	Detected as transcript
ENSG00000102794	1.18659	Detected as transcript
ENSG00000103023	1.59294	Detected as transcript
ENSG00000103145	1.31555	Detected as transcript
ENSG00000103226	1.19308	Detected as transcript
ENSG00000103355	1.16402	Detected as transcript
ENSG00000103375	1.34429	Detected as transcript
ENSG00000103429	1.28811	Detected as transcript
ENSG00000104341	1.35832	Detected as transcript
ENSG00000104660	1.23868	Detected as transcript
ENSG00000104827	1.62402	Detected as transcript
ENSG00000104901	1.29719	Detected as transcript
ENSG00000104904	2.22532	Detected as transcript
ENSG00000104979	1.61554	Detected as transcript
ENSG00000105143	1.04758	Detected as transcript
ENSG00000105428	1.53517	Detected as transcript
ENSG00000105467	1.53299	Detected as transcript
ENSG00000105549	1.40483	Detected as transcript
ENSG00000105550	1.29472	Detected as transcript
ENSG00000105583	1.91679	Detected as transcript
ENSG00000105675	1.19763	Detected as transcript
ENSG00000106025	1.00852	Detected as transcript
ENSG00000106038	1.16402	Detected as transcript
ENSG00000106304	1.12597	Detected as transcript
ENSG00000106328	1.77369	Detected as transcript
ENSG00000106336	1.65672	Detected as transcript
ENSG00000106341	1.0704	Detected as transcript
ENSG00000106648	1.39285	Detected as transcript
ENSG00000107018	1.94837	Detected as transcript
ENSG00000107175	1.16757	Detected as transcript
ENSG00000107854	1.1636	Detected as transcript
ENSG00000108389	0.991859	Detected as transcript
ENSG00000108509	0.978443	Detected as transcript
ENSG00000108684	1.49596	Detected as transcript
ENSG00000108691	1.51134	Detected as transcript
ENSG00000108813	1.15875	Detected as transcript
ENSG00000108849	1.21875	Detected as transcript
ENSG00000109099	1.59028	Detected as transcript
ENSG00000109208	2.34555	Detected as transcript
ENSG00000109929	1.23785	Detected as transcript
ENSG00000110200	1.30501	Detected as transcript
ENSG00000110484	1.10114	Detected as transcript
ENSG00000111145	1.10208	Detected as transcript
ENSG00000111249	1.04314	Detected as transcript
ENSG00000111269	1.34734	Detected as transcript
ENSG00000111305	2.19727	Detected as transcript
ENSG00000111319	1.06769	Detected as transcript
ENSG00000111701	0.959581	Detected as transcript
ENSG00000111783	1.40161	Detected as transcript
ENSG00000111981	1.19058	Detected as transcript
ENSG00000112116	1.11382	Detected as transcript
ENSG00000112246	1.59491	Detected as transcript
ENSG00000112308	1.66002	Detected as transcript
ENSG00000112312	1.02786	Detected as transcript
ENSG00000112333	1.18819	Detected as transcript
ENSG00000112494	0.960612	Detected as transcript
ENSG00000112761	1.11175	Detected as transcript
ENSG00000113073	1.24469	Detected as transcript
ENSG00000113328	1.60732	Detected as transcript
ENSG00000113430	1.32962	Detected as transcript
ENSG00000113722	1.0383	Detected as transcript
ENSG00000113732	2.13938	Detected as transcript
ENSG00000113946	0.988797	Detected as transcript
ENSG00000114315	1.14901	Detected as transcript
ENSG00000115257	1.00393	Detected as transcript
ENSG00000115592	0.990687	Detected as transcript
ENSG00000115649	1.43718	Detected as transcript
ENSG00000115738	1.75219	Detected as transcript
ENSG00000116035	1.10543	Detected as transcript
ENSG00000116254	1.08971	Detected as transcript
ENSG00000116514	1.05725	Detected as transcript
ENSG00000116574	1.08285	Detected as transcript
ENSG00000116670	0.989192	Detected as transcript
ENSG00000116717	1.11641	Detected as transcript
ENSG00000116783	1.19746	Detected as transcript
ENSG00000117245	1.07169	Detected as transcript
ENSG00000117318	1.19164	Detected as transcript
ENSG00000117410	1.68648	Detected as transcript
ENSG00000117411	0.99262	Detected as transcript
ENSG00000117501	1.13283	Detected as transcript
ENSG00000117616	1.10419	Detected as transcript
ENSG00000117682	1.11339	Detected as transcript
ENSG00000118156	1.37327	Detected as transcript
ENSG00000118231	1.66019	Detected as transcript
ENSG00000118245	2.90278	Detected as transcript
ENSG00000118491	1.30718	Detected as transcript
ENSG00000118495	1.07594	Detected as transcript
ENSG00000118564	1.56103	Detected as transcript
ENSG00000118680	2.26725	Detected as transcript
ENSG00000118816	2.03469	Detected as transcript
ENSG00000119138	1.2508	Detected as transcript
ENSG00000119725	1.21603	Detected as transcript
ENSG00000119950	1.34496	Detected as transcript
ENSG00000120160	1.59726	Detected as transcript
ENSG00000120210	1.28054	Detected as transcript
ENSG00000120211	1.30398	Detected as transcript
ENSG00000120329	1.09788	Detected as transcript
ENSG00000120337	1.06919	Detected as transcript
ENSG00000120440	1.43052	Detected as transcript
ENSG00000120563	1.64524	Detected as transcript
ENSG00000120738	1.90924	Detected as transcript
ENSG00000120742	1.62996	Detected as transcript
ENSG00000120903	1.89407	Detected as transcript
ENSG00000121335	3.79647	Detected as transcript
ENSG00000121351	2.14565	Detected as transcript
ENSG00000121446	0.969352	Detected as transcript
ENSG00000121634	1.00307	Detected as transcript
ENSG00000121716	1.14596	Detected as transcript
ENSG00000121900	1.19778	Detected as transcript
ENSG00000122145	1.59413	Detected as transcript
ENSG00000122304	3.01582	Detected as transcript
ENSG00000122376	0.993739	Detected as transcript
ENSG00000122390	1.28038	Detected as transcript
ENSG00000122584	1.4223	Detected as transcript
ENSG00000122711	1.49367	Detected as transcript
ENSG00000122728	0.977745	Detected as transcript
ENSG00000122783	1.02734	Detected as transcript
ENSG00000123091	1.48257	Detected as transcript
ENSG00000123165	1.00459	Detected as transcript
ENSG00000123171	1.80172	Detected as transcript
ENSG00000123268	1.10968	Detected as transcript
ENSG00000123584	1.16488	Detected as transcript
ENSG00000123594	1.1751	Detected as transcript
ENSG00000123933	1.02716	Detected as transcript
ENSG00000124003	1.43499	Detected as transcript
ENSG00000124092	1.43294	Detected as transcript
ENSG00000124116	0.984288	Detected as transcript
ENSG00000124232	2.54421	Detected as transcript
ENSG00000124237	1.4882	Detected as transcript
ENSG00000124251	1.10966	Detected as transcript
ENSG00000124467	1.51623	Detected as transcript
ENSG00000124490	1.34195	Detected as transcript
ENSG00000124721	1.19137	Detected as transcript
ENSG00000124935	1.04719	Detected as transcript
ENSG00000124939	0.967544	Detected as transcript
ENSG00000125148	1.60669	Detected as transcript
ENSG00000125255	1.01914	Detected as transcript
ENSG00000125285	1.01646	Detected as transcript
ENSG00000125462	1.69602	Detected as transcript
ENSG00000125531	1.62171	Detected as transcript
ENSG00000125629	0.967271	Detected as transcript
ENSG00000125813	1.61937	Detected as transcript
ENSG00000125815	1.30665	Detected as transcript
ENSG00000125835	1.72143	Detected as transcript
ENSG00000125841	0.966984	Detected as transcript
ENSG00000125888	1.18101	Detected as transcript
ENSG00000125965	1.5456	Detected as transcript
ENSG00000125975	1.41267	Detected as transcript
ENSG00000126259	1.74029	Detected as transcript
ENSG00000126549	1.24543	Detected as transcript
ENSG00000126709	1.29942	Detected as transcript
ENSG00000126733	0.971223	Detected as transcript
ENSG00000126752	1.30291	Detected as transcript
ENSG00000126890	0.987548	Detected as transcript
ENSG00000127325	1.59275	Detected as transcript
ENSG00000127922	1.73112	Detected as transcript
ENSG00000127928	1.06186	Detected as transcript
ENSG00000128185	1.17715	Detected as transcript
ENSG00000128253	1.51726	Detected as transcript
ENSG00000128272	2.14837	Detected as transcript
ENSG00000128276	1.12198	Detected as transcript
ENSG00000128313	1.03869	Detected as transcript
ENSG00000128714	1.0404	Detected as transcript
ENSG00000129159	1.19918	Detected as transcript
ENSG00000129473	1.27033	Detected as transcript
ENSG00000129521	0.998658	Detected as transcript
ENSG00000129757	0.966977	Detected as transcript
ENSG00000129862	1.70212	Detected as transcript
ENSG00000129864	1.67559	Detected as transcript
ENSG00000130066	2.29121	Detected as transcript
ENSG00000130167	1.84093	Detected as transcript
ENSG00000130173	1.24572	Detected as transcript
ENSG00000130377	2.10626	Detected as transcript
ENSG00000130433	1.35317	Detected as transcript
ENSG00000130751	0.977745	Detected as transcript
ENSG00000130783	1.92061	Detected as transcript
ENSG00000130943	0.962458	Detected as transcript
ENSG00000130997	1.00307	Detected as transcript
ENSG00000131059	1.6017	Detected as transcript
ENSG00000131174	1.12228	Detected as transcript
ENSG00000131233	1.05938	Detected as transcript
ENSG00000131379	0.982666	Detected as transcript
ENSG00000131721	1.48613	Detected as transcript
ENSG00000131724	1.37294	Detected as transcript
ENSG00000131732	0.99626	Detected as transcript
ENSG00000131910	0.997595	Detected as transcript
ENSG00000132259	0.964733	Detected as transcript
ENSG00000132517	0.963741	Detected as transcript
ENSG00000132631	1.63585	Detected as transcript
ENSG00000132635	1.07613	Detected as transcript
ENSG00000132716	1.55853	Detected as transcript
ENSG00000132823	1.2692	Detected as transcript
ENSG00000132824	1.65321	Detected as transcript
ENSG00000132911	1.03734	Detected as transcript
ENSG00000132958	1.16052	Detected as transcript
ENSG00000133134	0.994678	Detected as transcript
ENSG00000133983	1.08369	Detected as transcript
ENSG00000134376	1.01951	Detected as transcript
ENSG00000134531	1.44632	Detected as transcript
ENSG00000134825	1.81677	Detected as transcript
ENSG00000134970	1.4678	Detected as transcript
ENSG00000134986	1.30563	Detected as transcript
ENSG00000135116	1.11132	Detected as transcript
ENSG00000135164	1.10916	Detected as transcript
ENSG00000135211	1.07414	Detected as transcript
ENSG00000135222	1.21272	Detected as transcript
ENSG00000135248	1.83302	Detected as transcript
ENSG00000135334	1.12001	Detected as transcript
ENSG00000135390	2.28765	Detected as transcript
ENSG00000135409	1.00538	Detected as transcript
ENSG00000135436	1.68667	Detected as transcript
ENSG00000135535	2.05996	Detected as transcript
ENSG00000135625	0.977745	Detected as transcript
ENSG00000135679	1.02209	Detected as transcript
ENSG00000135740	1.0716	Detected as transcript
ENSG00000135845	1.11189	Detected as transcript
ENSG00000136099	0.998491	Detected as transcript
ENSG00000136206	1.07279	Detected as transcript
ENSG00000136240	1.7436	Detected as transcript
ENSG00000136244	0.969699	Detected as transcript
ENSG00000136297	1.19147	Detected as transcript
ENSG00000136371	1.16843	Detected as transcript
ENSG00000136682	0.965329	Detected as transcript
ENSG00000136867	1.04942	Detected as transcript
ENSG00000136944	1.09076	Detected as transcript
ENSG00000136997	1.26952	Detected as transcript
ENSG00000137070	1.00183	Detected as transcript
ENSG00000137075	1.08732	Detected as transcript
ENSG00000137193	1.11962	Detected as transcript
ENSG00000137331	1.24554	Detected as transcript
ENSG00000137504	1.33044	Detected as transcript
ENSG00000137571	0.990687	Detected as transcript
ENSG00000137817	1.23313	Detected as transcript
ENSG00000137976	1.38947	Detected as transcript
ENSG00000138039	1.42528	Detected as transcript
ENSG00000138085	1.8221	Detected as transcript
ENSG00000138166	0.989119	Detected as transcript
ENSG00000138459	1.04355	Detected as transcript
ENSG00000138472	0.969306	Detected as transcript
ENSG00000138483	1.17927	Detected as transcript
ENSG00000138764	1.36632	Detected as transcript
ENSG00000138813	1.44865	Detected as transcript
ENSG00000138892	0.965926	Detected as transcript
ENSG00000138942	1.20299	Detected as transcript
ENSG00000139151	1.56211	Detected as transcript
ENSG00000139155	1.56777	Detected as transcript
ENSG00000139352	1.06168	Detected as transcript
ENSG00000139675	1.07889	Detected as transcript
ENSG00000139679	1.2275	Detected as transcript
ENSG00000139767	1.22283	Detected as transcript
ENSG00000139800	1.07869	Detected as transcript
ENSG00000139985	1.23533	Detected as transcript
ENSG00000140044	1.03591	Detected as transcript
ENSG00000140107	2.07778	Detected as transcript
ENSG00000140157	1.24465	Detected as transcript
ENSG00000140264	2.52606	Detected as transcript
ENSG00000140450	0.963483	Detected as transcript
ENSG00000140478	0.987505	Detected as transcript
ENSG00000140506	0.973489	Detected as transcript
ENSG00000140931	1.01398	Detected as transcript
ENSG00000140932	2.37512	Detected as transcript
ENSG00000141232	1.48224	Detected as transcript
ENSG00000141255	1.35485	Detected as transcript
ENSG00000141371	1.94269	Detected as transcript
ENSG00000141552	1.52704	Detected as transcript
ENSG00000142182	1.3956	Detected as transcript
ENSG00000142188	1.351	Detected as transcript
ENSG00000142484	1.01465	Detected as transcript
ENSG00000142698	1.44006	Detected as transcript
ENSG00000143032	1.01929	Detected as transcript
ENSG00000143125	1.14318	Detected as transcript
ENSG00000143199	1.02563	Detected as transcript
ENSG00000143257	0.981503	Detected as transcript
ENSG00000143303	1.00251	Detected as transcript
ENSG00000143469	1.07798	Detected as transcript
ENSG00000143994	1.07628	Detected as transcript
ENSG00000144043	1.34918	Detected as transcript
ENSG00000144063	1.0588	Detected as transcript
ENSG00000144355	1.19763	Detected as transcript
ENSG00000144481	1.57049	Detected as transcript
ENSG00000144655	1.13698	Detected as transcript
ENSG00000144671	1.08675	Detected as transcript
ENSG00000144771	1.31296	Detected as transcript
ENSG00000144802	1.07167	Detected as transcript
ENSG00000145022	1.20669	Detected as transcript
ENSG00000145107	0.984288	Detected as transcript
ENSG00000145287	1.27107	Detected as transcript
ENSG00000145451	1.06919	Detected as transcript
ENSG00000145592	2.0248	Detected as transcript
ENSG00000145632	1.06914	Detected as transcript
ENSG00000145642	1.18174	Detected as transcript
ENSG00000145700	1.11691	Detected as transcript
ENSG00000145757	1.60074	Detected as transcript
ENSG00000145824	1.24954	Detected as transcript
ENSG00000145860	1.08387	Detected as transcript
ENSG00000145879	1.34714	Detected as transcript
ENSG00000145916	1.08796	Detected as transcript
ENSG00000145949	1.14884	Detected as transcript
ENSG00000146278	1.78427	Detected as transcript
ENSG00000146399	1.61243	Detected as transcript
ENSG00000146574	1.02613	Detected as transcript
ENSG00000146755	1.03734	Detected as transcript
ENSG00000146809	1.1685	Detected as transcript
ENSG00000146859	1.06469	Detected as transcript
ENSG00000147027	1.08715	Detected as transcript
ENSG00000147082	1.12597	Detected as transcript
ENSG00000147117	0.984288	Detected as transcript
ENSG00000147127	1.16919	Detected as transcript
ENSG00000147145	0.964197	Detected as transcript
ENSG00000147183	1.15875	Detected as transcript
ENSG00000147364	1.01475	Detected as transcript
ENSG00000147996	0.967071	Detected as transcript
ENSG00000148110	1.24512	Detected as transcript
ENSG00000148826	1.09452	Detected as transcript
ENSG00000148948	0.961254	Detected as transcript
ENSG00000148965	1.33325	Detected as transcript
ENSG00000149243	1.21345	Detected as transcript
ENSG00000149507	1.83832	Detected as transcript
ENSG00000149609	1.35899	Detected as transcript
ENSG00000149761	0.976791	Detected as transcript
ENSG00000149932	1.76794	Detected as transcript
ENSG00000150076	1.74017	Detected as transcript
ENSG00000150201	1.36677	Detected as transcript
ENSG00000150527	1.08433	Detected as transcript
ENSG00000150676	1.49844	Detected as transcript
ENSG00000150991	2.6528	Detected as transcript
ENSG00000151164	1.4821	Detected as transcript
ENSG00000151353	0.982956	Detected as transcript
ENSG00000151360	1.27168	Detected as transcript
ENSG00000151468	1.00411	Detected as transcript
ENSG00000151475	1.86584	Detected as transcript
ENSG00000151665	1.09714	Detected as transcript
ENSG00000151687	1.20678	Detected as transcript
ENSG00000151715	1.11553	Detected as transcript
ENSG00000151834	1.04581	Detected as transcript
ENSG00000152034	1.0135	Detected as transcript
ENSG00000152254	1.83823	Detected as transcript
ENSG00000152332	1.11623	Detected as transcript
ENSG00000152430	1.81579	Detected as transcript
ENSG00000152936	1.01308	Detected as transcript
ENSG00000152942	0.968371	Detected as transcript
ENSG00000152954	1.11485	Detected as transcript
ENSG00000152977	1.58594	Detected as transcript
ENSG00000153060	1.38768	Detected as transcript
ENSG00000153485	1.11001	Detected as transcript
ENSG00000153495	1.56842	Detected as transcript
ENSG00000153684	1.34351	Detected as transcript
ENSG00000153786	1.24051	Detected as transcript
ENSG00000153814	1.04764	Detected as transcript
ENSG00000154007	1.5442	Detected as transcript
ENSG00000154342	1.10373	Detected as transcript
ENSG00000154359	0.983825	Detected as transcript
ENSG00000154518	1.99896	Detected as transcript
ENSG00000154640	1.15876	Detected as transcript
ENSG00000154978	1.31856	Detected as transcript
ENSG00000155026	1.18999	Detected as transcript
ENSG00000155087	2.11619	Detected as transcript
ENSG00000155090	1.35246	Detected as transcript
ENSG00000155096	1.56705	Detected as transcript
ENSG00000155269	1.07634	Detected as transcript
ENSG00000155714	1.39047	Detected as transcript
ENSG00000155719	0.992265	Detected as transcript
ENSG00000155754	1.65497	Detected as transcript
ENSG00000155833	1.778	Detected as transcript
ENSG00000155875	1.57877	Detected as transcript
ENSG00000155890	1.18819	Detected as transcript
ENSG00000155918	1.06009	Detected as transcript
ENSG00000155957	1.84041	Detected as transcript
ENSG00000156282	1.23053	Detected as transcript
ENSG00000156284	1.00639	Detected as transcript
ENSG00000156509	1.27762	Detected as transcript
ENSG00000156875	1.29315	Detected as transcript
ENSG00000156886	1.07515	Detected as transcript
ENSG00000157093	1.56167	Detected as transcript
ENSG00000157322	1.03053	Detected as transcript
ENSG00000157557	1.47991	Detected as transcript
ENSG00000157653	1.77842	Detected as transcript
ENSG00000157800	1.01181	Detected as transcript
ENSG00000157837	1.2275	Detected as transcript
ENSG00000157884	1.03464	Detected as transcript
ENSG00000157890	1.27214	Detected as transcript
ENSG00000157999	1.12893	Detected as transcript
ENSG00000158485	1.02072	Detected as transcript
ENSG00000158553	1.24535	Detected as transcript
ENSG00000158578	1.01319	Detected as transcript
ENSG00000158747	1.57652	Detected as transcript
ENSG00000158796	1.11853	Detected as transcript
ENSG00000158828	1.27719	Detected as transcript
ENSG00000159128	1.54323	Detected as transcript
ENSG00000159182	1.22774	Detected as transcript
ENSG00000159184	1.63856	Detected as transcript
ENSG00000159199	1.94254	Detected as transcript
ENSG00000159388	1.85269	Detected as transcript
ENSG00000159527	1.17822	Detected as transcript
ENSG00000159648	0.974417	Detected as transcript
ENSG00000160014	2.01512	Detected as transcript
ENSG00000160271	1.1364	Detected as transcript
ENSG00000160396	1.26563	Detected as transcript
ENSG00000160471	0.97824	Detected as transcript
ENSG00000160613	1.16843	Detected as transcript
ENSG00000160994	1.06555	Detected as transcript
ENSG00000161082	1.09768	Detected as transcript
ENSG00000161180	1.28401	Detected as transcript
ENSG00000161652	1.64933	Detected as transcript
ENSG00000161955	1.24998	Detected as transcript
ENSG00000161973	1.84452	Detected as transcript
ENSG00000161981	1.09288	Detected as transcript
ENSG00000162144	1.18705	Detected as transcript
ENSG00000162344	2.23418	Detected as transcript
ENSG00000162398	1.31244	Detected as transcript
ENSG00000162571	1.04068	Detected as transcript
ENSG00000162592	1.12893	Detected as transcript
ENSG00000162604	1.31191	Detected as transcript
ENSG00000162763	1.12398	Detected as transcript
ENSG00000162771	1.57627	Detected as transcript
ENSG00000162779	1.3306	Detected as transcript
ENSG00000162817	1.11034	Detected as transcript
ENSG00000162873	0.991292	Detected as transcript
ENSG00000162975	1.00658	Detected as transcript
ENSG00000163012	1.13476	Detected as transcript
ENSG00000163041	1.95704	Detected as transcript
ENSG00000163046	1.16661	Detected as transcript
ENSG00000163098	1.1776	Detected as transcript
ENSG00000163202	1.2938	Detected as transcript
ENSG00000163217	1.22775	Detected as transcript
ENSG00000163349	1.11815	Detected as transcript
ENSG00000163377	1.32814	Detected as transcript
ENSG00000163424	1.89421	Detected as transcript
ENSG00000163467	1.59238	Detected as transcript
ENSG00000163479	2.07966	Detected as transcript
ENSG00000163515	0.971574	Detected as transcript
ENSG00000163530	1.26193	Detected as transcript
ENSG00000163630	1.62135	Detected as transcript
ENSG00000163645	1.58594	Detected as transcript
ENSG00000163659	1.15525	Detected as transcript
ENSG00000163705	1.62027	Detected as transcript
ENSG00000163746	1.00307	Detected as transcript
ENSG00000163793	1.40255	Detected as transcript
ENSG00000163888	1.1182	Detected as transcript
ENSG00000163958	1.47267	Detected as transcript
ENSG00000164007	1.2718	Detected as transcript
ENSG00000164032	1.84205	Detected as transcript
ENSG00000164037	1.06666	Detected as transcript
ENSG00000164096	1.63519	Detected as transcript
ENSG00000164117	1.09182	Detected as transcript
ENSG00000164123	1.22424	Detected as transcript
ENSG00000164256	1.03053	Detected as transcript
ENSG00000164265	2.559	Detected as transcript
ENSG00000164287	1.03328	Detected as transcript
ENSG00000164299	1.41814	Detected as transcript
ENSG00000164300	1.01746	Detected as transcript
ENSG00000164304	1.10755	Detected as transcript
ENSG00000164325	2.22796	Detected as transcript
ENSG00000164363	1.14701	Detected as transcript
ENSG00000164400	1.10006	Detected as transcript
ENSG00000164451	1.75387	Detected as transcript
ENSG00000164485	1.03053	Detected as transcript
ENSG00000164520	1.3297	Detected as transcript
ENSG00000164600	1.41994	Detected as transcript
ENSG00000164645	1.46936	Detected as transcript
ENSG00000164713	1.48233	Detected as transcript
ENSG00000164744	1.70762	Detected as transcript
ENSG00000164756	1.22767	Detected as transcript
ENSG00000164794	1.16919	Detected as transcript
ENSG00000164808	1.02209	Detected as transcript
ENSG00000164893	1.77842	Detected as transcript
ENSG00000164900	1.02356	Detected as transcript
ENSG00000164938	1.09272	Detected as transcript
ENSG00000164949	1.06228	Detected as transcript
ENSG00000165030	1.21336	Detected as transcript
ENSG00000165066	1.37111	Detected as transcript
ENSG00000165084	1.00308	Detected as transcript
ENSG00000165120	1.55857	Detected as transcript
ENSG00000165131	1.53734	Detected as transcript
ENSG00000165181	1.48093	Detected as transcript
ENSG00000165182	1.01785	Detected as transcript
ENSG00000165272	1.20001	Detected as transcript
ENSG00000165389	1.20333	Detected as transcript
ENSG00000165406	0.990206	Detected as transcript
ENSG00000165462	1.65176	Detected as transcript
ENSG00000165507	1.27771	Detected as transcript
ENSG00000165584	1.48982	Detected as transcript
ENSG00000165606	1.15158	Detected as transcript
ENSG00000165669	1.2203	Detected as transcript
ENSG00000165685	1.4126	Detected as transcript
ENSG00000165805	1.71459	Detected as transcript
ENSG00000165863	1.09327	Detected as transcript
ENSG00000165899	1.45059	Detected as transcript
ENSG00000165915	1.03464	Detected as transcript
ENSG00000165949	2.0519	Detected as transcript
ENSG00000165972	1.30345	Detected as transcript
ENSG00000166002	1.25738	Detected as transcript
ENSG00000166012	1.25832	Detected as transcript
ENSG00000166069	2.00513	Detected as transcript
ENSG00000166105	1.05234	Detected as transcript
ENSG00000166152	1.31964	Detected as transcript
ENSG00000166220	1.31606	Detected as transcript
ENSG00000166268	1.23971	Detected as transcript
ENSG00000166329	1.34999	Detected as transcript
ENSG00000166509	1.09745	Detected as transcript
ENSG00000166603	1.03464	Detected as transcript
ENSG00000166619	1.46356	Detected as transcript
ENSG00000166681	1.77883	Detected as transcript
ENSG00000166800	1.25439	Detected as transcript
ENSG00000166823	1.09679	Detected as transcript
ENSG00000166845	1.50734	Detected as transcript
ENSG00000166926	1.87156	Detected as transcript
ENSG00000166927	1.06687	Detected as transcript
ENSG00000166930	1.71001	Detected as transcript
ENSG00000166959	1.09795	Detected as transcript
ENSG00000166961	1.14716	Detected as transcript
ENSG00000167094	1.01509	Detected as transcript
ENSG00000167098	1.43431	Detected as transcript
ENSG00000167139	1.44799	Detected as transcript
ENSG00000167194	1.11071	Detected as transcript
ENSG00000167195	0.985901	Detected as transcript
ENSG00000167210	1.00682	Detected as transcript
ENSG00000167332	0.990443	Detected as transcript
ENSG00000167346	1.9107	Detected as transcript
ENSG00000167397	1.47753	Detected as transcript
ENSG00000167470	1.00337	Detected as transcript
ENSG00000167531	1.04136	Detected as transcript
ENSG00000167565	1.02099	Detected as transcript
ENSG00000167747	1.00051	Detected as transcript
ENSG00000167749	1.16289	Detected as transcript
ENSG00000167766	1.18109	Detected as transcript
ENSG00000167797	1.22889	Detected as transcript
ENSG00000167889	1.35722	Detected as transcript
ENSG00000167985	1.25099	Detected as transcript
ENSG00000168070	1.46875	Detected as transcript
ENSG00000168135	1.2013	Detected as transcript
ENSG00000168209	1.39992	Detected as transcript
ENSG00000168267	1.74872	Detected as transcript
ENSG00000168269	1.18994	Detected as transcript
ENSG00000168283	1.2802	Detected as transcript
ENSG00000168509	1.70026	Detected as transcript
ENSG00000168528	1.14252	Detected as transcript
ENSG00000168594	1.61683	Detected as transcript
ENSG00000168619	1.44472	Detected as transcript
ENSG00000168676	1.43362	Detected as transcript
ENSG00000168925	1.58179	Detected as transcript
ENSG00000168955	1.22471	Detected as transcript
ENSG00000169059	1.61556	Detected as transcript
ENSG00000169136	1.06767	Detected as transcript
ENSG00000169154	1.11071	Detected as transcript
ENSG00000169203	1.08103	Detected as transcript
ENSG00000169230	1.21683	Detected as transcript
ENSG00000169246	1.1145	Detected as transcript
ENSG00000169330	1.01173	Detected as transcript
ENSG00000169427	1.13668	Detected as transcript
ENSG00000169442	1.37277	Detected as transcript
ENSG00000169509	1.12498	Detected as transcript
ENSG00000169551	1.10966	Detected as transcript
ENSG00000169688	1.01203	Detected as transcript
ENSG00000169689	1.17461	Detected as transcript
ENSG00000169715	1.72705	Detected as transcript
ENSG00000169740	1.2519	Detected as transcript
ENSG00000169908	1.68937	Detected as transcript
ENSG00000169933	1.04531	Detected as transcript
ENSG00000169953	1.43499	Detected as transcript
ENSG00000170044	0.987505	Detected as transcript
ENSG00000170092	0.996947	Detected as transcript
ENSG00000170262	1.07796	Detected as transcript
ENSG00000170271	1.13429	Detected as transcript
ENSG00000170315	2.73092	Detected as transcript
ENSG00000170324	1.13089	Detected as transcript
ENSG00000170516	1.9537	Detected as transcript
ENSG00000170540	1.82206	Detected as transcript
ENSG00000170613	1.46539	Detected as transcript
ENSG00000170777	1.97485	Detected as transcript
ENSG00000170893	1.07223	Detected as transcript
ENSG00000170927	1.18672	Detected as transcript
ENSG00000170948	0.992146	Detected as transcript
ENSG00000170965	1.58916	Detected as transcript
ENSG00000170967	1.45476	Detected as transcript
ENSG00000171060	1.20603	Detected as transcript
ENSG00000171067	1.0907	Detected as transcript
ENSG00000171130	1.0042	Detected as transcript
ENSG00000171189	1.49123	Detected as transcript
ENSG00000171199	1.81024	Detected as transcript
ENSG00000171307	0.971689	Detected as transcript
ENSG00000171402	1.5901	Detected as transcript
ENSG00000171405	1.08101	Detected as transcript
ENSG00000171421	1.27301	Detected as transcript
ENSG00000171456	1.08393	Detected as transcript
ENSG00000171489	1.1614	Detected as transcript
ENSG00000171495	1.47237	Detected as transcript
ENSG00000171551	1.1704	Detected as transcript
ENSG00000171587	1.46293	Detected as transcript
ENSG00000171722	1.06486	Detected as transcript
ENSG00000171735	1.60668	Detected as transcript
ENSG00000171804	1.38445	Detected as transcript
ENSG00000171862	1.07136	Detected as transcript
ENSG00000171872	1.20678	Detected as transcript
ENSG00000171873	0.97105	Detected as transcript
ENSG00000171931	1.12893	Detected as transcript
ENSG00000172005	0.988616	Detected as transcript
ENSG00000172073	1.60132	Detected as transcript
ENSG00000172086	1.31941	Detected as transcript
ENSG00000172139	1.15249	Detected as transcript
ENSG00000172404	1.09788	Detected as transcript
ENSG00000172468	1.43499	Detected as transcript
ENSG00000172551	1.40647	Detected as transcript
ENSG00000172717	1.49235	Detected as transcript
ENSG00000172738	1.14701	Detected as transcript
ENSG00000172967	1.01056	Detected as transcript
ENSG00000173093	1.21782	Detected as transcript
ENSG00000173209	1.03072	Detected as transcript
ENSG00000173261	1.13283	Detected as transcript
ENSG00000173334	1.22313	Detected as transcript
ENSG00000173389	1.73307	Detected as transcript
ENSG00000173401	1.14976	Detected as transcript
ENSG00000173421	1.57162	Detected as transcript
ENSG00000173431	1.52235	Detected as transcript
ENSG00000173456	0.976019	Detected as transcript
ENSG00000173464	1.65047	Detected as transcript
ENSG00000173699	1.81933	Detected as transcript
ENSG00000173714	1.14933	Detected as transcript
ENSG00000173728	1.42066	Detected as transcript
ENSG00000173769	1.22565	Detected as transcript
ENSG00000173838	1.40578	Detected as transcript
ENSG00000173848	1.3942	Detected as transcript
ENSG00000173890	1.01533	Detected as transcript
ENSG00000174038	1.52982	Detected as transcript
ENSG00000174123	1.38386	Detected as transcript
ENSG00000174225	1.3703	Detected as transcript
ENSG00000174279	1.02496	Detected as transcript
ENSG00000174446	1.17812	Detected as transcript
ENSG00000174448	1.44372	Detected as transcript
ENSG00000174450	1.33689	Detected as transcript
ENSG00000174453	1.00609	Detected as transcript
ENSG00000174562	1.04136	Detected as transcript
ENSG00000174574	1.3552	Detected as transcript
ENSG00000174586	1.19137	Detected as transcript
ENSG00000174652	1.08996	Detected as transcript
ENSG00000174738	1.05921	Detected as transcript
ENSG00000174792	1.30129	Detected as transcript
ENSG00000174871	1.04466	Detected as transcript
ENSG00000174898	1.19608	Detected as transcript
ENSG00000175018	1.334	Detected as transcript
ENSG00000175097	1.31708	Detected as transcript
ENSG00000175121	1.01455	Detected as transcript
ENSG00000175197	1.25624	Detected as transcript
ENSG00000175215	1.71714	Detected as transcript
ENSG00000175279	0.956054	Detected as transcript
ENSG00000175294	1.31348	Detected as transcript
ENSG00000175329	1.08891	Detected as transcript
ENSG00000175518	1.31035	Detected as transcript
ENSG00000175520	1.94139	Detected as transcript
ENSG00000175567	1.44131	Detected as transcript
ENSG00000175646	2.07343	Detected as transcript
ENSG00000175701	0.981635	Detected as transcript
ENSG00000175809	1.18659	Detected as transcript
ENSG00000175854	1.11661	Detected as transcript
ENSG00000175874	1.58635	Detected as transcript
ENSG00000175877	1.50007	Detected as transcript
ENSG00000176009	1.35045	Detected as transcript
ENSG00000176165	0.989896	Detected as transcript
ENSG00000176194	0.959714	Detected as transcript
ENSG00000176256	1.6572	Detected as transcript
ENSG00000176302	1.23396	Detected as transcript
ENSG00000176340	1.9771	Detected as transcript
ENSG00000176358	1.29693	Detected as transcript
ENSG00000176563	1.07481	Detected as transcript
ENSG00000176571	1.04922	Detected as transcript
ENSG00000176601	1.84699	Detected as transcript
ENSG00000176679	1.21272	Detected as transcript
ENSG00000176746	1.20976	Detected as transcript
ENSG00000176887	1.38159	Detected as transcript
ENSG00000176927	1.13089	Detected as transcript
ENSG00000177042	1.00889	Detected as transcript
ENSG00000177108	1.91089	Detected as transcript
ENSG00000177138	1.15875	Detected as transcript
ENSG00000177294	1.48152	Detected as transcript
ENSG00000177324	1.203	Detected as transcript
ENSG00000177359	1.07985	Detected as transcript
ENSG00000177383	1.1642	Detected as transcript
ENSG00000177414	1.56604	Detected as transcript
ENSG00000177504	1.53829	Detected as transcript
ENSG00000177558	1.72729	Detected as transcript
ENSG00000177627	1.70131	Detected as transcript
ENSG00000177673	1.71459	Detected as transcript
ENSG00000177679	1.02776	Detected as transcript
ENSG00000177689	1.15697	Detected as transcript
ENSG00000177938	1.95585	Detected as transcript
ENSG00000177947	1.08901	Detected as transcript
ENSG00000177981	1.10868	Detected as transcript
ENSG00000177984	1.08209	Detected as transcript
ENSG00000177994	1.30058	Detected as transcript
ENSG00000178015	1.09459	Detected as transcript
ENSG00000178055	1.23938	Detected as transcript
ENSG00000178093	1.61482	Detected as transcript
ENSG00000178125	0.992428	Detected as transcript
ENSG00000178171	1.07985	Detected as transcript
ENSG00000178257	1.55589	Detected as transcript
ENSG00000178279	1.20376	Detected as transcript
ENSG00000178381	1.02127	Detected as transcript
ENSG00000178395	1.30291	Detected as transcript
ENSG00000178404	1.4414	Detected as transcript
ENSG00000178449	1.45753	Detected as transcript
ENSG00000178460	1.45887	Detected as transcript
ENSG00000178573	1.07667	Detected as transcript
ENSG00000178602	1.52386	Detected as transcript
ENSG00000178645	1.52058	Detected as transcript
ENSG00000178690	1.05313	Detected as transcript
ENSG00000178719	1.69284	Detected as transcript
ENSG00000178828	0.995108	Detected as transcript
ENSG00000178974	1.04362	Detected as transcript
ENSG00000178988	1.4599	Detected as transcript
ENSG00000178997	1.40331	Detected as transcript
ENSG00000179059	0.957178	Detected as transcript
ENSG00000179213	1.54091	Detected as transcript
ENSG00000179407	1.35587	Detected as transcript
ENSG00000179564	1.6564	Detected as transcript
ENSG00000179580	1.61647	Detected as transcript
ENSG00000180043	1.43533	Detected as transcript
ENSG00000180116	1.33641	Detected as transcript
ENSG00000180138	1.05434	Detected as transcript
ENSG00000180219	1.42634	Detected as transcript
ENSG00000180259	1.12893	Detected as transcript
ENSG00000180304	1.56254	Detected as transcript
ENSG00000180316	1.0135	Detected as transcript
ENSG00000180389	1.4172	Detected as transcript
ENSG00000180425	1.49789	Detected as transcript
ENSG00000180574	1.35692	Detected as transcript
ENSG00000180697	1.38404	Detected as transcript
ENSG00000180772	1.15167	Detected as transcript
ENSG00000180818	1.05222	Detected as transcript
ENSG00000180878	1.21709	Detected as transcript
ENSG00000181013	1.036	Detected as transcript
ENSG00000181240	1.01495	Detected as transcript
ENSG00000181273	1.21709	Detected as transcript
ENSG00000181323	1.42138	Detected as transcript
ENSG00000181577	1.20224	Detected as transcript
ENSG00000181656	1.15234	Detected as transcript
ENSG00000181786	1.49207	Detected as transcript
ENSG00000181788	1.10597	Detected as transcript
ENSG00000181867	1.61262	Detected as transcript
ENSG00000182035	1.56928	Detected as transcript
ENSG00000182040	0.958949	Detected as transcript
ENSG00000182077	1.20452	Detected as transcript
ENSG00000182103	1.48982	Detected as transcript
ENSG00000182177	1.08447	Detected as transcript
ENSG00000182272	0.985799	Detected as transcript
ENSG00000182459	1.69582	Detected as transcript
ENSG00000182508	1.15158	Detected as transcript
ENSG00000182544	0.997106	Detected as transcript
ENSG00000182583	1.74698	Detected as transcript
ENSG00000182585	1.00793	Detected as transcript
ENSG00000182601	1.25756	Detected as transcript
ENSG00000182645	1.44505	Detected as transcript
ENSG00000182759	0.981035	Detected as transcript
ENSG00000182791	1.28515	Detected as transcript
ENSG00000182831	1.08604	Detected as transcript
ENSG00000182870	1.22283	Detected as transcript
ENSG00000182938	1.08101	Detected as transcript
ENSG00000183035	1.6459	Detected as transcript
ENSG00000183066	1.12498	Detected as transcript
ENSG00000183072	1.20132	Detected as transcript
ENSG00000183148	0.990687	Detected as transcript
ENSG00000183166	0.998396	Detected as transcript
ENSG00000183206	0.967644	Detected as transcript
ENSG00000183304	1.18416	Detected as transcript
ENSG00000183305	1.10966	Detected as transcript
ENSG00000183318	1.09569	Detected as transcript
ENSG00000183324	1.69345	Detected as transcript
ENSG00000183396	1.12795	Detected as transcript
ENSG00000183401	1.15616	Detected as transcript
ENSG00000183463	0.969299	Detected as transcript
ENSG00000183559	1.44603	Detected as transcript
ENSG00000183571	1.12893	Detected as transcript
ENSG00000183632	1.05434	Detected as transcript
ENSG00000183654	1.05118	Detected as transcript
ENSG00000183726	1.39825	Detected as transcript
ENSG00000183793	1.01856	Detected as transcript
ENSG00000183864	1.17732	Detected as transcript
ENSG00000183888	1.11589	Detected as transcript
ENSG00000183889	1.28234	Detected as transcript
ENSG00000183977	1.30982	Detected as transcript
ENSG00000184022	1.48035	Detected as transcript
ENSG00000184033	1.15429	Detected as transcript
ENSG00000184108	1.04531	Detected as transcript
ENSG00000184258	1.05813	Detected as transcript
ENSG00000184277	1.35507	Detected as transcript
ENSG00000184330	1.03869	Detected as transcript
ENSG00000184345	1.04531	Detected as transcript
ENSG00000184361	1.6705	Detected as transcript
ENSG00000184507	1.372	Detected as transcript
ENSG00000184557	1.19165	Detected as transcript
ENSG00000184560	1.63465	Detected as transcript
ENSG00000184602	1.05018	Detected as transcript
ENSG00000184611	1.12893	Detected as transcript
ENSG00000184647	1.40407	Detected as transcript
ENSG00000184650	1.01495	Detected as transcript
ENSG00000184786	1.24731	Detected as transcript
ENSG00000184887	1.21029	Detected as transcript
ENSG00000184945	2.05386	Detected as transcript
ENSG00000184984	0.9891	Detected as transcript
ENSG00000184990	1.11193	Detected as transcript
ENSG00000184999	2.1766	Detected as transcript
ENSG00000185013	1.65321	Detected as transcript
ENSG00000185053	0.964197	Detected as transcript
ENSG00000185105	1.08447	Detected as transcript
ENSG00000185176	2.3094	Detected as transcript
ENSG00000185231	1.69135	Detected as transcript
ENSG00000185247	1.30665	Detected as transcript
ENSG00000185264	1.62965	Detected as transcript
ENSG00000185271	1.15339	Detected as transcript
ENSG00000185290	0.993627	Detected as transcript
ENSG00000185294	1.36032	Detected as transcript
ENSG00000185303	1.11395	Detected as transcript
ENSG00000185306	0.974417	Detected as transcript
ENSG00000185372	1.03869	Detected as transcript
ENSG00000185414	1.06516	Detected as transcript
ENSG00000185523	1.24666	Detected as transcript
ENSG00000185594	2.11394	Detected as transcript
ENSG00000185662	1.34584	Detected as transcript
ENSG00000185684	1.40746	Detected as transcript
ENSG00000185689	1.69373	Detected as transcript
ENSG00000185742	1.30718	Detected as transcript
ENSG00000185792	1.15339	Detected as transcript
ENSG00000185808	1.17031	Detected as transcript
ENSG00000185823	1.01056	Detected as transcript
ENSG00000185860	1.06919	Detected as transcript
ENSG00000185863	1.3787	Detected as transcript
ENSG00000185864	0.992413	Detected as transcript
ENSG00000185888	1.05561	Detected as transcript
ENSG00000185897	1.17174	Detected as transcript
ENSG00000185915	1.0631	Detected as transcript
ENSG00000185962	1.13964	Detected as transcript
ENSG00000185966	1.05718	Detected as transcript
ENSG00000186007	0.966056	Detected as transcript
ENSG00000186051	1.08561	Detected as transcript
ENSG00000186118	2.06448	Detected as transcript
ENSG00000186143	1.63138	Detected as transcript
ENSG00000186150	1.61792	Detected as transcript
ENSG00000186226	1.10114	Detected as transcript
ENSG00000186280	1.02416	Detected as transcript
ENSG00000186329	1.80525	Detected as transcript
ENSG00000186334	1.1033	Detected as transcript
ENSG00000186439	1.30427	Detected as transcript
ENSG00000186451	1.23122	Detected as transcript
ENSG00000186452	1.48584	Detected as transcript
ENSG00000186458	1.28686	Detected as transcript
ENSG00000186480	1.30087	Detected as transcript
ENSG00000186660	1.30899	Detected as transcript
ENSG00000186714	1.1809	Detected as transcript
ENSG00000186732	1.0096	Detected as transcript
ENSG00000187066	1.27108	Detected as transcript
ENSG00000187105	1.10861	Detected as transcript
ENSG00000187166	1.76867	Detected as transcript
ENSG00000187242	1.03053	Detected as transcript
ENSG00000187527	1.1776	Detected as transcript
ENSG00000187537	1.41886	Detected as transcript
ENSG00000187556	1.31606	Detected as transcript
ENSG00000187581	1.6161	Detected as transcript
ENSG00000187595	1.32814	Detected as transcript
ENSG00000187600	1.32116	Detected as transcript
ENSG00000187601	1.2154	Detected as transcript
ENSG00000187630	1.0111	Detected as transcript
ENSG00000187658	1.27467	Detected as transcript
ENSG00000187689	0.972776	Detected as transcript
ENSG00000187695	1.22635	Detected as transcript
ENSG00000187713	1.21314	Detected as transcript
ENSG00000187733	1.2894	Detected as transcript
ENSG00000187753	1.47207	Detected as transcript
ENSG00000187773	1.15768	Detected as transcript
ENSG00000187791	1.64754	Detected as transcript
ENSG00000187806	1.37621	Detected as transcript
ENSG00000187833	1.34861	Detected as transcript
ENSG00000187912	1.21781	Detected as transcript
ENSG00000187944	1.32765	Detected as transcript
ENSG00000187950	1.10222	Detected as transcript
ENSG00000187969	1.31451	Detected as transcript
ENSG00000188011	1.36514	Detected as transcript
ENSG00000188039	1.28934	Detected as transcript
ENSG00000188050	1.53614	Detected as transcript
ENSG00000188175	1.00525	Detected as transcript
ENSG00000188293	1.15724	Detected as transcript
ENSG00000188368	1.39285	Detected as transcript
ENSG00000188373	1.3797	Detected as transcript
ENSG00000188386	1.70988	Detected as transcript
ENSG00000188674	1.51649	Detected as transcript
ENSG00000188725	1.28611	Detected as transcript
ENSG00000188800	1.90924	Detected as transcript
ENSG00000188916	0.990687	Detected as transcript
ENSG00000188938	1.15336	Detected as transcript
ENSG00000188984	1.02356	Detected as transcript
ENSG00000189023	1.33449	Detected as transcript
ENSG00000189037	1.34116	Detected as transcript
ENSG00000189045	0.996947	Detected as transcript
ENSG00000189052	1.10222	Detected as transcript
ENSG00000189067	1.73007	Detected as transcript
ENSG00000189132	1.3509	Detected as transcript
ENSG00000189139	1.44339	Detected as transcript
ENSG00000189143	1.42442	Detected as transcript
ENSG00000189266	1.68718	Detected as transcript
ENSG00000189269	1.54303	Detected as transcript
ENSG00000189326	1.68852	Detected as transcript
ENSG00000189375	1.04003	Detected as transcript
ENSG00000196182	1.06534	Detected as transcript
ENSG00000196260	1.16781	Detected as transcript
ENSG00000196323	0.98094	Detected as transcript
ENSG00000196350	0.97105	Detected as transcript
ENSG00000196460	1.04003	Detected as transcript
ENSG00000196470	1.04811	Detected as transcript
ENSG00000196600	1.48239	Detected as transcript
ENSG00000196767	1.46044	Detected as transcript
ENSG00000196860	1.05687	Detected as transcript
ENSG00000196890	1.03464	Detected as transcript
ENSG00000196900	1.11486	Detected as transcript
ENSG00000197140	1.6057	Detected as transcript
ENSG00000197172	1.40217	Detected as transcript
ENSG00000197213	0.962458	Detected as transcript
ENSG00000197329	1.02604	Detected as transcript
ENSG00000197353	1.22889	Detected as transcript
ENSG00000197416	0.993834	Detected as transcript
ENSG00000197620	0.978702	Detected as transcript
ENSG00000197622	1.39282	Detected as transcript
ENSG00000197651	1.55611	Detected as transcript
ENSG00000197658	1.02776	Detected as transcript
ENSG00000197683	1.11996	Detected as transcript
ENSG00000197745	1.3621	Detected as transcript
ENSG00000197768	1.26255	Detected as transcript
ENSG00000197780	1.34723	Detected as transcript
ENSG00000197838	1.14976	Detected as transcript
ENSG00000197921	1.11895	Detected as transcript
ENSG00000198021	1.60965	Detected as transcript
ENSG00000198028	1.26378	Detected as transcript
ENSG00000198033	2.25346	Detected as transcript
ENSG00000198062	1.44701	Detected as transcript
ENSG00000198092	1.04676	Detected as transcript
ENSG00000198173	1.12398	Detected as transcript
ENSG00000198225	1.06522	Detected as transcript
ENSG00000198326	1.36902	Detected as transcript
ENSG00000198355	0.979514	Detected as transcript
ENSG00000198398	1.50627	Detected as transcript
ENSG00000198445	1.24403	Detected as transcript
ENSG00000198573	1.6711	Detected as transcript
ENSG00000198576	1.00552	Detected as transcript
ENSG00000198723	1.35317	Detected as transcript
ENSG00000198727	3.47228	Detected as transcript
ENSG00000198736	1.19633	Detected as transcript
ENSG00000198763	3.45369	Detected as transcript
ENSG00000198798	1.3673	Detected as transcript
ENSG00000198818	1.44598	Detected as transcript
ENSG00000198870	1.1338	Detected as transcript
ENSG00000198894	0.989172	Detected as transcript
ENSG00000198964	1.03233	Detected as transcript
ENSG00000203690	1.09679	Detected as transcript
ENSG00000203784	2.18564	Detected as transcript
ENSG00000203795	1.14142	Detected as transcript
ENSG00000203910	1.2387	Detected as transcript
ENSG00000203926	1.39521	Detected as transcript
ENSG00000203933	1.49761	Detected as transcript
ENSG00000203942	1.95905	Detected as transcript
ENSG00000203963	1.07371	Detected as transcript
ENSG00000203989	1.45508	Detected as transcript
ENSG00000204001	0.958949	Detected as transcript
ENSG00000204006	1.32814	Detected as transcript
ENSG00000204070	1.0832	Detected as transcript
ENSG00000204193	1.49346	Detected as transcript
ENSG00000204272	1.26968	Detected as transcript
ENSG00000204279	0.955396	Detected as transcript
ENSG00000204290	0.982666	Detected as transcript
ENSG00000204296	1.50386	Detected as transcript
ENSG00000204300	1.39206	Detected as transcript
ENSG00000204363	1.36557	Detected as transcript
ENSG00000204382	1.23673	Detected as transcript
ENSG00000204387	1.76846	Detected as transcript
ENSG00000204389	1.58183	Detected as transcript
ENSG00000204469	1.38272	Detected as transcript
ENSG00000204511	1.48325	Detected as transcript
ENSG00000204538	1.02214	Detected as transcript
ENSG00000204544	1.76176	Detected as transcript
ENSG00000204624	1.24138	Detected as transcript
ENSG00000204642	1.1149	Detected as transcript
ENSG00000204644	1.06355	Detected as transcript
ENSG00000204669	1.42422	Detected as transcript
ENSG00000204688	1.06798	Detected as transcript
ENSG00000204849	1.02356	Detected as transcript
ENSG00000204930	1.09788	Detected as transcript
ENSG00000204952	1.19295	Detected as transcript
ENSG00000204956	1.06798	Detected as transcript
ENSG00000205085	1.288	Detected as transcript
ENSG00000205111	1.14329	Detected as transcript
ENSG00000205155	1.53543	Detected as transcript
ENSG00000205212	1.07752	Detected as transcript
ENSG00000205279	1.01604	Detected as transcript
ENSG00000205301	1.62313	Detected as transcript
ENSG00000205352	1.80852	Detected as transcript
ENSG00000205359	1.61756	Detected as transcript
ENSG00000205442	1.05813	Detected as transcript
ENSG00000205456	1.45476	Detected as transcript
ENSG00000205457	0.974417	Detected as transcript
ENSG00000205544	1.55079	Detected as transcript
ENSG00000205571	1.10945	Detected as transcript
ENSG00000205609	1.62933	Detected as transcript
ENSG00000205642	1.68524	Detected as transcript
ENSG00000205669	1.12498	Detected as transcript
ENSG00000205693	1.06798	Detected as transcript
ENSG00000205754	1.22212	Detected as transcript
ENSG00000205777	1.05348	Detected as transcript
ENSG00000205832	1.03464	Detected as transcript
ENSG00000205838	1.0845	Detected as transcript
ENSG00000205853	1.839	Detected as transcript
ENSG00000205856	1.13572	Detected as transcript
ENSG00000205916	1.076	Detected as transcript
ENSG00000205922	1.38928	Detected as transcript
ENSG00000205944	1.07552	Detected as transcript
ENSG00000206043	1.39638	Detected as transcript
ENSG00000206113	1.10649	Detected as transcript
ENSG00000206172	1.09214	Detected as transcript
ENSG00000206199	1.34304	Detected as transcript
ENSG00000206203	1.83457	Detected as transcript
ENSG00000206262	1.1484	Detected as transcript
ENSG00000211584	1.02211	Detected as transcript
ENSG00000211599	1.00605	Detected as transcript
ENSG00000211632	1.23065	Detected as transcript
ENSG00000211642	1.30403	Detected as transcript
ENSG00000211650	1.24543	Detected as transcript
ENSG00000211652	1.44812	Detected as transcript
ENSG00000211660	1.5243	Detected as transcript
ENSG00000211675	2.23405	Detected as transcript
ENSG00000211676	1.13283	Detected as transcript
ENSG00000211678	1.10006	Detected as transcript
ENSG00000211707	1.16227	Detected as transcript
ENSG00000211772	1.15638	Detected as transcript
ENSG00000211896	2.27212	Detected as transcript
ENSG00000211897	1.63394	Detected as transcript
ENSG00000211899	1.67971	Detected as transcript
ENSG00000211933	1.19486	Detected as transcript
ENSG00000211934	1.29758	Detected as transcript
ENSG00000211935	1.2301	Detected as transcript
ENSG00000211937	1.65131	Detected as transcript
ENSG00000211938	1.54801	Detected as transcript
ENSG00000211941	1.6307	Detected as transcript
ENSG00000211955	1.65875	Detected as transcript
ENSG00000211970	1.06572	Detected as transcript
ENSG00000212122	1.52735	Detected as transcript
ENSG00000212710	1.20224	Detected as transcript
ENSG00000212907	3.69333	Detected as transcript
ENSG00000213030	1.18739	Detected as transcript
ENSG00000213213	1.36644	Detected as transcript
ENSG00000213218	1.49647	Detected as transcript
ENSG00000213265	1.30877	Detected as transcript
ENSG00000213401	1.17427	Detected as transcript
ENSG00000213759	1.23259	Detected as transcript
ENSG00000213853	1.13124	Detected as transcript
ENSG00000213901	1.24751	Detected as transcript
ENSG00000213934	1.30731	Detected as transcript
ENSG00000214021	0.979148	Detected as transcript
ENSG00000214087	0.96646	Detected as transcript
ENSG00000214097	1.88949	Detected as transcript
ENSG00000214128	1.13468	Detected as transcript
ENSG00000214360	1.07279	Detected as transcript
ENSG00000214681	1.61039	Detected as transcript
ENSG00000214686	1.07752	Detected as transcript
ENSG00000214694	1.17174	Detected as transcript
ENSG00000214711	1.34848	Detected as transcript
ENSG00000214732	1.71485	Detected as transcript
ENSG00000214782	1.20442	Detected as transcript
ENSG00000214787	1.14976	Detected as transcript
ENSG00000214819	1.044	Detected as transcript
ENSG00000214842	1.26928	Detected as transcript
ENSG00000214929	1.11895	Detected as transcript
ENSG00000214967	1.02528	Detected as transcript
ENSG00000215115	0.958949	Detected as transcript
ENSG00000215131	1.28857	Detected as transcript
ENSG00000215262	1.15697	Detected as transcript
ENSG00000215277	1.05498	Detected as transcript
ENSG00000215475	1.29912	Detected as transcript
ENSG00000215717	1.16515	Detected as transcript
ENSG00000215910	1.05307	Detected as transcript
ENSG00000216588	1.09935	Detected as transcript
ENSG00000217555	1.2806	Detected as transcript
ENSG00000218739	1.16532	Detected as transcript
ENSG00000218819	1.12991	Detected as transcript
ENSG00000218823	1.55295	Detected as transcript
ENSG00000219200	2.0942	Detected as transcript
ENSG00000221843	1.15608	Detected as transcript
ENSG00000221867	1.45698	Detected as transcript
ENSG00000221870	1.16488	Detected as transcript
ENSG00000221900	1.02637	Detected as transcript
ENSG00000221932	1.21043	Detected as transcript
ENSG00000221983	2.69022	Detected as transcript
ENSG00000221986	0.993834	Detected as transcript
ENSG00000222036	1.28686	Detected as transcript
ENSG00000224041	1.41069	Detected as transcript
ENSG00000224373	1.09405	Detected as transcript
ENSG00000224659	0.979732	Detected as transcript
ENSG00000224689	1.37073	Detected as transcript
ENSG00000225362	1.48982	Detected as transcript
ENSG00000226174	1.01203	Detected as transcript
ENSG00000226650	0.960709	Detected as transcript
ENSG00000227059	1.24666	Detected as transcript
ENSG00000227729	1.76302	Detected as transcript
ENSG00000227868	1.62491	Detected as transcript
ENSG00000228049	1.18241	Detected as transcript
ENSG00000228075	2.20119	Detected as transcript
ENSG00000228300	1.02252	Detected as transcript
ENSG00000228474	2.09119	Detected as transcript
ENSG00000228927	1.27288	Detected as transcript
ENSG00000229117	2.65566	Detected as transcript
ENSG00000229183	1.21901	Detected as transcript
ENSG00000229415	1.76291	Detected as transcript
ENSG00000229453	1.00759	Detected as transcript
ENSG00000229549	1.24926	Detected as transcript
ENSG00000229637	1.11961	Detected as transcript
ENSG00000229972	1.78885	Detected as transcript
ENSG00000230657	3.58392	Detected as transcript
ENSG00000231256	1.46075	Detected as transcript
ENSG00000232070	0.968561	Detected as transcript
ENSG00000233024	1.34131	Detected as transcript
ENSG00000233041	1.40505	Detected as transcript
ENSG00000233436	0.957178	Detected as transcript
ENSG00000233803	1.31399	Detected as transcript
ENSG00000233954	1.17875	Detected as transcript
ENSG00000234409	1.27526	Detected as transcript
ENSG00000234776	1.29966	Detected as transcript
ENSG00000234857	1.19345	Detected as transcript
ENSG00000234965	1.00759	Detected as transcript
ENSG00000235034	0.955396	Detected as transcript
ENSG00000235631	1.45124	Detected as transcript
ENSG00000236362	1.17581	Detected as transcript
ENSG00000236424	1.236	Detected as transcript
ENSG00000236737	1.57436	Detected as transcript
ENSG00000237452	1.08901	Detected as transcript
ENSG00000237651	1.08732	Detected as transcript
ENSG00000237763	1.0109	Detected as transcript
ENSG00000238074	1.38445	Detected as transcript
ENSG00000238269	1.86868	Detected as transcript
ENSG00000239305	1.06219	Detected as transcript
ENSG00000239388	1.26806	Detected as transcript
ENSG00000239511	1.46936	Detected as transcript
ENSG00000239571	1.19206	Detected as transcript
ENSG00000239605	1.28969	Detected as transcript
ENSG00000239642	1.27879	Detected as transcript
ENSG00000239855	1.13881	Detected as transcript
ENSG00000240021	1.79095	Detected as transcript
ENSG00000240224	1.03041	Detected as transcript
ENSG00000240247	1.42642	Detected as transcript
ENSG00000240583	1.6354	Detected as transcript
ENSG00000240720	1.05813	Detected as transcript
ENSG00000241343	0.958572	Detected as transcript
ENSG00000241399	1.14468	Detected as transcript
ENSG00000241690	1.06798	Detected as transcript
ENSG00000241755	1.47159	Detected as transcript
ENSG00000241978	1.15648	Detected as transcript
ENSG00000242076	1.4108	Detected as transcript
ENSG00000242220	1.59335	Detected as transcript
ENSG00000242419	1.52209	Detected as transcript
ENSG00000242689	1.34116	Detected as transcript
ENSG00000242715	1.17412	Detected as transcript
ENSG00000242950	1.83388	Detected as transcript
ENSG00000243317	1.17136	Detected as transcript
ENSG00000243543	1.21338	Detected as transcript
ENSG00000243566	1.01205	Detected as transcript
ENSG00000243649	1.20856	Detected as transcript
ENSG00000243678	2.022	Detected as transcript
ENSG00000243709	0.981411	Detected as transcript
ENSG00000243716	1.04936	Detected as transcript
ENSG00000243910	1.03322	Detected as transcript
ENSG00000243978	1.47446	Detected as transcript
ENSG00000244057	1.05561	Detected as transcript
ENSG00000244067	1.5047	Detected as transcript
ENSG00000244116	1.65363	Detected as transcript
ENSG00000244274	1.39866	Detected as transcript
ENSG00000244476	1.52809	Detected as transcript
ENSG00000244588	1.22635	Detected as transcript
ENSG00000246705	1.38116	Detected as transcript
ENSG00000247595	1.30453	Detected as transcript
ENSG00000248483	1.29966	Detected as transcript
ENSG00000249141	0.981035	Detected as transcript
ENSG00000249481	1.0299	Detected as transcript
ENSG00000249861	1.03869	Detected as transcript
ENSG00000249884	1.00609	Detected as transcript
ENSG00000249961	1.42528	Detected as transcript
ENSG00000250644	1.11895	Detected as transcript
ENSG00000250719	1.74803	Detected as transcript
ENSG00000250741	1.33011	Detected as transcript
ENSG00000251258	1.02496	Detected as transcript
ENSG00000251546	1.53062	Detected as transcript
ENSG00000251655	3.90326	Detected as transcript
ENSG00000253457	1.45698	Detected as transcript
ENSG00000253537	1.43771	Detected as transcript
ENSG00000253873	1.05813	Detected as transcript
ENSG00000254598	1.34151	Detected as transcript
ENSG00000254636	1.23259	Detected as transcript
ENSG00000254647	1.08859	Detected as transcript
ENSG00000254870	1.04419	Detected as transcript
ENSG00000254893	1.54031	Detected as transcript
ENSG00000255072	1.03869	Detected as transcript
ENSG00000255104	1.10006	Detected as transcript
ENSG00000255112	1.33989	Detected as transcript
ENSG00000255302	1.84071	Detected as transcript
ENSG00000255346	1.34538	Detected as transcript
ENSG00000255359	1.29417	Detected as transcript
ENSG00000256053	1.12032	Detected as transcript
ENSG00000256162	0.99786	Detected as transcript
ENSG00000256514	1.32862	Detected as transcript
ENSG00000256660	1.72012	Detected as transcript
ENSG00000256713	1.08208	Detected as transcript
ENSG00000257008	1.23803	Detected as transcript
ENSG00000257062	1.07516	Detected as transcript
ENSG00000257767	1.12198	Detected as transcript
ENSG00000258102	1.23064	Detected as transcript
ENSG00000258223	1.30505	Detected as transcript
ENSG00000258466	1.16227	Detected as transcript
ENSG00000258713	1.72853	Detected as transcript
ENSG00000258992	1.48755	Detected as transcript
ENSG00000259060	1.03734	Detected as transcript
ENSG00000259171	0.991598	Detected as transcript
ENSG00000259384	1.18008	Detected as transcript
ENSG00000259784	0.9891	Detected as transcript
ENSG00000259803	1.54792	Detected as transcript
ENSG00000260286	1.05938	Detected as transcript
ENSG00000260691	1.02072	Detected as transcript
ENSG00000260869	1.01929	Detected as transcript
ENSG00000260914	1.30059	Detected as transcript
ENSG00000261147	1.2817	Detected as transcript
ENSG00000261272	1.7486	Detected as transcript
ENSG00000261509	1.27108	Detected as transcript
ENSG00000261587	1.35855	Detected as transcript
ENSG00000261603	1.00307	Detected as transcript
ENSG00000261678	1.29138	Detected as transcript
ENSG00000261793	1.29527	Detected as transcript
ENSG00000261884	0.962458	Detected as transcript
ENSG00000262484	1.01056	Detected as transcript
ENSG00000262526	1.32317	Detected as transcript
ENSG00000262814	1.30856	Detected as transcript
ENSG00000263155	1.07805	Detected as transcript
ENSG00000263620	1.04792	Detected as transcript
ENSG00000263639	1.03412	Detected as transcript
ENSG00000263761	1.48555	Detected as transcript
ENSG00000267467	2.5649	Detected as transcript
ENSG00000267618	1.14793	Detected as transcript
ENSG00000267631	1.0716	Detected as transcript
ENSG00000267855	1.49119	Detected as transcript
ENSG00000267881	1.04569	Detected as transcript
ENSG00000267978	1.21926	Detected as transcript
ENSG00000268009	0.964197	Detected as transcript
ENSG00000268182	1.04136	Detected as transcript
ENSG00000268447	1.61701	Detected as transcript
ENSG00000268606	1.04792	Detected as transcript
ENSG00000268629	1.02915	Detected as transcript
ENSG00000268643	1.00307	Detected as transcript
ENSG00000268651	1.15786	Detected as transcript
ENSG00000268940	1.27762	Detected as transcript
ENSG00000268988	1.04268	Detected as transcript
ENSG00000269096	1.26685	Detected as transcript
ENSG00000269242	1.27744	Detected as transcript
ENSG00000269526	1.16227	Detected as transcript
ENSG00000269586	1.45793	Detected as transcript
ENSG00000269741	0.967644	Detected as transcript
ENSG00000269791	0.964197	Detected as transcript
ENSG00000269858	1.35839	Detected as transcript
ENSG00000269881	1.04177	Detected as transcript
ENSG00000270379	1.22424	Detected as transcript
ENSG00000270806	1.35988	Detected as transcript
ENSG00000270898	0.993834	Detected as transcript
ENSG00000271449	1.00307	Detected as transcript
ENSG00000272398	1.82466	Detected as transcript
ENSG00000273111	1.90904	Detected as transcript
ENSG00000273259	1.14207	Detected as transcript
ENSG00000273611	1.2947	Detected as transcript
ENSG00000273696	1.1338	Detected as transcript
ENSG00000273706	1.1614	Detected as transcript
ENSG00000273748	1.11235	Detected as transcript
ENSG00000273962	1.03676	Detected as transcript
ENSG00000274183	1.03191	Detected as transcript
ENSG00000274209	1.43973	Detected as transcript
ENSG00000274274	0.992714	Detected as transcript
ENSG00000274443	1.07398	Detected as transcript
ENSG00000274600	1.15697	Detected as transcript
ENSG00000275034	1.08675	Detected as transcript
ENSG00000275113	1.22104	Detected as transcript
ENSG00000275163	0.976086	Detected as transcript
ENSG00000275489	1.17427	Detected as transcript
ENSG00000275778	0.967502	Detected as transcript
ENSG00000275793	1.25881	Detected as transcript
ENSG00000275869	1.11486	Detected as transcript
ENSG00000275895	1.40228	Detected as transcript
ENSG00000276017	1.19995	Detected as transcript
ENSG00000276076	1.0538	Detected as transcript
ENSG00000276775	1.03019	Detected as transcript
ENSG00000276911	2.52896	Detected as transcript
ENSG00000277322	1.09237	Detected as transcript
ENSG00000277475	1.07752	Detected as transcript
ENSG00000277745	0.97105	Detected as transcript
ENSG00000277865	1.04531	Detected as transcript
ENSG00000277893	1.00004	Detected as transcript
ENSG00000278023	1.18172	Detected as transcript
ENSG00000278085	1.05561	Detected as transcript
ENSG00000278196	1.45122	Detected as transcript
ENSG00000278289	1.19686	Detected as transcript
ENSG00000278505	1.7816	Detected as transcript
ENSG00000278558	1.37158	Detected as transcript
ENSG00000278633	1.63772	Detected as transcript
ENSG00000278685	0.955396	Detected as transcript
ENSG00000278848	1.00908	Detected as transcript
ENSG00000278857	1.21529	Detected as transcript
ENSG00000278868	1.75992	Detected as transcript
ENSG00000278888	1.71614	Detected as transcript
ENSG00000279119	1.16761	Detected as transcript
ENSG00000279229	0.96365	Detected as transcript
ENSG00000279483	2.84352	Detected as transcript
ENSG00000279813	1.5957	Detected as transcript
ENSG00000279824	2.37583	Detected as transcript
ENSG00000280071	1.3745	Detected as transcript
ENSG00000280273	1.45793	Detected as transcript
ENSG00000280893	1.00307	Detected as transcript
ENSG00000282031	1.30859	Detected as transcript
ENSG00000282883	1.03971	Detected as transcript
ENSG00000283027	1.04879	Detected as transcript

## Sheet: B. GO High FPKM | no protein
ONTOLOGY	ID	Description	GeneRatio	BgRatio	pvalue	p.adjust	qvalue	geneID	Count
BP	GO:0007283	spermatogenesis	82/937	485/15331	1.92752e-17	8.4387e-14	8.4387e-14	ENSG00000047936/ENSG00000054796/ENSG00000057468/ENSG00000065371/ENSG00000079393/ENSG00000099338/ENSG00000105549/ENSG00000106328/ENSG00000106648/ENSG00000115257/ENSG00000116254/ENSG00000118156/ENSG00000118245/ENSG00000118816/ENSG00000120210/ENSG00000122304/ENSG00000129473/ENSG00000130377/ENSG00000142182/ENSG00000143199/ENSG00000145757/ENSG00000152430/ENSG00000155087/ENSG00000155833/ENSG00000158796…	82
BP	GO:0007338	single fertilization	24/937	121/15331	2.52065e-07	0.000551769	0.000551769	ENSG00000099338/ENSG00000104901/ENSG00000106304/ENSG00000115257/ENSG00000118245/ENSG00000120160/ENSG00000130943/ENSG00000139151/ENSG00000139985/ENSG00000145879/ENSG00000157093/ENSG00000163041/ENSG00000164037/ENSG00000171722/ENSG00000173389/ENSG00000173401/ENSG00000174898/ENSG00000175294/ENSG00000178279/ENSG00000183066/ENSG00000205944/ENSG00000215262/ENSG00000229453/ENSG00000255346	24
BP	GO:0007286	spermatid development	24/937	131/15331	1.15177e-06	0.00168082	0.00168082	ENSG00000054796/ENSG00000065371/ENSG00000106328/ENSG00000106648/ENSG00000115257/ENSG00000116254/ENSG00000118245/ENSG00000120210/ENSG00000122304/ENSG00000161973/ENSG00000163041/ENSG00000173093/ENSG00000173389/ENSG00000173769/ENSG00000174898/ENSG00000177938/ENSG00000178093/ENSG00000178279/ENSG00000181323/ENSG00000182077/ENSG00000187166/ENSG00000204193/ENSG00000206203/ENSG00000212122	24
BP	GO:0009566	fertilization	26/937	154/15331	2.10307e-06	0.00168271	0.00168271	ENSG00000099338/ENSG00000104901/ENSG00000106304/ENSG00000115257/ENSG00000118245/ENSG00000120160/ENSG00000120210/ENSG00000130943/ENSG00000139151/ENSG00000139985/ENSG00000145879/ENSG00000157093/ENSG00000163041/ENSG00000164037/ENSG00000171722/ENSG00000173389/ENSG00000173401/ENSG00000174898/ENSG00000175294/ENSG00000178279/ENSG00000183066/ENSG00000205944/ENSG00000215262/ENSG00000229453/ENSG00000244588…	26
BP	GO:0022412	cellular process involved in reproduction in multicellular organism	41/937	309/15331	2.26718e-06	0.00168271	0.00168271	ENSG00000054796/ENSG00000065371/ENSG00000102096/ENSG00000106304/ENSG00000106328/ENSG00000106648/ENSG00000115257/ENSG00000116254/ENSG00000118245/ENSG00000120160/ENSG00000120210/ENSG00000122304/ENSG00000122728/ENSG00000124092/ENSG00000138039/ENSG00000142182/ENSG00000161973/ENSG00000163041/ENSG00000171722/ENSG00000173093/ENSG00000173389/ENSG00000173421/ENSG00000173769/ENSG00000174898/ENSG00000175294…	41
BP	GO:0048515	spermatid differentiation	24/937	136/15331	2.30614e-06	0.00168271	0.00168271	ENSG00000054796/ENSG00000065371/ENSG00000106328/ENSG00000106648/ENSG00000115257/ENSG00000116254/ENSG00000118245/ENSG00000120210/ENSG00000122304/ENSG00000161973/ENSG00000163041/ENSG00000173093/ENSG00000173389/ENSG00000173769/ENSG00000174898/ENSG00000177938/ENSG00000178093/ENSG00000178279/ENSG00000181323/ENSG00000182077/ENSG00000187166/ENSG00000204193/ENSG00000206203/ENSG00000212122	24
BP	GO:0043252	sodium-independent organic anion transport	9/937	26/15331	1.38878e-05	0.00868584	0.00868584	ENSG00000084453/ENSG00000137571/ENSG00000139155/ENSG00000144671/ENSG00000184999/ENSG00000196600/ENSG00000197658/ENSG00000205359/ENSG00000205754	9
BP	GO:0051321	meiotic cell cycle	30/937	231/15331	7.55058e-05	0.0413205	0.0413205	ENSG00000054796/ENSG00000057468/ENSG00000079393/ENSG00000102096/ENSG00000122728/ENSG00000141255/ENSG00000142182/ENSG00000147082/ENSG00000152430/ENSG00000156509/ENSG00000164256/ENSG00000168070/ENSG00000169689/ENSG00000173421/ENSG00000173769/ENSG00000175279/ENSG00000176563/ENSG00000177138/ENSG00000178460/ENSG00000178997/ENSG00000179059/ENSG00000182459/ENSG00000183066/ENSG00000183304/ENSG00000183324…	30
BP	GO:0048663	neuron fate commitment	12/937	55/15331	9.63862e-05	0.0441925	0.0441925	ENSG00000007372/ENSG00000106038/ENSG00000114315/ENSG00000115738/ENSG00000139352/ENSG00000144355/ENSG00000148826/ENSG00000164900/ENSG00000168267/ENSG00000176165/ENSG00000180818/ENSG00000197921	12
BP	GO:0030317	flagellated sperm motility	15/937	81/15331	0.000100942	0.0441925	0.0441925	ENSG00000065371/ENSG00000075073/ENSG00000101448/ENSG00000118245/ENSG00000120210/ENSG00000153060/ENSG00000164037/ENSG00000172139/ENSG00000173389/ENSG00000174898/ENSG00000175294/ENSG00000176358/ENSG00000178257/ENSG00000178279/ENSG00000181323	15
CC	GO:0097223	sperm part	32/1090	171/16237	1.05248e-07	4.93614e-05	4.93614e-05	ENSG00000075073/ENSG00000099338/ENSG00000101448/ENSG00000104901/ENSG00000115257/ENSG00000120160/ENSG00000137075/ENSG00000145879/ENSG00000153060/ENSG00000155087/ENSG00000155875/ENSG00000157093/ENSG00000164037/ENSG00000167139/ENSG00000171495/ENSG00000173389/ENSG00000173401/ENSG00000174898/ENSG00000177938/ENSG00000177947/ENSG00000182077/ENSG00000182645/ENSG00000183035/ENSG00000184650/ENSG00000186458…	32
CC	GO:0031514	motile cilium	23/1090	142/16237	7.04367e-05	0.0135733	0.0135733	ENSG00000075073/ENSG00000099338/ENSG00000111319/ENSG00000137075/ENSG00000143199/ENSG00000151475/ENSG00000153060/ENSG00000155087/ENSG00000155875/ENSG00000157093/ENSG00000164037/ENSG00000171495/ENSG00000172139/ENSG00000174898/ENSG00000175294/ENSG00000177947/ENSG00000178404/ENSG00000182077/ENSG00000182645/ENSG00000184650/ENSG00000189139/ENSG00000204193/ENSG00000212122	23
CC	GO:0036126	sperm flagellum	15/1090	75/16237	0.000115764	0.0135733	0.0135733	ENSG00000075073/ENSG00000099338/ENSG00000137075/ENSG00000153060/ENSG00000155087/ENSG00000155875/ENSG00000157093/ENSG00000164037/ENSG00000171495/ENSG00000174898/ENSG00000177947/ENSG00000182077/ENSG00000182645/ENSG00000184650/ENSG00000204193	15
CC	GO:0097729	9+2 motile cilium	15/1090	75/16237	0.000115764	0.0135733	0.0135733	ENSG00000075073/ENSG00000099338/ENSG00000137075/ENSG00000153060/ENSG00000155087/ENSG00000155875/ENSG00000157093/ENSG00000164037/ENSG00000171495/ENSG00000174898/ENSG00000177947/ENSG00000182077/ENSG00000182645/ENSG00000184650/ENSG00000204193	15
CC	GO:0001669	acrosomal vesicle	18/1090	105/16237	0.000202359	0.0189813	0.0189813	ENSG00000104901/ENSG00000115257/ENSG00000120160/ENSG00000145879/ENSG00000157093/ENSG00000167139/ENSG00000171495/ENSG00000173389/ENSG00000173401/ENSG00000177938/ENSG00000183035/ENSG00000198576/ENSG00000204193/ENSG00000204300/ENSG00000206203/ENSG00000212122/ENSG00000226174/ENSG00000229453	18
MF	GO:0015347	sodium-independent organic anion transmembrane transporter activity	9/961	23/15405	5.07847e-06	0.00371744	0.00360304	ENSG00000084453/ENSG00000137571/ENSG00000139155/ENSG00000144671/ENSG00000184999/ENSG00000196600/ENSG00000197658/ENSG00000205359/ENSG00000205754	9
MF	GO:0015077	monovalent inorganic cation transmembrane transporter activity	41/961	345/15405	5.33872e-05	0.0195397	0.0189384	ENSG00000006283/ENSG00000007314/ENSG00000070985/ENSG00000081800/ENSG00000095981/ENSG00000105143/ENSG00000105675/ENSG00000108684/ENSG00000111319/ENSG00000113073/ENSG00000113732/ENSG00000117410/ENSG00000125255/ENSG00000129159/ENSG00000131174/ENSG00000132259/ENSG00000135390/ENSG00000135740/ENSG00000150201/ENSG00000154518/ENSG00000159199/ENSG00000162763/ENSG00000162975/ENSG00000164037/ENSG00000164363…	41
MF	GO:0001228	transcriptional activator activity, RNA polymerase II transcription regulatory region sequence-specific binding	42/961	366/15405	9.68827e-05	0.0226626	0.0219652	ENSG00000007372/ENSG00000064195/ENSG00000067082/ENSG00000082641/ENSG00000089225/ENSG00000107175/ENSG00000108509/ENSG00000111145/ENSG00000111783/ENSG00000112333/ENSG00000113722/ENSG00000118495/ENSG00000120738/ENSG00000123268/ENSG00000124092/ENSG00000124232/ENSG00000125285/ENSG00000125813/ENSG00000128272/ENSG00000128714/ENSG00000135625/ENSG00000136997/ENSG00000143032/ENSG00000143257/ENSG00000144655…	42
MF	GO:0015078	hydrogen ion transmembrane transporter activity	17/961	100/15405	0.0001395	0.0226626	0.0219652	ENSG00000105675/ENSG00000113732/ENSG00000117410/ENSG00000131174/ENSG00000135390/ENSG00000135740/ENSG00000154518/ENSG00000159199/ENSG00000164037/ENSG00000170516/ENSG00000171130/ENSG00000172139/ENSG00000176340/ENSG00000180389/ENSG00000186334/ENSG00000187581/ENSG00000233954	17
MF	GO:0030545	receptor regulator activity	44/961	399/15405	0.000166662	0.0226626	0.0219652	ENSG00000008517/ENSG00000049247/ENSG00000095752/ENSG00000104827/ENSG00000105550/ENSG00000107018/ENSG00000108691/ENSG00000108849/ENSG00000112116/ENSG00000112761/ENSG00000120210/ENSG00000120211/ENSG00000120337/ENSG00000121351/ENSG00000125965/ENSG00000130173/ENSG00000136244/ENSG00000140931/ENSG00000140932/ENSG00000143125/ENSG00000145824/ENSG00000148965/ENSG00000154342/ENSG00000158747/ENSG00000161955…	44
MF	GO:0000982	transcription factor activity, RNA polymerase II core promoter proximal region sequence-specific binding	41/961	365/15405	0.000185759	0.0226626	0.0219652	ENSG00000007372/ENSG00000064195/ENSG00000067082/ENSG00000107175/ENSG00000108509/ENSG00000108813/ENSG00000111145/ENSG00000111249/ENSG00000111783/ENSG00000112333/ENSG00000114315/ENSG00000120738/ENSG00000124092/ENSG00000124232/ENSG00000125285/ENSG00000125813/ENSG00000128272/ENSG00000128714/ENSG00000136997/ENSG00000139352/ENSG00000140044/ENSG00000143032/ENSG00000148826/ENSG00000152977/ENSG00000155090…	41
MF	GO:0048018	receptor ligand activity	41/961	374/15405	0.00031101	0.0325228	0.0315219	ENSG00000008517/ENSG00000049247/ENSG00000095752/ENSG00000104827/ENSG00000105550/ENSG00000107018/ENSG00000108691/ENSG00000108849/ENSG00000112116/ENSG00000112761/ENSG00000120210/ENSG00000120211/ENSG00000120337/ENSG00000121351/ENSG00000125965/ENSG00000130173/ENSG00000136244/ENSG00000140931/ENSG00000140932/ENSG00000143125/ENSG00000145824/ENSG00000148965/ENSG00000154342/ENSG00000158747/ENSG00000161955…	41

## Sheet: C. Low FPKM | no protein
gene_id	meanFPKM_log10	Type
ENSG00000000005	0.719727	Detected as transcript
ENSG00000002016	0.390953	Detected as transcript
ENSG00000002587	0.443592	Detected as transcript
ENSG00000002745	0.519541	Detected as transcript
ENSG00000003137	0.418046	Detected as transcript
ENSG00000004777	0.534365	Detected as transcript
ENSG00000004809	0.861152	Detected as transcript
ENSG00000004846	0.863641	Detected as transcript
ENSG00000004948	0.889446	Detected as transcript
ENSG00000005102	0.615199	Detected as transcript
ENSG00000005238	0.743221	Detected as transcript
ENSG00000005379	0.834292	Detected as transcript
ENSG00000006015	0.458981	Detected as transcript
ENSG00000006062	0.64892	Detected as transcript
ENSG00000006128	0.680723	Detected as transcript
ENSG00000006210	0.880768	Detected as transcript
ENSG00000006327	0.86364	Detected as transcript
ENSG00000006377	0.771283	Detected as transcript
ENSG00000006432	0.390964	Detected as transcript
ENSG00000006576	0.681559	Detected as transcript
ENSG00000006606	0.475493	Detected as transcript
ENSG00000006638	0.475084	Detected as transcript
ENSG00000006695	0.830261	Detected as transcript
ENSG00000006837	0.39768	Detected as transcript
ENSG00000007129	0.796046	Detected as transcript
ENSG00000007341	0.393699	Detected as transcript
ENSG00000007908	0.725736	Detected as transcript
ENSG00000008300	0.797637	Detected as transcript
ENSG00000008710	0.610755	Detected as transcript
ENSG00000008735	0.605329	Detected as transcript
ENSG00000008853	0.745652	Detected as transcript
ENSG00000009413	0.622543	Detected as transcript
ENSG00000010030	0.47414	Detected as transcript
ENSG00000010219	0.357507	Detected as transcript
ENSG00000010310	0.572194	Detected as transcript
ENSG00000010318	0.585698	Detected as transcript
ENSG00000010539	0.434446	Detected as transcript
ENSG00000011590	0.641802	Detected as transcript
ENSG00000013619	0.469806	Detected as transcript
ENSG00000016082	0.620231	Detected as transcript
ENSG00000016402	0.616363	Detected as transcript
ENSG00000017483	0.759517	Detected as transcript
ENSG00000018280	0.760939	Detected as transcript
ENSG00000018869	0.327916	Detected as transcript
ENSG00000019505	0.804243	Detected as transcript
ENSG00000019995	0.860585	Detected as transcript
ENSG00000022567	0.432978	Detected as transcript
ENSG00000022976	0.58072	Detected as transcript
ENSG00000024526	0.330765	Detected as transcript
ENSG00000025156	0.802521	Detected as transcript
ENSG00000026559	0.549065	Detected as transcript
ENSG00000029153	0.640602	Detected as transcript
ENSG00000030304	0.42024	Detected as transcript
ENSG00000034533	0.49407	Detected as transcript
ENSG00000038295	0.322944	Detected as transcript
ENSG00000039987	0.933838	Detected as transcript
ENSG00000040487	0.585712	Detected as transcript
ENSG00000040531	0.744455	Detected as transcript
ENSG00000041880	0.861839	Detected as transcript
ENSG00000041988	0.712712	Detected as transcript
ENSG00000043591	0.695309	Detected as transcript
ENSG00000047597	0.541259	Detected as transcript
ENSG00000047617	0.735708	Detected as transcript
ENSG00000048462	0.877043	Detected as transcript
ENSG00000048540	0.925344	Detected as transcript
ENSG00000049130	0.622492	Detected as transcript
ENSG00000049192	0.429757	Detected as transcript
ENSG00000049249	0.874395	Detected as transcript
ENSG00000049883	0.404285	Detected as transcript
ENSG00000050344	0.412607	Detected as transcript
ENSG00000050628	0.904274	Detected as transcript
ENSG00000051341	0.394993	Detected as transcript
ENSG00000051825	0.613468	Detected as transcript
ENSG00000052850	0.911063	Detected as transcript
ENSG00000053328	0.512189	Detected as transcript
ENSG00000053438	0.716976	Detected as transcript
ENSG00000054277	0.467678	Detected as transcript
ENSG00000054690	0.727815	Detected as transcript
ENSG00000054803	0.584117	Detected as transcript
ENSG00000054967	0.413698	Detected as transcript
ENSG00000056291	0.913138	Detected as transcript
ENSG00000056487	0.543338	Detected as transcript
ENSG00000056736	0.562586	Detected as transcript
ENSG00000059728	0.781245	Detected as transcript
ENSG00000061455	0.48033	Detected as transcript
ENSG00000061656	0.517237	Detected as transcript
ENSG00000062370	0.278495	Detected as transcript
ENSG00000062524	0.668891	Detected as transcript
ENSG00000063127	0.746327	Detected as transcript
ENSG00000063438	0.637824	Detected as transcript
ENSG00000063515	0.908972	Detected as transcript
ENSG00000064201	0.813373	Detected as transcript
ENSG00000064393	0.778798	Detected as transcript
ENSG00000065325	0.678125	Detected as transcript
ENSG00000065328	0.596618	Detected as transcript
ENSG00000065621	0.581679	Detected as transcript
ENSG00000066279	0.372624	Detected as transcript
ENSG00000066697	0.828357	Detected as transcript
ENSG00000066735	0.331353	Detected as transcript
ENSG00000067365	0.670052	Detected as transcript
ENSG00000067445	0.497017	Detected as transcript
ENSG00000067646	0.596052	Detected as transcript
ENSG00000069493	0.685498	Detected as transcript
ENSG00000069667	0.686059	Detected as transcript
ENSG00000069812	0.73822	Detected as transcript
ENSG00000070193	0.570407	Detected as transcript
ENSG00000072041	0.852963	Detected as transcript
ENSG00000072133	0.473571	Detected as transcript
ENSG00000072401	0.868472	Detected as transcript
ENSG00000072840	0.615703	Detected as transcript
ENSG00000074219	0.895769	Detected as transcript
ENSG00000074621	0.322171	Detected as transcript
ENSG00000074706	0.493262	Detected as transcript
ENSG00000074966	0.645598	Detected as transcript
ENSG00000075035	0.605353	Detected as transcript
ENSG00000075407	0.543128	Detected as transcript
ENSG00000075826	0.507233	Detected as transcript
ENSG00000076344	0.577909	Detected as transcript
ENSG00000077092	0.63697	Detected as transcript
ENSG00000077684	0.916371	Detected as transcript
ENSG00000077713	0.661413	Detected as transcript
ENSG00000077984	0.773941	Detected as transcript
ENSG00000078124	0.653921	Detected as transcript
ENSG00000078399	0.520156	Detected as transcript
ENSG00000078401	0.708985	Detected as transcript
ENSG00000078589	0.651778	Detected as transcript
ENSG00000078795	0.917245	Detected as transcript
ENSG00000079102	0.368466	Detected as transcript
ENSG00000080166	0.765239	Detected as transcript
ENSG00000080224	0.612179	Detected as transcript
ENSG00000080293	0.852183	Detected as transcript
ENSG00000080644	0.620913	Detected as transcript
ENSG00000080823	0.487351	Detected as transcript
ENSG00000080839	0.30966	Detected as transcript
ENSG00000081041	0.787555	Detected as transcript
ENSG00000081377	0.691236	Detected as transcript
ENSG00000081386	0.574883	Detected as transcript
ENSG00000081665	0.684743	Detected as transcript
ENSG00000081985	0.687264	Detected as transcript
ENSG00000082293	0.479678	Detected as transcript
ENSG00000082482	0.69866	Detected as transcript
ENSG00000082497	0.437108	Detected as transcript
ENSG00000082556	0.900456	Detected as transcript
ENSG00000082684	0.507879	Detected as transcript
ENSG00000083454	0.855305	Detected as transcript
ENSG00000083635	0.230057	Detected as transcript
ENSG00000083812	0.288236	Detected as transcript
ENSG00000083814	0.515124	Detected as transcript
ENSG00000083817	0.292494	Detected as transcript
ENSG00000083828	0.52579	Detected as transcript
ENSG00000084628	0.803713	Detected as transcript
ENSG00000085999	0.491184	Detected as transcript
ENSG00000086159	0.945162	Detected as transcript
ENSG00000086991	0.68359	Detected as transcript
ENSG00000087095	0.901823	Detected as transcript
ENSG00000088305	0.808156	Detected as transcript
ENSG00000088876	0.440064	Detected as transcript
ENSG00000088881	0.475967	Detected as transcript
ENSG00000089060	0.81958	Detected as transcript
ENSG00000089116	0.921294	Detected as transcript
ENSG00000089163	0.319092	Detected as transcript
ENSG00000089505	0.59752	Detected as transcript
ENSG00000089692	0.497812	Detected as transcript
ENSG00000089723	0.484639	Detected as transcript
ENSG00000090534	0.806104	Detected as transcript
ENSG00000090554	0.558085	Detected as transcript
ENSG00000091181	0.826898	Detected as transcript
ENSG00000091656	0.407076	Detected as transcript
ENSG00000092140	0.601455	Detected as transcript
ENSG00000092377	0.875656	Detected as transcript
ENSG00000092470	0.456014	Detected as transcript
ENSG00000092529	0.664044	Detected as transcript
ENSG00000092607	0.760133	Detected as transcript
ENSG00000093134	0.804699	Detected as transcript
ENSG00000094755	0.74717	Detected as transcript
ENSG00000094804	0.508915	Detected as transcript
ENSG00000094963	0.746101	Detected as transcript
ENSG00000095574	0.795517	Detected as transcript
ENSG00000095596	0.898287	Detected as transcript
ENSG00000095739	0.718666	Detected as transcript
ENSG00000095917	0.651393	Detected as transcript
ENSG00000095951	0.621144	Detected as transcript
ENSG00000095970	0.479406	Detected as transcript
ENSG00000096996	0.57307	Detected as transcript
ENSG00000099326	0.302829	Detected as transcript
ENSG00000099330	0.771477	Detected as transcript
ENSG00000099337	0.668971	Detected as transcript
ENSG00000099364	0.410164	Detected as transcript
ENSG00000099957	0.628165	Detected as transcript
ENSG00000099974	0.45647	Detected as transcript
ENSG00000099985	0.60019	Detected as transcript
ENSG00000099999	0.553998	Detected as transcript
ENSG00000100012	0.938847	Detected as transcript
ENSG00000100027	0.405632	Detected as transcript
ENSG00000100036	0.433489	Detected as transcript
ENSG00000100068	0.355357	Detected as transcript
ENSG00000100078	0.624825	Detected as transcript
ENSG00000100104	0.839923	Detected as transcript
ENSG00000100121	0.882633	Detected as transcript
ENSG00000100196	0.789038	Detected as transcript
ENSG00000100206	0.79128	Detected as transcript
ENSG00000100290	0.526982	Detected as transcript
ENSG00000100298	0.378876	Detected as transcript
ENSG00000100314	0.764897	Detected as transcript
ENSG00000100336	0.508049	Detected as transcript
ENSG00000100344	0.731309	Detected as transcript
ENSG00000100346	0.543025	Detected as transcript
ENSG00000100385	0.718322	Detected as transcript
ENSG00000100426	0.48097	Detected as transcript
ENSG00000100453	0.661819	Detected as transcript
ENSG00000100526	0.763492	Detected as transcript
ENSG00000100532	0.714542	Detected as transcript
ENSG00000100564	0.823902	Detected as transcript
ENSG00000100565	0.875717	Detected as transcript
ENSG00000100731	0.864206	Detected as transcript
ENSG00000100739	0.677774	Detected as transcript
ENSG00000100802	0.465605	Detected as transcript
ENSG00000101104	0.932343	Detected as transcript
ENSG00000101134	0.613568	Detected as transcript
ENSG00000101187	0.458275	Detected as transcript
ENSG00000101190	0.589713	Detected as transcript
ENSG00000101194	0.423217	Detected as transcript
ENSG00000101204	0.685982	Detected as transcript
ENSG00000101224	0.895981	Detected as transcript
ENSG00000101236	0.522221	Detected as transcript
ENSG00000101251	0.760735	Detected as transcript
ENSG00000101255	0.63433	Detected as transcript
ENSG00000101280	0.494302	Detected as transcript
ENSG00000101282	0.802217	Detected as transcript
ENSG00000101327	0.948157	Detected as transcript
ENSG00000101353	0.542432	Detected as transcript
ENSG00000101412	0.398168	Detected as transcript
ENSG00000101440	0.568092	Detected as transcript
ENSG00000101463	0.498018	Detected as transcript
ENSG00000101544	0.67685	Detected as transcript
ENSG00000101574	0.628302	Detected as transcript
ENSG00000101638	0.781168	Detected as transcript
ENSG00000101665	0.699391	Detected as transcript
ENSG00000101695	0.505092	Detected as transcript
ENSG00000101746	0.766992	Detected as transcript
ENSG00000101850	0.501242	Detected as transcript
ENSG00000101945	0.322303	Detected as transcript
ENSG00000101977	0.789643	Detected as transcript
ENSG00000102053	0.387538	Detected as transcript
ENSG00000102057	0.244403	Detected as transcript
ENSG00000102174	0.583839	Detected as transcript
ENSG00000102245	0.569381	Detected as transcript
ENSG00000102287	0.450941	Detected as transcript
ENSG00000102290	0.794708	Detected as transcript
ENSG00000102349	0.645114	Detected as transcript
ENSG00000102383	0.350857	Detected as transcript
ENSG00000102452	0.761419	Detected as transcript
ENSG00000102466	0.612379	Detected as transcript
ENSG00000102468	0.68415	Detected as transcript
ENSG00000102678	0.389884	Detected as transcript
ENSG00000102796	0.605729	Detected as transcript
ENSG00000102802	0.830165	Detected as transcript
ENSG00000102878	0.566892	Detected as transcript
ENSG00000102935	0.434205	Detected as transcript
ENSG00000102962	0.551532	Detected as transcript
ENSG00000102970	0.727246	Detected as transcript
ENSG00000102981	0.382312	Detected as transcript
ENSG00000102984	0.462725	Detected as transcript
ENSG00000103044	0.63224	Detected as transcript
ENSG00000103175	0.912962	Detected as transcript
ENSG00000103184	0.875074	Detected as transcript
ENSG00000103199	0.271687	Detected as transcript
ENSG00000103253	0.429265	Detected as transcript
ENSG00000103269	0.419043	Detected as transcript
ENSG00000103460	0.750768	Detected as transcript
ENSG00000103522	0.837832	Detected as transcript
ENSG00000103599	0.794182	Detected as transcript
ENSG00000103852	0.639935	Detected as transcript
ENSG00000104044	0.469849	Detected as transcript
ENSG00000104059	0.370437	Detected as transcript
ENSG00000104140	0.74014	Detected as transcript
ENSG00000104221	0.693142	Detected as transcript
ENSG00000104228	0.624281	Detected as transcript
ENSG00000104371	0.703844	Detected as transcript
ENSG00000104432	0.464114	Detected as transcript
ENSG00000104499	0.891682	Detected as transcript
ENSG00000104689	0.558676	Detected as transcript
ENSG00000104804	0.741382	Detected as transcript
ENSG00000104808	0.631362	Detected as transcript
ENSG00000104826	0.543832	Detected as transcript
ENSG00000104885	0.598898	Detected as transcript
ENSG00000104903	0.426998	Detected as transcript
ENSG00000104953	0.618537	Detected as transcript
ENSG00000104972	0.819378	Detected as transcript
ENSG00000104974	0.655733	Detected as transcript
ENSG00000105136	0.433355	Detected as transcript
ENSG00000105146	0.885346	Detected as transcript
ENSG00000105371	0.565821	Detected as transcript
ENSG00000105374	0.868532	Detected as transcript
ENSG00000105419	0.598354	Detected as transcript
ENSG00000105427	0.859824	Detected as transcript
ENSG00000105497	0.348667	Detected as transcript
ENSG00000105509	0.906055	Detected as transcript
ENSG00000105609	0.728995	Detected as transcript
ENSG00000105642	0.713323	Detected as transcript
ENSG00000105643	0.925534	Detected as transcript
ENSG00000105650	0.612041	Detected as transcript
ENSG00000105672	0.541165	Detected as transcript
ENSG00000105696	0.495899	Detected as transcript
ENSG00000105717	0.601562	Detected as transcript
ENSG00000105865	0.351983	Detected as transcript
ENSG00000105880	0.62752	Detected as transcript
ENSG00000105889	0.50243	Detected as transcript
ENSG00000105954	0.794708	Detected as transcript
ENSG00000105967	0.647134	Detected as transcript
ENSG00000105982	0.744039	Detected as transcript
ENSG00000105991	0.812809	Detected as transcript
ENSG00000105996	0.259551	Detected as transcript
ENSG00000105997	0.375985	Detected as transcript
ENSG00000106006	0.481473	Detected as transcript
ENSG00000106031	0.790384	Detected as transcript
ENSG00000106086	0.284232	Detected as transcript
ENSG00000106100	0.523309	Detected as transcript
ENSG00000106178	0.812044	Detected as transcript
ENSG00000106246	0.231301	Detected as transcript
ENSG00000106302	0.758451	Detected as transcript
ENSG00000106479	0.563127	Detected as transcript
ENSG00000106526	0.513164	Detected as transcript
ENSG00000106536	0.829846	Detected as transcript
ENSG00000106692	0.496004	Detected as transcript
ENSG00000106852	0.284119	Detected as transcript
ENSG00000106868	0.65107	Detected as transcript
ENSG00000106952	0.537147	Detected as transcript
ENSG00000107014	0.529452	Detected as transcript
ENSG00000107165	0.781787	Detected as transcript
ENSG00000107443	0.449657	Detected as transcript
ENSG00000107593	0.856185	Detected as transcript
ENSG00000107736	0.472391	Detected as transcript
ENSG00000107779	0.680493	Detected as transcript
ENSG00000107821	0.495481	Detected as transcript
ENSG00000107890	0.275858	Detected as transcript
ENSG00000107954	0.569281	Detected as transcript
ENSG00000108342	0.71049	Detected as transcript
ENSG00000108370	0.210429	Detected as transcript
ENSG00000108375	0.600823	Detected as transcript
ENSG00000108423	0.472521	Detected as transcript
ENSG00000108448	0.590985	Detected as transcript
ENSG00000108551	0.761274	Detected as transcript
ENSG00000108688	0.815719	Detected as transcript
ENSG00000108700	0.497289	Detected as transcript
ENSG00000108878	0.821453	Detected as transcript
ENSG00000108924	0.899864	Detected as transcript
ENSG00000108932	0.394097	Detected as transcript
ENSG00000108960	0.80946	Detected as transcript
ENSG00000109066	0.414774	Detected as transcript
ENSG00000109101	0.824102	Detected as transcript
ENSG00000109132	0.883267	Detected as transcript
ENSG00000109158	0.737584	Detected as transcript
ENSG00000109163	0.824277	Detected as transcript
ENSG00000109205	0.830449	Detected as transcript
ENSG00000109255	0.672237	Detected as transcript
ENSG00000109466	0.906525	Detected as transcript
ENSG00000109674	0.503936	Detected as transcript
ENSG00000109680	0.526327	Detected as transcript
ENSG00000109684	0.705931	Detected as transcript
ENSG00000109738	0.603367	Detected as transcript
ENSG00000109819	0.598258	Detected as transcript
ENSG00000109943	0.548625	Detected as transcript
ENSG00000109956	0.857522	Detected as transcript
ENSG00000109991	0.625513	Detected as transcript
ENSG00000110042	0.769724	Detected as transcript
ENSG00000110079	0.890283	Detected as transcript
ENSG00000110148	0.756803	Detected as transcript
ENSG00000110324	0.737832	Detected as transcript
ENSG00000110665	0.65648	Detected as transcript
ENSG00000110680	0.815226	Detected as transcript
ENSG00000110925	0.800849	Detected as transcript
ENSG00000110944	0.538152	Detected as transcript
ENSG00000110975	0.853309	Detected as transcript
ENSG00000111206	0.614002	Detected as transcript
ENSG00000111224	0.518591	Detected as transcript
ENSG00000111291	0.517988	Detected as transcript
ENSG00000111404	0.754912	Detected as transcript
ENSG00000111432	0.663666	Detected as transcript
ENSG00000111536	0.887193	Detected as transcript
ENSG00000111537	0.696304	Detected as transcript
ENSG00000111671	0.399067	Detected as transcript
ENSG00000111728	0.561043	Detected as transcript
ENSG00000111729	0.554635	Detected as transcript
ENSG00000111732	0.897822	Detected as transcript
ENSG00000111863	0.893243	Detected as transcript
ENSG00000112029	0.529902	Detected as transcript
ENSG00000112039	0.408277	Detected as transcript
ENSG00000112149	0.837738	Detected as transcript
ENSG00000112164	0.602419	Detected as transcript
ENSG00000112183	0.82083	Detected as transcript
ENSG00000112218	0.484282	Detected as transcript
ENSG00000112280	0.560388	Detected as transcript
ENSG00000112309	0.802211	Detected as transcript
ENSG00000112365	0.490869	Detected as transcript
ENSG00000112559	0.811276	Detected as transcript
ENSG00000112599	0.319525	Detected as transcript
ENSG00000112619	0.456762	Detected as transcript
ENSG00000112812	0.559145	Detected as transcript
ENSG00000112837	0.378175	Detected as transcript
ENSG00000112941	0.746578	Detected as transcript
ENSG00000113070	0.893603	Detected as transcript
ENSG00000113108	0.366887	Detected as transcript
ENSG00000113196	0.764503	Detected as transcript
ENSG00000113205	0.483238	Detected as transcript
ENSG00000113211	0.851105	Detected as transcript
ENSG00000113212	0.371405	Detected as transcript
ENSG00000113249	0.841696	Detected as transcript
ENSG00000113300	0.821036	Detected as transcript
ENSG00000113356	0.453121	Detected as transcript
ENSG00000113494	0.721066	Detected as transcript
ENSG00000113525	0.73348	Detected as transcript
ENSG00000113532	0.512352	Detected as transcript
ENSG00000113716	0.906724	Detected as transcript
ENSG00000113749	0.674656	Detected as transcript
ENSG00000113838	0.720653	Detected as transcript
ENSG00000114013	0.662764	Detected as transcript
ENSG00000114395	0.915551	Detected as transcript
ENSG00000114405	0.753558	Detected as transcript
ENSG00000114656	0.901199	Detected as transcript
ENSG00000114737	0.788151	Detected as transcript
ENSG00000114739	0.279849	Detected as transcript
ENSG00000115008	0.572665	Detected as transcript
ENSG00000115137	0.417275	Detected as transcript
ENSG00000115163	0.392974	Detected as transcript
ENSG00000115226	0.692425	Detected as transcript
ENSG00000115297	0.8186	Detected as transcript
ENSG00000115392	0.897441	Detected as transcript
ENSG00000115459	0.730005	Detected as transcript
ENSG00000115598	0.510598	Detected as transcript
ENSG00000115607	0.489507	Detected as transcript
ENSG00000115665	0.563553	Detected as transcript
ENSG00000116032	0.80987	Detected as transcript
ENSG00000116176	0.918034	Detected as transcript
ENSG00000116205	0.24034	Detected as transcript
ENSG00000116396	0.290179	Detected as transcript
ENSG00000116525	0.321021	Detected as transcript
ENSG00000116668	0.395459	Detected as transcript
ENSG00000116745	0.949984	Detected as transcript
ENSG00000116793	0.520447	Detected as transcript
ENSG00000116819	0.479669	Detected as transcript
ENSG00000116985	0.455402	Detected as transcript
ENSG00000116990	0.538176	Detected as transcript
ENSG00000117010	0.301826	Detected as transcript
ENSG00000117013	0.853656	Detected as transcript
ENSG00000117152	0.651399	Detected as transcript
ENSG00000117281	0.569134	Detected as transcript
ENSG00000117425	0.62079	Detected as transcript
ENSG00000117479	0.791208	Detected as transcript
ENSG00000117560	0.479492	Detected as transcript
ENSG00000117598	0.830581	Detected as transcript
ENSG00000117834	0.781727	Detected as transcript
ENSG00000117971	0.661952	Detected as transcript
ENSG00000118263	0.752704	Detected as transcript
ENSG00000118276	0.415696	Detected as transcript
ENSG00000118292	0.892696	Detected as transcript
ENSG00000118402	0.378518	Detected as transcript
ENSG00000118412	0.250211	Detected as transcript
ENSG00000118454	0.758913	Detected as transcript
ENSG00000118513	0.732464	Detected as transcript
ENSG00000118526	0.74468	Detected as transcript
ENSG00000118600	0.882609	Detected as transcript
ENSG00000118620	0.554001	Detected as transcript
ENSG00000118655	0.335976	Detected as transcript
ENSG00000118702	0.58689	Detected as transcript
ENSG00000118894	0.474451	Detected as transcript
ENSG00000119121	0.793718	Detected as transcript
ENSG00000119227	0.510134	Detected as transcript
ENSG00000119403	0.935673	Detected as transcript
ENSG00000119446	0.805032	Detected as transcript
ENSG00000119457	0.898804	Detected as transcript
ENSG00000119508	0.70752	Detected as transcript
ENSG00000119509	0.568353	Detected as transcript
ENSG00000119599	0.561668	Detected as transcript
ENSG00000119636	0.607704	Detected as transcript
ENSG00000119684	0.64901	Detected as transcript
ENSG00000119737	0.368354	Detected as transcript
ENSG00000119906	0.860511	Detected as transcript
ENSG00000119915	0.576564	Detected as transcript
ENSG00000119938	0.897987	Detected as transcript
ENSG00000119973	0.812207	Detected as transcript
ENSG00000119986	0.796749	Detected as transcript
ENSG00000120057	0.94157	Detected as transcript
ENSG00000120068	0.54804	Detected as transcript
ENSG00000120075	0.436877	Detected as transcript
ENSG00000120093	0.572609	Detected as transcript
ENSG00000120280	0.499054	Detected as transcript
ENSG00000120324	0.393002	Detected as transcript
ENSG00000120327	0.277016	Detected as transcript
ENSG00000120328	0.522911	Detected as transcript
ENSG00000120334	0.289819	Detected as transcript
ENSG00000120471	0.86882	Detected as transcript
ENSG00000120658	0.494205	Detected as transcript
ENSG00000120669	0.818944	Detected as transcript
ENSG00000120675	0.604374	Detected as transcript
ENSG00000120784	0.31567	Detected as transcript
ENSG00000120875	0.521443	Detected as transcript
ENSG00000120907	0.899231	Detected as transcript
ENSG00000120949	0.521066	Detected as transcript
ENSG00000121005	0.600424	Detected as transcript
ENSG00000121236	0.456823	Detected as transcript
ENSG00000121270	0.919277	Detected as transcript
ENSG00000121406	0.349054	Detected as transcript
ENSG00000121417	0.623456	Detected as transcript
ENSG00000121454	0.418557	Detected as transcript
ENSG00000121570	0.785586	Detected as transcript
ENSG00000121743	0.839369	Detected as transcript
ENSG00000121797	0.693722	Detected as transcript
ENSG00000121807	0.629696	Detected as transcript
ENSG00000121895	0.586228	Detected as transcript
ENSG00000121903	0.19561	Detected as transcript
ENSG00000121933	0.623781	Detected as transcript
ENSG00000122012	0.678997	Detected as transcript
ENSG00000122025	0.485504	Detected as transcript
ENSG00000122035	0.681322	Detected as transcript
ENSG00000122223	0.554766	Detected as transcript
ENSG00000122254	0.590286	Detected as transcript
ENSG00000122386	0.399019	Detected as transcript
ENSG00000122420	0.576393	Detected as transcript
ENSG00000122481	0.715697	Detected as transcript
ENSG00000122483	0.676295	Detected as transcript
ENSG00000122592	0.443151	Detected as transcript
ENSG00000122679	0.915868	Detected as transcript
ENSG00000122691	0.548856	Detected as transcript
ENSG00000122859	0.917245	Detected as transcript
ENSG00000123179	0.74485	Detected as transcript
ENSG00000123307	0.931177	Detected as transcript
ENSG00000123405	0.817455	Detected as transcript
ENSG00000123411	0.344901	Detected as transcript
ENSG00000123427	0.544711	Detected as transcript
ENSG00000123473	0.440082	Detected as transcript
ENSG00000123496	0.794205	Detected as transcript
ENSG00000123575	0.878626	Detected as transcript
ENSG00000123685	0.495345	Detected as transcript
ENSG00000123700	0.466331	Detected as transcript
ENSG00000124019	0.559342	Detected as transcript
ENSG00000124103	0.838775	Detected as transcript
ENSG00000124134	0.768017	Detected as transcript
ENSG00000124143	0.738903	Detected as transcript
ENSG00000124203	0.675527	Detected as transcript
ENSG00000124215	0.712305	Detected as transcript
ENSG00000124216	0.573935	Detected as transcript
ENSG00000124225	0.877152	Detected as transcript
ENSG00000124249	0.43729	Detected as transcript
ENSG00000124257	0.474995	Detected as transcript
ENSG00000124334	0.953603	Detected as transcript
ENSG00000124440	0.512836	Detected as transcript
ENSG00000124444	0.64602	Detected as transcript
ENSG00000124459	0.54297	Detected as transcript
ENSG00000124508	0.690746	Detected as transcript
ENSG00000124593	0.451955	Detected as transcript
ENSG00000124613	0.285912	Detected as transcript
ENSG00000124635	0.466677	Detected as transcript
ENSG00000124766	0.871694	Detected as transcript
ENSG00000124780	0.557343	Detected as transcript
ENSG00000124875	0.734488	Detected as transcript
ENSG00000124882	0.761288	Detected as transcript
ENSG00000125046	0.636551	Detected as transcript
ENSG00000125122	0.415321	Detected as transcript
ENSG00000125170	0.944533	Detected as transcript
ENSG00000125245	0.937533	Detected as transcript
ENSG00000125355	0.455538	Detected as transcript
ENSG00000125378	0.836184	Detected as transcript
ENSG00000125384	0.6433	Detected as transcript
ENSG00000125430	0.437697	Detected as transcript
ENSG00000125510	0.437098	Detected as transcript
ENSG00000125520	0.888988	Detected as transcript
ENSG00000125538	0.795797	Detected as transcript
ENSG00000125571	0.868507	Detected as transcript
ENSG00000125657	0.385857	Detected as transcript
ENSG00000125820	0.798444	Detected as transcript
ENSG00000125846	0.537894	Detected as transcript
ENSG00000125850	0.541102	Detected as transcript
ENSG00000125864	0.369149	Detected as transcript
ENSG00000125869	0.547362	Detected as transcript
ENSG00000125878	0.700703	Detected as transcript
ENSG00000125895	0.609106	Detected as transcript
ENSG00000125900	0.820384	Detected as transcript
ENSG00000125966	0.471866	Detected as transcript
ENSG00000126010	0.678889	Detected as transcript
ENSG00000126091	0.934696	Detected as transcript
ENSG00000126215	0.470762	Detected as transcript
ENSG00000126251	0.902609	Detected as transcript
ENSG00000126262	0.580993	Detected as transcript
ENSG00000126264	0.75984	Detected as transcript
ENSG00000126266	0.672779	Detected as transcript
ENSG00000126353	0.643894	Detected as transcript
ENSG00000126368	0.668644	Detected as transcript
ENSG00000126460	0.687472	Detected as transcript
ENSG00000126500	0.817513	Detected as transcript
ENSG00000126545	0.842268	Detected as transcript
ENSG00000126773	0.914613	Detected as transcript
ENSG00000126778	0.895963	Detected as transcript
ENSG00000126860	0.809735	Detected as transcript
ENSG00000126895	0.496151	Detected as transcript
ENSG00000126903	0.900039	Detected as transcript
ENSG00000126952	0.83259	Detected as transcript
ENSG00000126970	0.536001	Detected as transcript
ENSG00000127081	0.183001	Detected as transcript
ENSG00000127124	0.407716	Detected as transcript
ENSG00000127129	0.772542	Detected as transcript
ENSG00000127220	0.45268	Detected as transcript
ENSG00000127252	0.605092	Detected as transcript
ENSG00000127318	0.878	Detected as transcript
ENSG00000127366	0.486494	Detected as transcript
ENSG00000127423	0.72912	Detected as transcript
ENSG00000127472	0.621185	Detected as transcript
ENSG00000127530	0.915199	Detected as transcript
ENSG00000127533	0.455211	Detected as transcript
ENSG00000127743	0.505024	Detected as transcript
ENSG00000127903	0.523559	Detected as transcript
ENSG00000128000	0.493844	Detected as transcript
ENSG00000128039	0.705455	Detected as transcript
ENSG00000128045	0.561275	Detected as transcript
ENSG00000128250	0.913138	Detected as transcript
ENSG00000128271	0.565324	Detected as transcript
ENSG00000128285	0.420466	Detected as transcript
ENSG00000128342	0.649924	Detected as transcript
ENSG00000128346	0.571127	Detected as transcript
ENSG00000128383	0.788222	Detected as transcript
ENSG00000128594	0.539807	Detected as transcript
ENSG00000128602	0.611223	Detected as transcript
ENSG00000128610	0.845935	Detected as transcript
ENSG00000128645	0.483616	Detected as transcript
ENSG00000128652	0.576793	Detected as transcript
ENSG00000128917	0.489816	Detected as transcript
ENSG00000128965	0.526817	Detected as transcript
ENSG00000129028	0.247907	Detected as transcript
ENSG00000129048	0.44504	Detected as transcript
ENSG00000129173	0.414428	Detected as transcript
ENSG00000129195	0.496223	Detected as transcript
ENSG00000129204	0.905815	Detected as transcript
ENSG00000129646	0.692915	Detected as transcript
ENSG00000129682	0.603296	Detected as transcript
ENSG00000129810	0.672583	Detected as transcript
ENSG00000130023	0.933149	Detected as transcript
ENSG00000130032	0.408586	Detected as transcript
ENSG00000130037	0.54472	Detected as transcript
ENSG00000130045	0.783868	Detected as transcript
ENSG00000130052	0.511395	Detected as transcript
ENSG00000130054	0.381744	Detected as transcript
ENSG00000130222	0.706462	Detected as transcript
ENSG00000130270	0.734037	Detected as transcript
ENSG00000130338	0.359814	Detected as transcript
ENSG00000130427	0.8069	Detected as transcript
ENSG00000130449	0.651732	Detected as transcript
ENSG00000130511	0.641213	Detected as transcript
ENSG00000130544	0.300132	Detected as transcript
ENSG00000130584	0.389692	Detected as transcript
ENSG00000130684	0.779967	Detected as transcript
ENSG00000130700	0.448278	Detected as transcript
ENSG00000130720	0.698104	Detected as transcript
ENSG00000130734	0.814167	Detected as transcript
ENSG00000130748	0.322923	Detected as transcript
ENSG00000130803	0.872049	Detected as transcript
ENSG00000130810	0.749593	Detected as transcript
ENSG00000130881	0.831409	Detected as transcript
ENSG00000130962	0.498019	Detected as transcript
ENSG00000131015	0.474441	Detected as transcript
ENSG00000131042	0.678118	Detected as transcript
ENSG00000131044	0.849379	Detected as transcript
ENSG00000131061	0.3115	Detected as transcript
ENSG00000131080	0.435913	Detected as transcript
ENSG00000131115	0.591025	Detected as transcript
ENSG00000131127	0.553174	Detected as transcript
ENSG00000131398	0.514572	Detected as transcript
ENSG00000131480	0.61826	Detected as transcript
ENSG00000131591	0.306821	Detected as transcript
ENSG00000131845	0.453198	Detected as transcript
ENSG00000131848	0.353419	Detected as transcript
ENSG00000131849	0.210968	Detected as transcript
ENSG00000131864	0.911063	Detected as transcript
ENSG00000131931	0.683553	Detected as transcript
ENSG00000131944	0.294734	Detected as transcript
ENSG00000131951	0.754029	Detected as transcript
ENSG00000131969	0.873293	Detected as transcript
ENSG00000132003	0.249598	Detected as transcript
ENSG00000132010	0.324789	Detected as transcript
ENSG00000132031	0.555711	Detected as transcript
ENSG00000132429	0.737803	Detected as transcript
ENSG00000132446	0.942607	Detected as transcript
ENSG00000132464	0.724687	Detected as transcript
ENSG00000132677	0.64873	Detected as transcript
ENSG00000132681	0.779136	Detected as transcript
ENSG00000132746	0.80229	Detected as transcript
ENSG00000132846	0.527597	Detected as transcript
ENSG00000132915	0.925288	Detected as transcript
ENSG00000132950	0.645916	Detected as transcript
ENSG00000132952	0.828241	Detected as transcript
ENSG00000132975	0.624539	Detected as transcript
ENSG00000133027	0.941473	Detected as transcript
ENSG00000133107	0.598256	Detected as transcript
ENSG00000133169	0.754645	Detected as transcript
ENSG00000133256	0.491269	Detected as transcript
ENSG00000133302	0.256472	Detected as transcript
ENSG00000133328	0.775318	Detected as transcript
ENSG00000133466	0.519523	Detected as transcript
ENSG00000133475	0.566721	Detected as transcript
ENSG00000133808	0.383378	Detected as transcript
ENSG00000133874	0.63832	Detected as transcript
ENSG00000133958	0.763963	Detected as transcript
ENSG00000133962	0.512953	Detected as transcript
ENSG00000134007	0.949984	Detected as transcript
ENSG00000134042	0.717123	Detected as transcript
ENSG00000134183	0.868507	Detected as transcript
ENSG00000134216	0.838076	Detected as transcript
ENSG00000134222	0.394352	Detected as transcript
ENSG00000134253	0.442432	Detected as transcript
ENSG00000134259	0.40018	Detected as transcript
ENSG00000134321	0.531125	Detected as transcript
ENSG00000134323	0.531255	Detected as transcript
ENSG00000134343	0.645865	Detected as transcript
ENSG00000134443	0.781979	Detected as transcript
ENSG00000134460	0.684252	Detected as transcript
ENSG00000134490	0.213922	Detected as transcript
ENSG00000134539	0.494502	Detected as transcript
ENSG00000134545	0.545787	Detected as transcript
ENSG00000134548	0.716622	Detected as transcript
ENSG00000134588	0.853656	Detected as transcript
ENSG00000134830	0.496663	Detected as transcript
ENSG00000134897	0.796628	Detected as transcript
ENSG00000134917	0.625034	Detected as transcript
ENSG00000135074	0.645549	Detected as transcript
ENSG00000135083	0.456816	Detected as transcript
ENSG00000135119	0.776319	Detected as transcript
ENSG00000135144	0.447902	Detected as transcript
ENSG00000135245	0.800951	Detected as transcript
ENSG00000135314	0.539379	Detected as transcript
ENSG00000135324	0.567635	Detected as transcript
ENSG00000135374	0.831213	Detected as transcript
ENSG00000135426	0.648235	Detected as transcript
ENSG00000135451	0.537494	Detected as transcript
ENSG00000135502	0.435873	Detected as transcript
ENSG00000135519	0.75182	Detected as transcript
ENSG00000135547	0.485741	Detected as transcript
ENSG00000135577	0.794708	Detected as transcript
ENSG00000135637	0.221931	Detected as transcript
ENSG00000135749	0.308324	Detected as transcript
ENSG00000135824	0.835309	Detected as transcript
ENSG00000135835	0.310556	Detected as transcript
ENSG00000135898	0.58089	Detected as transcript
ENSG00000135912	0.534361	Detected as transcript
ENSG00000135913	0.388312	Detected as transcript
ENSG00000135914	0.477085	Detected as transcript
ENSG00000135945	0.818017	Detected as transcript
ENSG00000135960	0.375291	Detected as transcript
ENSG00000135976	0.390372	Detected as transcript
ENSG00000136014	0.617632	Detected as transcript
ENSG00000136048	0.835952	Detected as transcript
ENSG00000136052	0.723833	Detected as transcript
ENSG00000136110	0.731935	Detected as transcript
ENSG00000136114	0.493183	Detected as transcript
ENSG00000136122	0.422248	Detected as transcript
ENSG00000136169	0.728025	Detected as transcript
ENSG00000136237	0.954218	Detected as transcript
ENSG00000136327	0.781979	Detected as transcript
ENSG00000136367	0.742877	Detected as transcript
ENSG00000136425	0.573345	Detected as transcript
ENSG00000136630	0.595983	Detected as transcript
ENSG00000136634	0.470639	Detected as transcript
ENSG00000136696	0.580317	Detected as transcript
ENSG00000136698	0.808842	Detected as transcript
ENSG00000136840	0.780963	Detected as transcript
ENSG00000136908	0.721399	Detected as transcript
ENSG00000137103	0.606382	Detected as transcript
ENSG00000137185	0.735737	Detected as transcript
ENSG00000137218	0.403731	Detected as transcript
ENSG00000137261	0.498925	Detected as transcript
ENSG00000137273	0.609498	Detected as transcript
ENSG00000137310	0.578444	Detected as transcript
ENSG00000137338	0.272947	Detected as transcript
ENSG00000137393	0.704045	Detected as transcript
ENSG00000137411	0.910505	Detected as transcript
ENSG00000137434	0.542482	Detected as transcript
ENSG00000137496	0.730114	Detected as transcript
ENSG00000137707	0.859356	Detected as transcript
ENSG00000137709	0.835309	Detected as transcript
ENSG00000137745	0.794708	Detected as transcript
ENSG00000137747	0.718296	Detected as transcript
ENSG00000137757	0.763733	Detected as transcript
ENSG00000137766	0.858248	Detected as transcript
ENSG00000137819	0.749462	Detected as transcript
ENSG00000137875	0.42027	Detected as transcript
ENSG00000137941	0.555731	Detected as transcript
ENSG00000137968	0.362039	Detected as transcript
ENSG00000138068	0.8186	Detected as transcript
ENSG00000138111	0.2311	Detected as transcript
ENSG00000138135	0.551056	Detected as transcript
ENSG00000138152	0.69016	Detected as transcript
ENSG00000138271	0.817174	Detected as transcript
ENSG00000138286	0.81227	Detected as transcript
ENSG00000138316	0.385466	Detected as transcript
ENSG00000138336	0.56079	Detected as transcript
ENSG00000138379	0.951799	Detected as transcript
ENSG00000138380	0.511079	Detected as transcript
ENSG00000138395	0.838754	Detected as transcript
ENSG00000138435	0.587399	Detected as transcript
ENSG00000138653	0.634466	Detected as transcript
ENSG00000138658	0.53838	Detected as transcript
ENSG00000138670	0.729579	Detected as transcript
ENSG00000138684	0.835466	Detected as transcript
ENSG00000138738	0.397727	Detected as transcript
ENSG00000138741	0.636291	Detected as transcript
ENSG00000138769	0.54865	Detected as transcript
ENSG00000138944	0.607855	Detected as transcript
ENSG00000139133	0.270092	Detected as transcript
ENSG00000139160	0.352524	Detected as transcript
ENSG00000139174	0.593864	Detected as transcript
ENSG00000139187	0.539123	Detected as transcript
ENSG00000139266	0.678586	Detected as transcript
ENSG00000139304	0.635454	Detected as transcript
ENSG00000139354	0.389065	Detected as transcript
ENSG00000139438	0.596847	Detected as transcript
ENSG00000139572	0.547347	Detected as transcript
ENSG00000139618	0.37324	Detected as transcript
ENSG00000139625	0.613059	Detected as transcript
ENSG00000139636	0.823746	Detected as transcript
ENSG00000139656	0.83952	Detected as transcript
ENSG00000139780	0.815719	Detected as transcript
ENSG00000139865	0.949903	Detected as transcript
ENSG00000139874	0.671348	Detected as transcript
ENSG00000139880	0.386052	Detected as transcript
ENSG00000139899	0.425956	Detected as transcript
ENSG00000139908	0.575292	Detected as transcript
ENSG00000139946	0.662453	Detected as transcript
ENSG00000139971	0.505403	Detected as transcript
ENSG00000139973	0.839528	Detected as transcript
ENSG00000140009	0.599807	Detected as transcript
ENSG00000140025	0.563518	Detected as transcript
ENSG00000140030	0.438999	Detected as transcript
ENSG00000140067	0.844604	Detected as transcript
ENSG00000140104	0.639985	Detected as transcript
ENSG00000140265	0.701626	Detected as transcript
ENSG00000140287	0.495721	Detected as transcript
ENSG00000140379	0.864134	Detected as transcript
ENSG00000140451	0.409939	Detected as transcript
ENSG00000140470	0.690086	Detected as transcript
ENSG00000140471	0.549789	Detected as transcript
ENSG00000140488	0.331623	Detected as transcript
ENSG00000140548	0.578522	Detected as transcript
ENSG00000140557	0.936947	Detected as transcript
ENSG00000140798	0.875656	Detected as transcript
ENSG00000140807	0.303956	Detected as transcript
ENSG00000140873	0.642358	Detected as transcript
ENSG00000140948	0.832583	Detected as transcript
ENSG00000140987	0.497291	Detected as transcript
ENSG00000140993	0.363974	Detected as transcript
ENSG00000141040	0.286733	Detected as transcript
ENSG00000141314	0.724374	Detected as transcript
ENSG00000141337	0.390161	Detected as transcript
ENSG00000141431	0.631245	Detected as transcript
ENSG00000141446	0.743856	Detected as transcript
ENSG00000141449	0.456326	Detected as transcript
ENSG00000141469	0.654051	Detected as transcript
ENSG00000141497	0.366123	Detected as transcript
ENSG00000141527	0.887193	Detected as transcript
ENSG00000141622	0.671056	Detected as transcript
ENSG00000141668	0.764794	Detected as transcript
ENSG00000141682	0.528804	Detected as transcript
ENSG00000141956	0.290531	Detected as transcript
ENSG00000142046	0.448776	Detected as transcript
ENSG00000142065	0.302019	Detected as transcript
ENSG00000142149	0.273215	Detected as transcript
ENSG00000142178	0.670991	Detected as transcript
ENSG00000142303	0.385636	Detected as transcript
ENSG00000142327	0.945403	Detected as transcript
ENSG00000142330	0.547626	Detected as transcript
ENSG00000142405	0.659511	Detected as transcript
ENSG00000142511	0.858691	Detected as transcript
ENSG00000142528	0.425666	Detected as transcript
ENSG00000142530	0.914035	Detected as transcript
ENSG00000142556	0.458182	Detected as transcript
ENSG00000142606	0.601494	Detected as transcript
ENSG00000142611	0.631579	Detected as transcript
ENSG00000142632	0.422042	Detected as transcript
ENSG00000142686	0.5793	Detected as transcript
ENSG00000142731	0.444846	Detected as transcript
ENSG00000142794	0.442243	Detected as transcript
ENSG00000142856	0.902294	Detected as transcript
ENSG00000142920	0.413251	Detected as transcript
ENSG00000143001	0.388647	Detected as transcript
ENSG00000143067	0.326212	Detected as transcript
ENSG00000143107	0.940733	Detected as transcript
ENSG00000143110	0.938772	Detected as transcript
ENSG00000143127	0.473194	Detected as transcript
ENSG00000143147	0.48027	Detected as transcript
ENSG00000143171	0.410578	Detected as transcript
ENSG00000143178	0.270231	Detected as transcript
ENSG00000143184	0.354154	Detected as transcript
ENSG00000143185	0.35407	Detected as transcript
ENSG00000143333	0.698232	Detected as transcript
ENSG00000143340	0.623544	Detected as transcript
ENSG00000143355	0.912844	Detected as transcript
ENSG00000143365	0.948548	Detected as transcript
ENSG00000143450	0.836871	Detected as transcript
ENSG00000143476	0.429364	Detected as transcript
ENSG00000143479	0.516187	Detected as transcript
ENSG00000143494	0.359751	Detected as transcript
ENSG00000143498	0.376237	Detected as transcript
ENSG00000143507	0.537927	Detected as transcript
ENSG00000143512	0.748314	Detected as transcript
ENSG00000143590	0.457496	Detected as transcript
ENSG00000143630	0.306065	Detected as transcript
ENSG00000143786	0.683542	Detected as transcript
ENSG00000143839	0.868279	Detected as transcript
ENSG00000143867	0.643829	Detected as transcript
ENSG00000143869	0.571008	Detected as transcript
ENSG00000144026	0.69104	Detected as transcript
ENSG00000144031	0.73542	Detected as transcript
ENSG00000144134	0.374664	Detected as transcript
ENSG00000144191	0.488892	Detected as transcript
ENSG00000144214	0.671921	Detected as transcript
ENSG00000144218	0.531537	Detected as transcript
ENSG00000144227	0.761909	Detected as transcript
ENSG00000144228	0.840058	Detected as transcript
ENSG00000144230	0.412697	Detected as transcript
ENSG00000144331	0.667869	Detected as transcript
ENSG00000144362	0.431119	Detected as transcript
ENSG00000144407	0.77332	Detected as transcript
ENSG00000144445	0.698558	Detected as transcript
ENSG00000144485	0.706118	Detected as transcript
ENSG00000144583	0.831158	Detected as transcript
ENSG00000144649	0.459172	Detected as transcript
ENSG00000144681	0.522466	Detected as transcript
ENSG00000144730	0.616364	Detected as transcript
ENSG00000144785	0.700248	Detected as transcript
ENSG00000144792	0.328362	Detected as transcript
ENSG00000144821	0.900456	Detected as transcript
ENSG00000144852	0.792397	Detected as transcript
ENSG00000144891	0.755703	Detected as transcript
ENSG00000144893	0.860644	Detected as transcript
ENSG00000144935	0.572929	Detected as transcript
ENSG00000145002	0.436123	Detected as transcript
ENSG00000145014	0.419229	Detected as transcript
ENSG00000145244	0.853656	Detected as transcript
ENSG00000145283	0.532359	Detected as transcript
ENSG00000145358	0.54983	Detected as transcript
ENSG00000145416	0.532428	Detected as transcript
ENSG00000145428	0.829158	Detected as transcript
ENSG00000145506	0.672407	Detected as transcript
ENSG00000145604	0.708999	Detected as transcript
ENSG00000145721	0.841642	Detected as transcript
ENSG00000145723	0.331414	Detected as transcript
ENSG00000145734	0.698359	Detected as transcript
ENSG00000145777	0.520065	Detected as transcript
ENSG00000145780	0.827907	Detected as transcript
ENSG00000145808	0.728798	Detected as transcript
ENSG00000145908	0.376128	Detected as transcript
ENSG00000145975	0.942607	Detected as transcript
ENSG00000146039	0.951907	Detected as transcript
ENSG00000146054	0.685889	Detected as transcript
ENSG00000146083	0.935167	Detected as transcript
ENSG00000146090	0.879916	Detected as transcript
ENSG00000146166	0.858691	Detected as transcript
ENSG00000146250	0.520359	Detected as transcript
ENSG00000146267	0.471615	Detected as transcript
ENSG00000146276	0.904745	Detected as transcript
ENSG00000146285	0.806725	Detected as transcript
ENSG00000146373	0.533805	Detected as transcript
ENSG00000146410	0.468962	Detected as transcript
ENSG00000146530	0.665759	Detected as transcript
ENSG00000146707	0.732832	Detected as transcript
ENSG00000146757	0.502266	Detected as transcript
ENSG00000146776	0.440359	Detected as transcript
ENSG00000147118	0.426665	Detected as transcript
ENSG00000147121	0.756641	Detected as transcript
ENSG00000147124	0.481493	Detected as transcript
ENSG00000147138	0.580253	Detected as transcript
ENSG00000147174	0.511095	Detected as transcript
ENSG00000147223	0.80044	Detected as transcript
ENSG00000147316	0.60426	Detected as transcript
ENSG00000147437	0.217282	Detected as transcript
ENSG00000147481	0.951391	Detected as transcript
ENSG00000147488	0.901845	Detected as transcript
ENSG00000147570	0.883044	Detected as transcript
ENSG00000147655	0.707681	Detected as transcript
ENSG00000147724	0.72213	Detected as transcript
ENSG00000147789	0.840469	Detected as transcript
ENSG00000147912	0.404628	Detected as transcript
ENSG00000148120	0.61406	Detected as transcript
ENSG00000148200	0.5267	Detected as transcript
ENSG00000148225	0.445645	Detected as transcript
ENSG00000148288	0.44271	Detected as transcript
ENSG00000148488	0.656849	Detected as transcript
ENSG00000148513	0.791578	Detected as transcript
ENSG00000148600	0.7877	Detected as transcript
ENSG00000148602	0.827075	Detected as transcript
ENSG00000148680	0.568637	Detected as transcript
ENSG00000148814	0.501171	Detected as transcript
ENSG00000148840	0.842765	Detected as transcript
ENSG00000148985	0.908767	Detected as transcript
ENSG00000149043	0.801002	Detected as transcript
ENSG00000149050	0.440617	Detected as transcript
ENSG00000149054	0.461119	Detected as transcript
ENSG00000149295	0.663375	Detected as transcript
ENSG00000149403	0.774733	Detected as transcript
ENSG00000149435	0.795999	Detected as transcript
ENSG00000149451	0.930695	Detected as transcript
ENSG00000149489	0.415361	Detected as transcript
ENSG00000149534	0.577041	Detected as transcript
ENSG00000149634	0.252228	Detected as transcript
ENSG00000149646	0.326695	Detected as transcript
ENSG00000149654	0.643143	Detected as transcript
ENSG00000149926	0.857474	Detected as transcript
ENSG00000150045	0.563065	Detected as transcript
ENSG00000150051	0.530039	Detected as transcript
ENSG00000150433	0.584095	Detected as transcript
ENSG00000150628	0.885224	Detected as transcript
ENSG00000150636	0.53843	Detected as transcript
ENSG00000150750	0.465844	Detected as transcript
ENSG00000151062	0.250675	Detected as transcript
ENSG00000151117	0.394301	Detected as transcript
ENSG00000151338	0.378944	Detected as transcript
ENSG00000151572	0.693304	Detected as transcript
ENSG00000151650	0.566213	Detected as transcript
ENSG00000151692	0.719193	Detected as transcript
ENSG00000151725	0.648649	Detected as transcript
ENSG00000151778	0.52979	Detected as transcript
ENSG00000151789	0.475069	Detected as transcript
ENSG00000151883	0.904736	Detected as transcript
ENSG00000151917	0.442582	Detected as transcript
ENSG00000151967	0.561443	Detected as transcript
ENSG00000152049	0.6912	Detected as transcript
ENSG00000152056	0.691179	Detected as transcript
ENSG00000152078	0.731081	Detected as transcript
ENSG00000152093	0.858048	Detected as transcript
ENSG00000152154	0.473883	Detected as transcript
ENSG00000152207	0.589262	Detected as transcript
ENSG00000152213	0.413015	Detected as transcript
ENSG00000152217	0.513444	Detected as transcript
ENSG00000152284	0.647527	Detected as transcript
ENSG00000152315	0.73704	Detected as transcript
ENSG00000152433	0.149008	Detected as transcript
ENSG00000152443	0.608037	Detected as transcript
ENSG00000152454	0.344854	Detected as transcript
ENSG00000152669	0.522569	Detected as transcript
ENSG00000152672	0.69719	Detected as transcript
ENSG00000152689	0.637557	Detected as transcript
ENSG00000152705	0.750862	Detected as transcript
ENSG00000152784	0.565273	Detected as transcript
ENSG00000152926	0.663893	Detected as transcript
ENSG00000152953	0.469669	Detected as transcript
ENSG00000153093	0.897976	Detected as transcript
ENSG00000153157	0.829096	Detected as transcript
ENSG00000153162	0.49853	Detected as transcript
ENSG00000153233	0.464267	Detected as transcript
ENSG00000153234	0.827311	Detected as transcript
ENSG00000153237	0.652996	Detected as transcript
ENSG00000153266	0.873293	Detected as transcript
ENSG00000153283	0.678961	Detected as transcript
ENSG00000153292	0.782833	Detected as transcript
ENSG00000153303	0.550105	Detected as transcript
ENSG00000153551	0.81909	Detected as transcript
ENSG00000153790	0.473051	Detected as transcript
ENSG00000153832	0.44777	Detected as transcript
ENSG00000153896	0.400328	Detected as transcript
ENSG00000153898	0.535513	Detected as transcript
ENSG00000153976	0.39806	Detected as transcript
ENSG00000154118	0.712848	Detected as transcript
ENSG00000154134	0.8186	Detected as transcript
ENSG00000154165	0.756806	Detected as transcript
ENSG00000154263	0.741379	Detected as transcript
ENSG00000154529	0.478576	Detected as transcript
ENSG00000154620	0.374736	Detected as transcript
ENSG00000154655	0.419419	Detected as transcript
ENSG00000154764	0.657322	Detected as transcript
ENSG00000154864	0.804752	Detected as transcript
ENSG00000154920	0.55311	Detected as transcript
ENSG00000155254	0.950376	Detected as transcript
ENSG00000155275	0.413533	Detected as transcript
ENSG00000155330	0.624365	Detected as transcript
ENSG00000155367	0.43727	Detected as transcript
ENSG00000155428	0.48281	Detected as transcript
ENSG00000155592	0.246193	Detected as transcript
ENSG00000155760	0.738892	Detected as transcript
ENSG00000155846	0.417625	Detected as transcript
ENSG00000155858	0.325382	Detected as transcript
ENSG00000155926	0.791142	Detected as transcript
ENSG00000156009	0.884188	Detected as transcript
ENSG00000156097	0.485104	Detected as transcript
ENSG00000156103	0.470514	Detected as transcript
ENSG00000156140	0.385678	Detected as transcript
ENSG00000156232	0.491264	Detected as transcript
ENSG00000156381	0.594617	Detected as transcript
ENSG00000156427	0.666046	Detected as transcript
ENSG00000156466	0.590283	Detected as transcript
ENSG00000156486	0.880326	Detected as transcript
ENSG00000156500	0.496504	Detected as transcript
ENSG00000156687	0.437127	Detected as transcript
ENSG00000156804	0.915878	Detected as transcript
ENSG00000156853	0.466901	Detected as transcript
ENSG00000156920	0.504703	Detected as transcript
ENSG00000156968	0.398631	Detected as transcript
ENSG00000157111	0.850077	Detected as transcript
ENSG00000157119	0.797805	Detected as transcript
ENSG00000157150	0.538013	Detected as transcript
ENSG00000157219	0.944469	Detected as transcript
ENSG00000157315	0.919014	Detected as transcript
ENSG00000157335	0.826318	Detected as transcript
ENSG00000157388	0.420486	Detected as transcript
ENSG00000157429	0.39291	Detected as transcript
ENSG00000157450	0.752253	Detected as transcript
ENSG00000157502	0.724439	Detected as transcript
ENSG00000157693	0.659248	Detected as transcript
ENSG00000157703	0.768665	Detected as transcript
ENSG00000157734	0.697713	Detected as transcript
ENSG00000157881	0.802716	Detected as transcript
ENSG00000158008	0.610166	Detected as transcript
ENSG00000158050	0.60614	Detected as transcript
ENSG00000158156	0.501656	Detected as transcript
ENSG00000158169	0.466417	Detected as transcript
ENSG00000158220	0.855043	Detected as transcript
ENSG00000158246	0.613576	Detected as transcript
ENSG00000158258	0.703564	Detected as transcript
ENSG00000158292	0.461366	Detected as transcript
ENSG00000158373	0.792692	Detected as transcript
ENSG00000158427	0.42631	Detected as transcript
ENSG00000158458	0.352216	Detected as transcript
ENSG00000158481	0.697921	Detected as transcript
ENSG00000158483	0.354191	Detected as transcript
ENSG00000158488	0.552681	Detected as transcript
ENSG00000158683	0.863641	Detected as transcript
ENSG00000158786	0.843998	Detected as transcript
ENSG00000158816	0.8039	Detected as transcript
ENSG00000158865	0.805575	Detected as transcript
ENSG00000159208	0.600422	Detected as transcript
ENSG00000159214	0.433329	Detected as transcript
ENSG00000159248	0.91377	Detected as transcript
ENSG00000159263	0.754886	Detected as transcript
ENSG00000159289	0.7954	Detected as transcript
ENSG00000159374	0.708354	Detected as transcript
ENSG00000159387	0.642551	Detected as transcript
ENSG00000159398	0.906866	Detected as transcript
ENSG00000159433	0.444994	Detected as transcript
ENSG00000159496	0.600891	Detected as transcript
ENSG00000159596	0.782901	Detected as transcript
ENSG00000159714	0.697355	Detected as transcript
ENSG00000159792	0.942164	Detected as transcript
ENSG00000159882	0.215892	Detected as transcript
ENSG00000159885	0.263777	Detected as transcript
ENSG00000159905	0.845935	Detected as transcript
ENSG00000159915	0.499433	Detected as transcript
ENSG00000159917	0.20882	Detected as transcript
ENSG00000160013	0.454001	Detected as transcript
ENSG00000160055	0.675954	Detected as transcript
ENSG00000160062	0.456287	Detected as transcript
ENSG00000160097	0.669563	Detected as transcript
ENSG00000160111	0.708829	Detected as transcript
ENSG00000160117	0.496814	Detected as transcript
ENSG00000160183	0.805288	Detected as transcript
ENSG00000160190	0.711782	Detected as transcript
ENSG00000160191	0.706677	Detected as transcript
ENSG00000160229	0.610246	Detected as transcript
ENSG00000160284	0.346496	Detected as transcript
ENSG00000160318	0.536742	Detected as transcript
ENSG00000160321	0.480769	Detected as transcript
ENSG00000160336	0.619687	Detected as transcript
ENSG00000160352	0.398731	Detected as transcript
ENSG00000160446	0.901902	Detected as transcript
ENSG00000160570	0.384054	Detected as transcript
ENSG00000160716	0.786507	Detected as transcript
ENSG00000160767	0.531086	Detected as transcript
ENSG00000160781	0.707076	Detected as transcript
ENSG00000160791	0.540045	Detected as transcript
ENSG00000160867	0.682924	Detected as transcript
ENSG00000160870	0.809162	Detected as transcript
ENSG00000160886	0.849879	Detected as transcript
ENSG00000160908	0.804411	Detected as transcript
ENSG00000160961	0.458304	Detected as transcript
ENSG00000160973	0.70137	Detected as transcript
ENSG00000161040	0.746967	Detected as transcript
ENSG00000161265	0.683295	Detected as transcript
ENSG00000161277	0.311068	Detected as transcript
ENSG00000161298	0.333207	Detected as transcript
ENSG00000161328	0.521236	Detected as transcript
ENSG00000161395	0.935414	Detected as transcript
ENSG00000161509	0.740779	Detected as transcript
ENSG00000161551	0.668466	Detected as transcript
ENSG00000161640	0.867155	Detected as transcript
ENSG00000161647	0.285642	Detected as transcript
ENSG00000161664	0.522549	Detected as transcript
ENSG00000161692	0.433514	Detected as transcript
ENSG00000161896	0.428138	Detected as transcript
ENSG00000161914	0.431886	Detected as transcript
ENSG00000161939	0.592533	Detected as transcript
ENSG00000161940	0.614076	Detected as transcript
ENSG00000161958	0.504959	Detected as transcript
ENSG00000162009	0.866084	Detected as transcript
ENSG00000162032	0.857687	Detected as transcript
ENSG00000162062	0.770504	Detected as transcript
ENSG00000162063	0.348743	Detected as transcript
ENSG00000162073	0.569733	Detected as transcript
ENSG00000162086	0.707838	Detected as transcript
ENSG00000162194	0.363085	Detected as transcript
ENSG00000162241	0.490116	Detected as transcript
ENSG00000162367	0.369651	Detected as transcript
ENSG00000162373	0.337254	Detected as transcript
ENSG00000162383	0.562615	Detected as transcript
ENSG00000162415	0.398296	Detected as transcript
ENSG00000162426	0.433985	Detected as transcript
ENSG00000162493	0.926419	Detected as transcript
ENSG00000162526	0.35602	Detected as transcript
ENSG00000162572	0.474626	Detected as transcript
ENSG00000162585	0.312277	Detected as transcript
ENSG00000162594	0.649315	Detected as transcript
ENSG00000162595	0.620598	Detected as transcript
ENSG00000162620	0.752895	Detected as transcript
ENSG00000162624	0.584462	Detected as transcript
ENSG00000162630	0.494509	Detected as transcript
ENSG00000162641	0.868507	Detected as transcript
ENSG00000162650	0.316751	Detected as transcript
ENSG00000162676	0.43037	Detected as transcript
ENSG00000162687	0.488084	Detected as transcript
ENSG00000162711	0.482066	Detected as transcript
ENSG00000162714	0.76073	Detected as transcript
ENSG00000162746	0.812809	Detected as transcript
ENSG00000162757	0.233919	Detected as transcript
ENSG00000162783	0.609903	Detected as transcript
ENSG00000162825	0.312763	Detected as transcript
ENSG00000162878	0.813274	Detected as transcript
ENSG00000162881	0.415217	Detected as transcript
ENSG00000162885	0.768084	Detected as transcript
ENSG00000162892	0.726687	Detected as transcript
ENSG00000162929	0.302205	Detected as transcript
ENSG00000162931	0.743962	Detected as transcript
ENSG00000162992	0.885062	Detected as transcript
ENSG00000162994	0.485997	Detected as transcript
ENSG00000163053	0.36744	Detected as transcript
ENSG00000163064	0.781979	Detected as transcript
ENSG00000163082	0.74686	Detected as transcript
ENSG00000163121	0.719105	Detected as transcript
ENSG00000163126	0.640589	Detected as transcript
ENSG00000163132	0.498421	Detected as transcript
ENSG00000163218	0.906866	Detected as transcript
ENSG00000163239	0.623295	Detected as transcript
ENSG00000163251	0.611273	Detected as transcript
ENSG00000163273	0.700869	Detected as transcript
ENSG00000163293	0.662215	Detected as transcript
ENSG00000163312	0.488745	Detected as transcript
ENSG00000163331	0.947413	Detected as transcript
ENSG00000163347	0.933746	Detected as transcript
ENSG00000163354	0.38306	Detected as transcript
ENSG00000163357	0.911063	Detected as transcript
ENSG00000163393	0.283844	Detected as transcript
ENSG00000163395	0.699649	Detected as transcript
ENSG00000163421	0.783791	Detected as transcript
ENSG00000163444	0.840649	Detected as transcript
ENSG00000163449	0.766408	Detected as transcript
ENSG00000163464	0.828746	Detected as transcript
ENSG00000163497	0.51492	Detected as transcript
ENSG00000163499	0.618752	Detected as transcript
ENSG00000163599	0.526064	Detected as transcript
ENSG00000163600	0.742583	Detected as transcript
ENSG00000163617	0.442134	Detected as transcript
ENSG00000163623	0.90737	Detected as transcript
ENSG00000163633	0.492924	Detected as transcript
ENSG00000163638	0.578477	Detected as transcript
ENSG00000163646	0.870651	Detected as transcript
ENSG00000163666	0.621761	Detected as transcript
ENSG00000163673	0.887193	Detected as transcript
ENSG00000163689	0.942951	Detected as transcript
ENSG00000163701	0.742187	Detected as transcript
ENSG00000163702	0.856345	Detected as transcript
ENSG00000163734	0.778599	Detected as transcript
ENSG00000163735	0.705425	Detected as transcript
ENSG00000163739	0.881846	Detected as transcript
ENSG00000163792	0.786573	Detected as transcript
ENSG00000163806	0.929816	Detected as transcript
ENSG00000163817	0.666362	Detected as transcript
ENSG00000163823	0.682882	Detected as transcript
ENSG00000163884	0.5897	Detected as transcript
ENSG00000163909	0.739374	Detected as transcript
ENSG00000163923	0.539993	Detected as transcript
ENSG00000164045	0.471825	Detected as transcript
ENSG00000164048	0.676401	Detected as transcript
ENSG00000164093	0.719055	Detected as transcript
ENSG00000164099	0.559733	Detected as transcript
ENSG00000164100	0.829846	Detected as transcript
ENSG00000164112	0.706489	Detected as transcript
ENSG00000164124	0.720154	Detected as transcript
ENSG00000164128	0.632432	Detected as transcript
ENSG00000164129	0.472547	Detected as transcript
ENSG00000164136	0.436121	Detected as transcript
ENSG00000164188	0.684323	Detected as transcript
ENSG00000164199	0.700653	Detected as transcript
ENSG00000164220	0.406274	Detected as transcript
ENSG00000164221	0.646117	Detected as transcript
ENSG00000164236	0.36482	Detected as transcript
ENSG00000164241	0.395162	Detected as transcript
ENSG00000164251	0.785638	Detected as transcript
ENSG00000164270	0.82061	Detected as transcript
ENSG00000164283	0.685744	Detected as transcript
ENSG00000164291	0.358047	Detected as transcript
ENSG00000164296	0.257811	Detected as transcript
ENSG00000164379	0.764482	Detected as transcript
ENSG00000164393	0.858691	Detected as transcript
ENSG00000164404	0.853323	Detected as transcript
ENSG00000164406	0.501181	Detected as transcript
ENSG00000164411	0.811815	Detected as transcript
ENSG00000164483	0.448128	Detected as transcript
ENSG00000164508	0.904745	Detected as transcript
ENSG00000164512	0.488795	Detected as transcript
ENSG00000164542	0.573568	Detected as transcript
ENSG00000164604	0.642663	Detected as transcript
ENSG00000164611	0.925749	Detected as transcript
ENSG00000164620	0.531393	Detected as transcript
ENSG00000164638	0.594651	Detected as transcript
ENSG00000164663	0.239007	Detected as transcript
ENSG00000164684	0.692625	Detected as transcript
ENSG00000164690	0.767878	Detected as transcript
ENSG00000164707	0.828951	Detected as transcript
ENSG00000164743	0.497539	Detected as transcript
ENSG00000164778	0.821453	Detected as transcript
ENSG00000164823	0.809051	Detected as transcript
ENSG00000164841	0.704751	Detected as transcript
ENSG00000164849	0.485948	Detected as transcript
ENSG00000164850	0.331761	Detected as transcript
ENSG00000164989	0.406667	Detected as transcript
ENSG00000165046	0.783776	Detected as transcript
ENSG00000165071	0.609575	Detected as transcript
ENSG00000165171	0.529911	Detected as transcript
ENSG00000165186	0.417068	Detected as transcript
ENSG00000165188	0.78936	Detected as transcript
ENSG00000165259	0.430509	Detected as transcript
ENSG00000165275	0.6151	Detected as transcript
ENSG00000165349	0.517987	Detected as transcript
ENSG00000165355	0.676827	Detected as transcript
ENSG00000165490	0.37097	Detected as transcript
ENSG00000165496	0.914	Detected as transcript
ENSG00000165521	0.353466	Detected as transcript
ENSG00000165555	0.784199	Detected as transcript
ENSG00000165568	0.642588	Detected as transcript
ENSG00000165617	0.644241	Detected as transcript
ENSG00000165621	0.640873	Detected as transcript
ENSG00000165694	0.714125	Detected as transcript
ENSG00000165716	0.545314	Detected as transcript
ENSG00000165724	0.788538	Detected as transcript
ENSG00000165730	0.557628	Detected as transcript
ENSG00000165794	0.805033	Detected as transcript
ENSG00000165807	0.665627	Detected as transcript
ENSG00000165879	0.279411	Detected as transcript
ENSG00000165891	0.550884	Detected as transcript
ENSG00000165905	0.603815	Detected as transcript
ENSG00000165917	0.727324	Detected as transcript
ENSG00000165923	0.880129	Detected as transcript
ENSG00000165948	0.832037	Detected as transcript
ENSG00000166004	0.429361	Detected as transcript
ENSG00000166006	0.91532	Detected as transcript
ENSG00000166073	0.516541	Detected as transcript
ENSG00000166111	0.723989	Detected as transcript
ENSG00000166153	0.583868	Detected as transcript
ENSG00000166188	0.325343	Detected as transcript
ENSG00000166211	0.762571	Detected as transcript
ENSG00000166261	0.494474	Detected as transcript
ENSG00000166262	0.427172	Detected as transcript
ENSG00000166265	0.828321	Detected as transcript
ENSG00000166321	0.213586	Detected as transcript
ENSG00000166323	0.828698	Detected as transcript
ENSG00000166342	0.715628	Detected as transcript
ENSG00000166343	0.352049	Detected as transcript
ENSG00000166349	0.493433	Detected as transcript
ENSG00000166405	0.648073	Detected as transcript
ENSG00000166435	0.467501	Detected as transcript
ENSG00000166436	0.325623	Detected as transcript
ENSG00000166450	0.492471	Detected as transcript
ENSG00000166455	0.658996	Detected as transcript
ENSG00000166523	0.59554	Detected as transcript
ENSG00000166527	0.684773	Detected as transcript
ENSG00000166546	0.749281	Detected as transcript
ENSG00000166573	0.615363	Detected as transcript
ENSG00000166664	0.444617	Detected as transcript
ENSG00000166669	0.4895	Detected as transcript
ENSG00000166676	0.565933	Detected as transcript
ENSG00000166682	0.898973	Detected as transcript
ENSG00000166704	0.513927	Detected as transcript
ENSG00000166707	0.515055	Detected as transcript
ENSG00000166736	0.785842	Detected as transcript
ENSG00000166743	0.82255	Detected as transcript
ENSG00000166762	0.294	Detected as transcript
ENSG00000166822	0.85302	Detected as transcript
ENSG00000166839	0.471743	Detected as transcript
ENSG00000166860	0.387176	Detected as transcript
ENSG00000166928	0.594061	Detected as transcript
ENSG00000166960	0.58839	Detected as transcript
ENSG00000166984	0.904745	Detected as transcript
ENSG00000167011	0.863641	Detected as transcript
ENSG00000167014	0.949618	Detected as transcript
ENSG00000167077	0.526238	Detected as transcript
ENSG00000167105	0.878786	Detected as transcript
ENSG00000167157	0.416788	Detected as transcript
ENSG00000167207	0.382929	Detected as transcript
ENSG00000167291	0.750238	Detected as transcript
ENSG00000167311	0.73574	Detected as transcript
ENSG00000167377	0.279746	Detected as transcript
ENSG00000167380	0.878461	Detected as transcript
ENSG00000167384	0.38576	Detected as transcript
ENSG00000167524	0.567385	Detected as transcript
ENSG00000167525	0.446734	Detected as transcript
ENSG00000167528	0.823861	Detected as transcript
ENSG00000167550	0.420868	Detected as transcript
ENSG00000167554	0.390213	Detected as transcript
ENSG00000167555	0.661497	Detected as transcript
ENSG00000167562	0.417848	Detected as transcript
ENSG00000167613	0.909732	Detected as transcript
ENSG00000167625	0.321864	Detected as transcript
ENSG00000167634	0.902609	Detected as transcript
ENSG00000167637	0.280996	Detected as transcript
ENSG00000167664	0.571505	Detected as transcript
ENSG00000167680	0.535984	Detected as transcript
ENSG00000167685	0.407112	Detected as transcript
ENSG00000167702	0.5294	Detected as transcript
ENSG00000167723	0.655038	Detected as transcript
ENSG00000167769	0.94263	Detected as transcript
ENSG00000167771	0.641003	Detected as transcript
ENSG00000167785	0.667778	Detected as transcript
ENSG00000167800	0.796306	Detected as transcript
ENSG00000167807	0.616592	Detected as transcript
ENSG00000167840	0.42678	Detected as transcript
ENSG00000167850	0.51369	Detected as transcript
ENSG00000167874	0.64572	Detected as transcript
ENSG00000167920	0.881201	Detected as transcript
ENSG00000167964	0.682922	Detected as transcript
ENSG00000167981	0.206239	Detected as transcript
ENSG00000167992	0.671179	Detected as transcript
ENSG00000167995	0.517737	Detected as transcript
ENSG00000168004	0.540863	Detected as transcript
ENSG00000168062	0.523113	Detected as transcript
ENSG00000168081	0.617744	Detected as transcript
ENSG00000168116	0.413664	Detected as transcript
ENSG00000168152	0.30025	Detected as transcript
ENSG00000168229	0.554806	Detected as transcript
ENSG00000168263	0.940733	Detected as transcript
ENSG00000168329	0.551968	Detected as transcript
ENSG00000168356	0.687157	Detected as transcript
ENSG00000168398	0.627533	Detected as transcript
ENSG00000168411	0.705978	Detected as transcript
ENSG00000168427	0.719591	Detected as transcript
ENSG00000168453	0.470791	Detected as transcript
ENSG00000168491	0.637152	Detected as transcript
ENSG00000168517	0.454398	Detected as transcript
ENSG00000168566	0.617919	Detected as transcript
ENSG00000168612	0.505084	Detected as transcript
ENSG00000168621	0.447655	Detected as transcript
ENSG00000168646	0.685677	Detected as transcript
ENSG00000168772	0.502156	Detected as transcript
ENSG00000168779	0.845935	Detected as transcript
ENSG00000168811	0.653366	Detected as transcript
ENSG00000168824	0.796146	Detected as transcript
ENSG00000168826	0.278604	Detected as transcript
ENSG00000168830	0.929545	Detected as transcript
ENSG00000168874	0.473777	Detected as transcript
ENSG00000168890	0.825864	Detected as transcript
ENSG00000168913	0.67943	Detected as transcript
ENSG00000168939	0.80987	Detected as transcript
ENSG00000169016	0.442995	Detected as transcript
ENSG00000169026	0.333709	Detected as transcript
ENSG00000169131	0.664888	Detected as transcript
ENSG00000169181	0.578739	Detected as transcript
ENSG00000169184	0.36	Detected as transcript
ENSG00000169194	0.794685	Detected as transcript
ENSG00000169224	0.660703	Detected as transcript
ENSG00000169245	0.866498	Detected as transcript
ENSG00000169248	0.579389	Detected as transcript
ENSG00000169429	0.887123	Detected as transcript
ENSG00000169432	0.373934	Detected as transcript
ENSG00000169436	0.780091	Detected as transcript
ENSG00000169507	0.551714	Detected as transcript
ENSG00000169594	0.740409	Detected as transcript
ENSG00000169607	0.404023	Detected as transcript
ENSG00000169635	0.25681	Detected as transcript
ENSG00000169684	0.600524	Detected as transcript
ENSG00000169752	0.873656	Detected as transcript
ENSG00000169758	0.438732	Detected as transcript
ENSG00000169860	0.503371	Detected as transcript
ENSG00000169946	0.66946	Detected as transcript
ENSG00000169951	0.310784	Detected as transcript
ENSG00000169955	0.491985	Detected as transcript
ENSG00000169962	0.669655	Detected as transcript
ENSG00000169981	0.307785	Detected as transcript
ENSG00000169989	0.686259	Detected as transcript
ENSG00000170049	0.61529	Detected as transcript
ENSG00000170054	0.837047	Detected as transcript
ENSG00000170074	0.80444	Detected as transcript
ENSG00000170100	0.412755	Detected as transcript
ENSG00000170153	0.630319	Detected as transcript
ENSG00000170160	0.439174	Detected as transcript
ENSG00000170162	0.799462	Detected as transcript
ENSG00000170175	0.670822	Detected as transcript
ENSG00000170178	0.902609	Detected as transcript
ENSG00000170190	0.721024	Detected as transcript
ENSG00000170260	0.65141	Detected as transcript
ENSG00000170289	0.838002	Detected as transcript
ENSG00000170290	0.51107	Detected as transcript
ENSG00000170381	0.53266	Detected as transcript
ENSG00000170382	0.434162	Detected as transcript
ENSG00000170396	0.566715	Detected as transcript
ENSG00000170425	0.489465	Detected as transcript
ENSG00000170464	0.531815	Detected as transcript
ENSG00000170469	0.547564	Detected as transcript
ENSG00000170485	0.709683	Detected as transcript
ENSG00000170537	0.508121	Detected as transcript
ENSG00000170545	0.92145	Detected as transcript
ENSG00000170549	0.772034	Detected as transcript
ENSG00000170561	0.736927	Detected as transcript
ENSG00000170577	0.777355	Detected as transcript
ENSG00000170631	0.543309	Detected as transcript
ENSG00000170647	0.447228	Detected as transcript
ENSG00000170667	0.420431	Detected as transcript
ENSG00000170684	0.513011	Detected as transcript
ENSG00000170689	0.889722	Detected as transcript
ENSG00000170734	0.648478	Detected as transcript
ENSG00000170743	0.462202	Detected as transcript
ENSG00000170745	0.540622	Detected as transcript
ENSG00000170775	0.658356	Detected as transcript
ENSG00000170779	0.427999	Detected as transcript
ENSG00000170802	0.807427	Detected as transcript
ENSG00000170820	0.854113	Detected as transcript
ENSG00000170836	0.65964	Detected as transcript
ENSG00000170837	0.511502	Detected as transcript
ENSG00000170915	0.815095	Detected as transcript
ENSG00000170935	0.863641	Detected as transcript
ENSG00000170946	0.668136	Detected as transcript
ENSG00000170949	0.819603	Detected as transcript
ENSG00000170954	0.559688	Detected as transcript
ENSG00000170961	0.554634	Detected as transcript
ENSG00000171045	0.566814	Detected as transcript
ENSG00000171049	0.935316	Detected as transcript
ENSG00000171056	0.523187	Detected as transcript
ENSG00000171116	0.453103	Detected as transcript
ENSG00000171119	0.879701	Detected as transcript
ENSG00000171121	0.526516	Detected as transcript
ENSG00000171150	0.849966	Detected as transcript
ENSG00000171163	0.77008	Detected as transcript
ENSG00000171169	0.187652	Detected as transcript
ENSG00000171227	0.915509	Detected as transcript
ENSG00000171291	0.438165	Detected as transcript
ENSG00000171295	0.480612	Detected as transcript
ENSG00000171320	0.519699	Detected as transcript
ENSG00000171388	0.615357	Detected as transcript
ENSG00000171408	0.370687	Detected as transcript
ENSG00000171443	0.604208	Detected as transcript
ENSG00000171448	0.555988	Detected as transcript
ENSG00000171450	0.899367	Detected as transcript
ENSG00000171451	0.382326	Detected as transcript
ENSG00000171462	0.644357	Detected as transcript
ENSG00000171466	0.61472	Detected as transcript
ENSG00000171469	0.906548	Detected as transcript
ENSG00000171502	0.19959	Detected as transcript
ENSG00000171509	0.74511	Detected as transcript
ENSG00000171517	0.805461	Detected as transcript
ENSG00000171522	0.749169	Detected as transcript
ENSG00000171574	0.378655	Detected as transcript
ENSG00000171596	0.377409	Detected as transcript
ENSG00000171606	0.832458	Detected as transcript
ENSG00000171611	0.843314	Detected as transcript
ENSG00000171617	0.828957	Detected as transcript
ENSG00000171631	0.944567	Detected as transcript
ENSG00000171649	0.332844	Detected as transcript
ENSG00000171657	0.507943	Detected as transcript
ENSG00000171659	0.81695	Detected as transcript
ENSG00000171711	0.857445	Detected as transcript
ENSG00000171714	0.415026	Detected as transcript
ENSG00000171790	0.954959	Detected as transcript
ENSG00000171792	0.884722	Detected as transcript
ENSG00000171817	0.283332	Detected as transcript
ENSG00000171823	0.507184	Detected as transcript
ENSG00000171827	0.273754	Detected as transcript
ENSG00000171916	0.820984	Detected as transcript
ENSG00000171943	0.605102	Detected as transcript
ENSG00000171954	0.681777	Detected as transcript
ENSG00000171970	0.443633	Detected as transcript
ENSG00000172000	0.724285	Detected as transcript
ENSG00000172006	0.281122	Detected as transcript
ENSG00000172014	0.919277	Detected as transcript
ENSG00000172058	0.859515	Detected as transcript
ENSG00000172059	0.93786	Detected as transcript
ENSG00000172123	0.37752	Detected as transcript
ENSG00000172156	0.856776	Detected as transcript
ENSG00000172209	0.747319	Detected as transcript
ENSG00000172215	0.565151	Detected as transcript
ENSG00000172238	0.770164	Detected as transcript
ENSG00000172243	0.691007	Detected as transcript
ENSG00000172244	0.524468	Detected as transcript
ENSG00000172318	0.697281	Detected as transcript
ENSG00000172350	0.567402	Detected as transcript
ENSG00000172476	0.63823	Detected as transcript
ENSG00000172554	0.526407	Detected as transcript
ENSG00000172568	0.744928	Detected as transcript
ENSG00000172602	0.530141	Detected as transcript
ENSG00000172650	0.261063	Detected as transcript
ENSG00000172671	0.435426	Detected as transcript
ENSG00000172687	0.538741	Detected as transcript
ENSG00000172728	0.253689	Detected as transcript
ENSG00000172748	0.203561	Detected as transcript
ENSG00000172771	0.806789	Detected as transcript
ENSG00000172782	0.657322	Detected as transcript
ENSG00000172818	0.676975	Detected as transcript
ENSG00000172819	0.866216	Detected as transcript
ENSG00000172888	0.770554	Detected as transcript
ENSG00000172927	0.862373	Detected as transcript
ENSG00000173041	0.640743	Detected as transcript
ENSG00000173080	0.835309	Detected as transcript
ENSG00000173088	0.848531	Detected as transcript
ENSG00000173114	0.638321	Detected as transcript
ENSG00000173124	0.878	Detected as transcript
ENSG00000173198	0.493421	Detected as transcript
ENSG00000173200	0.663605	Detected as transcript
ENSG00000173212	0.785218	Detected as transcript
ENSG00000173237	0.7359	Detected as transcript
ENSG00000173239	0.8939	Detected as transcript
ENSG00000173262	0.560485	Detected as transcript
ENSG00000173275	0.464387	Detected as transcript
ENSG00000173338	0.485838	Detected as transcript
ENSG00000173376	0.801741	Detected as transcript
ENSG00000173404	0.616805	Detected as transcript
ENSG00000173436	0.663016	Detected as transcript
ENSG00000173451	0.513351	Detected as transcript
ENSG00000173452	0.763728	Detected as transcript
ENSG00000173480	0.576149	Detected as transcript
ENSG00000173530	0.469729	Detected as transcript
ENSG00000173542	0.787551	Detected as transcript
ENSG00000173559	0.869857	Detected as transcript
ENSG00000173567	0.868507	Detected as transcript
ENSG00000173578	0.612857	Detected as transcript
ENSG00000173585	0.689451	Detected as transcript
ENSG00000173626	0.796163	Detected as transcript
ENSG00000173627	0.950187	Detected as transcript
ENSG00000173678	0.590912	Detected as transcript
ENSG00000173715	0.616206	Detected as transcript
ENSG00000173805	0.463647	Detected as transcript
ENSG00000173825	0.589529	Detected as transcript
ENSG00000173826	0.552291	Detected as transcript
ENSG00000173868	0.793417	Detected as transcript
ENSG00000173875	0.774972	Detected as transcript
ENSG00000173917	0.481616	Detected as transcript
ENSG00000173926	0.47119	Detected as transcript
ENSG00000173988	0.714492	Detected as transcript
ENSG00000174004	0.45173	Detected as transcript
ENSG00000174016	0.911063	Detected as transcript
ENSG00000174130	0.484976	Detected as transcript
ENSG00000174137	0.608251	Detected as transcript
ENSG00000174151	0.530307	Detected as transcript
ENSG00000174226	0.523785	Detected as transcript
ENSG00000174255	0.475283	Detected as transcript
ENSG00000174326	0.823098	Detected as transcript
ENSG00000174327	0.379282	Detected as transcript
ENSG00000174332	0.942607	Detected as transcript
ENSG00000174343	0.80987	Detected as transcript
ENSG00000174370	0.315348	Detected as transcript
ENSG00000174456	0.733326	Detected as transcript
ENSG00000174473	0.882633	Detected as transcript
ENSG00000174482	0.685119	Detected as transcript
ENSG00000174501	0.431312	Detected as transcript
ENSG00000174516	0.483224	Detected as transcript
ENSG00000174527	0.845935	Detected as transcript
ENSG00000174529	0.178737	Detected as transcript
ENSG00000174564	0.804744	Detected as transcript
ENSG00000174567	0.811887	Detected as transcript
ENSG00000174576	0.424406	Detected as transcript
ENSG00000174599	0.433188	Detected as transcript
ENSG00000174611	0.68159	Detected as transcript
ENSG00000174788	0.535063	Detected as transcript
ENSG00000174796	0.688714	Detected as transcript
ENSG00000174837	0.567214	Detected as transcript
ENSG00000174899	0.647971	Detected as transcript
ENSG00000174939	0.704924	Detected as transcript
ENSG00000174944	0.726264	Detected as transcript
ENSG00000174945	0.584278	Detected as transcript
ENSG00000174946	0.77528	Detected as transcript
ENSG00000174950	0.853416	Detected as transcript
ENSG00000175087	0.604459	Detected as transcript
ENSG00000175093	0.649028	Detected as transcript
ENSG00000175106	0.634045	Detected as transcript
ENSG00000175155	0.937729	Detected as transcript
ENSG00000175170	0.87961	Detected as transcript
ENSG00000175202	0.863641	Detected as transcript
ENSG00000175213	0.429894	Detected as transcript
ENSG00000175229	0.811803	Detected as transcript
ENSG00000175262	0.818231	Detected as transcript
ENSG00000175265	0.789577	Detected as transcript
ENSG00000175305	0.47745	Detected as transcript
ENSG00000175322	0.475341	Detected as transcript
ENSG00000175344	0.616048	Detected as transcript
ENSG00000175352	0.70101	Detected as transcript
ENSG00000175505	0.549584	Detected as transcript
ENSG00000175513	0.843314	Detected as transcript
ENSG00000175538	0.843346	Detected as transcript
ENSG00000175544	0.61202	Detected as transcript
ENSG00000175556	0.393535	Detected as transcript
ENSG00000175664	0.852566	Detected as transcript
ENSG00000175691	0.263807	Detected as transcript
ENSG00000175697	0.866084	Detected as transcript
ENSG00000175745	0.79948	Detected as transcript
ENSG00000175764	0.382473	Detected as transcript
ENSG00000175782	0.226626	Detected as transcript
ENSG00000175785	0.571902	Detected as transcript
ENSG00000175787	0.299948	Detected as transcript
ENSG00000175820	0.821453	Detected as transcript
ENSG00000175832	0.505346	Detected as transcript
ENSG00000175946	0.878567	Detected as transcript
ENSG00000175984	0.671011	Detected as transcript
ENSG00000176024	0.371356	Detected as transcript
ENSG00000176076	0.889446	Detected as transcript
ENSG00000176083	0.546098	Detected as transcript
ENSG00000176124	0.579235	Detected as transcript
ENSG00000176182	0.293687	Detected as transcript
ENSG00000176222	0.309852	Detected as transcript
ENSG00000176273	0.655286	Detected as transcript
ENSG00000176293	0.410085	Detected as transcript
ENSG00000176371	0.291321	Detected as transcript
ENSG00000176396	0.618693	Detected as transcript
ENSG00000176399	0.493197	Detected as transcript
ENSG00000176401	0.30458	Detected as transcript
ENSG00000176402	0.595745	Detected as transcript
ENSG00000176428	0.330837	Detected as transcript
ENSG00000176463	0.661069	Detected as transcript
ENSG00000176472	0.524163	Detected as transcript
ENSG00000176542	0.390692	Detected as transcript
ENSG00000176641	0.511387	Detected as transcript
ENSG00000176678	0.392761	Detected as transcript
ENSG00000176681	0.224906	Detected as transcript
ENSG00000176692	0.404985	Detected as transcript
ENSG00000176697	0.719604	Detected as transcript
ENSG00000176714	0.440413	Detected as transcript
ENSG00000176723	0.719871	Detected as transcript
ENSG00000176749	0.66297	Detected as transcript
ENSG00000176769	0.53616	Detected as transcript
ENSG00000176774	0.794708	Detected as transcript
ENSG00000176809	0.370427	Detected as transcript
ENSG00000176842	0.630233	Detected as transcript
ENSG00000176896	0.221261	Detected as transcript
ENSG00000176909	0.434753	Detected as transcript
ENSG00000176979	0.8039	Detected as transcript
ENSG00000177025	0.561981	Detected as transcript
ENSG00000177076	0.371624	Detected as transcript
ENSG00000177096	0.64276	Detected as transcript
ENSG00000177181	0.57363	Detected as transcript
ENSG00000177202	0.591674	Detected as transcript
ENSG00000177257	0.527208	Detected as transcript
ENSG00000177453	0.658636	Detected as transcript
ENSG00000177464	0.488576	Detected as transcript
ENSG00000177508	0.729415	Detected as transcript
ENSG00000177519	0.583805	Detected as transcript
ENSG00000177595	0.41516	Detected as transcript
ENSG00000177599	0.199532	Detected as transcript
ENSG00000177669	0.838421	Detected as transcript
ENSG00000177683	0.898308	Detected as transcript
ENSG00000177721	0.516381	Detected as transcript
ENSG00000177732	0.390594	Detected as transcript
ENSG00000177839	0.536041	Detected as transcript
ENSG00000177842	0.337197	Detected as transcript
ENSG00000177854	0.441963	Detected as transcript
ENSG00000177873	0.215234	Detected as transcript
ENSG00000177875	0.436723	Detected as transcript
ENSG00000177932	0.42364	Detected as transcript
ENSG00000177943	0.428445	Detected as transcript
ENSG00000177946	0.545892	Detected as transcript
ENSG00000177992	0.904745	Detected as transcript
ENSG00000178026	0.499504	Detected as transcript
ENSG00000178115	0.388111	Detected as transcript
ENSG00000178150	0.775399	Detected as transcript
ENSG00000178163	0.500231	Detected as transcript
ENSG00000178175	0.365422	Detected as transcript
ENSG00000178187	0.364883	Detected as transcript
ENSG00000178201	0.545698	Detected as transcript
ENSG00000178222	0.591974	Detected as transcript
ENSG00000178226	0.349015	Detected as transcript
ENSG00000178229	0.227433	Detected as transcript
ENSG00000178287	0.768665	Detected as transcript
ENSG00000178301	0.693946	Detected as transcript
ENSG00000178343	0.579694	Detected as transcript
ENSG00000178386	0.337301	Detected as transcript
ENSG00000178397	0.841532	Detected as transcript
ENSG00000178473	0.55361	Detected as transcript
ENSG00000178531	0.535615	Detected as transcript
ENSG00000178623	0.733404	Detected as transcript
ENSG00000178662	0.501304	Detected as transcript
ENSG00000178665	0.433053	Detected as transcript
ENSG00000178700	0.512444	Detected as transcript
ENSG00000178750	0.54349	Detected as transcript
ENSG00000178776	0.917415	Detected as transcript
ENSG00000178789	0.648201	Detected as transcript
ENSG00000178809	0.473277	Detected as transcript
ENSG00000178821	0.677665	Detected as transcript
ENSG00000178852	0.465833	Detected as transcript
ENSG00000178860	0.526934	Detected as transcript
ENSG00000178878	0.935973	Detected as transcript
ENSG00000178935	0.563836	Detected as transcript
ENSG00000179029	0.779677	Detected as transcript
ENSG00000179046	0.696188	Detected as transcript
ENSG00000179083	0.710404	Detected as transcript
ENSG00000179088	0.93137	Detected as transcript
ENSG00000179097	0.510713	Detected as transcript
ENSG00000179133	0.789818	Detected as transcript
ENSG00000179165	0.835309	Detected as transcript
ENSG00000179178	0.902862	Detected as transcript
ENSG00000179240	0.227649	Detected as transcript
ENSG00000179256	0.377853	Detected as transcript
ENSG00000179284	0.806929	Detected as transcript
ENSG00000179304	0.915725	Detected as transcript
ENSG00000179314	0.586664	Detected as transcript
ENSG00000179348	0.611928	Detected as transcript
ENSG00000179388	0.716696	Detected as transcript
ENSG00000179397	0.914478	Detected as transcript
ENSG00000179454	0.505994	Detected as transcript
ENSG00000179455	0.755221	Detected as transcript
ENSG00000179456	0.903576	Detected as transcript
ENSG00000179476	0.390759	Detected as transcript
ENSG00000179528	0.838002	Detected as transcript
ENSG00000179532	0.762841	Detected as transcript
ENSG00000179546	0.655229	Detected as transcript
ENSG00000179583	0.796265	Detected as transcript
ENSG00000179603	0.504293	Detected as transcript
ENSG00000179627	0.305942	Detected as transcript
ENSG00000179639	0.659479	Detected as transcript
ENSG00000179772	0.518214	Detected as transcript
ENSG00000179833	0.873435	Detected as transcript
ENSG00000179862	0.508123	Detected as transcript
ENSG00000179869	0.815719	Detected as transcript
ENSG00000179873	0.8186	Detected as transcript
ENSG00000179886	0.232968	Detected as transcript
ENSG00000179921	0.625123	Detected as transcript
ENSG00000179938	0.630156	Detected as transcript
ENSG00000179941	0.731076	Detected as transcript
ENSG00000179943	0.433413	Detected as transcript
ENSG00000179979	0.342384	Detected as transcript
ENSG00000179981	0.907272	Detected as transcript
ENSG00000179988	0.301699	Detected as transcript
ENSG00000180008	0.611338	Detected as transcript
ENSG00000180061	0.628851	Detected as transcript
ENSG00000180071	0.950014	Detected as transcript
ENSG00000180089	0.386281	Detected as transcript
ENSG00000180257	0.519327	Detected as transcript
ENSG00000180287	0.719605	Detected as transcript
ENSG00000180318	0.739545	Detected as transcript
ENSG00000180347	0.931177	Detected as transcript
ENSG00000180383	0.796804	Detected as transcript
ENSG00000180423	0.248873	Detected as transcript
ENSG00000180438	0.569029	Detected as transcript
ENSG00000180440	0.71648	Detected as transcript
ENSG00000180479	0.286931	Detected as transcript
ENSG00000180509	0.929833	Detected as transcript
ENSG00000180525	0.42692	Detected as transcript
ENSG00000180537	0.860252	Detected as transcript
ENSG00000180616	0.592912	Detected as transcript
ENSG00000180626	0.432352	Detected as transcript
ENSG00000180658	0.526409	Detected as transcript
ENSG00000180660	0.573469	Detected as transcript
ENSG00000180694	0.921111	Detected as transcript
ENSG00000180758	0.635299	Detected as transcript
ENSG00000180777	0.78256	Detected as transcript
ENSG00000180785	0.820947	Detected as transcript
ENSG00000180801	0.441012	Detected as transcript
ENSG00000180806	0.5089	Detected as transcript
ENSG00000180828	0.461573	Detected as transcript
ENSG00000180855	0.251709	Detected as transcript
ENSG00000180871	0.702839	Detected as transcript
ENSG00000180884	0.272766	Detected as transcript
ENSG00000180914	0.804698	Detected as transcript
ENSG00000180938	0.260165	Detected as transcript
ENSG00000180953	0.364005	Detected as transcript
ENSG00000180998	0.618213	Detected as transcript
ENSG00000180999	0.712419	Detected as transcript
ENSG00000181004	0.312509	Detected as transcript
ENSG00000181007	0.365463	Detected as transcript
ENSG00000181026	0.705339	Detected as transcript
ENSG00000181036	0.575082	Detected as transcript
ENSG00000181074	0.447411	Detected as transcript
ENSG00000181135	0.415687	Detected as transcript
ENSG00000181218	0.470138	Detected as transcript
ENSG00000181264	0.37725	Detected as transcript
ENSG00000181274	0.753479	Detected as transcript
ENSG00000181315	0.632303	Detected as transcript
ENSG00000181374	0.748833	Detected as transcript
ENSG00000181392	0.529801	Detected as transcript
ENSG00000181404	0.562125	Detected as transcript
ENSG00000181444	0.410782	Detected as transcript
ENSG00000181450	0.258549	Detected as transcript
ENSG00000181585	0.822309	Detected as transcript
ENSG00000181619	0.334224	Detected as transcript
ENSG00000181625	0.530436	Detected as transcript
ENSG00000181626	0.843314	Detected as transcript
ENSG00000181631	0.588322	Detected as transcript
ENSG00000181634	0.467432	Detected as transcript
ENSG00000181638	0.276648	Detected as transcript
ENSG00000181652	0.743901	Detected as transcript
ENSG00000181666	0.861588	Detected as transcript
ENSG00000181773	0.866084	Detected as transcript
ENSG00000181778	0.527323	Detected as transcript
ENSG00000181781	0.884922	Detected as transcript
ENSG00000181830	0.771076	Detected as transcript
ENSG00000181894	0.501101	Detected as transcript
ENSG00000182010	0.594355	Detected as transcript
ENSG00000182050	0.897151	Detected as transcript
ENSG00000182108	0.941919	Detected as transcript
ENSG00000182141	0.466831	Detected as transcript
ENSG00000182150	0.828333	Detected as transcript
ENSG00000182183	0.638751	Detected as transcript
ENSG00000182185	0.404955	Detected as transcript
ENSG00000182195	0.777215	Detected as transcript
ENSG00000182230	0.720897	Detected as transcript
ENSG00000182256	0.713916	Detected as transcript
ENSG00000182263	0.346047	Detected as transcript
ENSG00000182264	0.709572	Detected as transcript
ENSG00000182318	0.119911	Detected as transcript
ENSG00000182378	0.669139	Detected as transcript
ENSG00000182379	0.654721	Detected as transcript
ENSG00000182405	0.221723	Detected as transcript
ENSG00000182463	0.705242	Detected as transcript
ENSG00000182472	0.620681	Detected as transcript
ENSG00000182489	0.739914	Detected as transcript
ENSG00000182518	0.810279	Detected as transcript
ENSG00000182557	0.64139	Detected as transcript
ENSG00000182575	0.413873	Detected as transcript
ENSG00000182584	0.854189	Detected as transcript
ENSG00000182600	0.931177	Detected as transcript
ENSG00000182674	0.422572	Detected as transcript
ENSG00000182700	0.568234	Detected as transcript
ENSG00000182798	0.812809	Detected as transcript
ENSG00000182896	0.953603	Detected as transcript
ENSG00000182903	0.930128	Detected as transcript
ENSG00000182931	0.917245	Detected as transcript
ENSG00000182950	0.365583	Detected as transcript
ENSG00000182968	0.66704	Detected as transcript
ENSG00000182983	0.362876	Detected as transcript
ENSG00000182986	0.543625	Detected as transcript
ENSG00000182993	0.378043	Detected as transcript
ENSG00000183018	0.64966	Detected as transcript
ENSG00000183034	0.738781	Detected as transcript
ENSG00000183054	0.689686	Detected as transcript
ENSG00000183060	0.321598	Detected as transcript
ENSG00000183067	0.640963	Detected as transcript
ENSG00000183114	0.853373	Detected as transcript
ENSG00000183134	0.642776	Detected as transcript
ENSG00000183137	0.314396	Detected as transcript
ENSG00000183150	0.936015	Detected as transcript
ENSG00000183273	0.74336	Detected as transcript
ENSG00000183281	0.42316	Detected as transcript
ENSG00000183309	0.680639	Detected as transcript
ENSG00000183317	0.479521	Detected as transcript
ENSG00000183336	0.536314	Detected as transcript
ENSG00000183346	0.543968	Detected as transcript
ENSG00000183378	0.79829	Detected as transcript
ENSG00000183397	0.359965	Detected as transcript
ENSG00000183423	0.845935	Detected as transcript
ENSG00000183426	0.649847	Detected as transcript
ENSG00000183439	0.437493	Detected as transcript
ENSG00000183476	0.687157	Detected as transcript
ENSG00000183484	0.602394	Detected as transcript
ENSG00000183542	0.525158	Detected as transcript
ENSG00000183569	0.373827	Detected as transcript
ENSG00000183579	0.482497	Detected as transcript
ENSG00000183615	0.443683	Detected as transcript
ENSG00000183621	0.487299	Detected as transcript
ENSG00000183625	0.882633	Detected as transcript
ENSG00000183647	0.447165	Detected as transcript
ENSG00000183665	0.666516	Detected as transcript
ENSG00000183671	0.481266	Detected as transcript
ENSG00000183706	0.946319	Detected as transcript
ENSG00000183718	0.727453	Detected as transcript
ENSG00000183734	0.561815	Detected as transcript
ENSG00000183763	0.225277	Detected as transcript
ENSG00000183780	0.531372	Detected as transcript
ENSG00000183813	0.786992	Detected as transcript
ENSG00000183850	0.873293	Detected as transcript
ENSG00000183876	0.573793	Detected as transcript
ENSG00000183908	0.554094	Detected as transcript
ENSG00000183943	0.684566	Detected as transcript
ENSG00000183960	0.639862	Detected as transcript
ENSG00000184029	0.824277	Detected as transcript
ENSG00000184148	0.821453	Detected as transcript
ENSG00000184160	0.489552	Detected as transcript
ENSG00000184185	0.740316	Detected as transcript
ENSG00000184194	0.581291	Detected as transcript
ENSG00000184206	0.335039	Detected as transcript
ENSG00000184208	0.547814	Detected as transcript
ENSG00000184260	0.390451	Detected as transcript
ENSG00000184261	0.868507	Detected as transcript
ENSG00000184271	0.471009	Detected as transcript
ENSG00000184293	0.600522	Detected as transcript
ENSG00000184307	0.464383	Detected as transcript
ENSG00000184313	0.586717	Detected as transcript
ENSG00000184344	0.929227	Detected as transcript
ENSG00000184436	0.6701	Detected as transcript
ENSG00000184465	0.370247	Detected as transcript
ENSG00000184489	0.736079	Detected as transcript
ENSG00000184497	0.398387	Detected as transcript
ENSG00000184515	0.659463	Detected as transcript
ENSG00000184517	0.528898	Detected as transcript
ENSG00000184545	0.369204	Detected as transcript
ENSG00000184574	0.526281	Detected as transcript
ENSG00000184599	0.940654	Detected as transcript
ENSG00000184619	0.252022	Detected as transcript
ENSG00000184635	0.33348	Detected as transcript
ENSG00000184672	0.747013	Detected as transcript
ENSG00000184716	0.342219	Detected as transcript
ENSG00000184828	0.557817	Detected as transcript
ENSG00000184845	0.906866	Detected as transcript
ENSG00000184860	0.358472	Detected as transcript
[truncated: 1,252 more rows]

## Sheet: D. GO Low FPKM | no protein
ONTOLOGY	ID	Description	GeneRatio	BgRatio	pvalue	p.adjust	qvalue	geneID	Count
BP	GO:0070098	chemokine-mediated signaling pathway	45/2351	77/15331	4.42109e-18	2.29587e-14	2.19798e-14	ENSG00000006210/ENSG00000006606/ENSG00000078401/ENSG00000081041/ENSG00000090534/ENSG00000095970/ENSG00000102962/ENSG00000102970/ENSG00000106178/ENSG00000108688/ENSG00000108700/ENSG00000119737/ENSG00000121797/ENSG00000121807/ENSG00000124875/ENSG00000126353/ENSG00000129048/ENSG00000143184/ENSG00000143185/ENSG00000144230/ENSG00000160791/ENSG00000163464/ENSG00000163734/ENSG00000163735/ENSG00000163739…	45
BP	GO:0051480	regulation of cytosolic calcium ion concentration	88/2351	273/15331	1.49821e-12	3.8901e-09	3.72423e-09	ENSG00000004948/ENSG00000006128/ENSG00000006638/ENSG00000008710/ENSG00000010310/ENSG00000078401/ENSG00000078589/ENSG00000083454/ENSG00000089060/ENSG00000092529/ENSG00000100739/ENSG00000102468/ENSG00000107736/ENSG00000109991/ENSG00000110148/ENSG00000110680/ENSG00000112164/ENSG00000117560/ENSG00000120907/ENSG00000121807/ENSG00000122679/ENSG00000125245/ENSG00000125510/ENSG00000126353/ENSG00000127129…	88
BP	GO:0007200	phospholipase C-activating G-protein coupled receptor signaling pathway	42/2351	91/15331	2.9499e-12	4.8013e-09	4.59658e-09	ENSG00000050628/ENSG00000078401/ENSG00000078589/ENSG00000082556/ENSG00000102468/ENSG00000110148/ENSG00000110680/ENSG00000120907/ENSG00000125245/ENSG00000126010/ENSG00000127533/ENSG00000134443/ENSG00000134830/ENSG00000135577/ENSG00000135898/ENSG00000135914/ENSG00000139572/ENSG00000140030/ENSG00000142511/ENSG00000144230/ENSG00000144891/ENSG00000149295/ENSG00000152207/ENSG00000164220/ENSG00000164251…	42
BP	GO:0007218	neuropeptide signaling pathway	35/2351	68/15331	3.69828e-12	4.8013e-09	4.59658e-09	ENSG00000006128/ENSG00000056291/ENSG00000082556/ENSG00000101327/ENSG00000101850/ENSG00000105954/ENSG00000109255/ENSG00000109738/ENSG00000110680/ENSG00000119973/ENSG00000125510/ENSG00000126010/ENSG00000128285/ENSG00000134443/ENSG00000139572/ENSG00000139874/ENSG00000144227/ENSG00000152207/ENSG00000163421/ENSG00000164128/ENSG00000164129/ENSG00000166573/ENSG00000168081/ENSG00000171596/ENSG00000173080…	35
BP	GO:0007204	positive regulation of cytosolic calcium ion concentration	80/2351	250/15331	2.35019e-11	2.44091e-08	2.33683e-08	ENSG00000004948/ENSG00000006128/ENSG00000006638/ENSG00000008710/ENSG00000010310/ENSG00000078401/ENSG00000078589/ENSG00000083454/ENSG00000089060/ENSG00000092529/ENSG00000100739/ENSG00000102468/ENSG00000109991/ENSG00000110148/ENSG00000110680/ENSG00000112164/ENSG00000117560/ENSG00000120907/ENSG00000121807/ENSG00000122679/ENSG00000125245/ENSG00000125510/ENSG00000126353/ENSG00000127129/ENSG00000127533…	80
BP	GO:0010469	regulation of receptor activity	128/2351	490/15331	2.60546e-10	2.25502e-07	2.15887e-07	ENSG00000006210/ENSG00000006606/ENSG00000008735/ENSG00000049130/ENSG00000070193/ENSG00000078401/ENSG00000081041/ENSG00000089505/ENSG00000090534/ENSG00000090554/ENSG00000099985/ENSG00000101327/ENSG00000102245/ENSG00000102466/ENSG00000102678/ENSG00000102962/ENSG00000102970/ENSG00000104432/ENSG00000104826/ENSG00000106178/ENSG00000106952/ENSG00000107014/ENSG00000107954/ENSG00000108342/ENSG00000108688…	128
BP	GO:0007187	G-protein coupled receptor signaling pathway, coupled to cyclic nucleotide second messenger	53/2351	146/15331	3.5589e-10	2.64019e-07	2.52762e-07	ENSG00000004948/ENSG00000043591/ENSG00000065325/ENSG00000082556/ENSG00000110680/ENSG00000112164/ENSG00000113749/ENSG00000118702/ENSG00000120907/ENSG00000125384/ENSG00000125510/ENSG00000126895/ENSG00000128271/ENSG00000128285/ENSG00000134183/ENSG00000139572/ENSG00000139874/ENSG00000148680/ENSG00000149295/ENSG00000157219/ENSG00000157388/ENSG00000160013/ENSG00000162009/ENSG00000163823/ENSG00000164128…	53
BP	GO:0007600	sensory perception	110/2351	413/15331	1.47652e-09	9.58448e-07	9.17581e-07	ENSG00000006128/ENSG00000039987/ENSG00000074621/ENSG00000078401/ENSG00000082556/ENSG00000082684/ENSG00000100739/ENSG00000101204/ENSG00000101327/ENSG00000101850/ENSG00000102468/ENSG00000102878/ENSG00000104804/ENSG00000105991/ENSG00000106536/ENSG00000107593/ENSG00000107736/ENSG00000108370/ENSG00000109255/ENSG00000109738/ENSG00000109991/ENSG00000110148/ENSG00000110680/ENSG00000110975/ENSG00000111537…	110
BP	GO:0006874	cellular calcium ion homeostasis	98/2351	362/15331	4.69876e-09	2.71119e-06	2.59559e-06	ENSG00000004948/ENSG00000006128/ENSG00000006638/ENSG00000008710/ENSG00000010310/ENSG00000047597/ENSG00000074621/ENSG00000078401/ENSG00000078589/ENSG00000083454/ENSG00000089060/ENSG00000092529/ENSG00000100739/ENSG00000102468/ENSG00000107736/ENSG00000108688/ENSG00000108700/ENSG00000109991/ENSG00000110148/ENSG00000110680/ENSG00000112164/ENSG00000117560/ENSG00000120907/ENSG00000121807/ENSG00000122679…	98
BP	GO:0055074	calcium ion homeostasis	98/2351	373/15331	2.44383e-08	1.26908e-05	1.21497e-05	ENSG00000004948/ENSG00000006128/ENSG00000006638/ENSG00000008710/ENSG00000010310/ENSG00000047597/ENSG00000074621/ENSG00000078401/ENSG00000078589/ENSG00000083454/ENSG00000089060/ENSG00000092529/ENSG00000100739/ENSG00000102468/ENSG00000107736/ENSG00000108688/ENSG00000108700/ENSG00000109991/ENSG00000110148/ENSG00000110680/ENSG00000112164/ENSG00000117560/ENSG00000120907/ENSG00000121807/ENSG00000122679…	98
BP	GO:0051482	positive regulation of cytosolic calcium ion concentration involved in phospholipase C-activating G-protein coupled signaling pathway	16/2351	25/15331	4.55354e-08	2.14969e-05	2.05803e-05	ENSG00000078401/ENSG00000078589/ENSG00000110680/ENSG00000125245/ENSG00000127533/ENSG00000135898/ENSG00000140030/ENSG00000144230/ENSG00000144891/ENSG00000164220/ENSG00000164251/ENSG00000171517/ENSG00000177464/ENSG00000178623/ENSG00000180758/ENSG00000184845	16
BP	GO:0072503	cellular divalent inorganic cation homeostasis	99/2351	387/15331	8.62692e-08	3.7333e-05	3.57412e-05	ENSG00000004948/ENSG00000006128/ENSG00000006638/ENSG00000008710/ENSG00000010310/ENSG00000018280/ENSG00000047597/ENSG00000074621/ENSG00000078401/ENSG00000078589/ENSG00000083454/ENSG00000089060/ENSG00000092529/ENSG00000100739/ENSG00000102468/ENSG00000107736/ENSG00000108688/ENSG00000108700/ENSG00000109991/ENSG00000110148/ENSG00000110680/ENSG00000112164/ENSG00000117560/ENSG00000120907/ENSG00000121807…	99
BP	GO:0050907	detection of chemical stimulus involved in sensory perception	19/2351	36/15331	1.93025e-07	7.71062e-05	7.38186e-05	ENSG00000107593/ENSG00000127366/ENSG00000127530/ENSG00000134183/ENSG00000169962/ENSG00000180658/ENSG00000180785/ENSG00000181074/ENSG00000183706/ENSG00000186188/ENSG00000188269/ENSG00000196184/ENSG00000196689/ENSG00000212127/ENSG00000213199/ENSG00000221882/ENSG00000238243/ENSG00000243896/ENSG00000256436	19
BP	GO:0050906	detection of stimulus involved in sensory perception	28/2351	68/15331	2.48509e-07	9.21791e-05	8.82487e-05	ENSG00000082684/ENSG00000102468/ENSG00000107593/ENSG00000110680/ENSG00000116745/ENSG00000125966/ENSG00000127366/ENSG00000127530/ENSG00000134183/ENSG00000151062/ENSG00000154864/ENSG00000167995/ENSG00000169962/ENSG00000174343/ENSG00000180658/ENSG00000180785/ENSG00000181074/ENSG00000183706/ENSG00000186188/ENSG00000188269/ENSG00000196184/ENSG00000196689/ENSG00000212127/ENSG00000213199/ENSG00000221882…	28
BP	GO:0030814	regulation of cAMP metabolic process	41/2351	122/15331	3.91336e-07	0.000135481	0.000129704	ENSG00000004948/ENSG00000010310/ENSG00000043591/ENSG00000056291/ENSG00000078401/ENSG00000107014/ENSG00000110680/ENSG00000112164/ENSG00000118702/ENSG00000121807/ENSG00000121933/ENSG00000122679/ENSG00000125510/ENSG00000126895/ENSG00000128271/ENSG00000135324/ENSG00000138271/ENSG00000140030/ENSG00000143147/ENSG00000149295/ENSG00000153292/ENSG00000160013/ENSG00000162881/ENSG00000163273/ENSG00000164850…	41
BP	GO:0007188	adenylate cyclase-modulating G-protein coupled receptor signaling pathway	42/2351	127/15331	4.65686e-07	0.000151144	0.0001447	ENSG00000004948/ENSG00000043591/ENSG00000065325/ENSG00000082556/ENSG00000110680/ENSG00000112164/ENSG00000118702/ENSG00000120907/ENSG00000125384/ENSG00000125510/ENSG00000126895/ENSG00000128271/ENSG00000128285/ENSG00000134183/ENSG00000139572/ENSG00000148680/ENSG00000149295/ENSG00000157219/ENSG00000157388/ENSG00000160013/ENSG00000164128/ENSG00000164850/ENSG00000166573/ENSG00000168830/ENSG00000169860…	42
BP	GO:0006335	DNA replication-dependent nucleosome assembly	14/2351	23/15331	7.92513e-07	0.00022864	0.000218891	ENSG00000197061/ENSG00000197238/ENSG00000197409/ENSG00000197837/ENSG00000270276/ENSG00000270882/ENSG00000273542/ENSG00000274618/ENSG00000274750/ENSG00000275714/ENSG00000276966/ENSG00000278272/ENSG00000278637/ENSG00000278828	14
BP	GO:0034723	DNA replication-dependent nucleosome organization	14/2351	23/15331	7.92513e-07	0.00022864	0.000218891	ENSG00000197061/ENSG00000197238/ENSG00000197409/ENSG00000197837/ENSG00000270276/ENSG00000270882/ENSG00000273542/ENSG00000274618/ENSG00000274750/ENSG00000275714/ENSG00000276966/ENSG00000278272/ENSG00000278637/ENSG00000278828	14
BP	GO:0072507	divalent inorganic cation homeostasis	99/2351	405/15331	8.56638e-07	0.000234133	0.00022415	ENSG00000004948/ENSG00000006128/ENSG00000006638/ENSG00000008710/ENSG00000010310/ENSG00000018280/ENSG00000047597/ENSG00000074621/ENSG00000078401/ENSG00000078589/ENSG00000083454/ENSG00000089060/ENSG00000092529/ENSG00000100739/ENSG00000102468/ENSG00000107736/ENSG00000108688/ENSG00000108700/ENSG00000109991/ENSG00000110148/ENSG00000110680/ENSG00000112164/ENSG00000117560/ENSG00000120907/ENSG00000121807…	99
BP	GO:0051606	detection of stimulus	58/2351	205/15331	1.39418e-06	0.000361999	0.000346564	ENSG00000006128/ENSG00000008710/ENSG00000011590/ENSG00000054277/ENSG00000056291/ENSG00000078795/ENSG00000082684/ENSG00000095970/ENSG00000102468/ENSG00000106100/ENSG00000107593/ENSG00000109943/ENSG00000110680/ENSG00000112599/ENSG00000116745/ENSG00000118402/ENSG00000124766/ENSG00000125966/ENSG00000127366/ENSG00000127530/ENSG00000128602/ENSG00000132915/ENSG00000133256/ENSG00000134183/ENSG00000134343…	58
BP	GO:0030817	regulation of cAMP biosynthetic process	36/2351	106/15331	1.47896e-06	0.000365726	0.000350132	ENSG00000004948/ENSG00000010310/ENSG00000043591/ENSG00000056291/ENSG00000078401/ENSG00000107014/ENSG00000110680/ENSG00000112164/ENSG00000118702/ENSG00000121807/ENSG00000121933/ENSG00000125510/ENSG00000126895/ENSG00000128271/ENSG00000135324/ENSG00000138271/ENSG00000140030/ENSG00000143147/ENSG00000149295/ENSG00000153292/ENSG00000160013/ENSG00000162881/ENSG00000164850/ENSG00000166073/ENSG00000166573…	36
BP	GO:0000183	chromatin silencing at rDNA	15/2351	27/15331	1.61358e-06	0.000379695	0.000363506	ENSG00000101945/ENSG00000197061/ENSG00000197238/ENSG00000197409/ENSG00000197837/ENSG00000270276/ENSG00000270882/ENSG00000273542/ENSG00000274618/ENSG00000274750/ENSG00000275714/ENSG00000276966/ENSG00000278272/ENSG00000278637/ENSG00000278828	15
BP	GO:0046058	cAMP metabolic process	43/2351	137/15331	1.68168e-06	0.000379695	0.000363506	ENSG00000004948/ENSG00000010310/ENSG00000043591/ENSG00000056291/ENSG00000078401/ENSG00000105650/ENSG00000107014/ENSG00000110680/ENSG00000112164/ENSG00000118702/ENSG00000121807/ENSG00000121933/ENSG00000122679/ENSG00000125510/ENSG00000126895/ENSG00000128271/ENSG00000135324/ENSG00000138271/ENSG00000140030/ENSG00000143147/ENSG00000149295/ENSG00000153292/ENSG00000160013/ENSG00000162881/ENSG00000163273…	43
BP	GO:0006171	cAMP biosynthetic process	36/2351	108/15331	2.43801e-06	0.000527525	0.000505032	ENSG00000004948/ENSG00000010310/ENSG00000043591/ENSG00000056291/ENSG00000078401/ENSG00000107014/ENSG00000110680/ENSG00000112164/ENSG00000118702/ENSG00000121807/ENSG00000121933/ENSG00000125510/ENSG00000126895/ENSG00000128271/ENSG00000135324/ENSG00000138271/ENSG00000140030/ENSG00000143147/ENSG00000149295/ENSG00000153292/ENSG00000160013/ENSG00000162881/ENSG00000164850/ENSG00000166073/ENSG00000166573…	36
BP	GO:0006342	chromatin silencing	33/2351	96/15331	2.9545e-06	0.000610233	0.000584214	ENSG00000089163/ENSG00000101945/ENSG00000104885/ENSG00000111732/ENSG00000131845/ENSG00000138336/ENSG00000164508/ENSG00000170836/ENSG00000181218/ENSG00000184260/ENSG00000188486/ENSG00000196787/ENSG00000196866/ENSG00000197061/ENSG00000197238/ENSG00000197409/ENSG00000197837/ENSG00000266074/ENSG00000270276/ENSG00000270882/ENSG00000272196/ENSG00000273542/ENSG00000274618/ENSG00000274750/ENSG00000275221…	33
BP	GO:0048247	lymphocyte chemotaxis	23/2351	56/15331	3.05528e-06	0.000610233	0.000584214	ENSG00000006210/ENSG00000006606/ENSG00000089060/ENSG00000102962/ENSG00000102970/ENSG00000106178/ENSG00000108688/ENSG00000108700/ENSG00000121807/ENSG00000138135/ENSG00000143184/ENSG00000143185/ENSG00000169245/ENSG00000169248/ENSG00000172156/ENSG00000181374/ENSG00000186810/ENSG00000213809/ENSG00000274736/ENSG00000275302/ENSG00000276070/ENSG00000276085/ENSG00000277632	23
BP	GO:0007271	synaptic transmission, cholinergic	15/2351	29/15331	5.30216e-06	0.00101978	0.0009763	ENSG00000006128/ENSG00000080644/ENSG00000101204/ENSG00000111537/ENSG00000115665/ENSG00000117971/ENSG00000128271/ENSG00000138435/ENSG00000160716/ENSG00000165917/ENSG00000166405/ENSG00000169684/ENSG00000170175/ENSG00000175344/ENSG00000206561	15
BP	GO:0007606	sensory perception of chemical stimulus	28/2351	79/15331	8.39343e-06	0.00155668	0.00149031	ENSG00000039987/ENSG00000107593/ENSG00000109991/ENSG00000110975/ENSG00000127366/ENSG00000127530/ENSG00000130045/ENSG00000134183/ENSG00000149295/ENSG00000162572/ENSG00000169962/ENSG00000178201/ENSG00000180658/ENSG00000180785/ENSG00000181074/ENSG00000183706/ENSG00000186188/ENSG00000188269/ENSG00000189433/ENSG00000196184/ENSG00000196689/ENSG00000212127/ENSG00000213199/ENSG00000221882/ENSG00000238243…	28
BP	GO:0030593	neutrophil chemotaxis	30/2351	88/15331	9.91523e-06	0.00168872	0.00161672	ENSG00000006210/ENSG00000006606/ENSG00000078401/ENSG00000081041/ENSG00000102962/ENSG00000102970/ENSG00000106178/ENSG00000108688/ENSG00000108700/ENSG00000110944/ENSG00000111537/ENSG00000124875/ENSG00000125538/ENSG00000126353/ENSG00000127129/ENSG00000134830/ENSG00000143184/ENSG00000143185/ENSG00000163734/ENSG00000163735/ENSG00000163739/ENSG00000169429/ENSG00000172156/ENSG00000180871/ENSG00000181374…	30
BP	GO:0030802	regulation of cyclic nucleotide biosynthetic process	38/2351	123/15331	9.97908e-06	0.00168872	0.00161672	ENSG00000004948/ENSG00000010310/ENSG00000043591/ENSG00000056291/ENSG00000078401/ENSG00000107014/ENSG00000110680/ENSG00000112164/ENSG00000112599/ENSG00000118702/ENSG00000121807/ENSG00000121933/ENSG00000125510/ENSG00000126895/ENSG00000128271/ENSG00000135324/ENSG00000138271/ENSG00000140030/ENSG00000143147/ENSG00000149295/ENSG00000153292/ENSG00000160013/ENSG00000162881/ENSG00000163273/ENSG00000164850…	38
BP	GO:0050911	detection of chemical stimulus involved in sensory perception of smell	164999	15/15331	1.0081e-05	0.00168872	0.00161672	ENSG00000127530/ENSG00000180658/ENSG00000180785/ENSG00000181074/ENSG00000183706/ENSG00000188269/ENSG00000196184/ENSG00000221882/ENSG00000238243/ENSG00000243896	10
BP	GO:0035590	purinergic nucleotide receptor signaling pathway	165060	21/15331	1.24385e-05	0.00198503	0.00190039	ENSG00000078589/ENSG00000083454/ENSG00000099957/ENSG00000109991/ENSG00000138271/ENSG00000169860/ENSG00000171631/ENSG00000171659/ENSG00000174944/ENSG00000174946/ENSG00000181631/ENSG00000244165	12
BP	GO:0070374	positive regulation of ERK1 and ERK2 cascade	50/2351	180/15331	1.26143e-05	0.00198503	0.00190039	ENSG00000004948/ENSG00000006210/ENSG00000006606/ENSG00000070193/ENSG00000086991/ENSG00000090534/ENSG00000095970/ENSG00000102468/ENSG00000102962/ENSG00000102970/ENSG00000106100/ENSG00000106178/ENSG00000108688/ENSG00000108700/ENSG00000111536/ENSG00000115137/ENSG00000120907/ENSG00000122679/ENSG00000125378/ENSG00000126353/ENSG00000127472/ENSG00000130427/ENSG00000134830/ENSG00000135898/ENSG00000135914…	50
BP	GO:0030799	regulation of cyclic nucleotide metabolic process	42/2351	143/15331	1.41391e-05	0.00215955	0.00206747	ENSG00000004948/ENSG00000010310/ENSG00000043591/ENSG00000056291/ENSG00000078401/ENSG00000107014/ENSG00000110680/ENSG00000112164/ENSG00000112599/ENSG00000118702/ENSG00000121807/ENSG00000121933/ENSG00000122679/ENSG00000125510/ENSG00000126895/ENSG00000128271/ENSG00000135324/ENSG00000138271/ENSG00000140030/ENSG00000143147/ENSG00000149295/ENSG00000153292/ENSG00000160013/ENSG00000162881/ENSG00000163273…	42
BP	GO:0035587	purinergic receptor signaling pathway	15/2351	31/15331	1.51399e-05	0.00224633	0.00215055	ENSG00000078589/ENSG00000083454/ENSG00000099957/ENSG00000109991/ENSG00000128271/ENSG00000138271/ENSG00000169860/ENSG00000170425/ENSG00000171631/ENSG00000171659/ENSG00000174944/ENSG00000174946/ENSG00000181631/ENSG00000244165/ENSG00000282608	15
BP	GO:0045814	negative regulation of gene expression, epigenetic	35/2351	112/15331	1.67349e-05	0.00241401	0.00231108	ENSG00000088305/ENSG00000089163/ENSG00000101945/ENSG00000104885/ENSG00000111732/ENSG00000119403/ENSG00000131845/ENSG00000138336/ENSG00000164508/ENSG00000170836/ENSG00000181218/ENSG00000184260/ENSG00000188486/ENSG00000196787/ENSG00000196866/ENSG00000197061/ENSG00000197238/ENSG00000197409/ENSG00000197837/ENSG00000266074/ENSG00000270276/ENSG00000270882/ENSG00000272196/ENSG00000273542/ENSG00000274618…	35
BP	GO:1990266	neutrophil migration	32/2351	99/15331	1.77293e-05	0.00248834	0.00238224	ENSG00000006210/ENSG00000006606/ENSG00000078401/ENSG00000081041/ENSG00000102962/ENSG00000102970/ENSG00000106178/ENSG00000108688/ENSG00000108700/ENSG00000110944/ENSG00000111537/ENSG00000115008/ENSG00000124875/ENSG00000125538/ENSG00000126353/ENSG00000127129/ENSG00000134830/ENSG00000143184/ENSG00000143185/ENSG00000153898/ENSG00000163734/ENSG00000163735/ENSG00000163739/ENSG00000169429/ENSG00000172156…	32
BP	GO:0035589	G-protein coupled purinergic nucleotide receptor signaling pathway	164969	13/15331	1.83385e-05	0.00250611	0.00239925	ENSG00000078589/ENSG00000138271/ENSG00000169860/ENSG00000171631/ENSG00000171659/ENSG00000174944/ENSG00000174946/ENSG00000181631/ENSG00000244165	9
BP	GO:0009593	detection of chemical stimulus	25/2351	70/15331	2.1658e-05	0.00288385	0.00276089	ENSG00000095970/ENSG00000107593/ENSG00000127366/ENSG00000127530/ENSG00000134183/ENSG00000163623/ENSG00000167207/ENSG00000169962/ENSG00000171121/ENSG00000174130/ENSG00000180658/ENSG00000180785/ENSG00000181074/ENSG00000183706/ENSG00000186188/ENSG00000188269/ENSG00000196184/ENSG00000196689/ENSG00000197584/ENSG00000212127/ENSG00000213199/ENSG00000221882/ENSG00000238243/ENSG00000243896/ENSG00000256436	25
BP	GO:0007601	visual perception	41/2351	141/15331	2.3118e-05	0.00300129	0.00287332	ENSG00000074621/ENSG00000082684/ENSG00000101850/ENSG00000102878/ENSG00000104804/ENSG00000106536/ENSG00000107736/ENSG00000108370/ENSG00000109738/ENSG00000112599/ENSG00000112619/ENSG00000116745/ENSG00000120057/ENSG00000121743/ENSG00000128917/ENSG00000130045/ENSG00000131480/ENSG00000132915/ENSG00000133256/ENSG00000134183/ENSG00000143333/ENSG00000144191/ENSG00000149489/ENSG00000151062/ENSG00000159248…	41
BP	GO:0007631	feeding behavior	28/2351	83/15331	2.41805e-05	0.00306266	0.00293208	ENSG00000082556/ENSG00000101440/ENSG00000109255/ENSG00000110148/ENSG00000110680/ENSG00000119508/ENSG00000119973/ENSG00000125510/ENSG00000125878/ENSG00000128271/ENSG00000128285/ENSG00000135324/ENSG00000143839/ENSG00000149295/ENSG00000160716/ENSG00000163064/ENSG00000164128/ENSG00000164129/ENSG00000169860/ENSG00000171388/ENSG00000173080/ENSG00000180914/ENSG00000181004/ENSG00000183150/ENSG00000184845…	28
BP	GO:0052652	cyclic purine nucleotide metabolic process	39/2351	133/15331	2.93689e-05	0.00354681	0.00339558	ENSG00000004948/ENSG00000010310/ENSG00000043591/ENSG00000056291/ENSG00000078401/ENSG00000107014/ENSG00000110680/ENSG00000112164/ENSG00000112599/ENSG00000118702/ENSG00000121807/ENSG00000121933/ENSG00000125510/ENSG00000126895/ENSG00000128271/ENSG00000135324/ENSG00000135914/ENSG00000138271/ENSG00000140030/ENSG00000143147/ENSG00000149295/ENSG00000153292/ENSG00000160013/ENSG00000162881/ENSG00000163273…	39
BP	GO:1900371	regulation of purine nucleotide biosynthetic process	39/2351	133/15331	2.93689e-05	0.00354681	0.00339558	ENSG00000004948/ENSG00000010310/ENSG00000043591/ENSG00000056291/ENSG00000078401/ENSG00000107014/ENSG00000109819/ENSG00000110680/ENSG00000112164/ENSG00000112599/ENSG00000118702/ENSG00000121807/ENSG00000121933/ENSG00000125510/ENSG00000126895/ENSG00000128271/ENSG00000135324/ENSG00000138271/ENSG00000140030/ENSG00000143147/ENSG00000149295/ENSG00000153292/ENSG00000160013/ENSG00000162881/ENSG00000163273…	39
BP	GO:0009187	cyclic nucleotide metabolic process	47/2351	171/15331	3.04531e-05	0.00359416	0.00344091	ENSG00000004948/ENSG00000010310/ENSG00000043591/ENSG00000056291/ENSG00000069667/ENSG00000078401/ENSG00000105650/ENSG00000107014/ENSG00000110680/ENSG00000112164/ENSG00000112599/ENSG00000118702/ENSG00000121807/ENSG00000121933/ENSG00000122679/ENSG00000125510/ENSG00000126895/ENSG00000128271/ENSG00000135324/ENSG00000135914/ENSG00000138271/ENSG00000140030/ENSG00000143147/ENSG00000149295/ENSG00000153292…	47
BP	GO:0009190	cyclic nucleotide biosynthetic process	39/2351	134/15331	3.53813e-05	0.00399424	0.00382393	ENSG00000004948/ENSG00000010310/ENSG00000043591/ENSG00000056291/ENSG00000078401/ENSG00000107014/ENSG00000110680/ENSG00000112164/ENSG00000112599/ENSG00000118702/ENSG00000121807/ENSG00000121933/ENSG00000125510/ENSG00000126895/ENSG00000128271/ENSG00000135324/ENSG00000135914/ENSG00000138271/ENSG00000140030/ENSG00000143147/ENSG00000149295/ENSG00000153292/ENSG00000160013/ENSG00000162881/ENSG00000163273…	39
BP	GO:0030808	regulation of nucleotide biosynthetic process	39/2351	134/15331	3.53813e-05	0.00399424	0.00382393	ENSG00000004948/ENSG00000010310/ENSG00000043591/ENSG00000056291/ENSG00000078401/ENSG00000107014/ENSG00000109819/ENSG00000110680/ENSG00000112164/ENSG00000112599/ENSG00000118702/ENSG00000121807/ENSG00000121933/ENSG00000125510/ENSG00000126895/ENSG00000128271/ENSG00000135324/ENSG00000138271/ENSG00000140030/ENSG00000143147/ENSG00000149295/ENSG00000153292/ENSG00000160013/ENSG00000162881/ENSG00000163273…	39
BP	GO:0002237	response to molecule of bacterial origin	77/2351	324/15331	3.90324e-05	0.00426516	0.0040833	ENSG00000006128/ENSG00000006638/ENSG00000007908/ENSG00000018280/ENSG00000049249/ENSG00000054967/ENSG00000070193/ENSG00000078401/ENSG00000081041/ENSG00000081985/ENSG00000082556/ENSG00000095970/ENSG00000100739/ENSG00000104689/ENSG00000104972/ENSG00000108342/ENSG00000109819/ENSG00000110324/ENSG00000111537/ENSG00000111732/ENSG00000114013/ENSG00000117560/ENSG00000120949/ENSG00000121236/ENSG00000122420…	77
BP	GO:0030595	leukocyte chemotaxis	52/2351	197/15331	3.94238e-05	0.00426516	0.0040833	ENSG00000006210/ENSG00000006606/ENSG00000078401/ENSG00000081041/ENSG00000089060/ENSG00000102962/ENSG00000102970/ENSG00000106178/ENSG00000108688/ENSG00000108700/ENSG00000110680/ENSG00000110944/ENSG00000111537/ENSG00000121807/ENSG00000124875/ENSG00000125245/ENSG00000125538/ENSG00000126262/ENSG00000126353/ENSG00000127129/ENSG00000134830/ENSG00000136634/ENSG00000138135/ENSG00000143184/ENSG00000143185…	52
BP	GO:0007274	neuromuscular synaptic transmission	165060	23/15331	4.23576e-05	0.00439926	0.00421168	ENSG00000080644/ENSG00000101204/ENSG00000109991/ENSG00000115665/ENSG00000117971/ENSG00000138435/ENSG00000160716/ENSG00000165917/ENSG00000169684/ENSG00000170175/ENSG00000185482/ENSG00000244405	12
BP	GO:0035588	G-protein coupled purinergic receptor signaling pathway	165060	23/15331	4.23576e-05	0.00439926	0.00421168	ENSG00000078589/ENSG00000128271/ENSG00000138271/ENSG00000169860/ENSG00000170425/ENSG00000171631/ENSG00000171659/ENSG00000174944/ENSG00000174946/ENSG00000181631/ENSG00000244165/ENSG00000282608	12
BP	GO:0045653	negative regulation of megakaryocyte differentiation	164969	14/15331	4.43296e-05	0.0045138	0.00432134	ENSG00000197061/ENSG00000197238/ENSG00000197837/ENSG00000270276/ENSG00000270882/ENSG00000273542/ENSG00000274618/ENSG00000276966/ENSG00000278637	9
BP	GO:0007608	sensory perception of smell	16/2351	37/15331	4.55171e-05	0.00454558	0.00435176	ENSG00000039987/ENSG00000110975/ENSG00000127530/ENSG00000130045/ENSG00000149295/ENSG00000180658/ENSG00000180785/ENSG00000181074/ENSG00000183706/ENSG00000188269/ENSG00000189433/ENSG00000196184/ENSG00000221882/ENSG00000238243/ENSG00000243896/ENSG00000254550	16
BP	GO:0050953	sensory perception of light stimulus	41/2351	145/15331	4.72327e-05	0.00462791	0.00443059	ENSG00000074621/ENSG00000082684/ENSG00000101850/ENSG00000102878/ENSG00000104804/ENSG00000106536/ENSG00000107736/ENSG00000108370/ENSG00000109738/ENSG00000112599/ENSG00000112619/ENSG00000116745/ENSG00000120057/ENSG00000121743/ENSG00000128917/ENSG00000130045/ENSG00000131480/ENSG00000132915/ENSG00000133256/ENSG00000134183/ENSG00000143333/ENSG00000144191/ENSG00000149489/ENSG00000151062/ENSG00000159248…	41
BP	GO:0035137	hindlimb morphogenesis	15/2351	34/15331	5.92e-05	0.00569307	0.00545033	ENSG00000052850/ENSG00000077092/ENSG00000107779/ENSG00000122691/ENSG00000125378/ENSG00000143867/ENSG00000144218/ENSG00000147655/ENSG00000154764/ENSG00000163132/ENSG00000164093/ENSG00000164690/ENSG00000172819/ENSG00000185920/ENSG00000256463	15
BP	GO:0006875	cellular metal ion homeostasis	104/2351	473/15331	6.25319e-05	0.00590414	0.0056524	ENSG00000004948/ENSG00000006128/ENSG00000006638/ENSG00000008710/ENSG00000010310/ENSG00000018280/ENSG00000047597/ENSG00000074621/ENSG00000078401/ENSG00000078589/ENSG00000083454/ENSG00000089060/ENSG00000092529/ENSG00000100739/ENSG00000102468/ENSG00000107736/ENSG00000108688/ENSG00000108700/ENSG00000109991/ENSG00000110148/ENSG00000110680/ENSG00000112164/ENSG00000117560/ENSG00000120907/ENSG00000121807…	104
BP	GO:0045761	regulation of adenylate cyclase activity	23/2351	66/15331	7.10267e-05	0.00657307	0.00629281	ENSG00000004948/ENSG00000010310/ENSG00000043591/ENSG00000056291/ENSG00000110680/ENSG00000112164/ENSG00000121807/ENSG00000121933/ENSG00000126895/ENSG00000128271/ENSG00000138271/ENSG00000149295/ENSG00000164850/ENSG00000166573/ENSG00000170425/ENSG00000170820/ENSG00000171049/ENSG00000181631/ENSG00000184845/ENSG00000188778/ENSG00000213906/ENSG00000244165/ENSG00000282608	23
BP	GO:0009582	detection of abiotic stimulus	29/2351	92/15331	7.21481e-05	0.00657307	0.00629281	ENSG00000006128/ENSG00000008710/ENSG00000054277/ENSG00000056291/ENSG00000078795/ENSG00000082684/ENSG00000102468/ENSG00000107593/ENSG00000110680/ENSG00000112599/ENSG00000116745/ENSG00000118402/ENSG00000125966/ENSG00000132915/ENSG00000133256/ENSG00000134183/ENSG00000134343/ENSG00000138741/ENSG00000151062/ENSG00000154864/ENSG00000158683/ENSG00000167995/ENSG00000174343/ENSG00000175544/ENSG00000185527…	29
BP	GO:0097530	granulocyte migration	35/2351	120/15331	8.30296e-05	0.00736648	0.00705238	ENSG00000006210/ENSG00000006606/ENSG00000078401/ENSG00000081041/ENSG00000102962/ENSG00000102970/ENSG00000106178/ENSG00000108688/ENSG00000108700/ENSG00000110944/ENSG00000111537/ENSG00000115008/ENSG00000124875/ENSG00000125538/ENSG00000126353/ENSG00000127129/ENSG00000134830/ENSG00000143184/ENSG00000143185/ENSG00000153898/ENSG00000163702/ENSG00000163734/ENSG00000163735/ENSG00000163739/ENSG00000169429…	35
BP	GO:0060707	trophoblast giant cell differentiation	164938	12/15331	8.36939e-05	0.00736648	0.00705238	ENSG00000112559/ENSG00000113196/ENSG00000124216/ENSG00000128342/ENSG00000129173/ENSG00000142731/ENSG00000165891/ENSG00000189280	8
BP	GO:0014821	phasic smooth muscle contraction	164999	18/15331	9.41618e-05	0.00814971	0.00780222	ENSG00000050628/ENSG00000078401/ENSG00000109991/ENSG00000127129/ENSG00000135914/ENSG00000149295/ENSG00000168621/ENSG00000179546/ENSG00000180616/ENSG00000184845	10
BP	GO:0071621	granulocyte chemotaxis	32/2351	107/15331	9.7641e-05	0.00831229	0.00795786	ENSG00000006210/ENSG00000006606/ENSG00000078401/ENSG00000081041/ENSG00000102962/ENSG00000102970/ENSG00000106178/ENSG00000108688/ENSG00000108700/ENSG00000110944/ENSG00000111537/ENSG00000124875/ENSG00000125538/ENSG00000126353/ENSG00000127129/ENSG00000134830/ENSG00000143184/ENSG00000143185/ENSG00000163702/ENSG00000163734/ENSG00000163735/ENSG00000163739/ENSG00000169429/ENSG00000172156/ENSG00000180871…	32
BP	GO:0002548	monocyte chemotaxis	21/2351	59/15331	0.00010224	0.00856343	0.0081983	ENSG00000006210/ENSG00000006606/ENSG00000102962/ENSG00000102970/ENSG00000106178/ENSG00000108688/ENSG00000108700/ENSG00000110680/ENSG00000121807/ENSG00000143184/ENSG00000143185/ENSG00000163823/ENSG00000169245/ENSG00000171049/ENSG00000172156/ENSG00000181374/ENSG00000274736/ENSG00000275302/ENSG00000276070/ENSG00000276085/ENSG00000277632	21
BP	GO:0032496	response to lipopolysaccharide	72/2351	307/15331	0.000106782	0.00880189	0.00842659	ENSG00000006128/ENSG00000006638/ENSG00000007908/ENSG00000018280/ENSG00000049249/ENSG00000054967/ENSG00000070193/ENSG00000078401/ENSG00000081041/ENSG00000081985/ENSG00000082556/ENSG00000095970/ENSG00000100739/ENSG00000104689/ENSG00000104972/ENSG00000108342/ENSG00000109819/ENSG00000110324/ENSG00000111537/ENSG00000111732/ENSG00000114013/ENSG00000117560/ENSG00000120949/ENSG00000121236/ENSG00000122420…	72
BP	GO:0051290	protein heterotetramerization	14/2351	32/15331	0.000116459	0.00944959	0.00904667	ENSG00000197061/ENSG00000197238/ENSG00000197409/ENSG00000197837/ENSG00000270276/ENSG00000270882/ENSG00000273542/ENSG00000274618/ENSG00000274750/ENSG00000275714/ENSG00000276966/ENSG00000278272/ENSG00000278637/ENSG00000278828	14
BP	GO:0019233	sensory perception of pain	26/2351	81/15331	0.000119841	0.00955492	0.00914751	ENSG00000006128/ENSG00000078401/ENSG00000082556/ENSG00000100739/ENSG00000101204/ENSG00000102468/ENSG00000109255/ENSG00000109991/ENSG00000110680/ENSG00000120068/ENSG00000125510/ENSG00000125966/ENSG00000128645/ENSG00000134548/ENSG00000136634/ENSG00000160716/ENSG00000163421/ENSG00000164128/ENSG00000168356/ENSG00000169432/ENSG00000169860/ENSG00000184160/ENSG00000188822/ENSG00000196689/ENSG00000213199…	26
BP	GO:0048705	skeletal system morphogenesis	50/2351	195/15331	0.000121437	0.00955492	0.00914751	ENSG00000003137/ENSG00000008710/ENSG00000052850/ENSG00000077092/ENSG00000092607/ENSG00000105880/ENSG00000105991/ENSG00000105997/ENSG00000106006/ENSG00000112559/ENSG00000114739/ENSG00000120068/ENSG00000120075/ENSG00000120093/ENSG00000122592/ENSG00000122691/ENSG00000125378/ENSG00000125878/ENSG00000126778/ENSG00000128652/ENSG00000134323/ENSG00000137745/ENSG00000143867/ENSG00000147223/ENSG00000153162…	50
BP	GO:0006939	smooth muscle contraction	29/2351	95/15331	0.000136578	0.0105858	0.0101345	ENSG00000006638/ENSG00000050628/ENSG00000078401/ENSG00000080644/ENSG00000102468/ENSG00000109255/ENSG00000109991/ENSG00000110680/ENSG00000117971/ENSG00000120907/ENSG00000127129/ENSG00000134548/ENSG00000135914/ENSG00000148680/ENSG00000149295/ENSG00000160716/ENSG00000163421/ENSG00000164850/ENSG00000168398/ENSG00000168621/ENSG00000170425/ENSG00000171596/ENSG00000179546/ENSG00000180616/ENSG00000180914…	29
BP	GO:0006968	cellular defense response	20/2351	56/15331	0.000140715	0.0107461	0.0102879	ENSG00000115598/ENSG00000117281/ENSG00000121807/ENSG00000128271/ENSG00000131042/ENSG00000139187/ENSG00000160791/ENSG00000167850/ENSG00000168329/ENSG00000170425/ENSG00000173585/ENSG00000180871/ENSG00000183542/ENSG00000183625/ENSG00000189013/ENSG00000189064/ENSG00000189430/ENSG00000205809/ENSG00000205810/ENSG00000258227	20
BP	GO:0003002	regionalization	69/2351	295/15331	0.000160139	0.0120522	0.0115383	ENSG00000003137/ENSG00000005102/ENSG00000016082/ENSG00000052850/ENSG00000064393/ENSG00000070193/ENSG00000078401/ENSG00000105997/ENSG00000106006/ENSG00000107779/ENSG00000112559/ENSG00000112837/ENSG00000114739/ENSG00000120068/ENSG00000120075/ENSG00000120093/ENSG00000122592/ENSG00000124216/ENSG00000125378/ENSG00000125820/ENSG00000125850/ENSG00000125878/ENSG00000126778/ENSG00000128602/ENSG00000128610…	69
BP	GO:0072676	lymphocyte migration	27/2351	87/15331	0.000168997	0.0125372	0.0120026	ENSG00000006210/ENSG00000006606/ENSG00000089060/ENSG00000102962/ENSG00000102970/ENSG00000106178/ENSG00000108688/ENSG00000108700/ENSG00000121807/ENSG00000126353/ENSG00000138135/ENSG00000143184/ENSG00000143185/ENSG00000154165/ENSG00000169224/ENSG00000169245/ENSG00000169248/ENSG00000172156/ENSG00000181374/ENSG00000183018/ENSG00000186810/ENSG00000213809/ENSG00000274736/ENSG00000275302/ENSG00000276070…	27
BP	GO:0030816	positive regulation of cAMP metabolic process	26/2351	83/15331	0.000187211	0.0135707	0.0129921	ENSG00000004948/ENSG00000010310/ENSG00000043591/ENSG00000107014/ENSG00000110680/ENSG00000112164/ENSG00000118702/ENSG00000121933/ENSG00000122679/ENSG00000126895/ENSG00000128271/ENSG00000135324/ENSG00000140030/ENSG00000143147/ENSG00000153292/ENSG00000160013/ENSG00000164850/ENSG00000169245/ENSG00000169248/ENSG00000170425/ENSG00000170820/ENSG00000184845/ENSG00000188778/ENSG00000244165/ENSG00000258839…	26
BP	GO:0002827	positive regulation of T-helper 1 type immune response	164938	13/15331	0.000188262	0.0135707	0.0129921	ENSG00000018280/ENSG00000096996/ENSG00000110944/ENSG00000121807/ENSG00000136630/ENSG00000143184/ENSG00000162594/ENSG00000171150	8
BP	GO:0035116	embryonic hindlimb morphogenesis	165060	26/15331	0.000192985	0.0135707	0.0129921	ENSG00000052850/ENSG00000077092/ENSG00000122691/ENSG00000125378/ENSG00000143867/ENSG00000144218/ENSG00000147655/ENSG00000154764/ENSG00000163132/ENSG00000164093/ENSG00000164690/ENSG00000172819	12
BP	GO:0045580	regulation of T cell differentiation	34/2351	120/15331	0.000193382	0.0135707	0.0129921	ENSG00000003137/ENSG00000096996/ENSG00000101665/ENSG00000104432/ENSG00000109101/ENSG00000110944/ENSG00000111537/ENSG00000112149/ENSG00000114013/ENSG00000115598/ENSG00000118513/ENSG00000119457/ENSG00000125378/ENSG00000125657/ENSG00000131042/ENSG00000134460/ENSG00000135144/ENSG00000135426/ENSG00000136630/ENSG00000136696/ENSG00000143507/ENSG00000162594/ENSG00000162711/ENSG00000163599/ENSG00000164136…	34
BP	GO:0032609	interferon-gamma production	29/2351	97/15331	0.000204305	0.0141461	0.0135429	ENSG00000016082/ENSG00000018280/ENSG00000074966/ENSG00000081985/ENSG00000096996/ENSG00000104972/ENSG00000110944/ENSG00000115607/ENSG00000121807/ENSG00000122223/ENSG00000125538/ENSG00000126353/ENSG00000126895/ENSG00000136634/ENSG00000138684/ENSG00000143184/ENSG00000153283/ENSG00000162594/ENSG00000163251/ENSG00000164251/ENSG00000168811/ENSG00000174564/ENSG00000188372/ENSG00000197272/ENSG00000197646…	29
BP	GO:0006816	calcium ion transport	82/2351	367/15331	0.000209038	0.0142833	0.0136743	ENSG00000004948/ENSG00000008710/ENSG00000074621/ENSG00000078795/ENSG00000083454/ENSG00000089060/ENSG00000092529/ENSG00000100346/ENSG00000100739/ENSG00000101204/ENSG00000102452/ENSG00000102466/ENSG00000102468/ENSG00000104972/ENSG00000107593/ENSG00000107736/ENSG00000108700/ENSG00000108878/ENSG00000109991/ENSG00000116032/ENSG00000117560/ENSG00000119121/ENSG00000120907/ENSG00000122679/ENSG00000125510…	82
BP	GO:0006334	nucleosome assembly	34/2351	121/15331	0.000229939	0.0155075	0.0148463	ENSG00000115163/ENSG00000120334/ENSG00000124635/ENSG00000142856/ENSG00000151725/ENSG00000158373/ENSG00000186462/ENSG00000188375/ENSG00000188486/ENSG00000197061/ENSG00000197238/ENSG00000197409/ENSG00000197837/ENSG00000203760/ENSG00000204118/ENSG00000230667/ENSG00000233822/ENSG00000270276/ENSG00000270882/ENSG00000273542/ENSG00000273802/ENSG00000274290/ENSG00000274618/ENSG00000274641/ENSG00000274750…	34
BP	GO:0001659	temperature homeostasis	14/2351	34/15331	0.000254169	0.0168515	0.0161329	ENSG00000043591/ENSG00000050628/ENSG00000102468/ENSG00000109819/ENSG00000115008/ENSG00000125538/ENSG00000126368/ENSG00000127129/ENSG00000149295/ENSG00000171388/ENSG00000184845/ENSG00000188778/ENSG00000196689/ENSG00000232810	14
BP	GO:0009581	detection of external stimulus	27/2351	89/15331	0.000256358	0.0168515	0.0161329	ENSG00000008710/ENSG00000054277/ENSG00000078795/ENSG00000082684/ENSG00000102468/ENSG00000107593/ENSG00000110680/ENSG00000112599/ENSG00000116745/ENSG00000118402/ENSG00000125966/ENSG00000132915/ENSG00000133256/ENSG00000134183/ENSG00000134343/ENSG00000138741/ENSG00000151062/ENSG00000154864/ENSG00000158683/ENSG00000167995/ENSG00000174343/ENSG00000175544/ENSG00000185527/ENSG00000196689/ENSG00000198515…	27
BP	GO:0070371	ERK1 and ERK2 cascade	62/2351	265/15331	0.000333005	0.0216162	0.0206945	ENSG00000004948/ENSG00000006210/ENSG00000006606/ENSG00000048540/ENSG00000070193/ENSG00000072133/ENSG00000086991/ENSG00000090534/ENSG00000095970/ENSG00000102468/ENSG00000102962/ENSG00000102970/ENSG00000106100/ENSG00000106178/ENSG00000108688/ENSG00000108700/ENSG00000111536/ENSG00000115137/ENSG00000120875/ENSG00000120907/ENSG00000122679/ENSG00000125378/ENSG00000125538/ENSG00000126353/ENSG00000127472…	62
BP	GO:0070372	regulation of ERK1 and ERK2 cascade	59/2351	250/15331	0.000361175	0.0230703	0.0220866	ENSG00000004948/ENSG00000006210/ENSG00000006606/ENSG00000048540/ENSG00000070193/ENSG00000072133/ENSG00000086991/ENSG00000090534/ENSG00000095970/ENSG00000102468/ENSG00000102962/ENSG00000102970/ENSG00000106100/ENSG00000106178/ENSG00000108688/ENSG00000108700/ENSG00000111536/ENSG00000115137/ENSG00000120875/ENSG00000120907/ENSG00000122679/ENSG00000125378/ENSG00000125538/ENSG00000126353/ENSG00000127472…	59
BP	GO:0048566	embryonic digestive tract development	14/2351	35/15331	0.000364291	0.0230703	0.0220866	ENSG00000070193/ENSG00000077092/ENSG00000102678/ENSG00000118526/ENSG00000125850/ENSG00000136630/ENSG00000137273/ENSG00000162878/ENSG00000164093/ENSG00000164690/ENSG00000168779/ENSG00000169429/ENSG00000170577/ENSG00000232810	14
BP	GO:0035094	response to nicotine	15/2351	39/15331	0.00037548	0.0234924	0.0224907	ENSG00000078401/ENSG00000080644/ENSG00000101204/ENSG00000117971/ENSG00000138435/ENSG00000149295/ENSG00000160716/ENSG00000163132/ENSG00000163623/ENSG00000169194/ENSG00000169684/ENSG00000170175/ENSG00000175344/ENSG00000186951/ENSG00000232810	15
BP	GO:0048562	embryonic organ morphogenesis	61/2351	261/15331	0.000381278	0.0235711	0.0225661	ENSG00000002745/ENSG00000006377/ENSG00000052850/ENSG00000064393/ENSG00000070193/ENSG00000074219/ENSG00000077092/ENSG00000078401/ENSG00000092607/ENSG00000102678/ENSG00000105880/ENSG00000105991/ENSG00000105997/ENSG00000106006/ENSG00000112559/ENSG00000113196/ENSG00000117013/ENSG00000118526/ENSG00000119508/ENSG00000120068/ENSG00000120075/ENSG00000120093/ENSG00000122592/ENSG00000122691/ENSG00000123473…	61
BP	GO:0048568	embryonic organ development	86/2351	396/15331	0.00039862	0.0243533	0.0233149	ENSG00000002745/ENSG00000006377/ENSG00000008710/ENSG00000049130/ENSG00000052850/ENSG00000064393/ENSG00000070193/ENSG00000074219/ENSG00000077092/ENSG00000078401/ENSG00000090554/ENSG00000092607/ENSG00000102678/ENSG00000105880/ENSG00000105991/ENSG00000105997/ENSG00000106006/ENSG00000107779/ENSG00000112559/ENSG00000113196/ENSG00000117013/ENSG00000118526/ENSG00000119508/ENSG00000120068/ENSG00000120075…	86
BP	GO:0032649	regulation of interferon-gamma production	26/2351	87/15331	0.000429004	0.0256071	0.0245153	ENSG00000016082/ENSG00000018280/ENSG00000074966/ENSG00000081985/ENSG00000096996/ENSG00000104972/ENSG00000110944/ENSG00000121807/ENSG00000122223/ENSG00000125538/ENSG00000126353/ENSG00000136634/ENSG00000138684/ENSG00000143184/ENSG00000153283/ENSG00000162594/ENSG00000163251/ENSG00000168811/ENSG00000174564/ENSG00000188372/ENSG00000197272/ENSG00000197646/ENSG00000213809/ENSG00000226979/ENSG00000232810…	26
BP	GO:0048704	embryonic skeletal system morphogenesis	26/2351	87/15331	0.000429004	0.0256071	0.0245153	ENSG00000052850/ENSG00000092607/ENSG00000105991/ENSG00000105997/ENSG00000106006/ENSG00000112559/ENSG00000120068/ENSG00000120075/ENSG00000120093/ENSG00000122592/ENSG00000122691/ENSG00000125378/ENSG00000126778/ENSG00000128652/ENSG00000134323/ENSG00000143867/ENSG00000156103/ENSG00000168779/ENSG00000170577/ENSG00000173917/ENSG00000176692/ENSG00000176842/ENSG00000180318/ENSG00000180806/ENSG00000260027…	26
BP	GO:1902105	regulation of leukocyte differentiation	56/2351	237/15331	0.000486748	0.0284424	0.0272296	ENSG00000003137/ENSG00000049130/ENSG00000090554/ENSG00000096996/ENSG00000101665/ENSG00000104432/ENSG00000104972/ENSG00000109101/ENSG00000110944/ENSG00000111537/ENSG00000112149/ENSG00000113525/ENSG00000114013/ENSG00000115598/ENSG00000118513/ENSG00000119457/ENSG00000122592/ENSG00000125378/ENSG00000125657/ENSG00000128342/ENSG00000130584/ENSG00000131042/ENSG00000134460/ENSG00000135144/ENSG00000135426…	56
BP	GO:0030819	positive regulation of cAMP biosynthetic process	23/2351	74/15331	0.000487458	0.0284424	0.0272296	ENSG00000004948/ENSG00000010310/ENSG00000043591/ENSG00000107014/ENSG00000110680/ENSG00000112164/ENSG00000118702/ENSG00000121933/ENSG00000126895/ENSG00000128271/ENSG00000135324/ENSG00000140030/ENSG00000143147/ENSG00000153292/ENSG00000160013/ENSG00000164850/ENSG00000170425/ENSG00000170820/ENSG00000184845/ENSG00000188778/ENSG00000244165/ENSG00000258839/ENSG00000282608	23
BP	GO:0045582	positive regulation of T cell differentiation	22/2351	70/15331	0.000540398	0.031143	0.0298151	ENSG00000096996/ENSG00000104432/ENSG00000110944/ENSG00000111537/ENSG00000112149/ENSG00000114013/ENSG00000115598/ENSG00000118513/ENSG00000125657/ENSG00000131042/ENSG00000134460/ENSG00000135426/ENSG00000136630/ENSG00000136696/ENSG00000143507/ENSG00000162594/ENSG00000162711/ENSG00000164690/ENSG00000166349/ENSG00000168811/ENSG00000171150/ENSG00000185338	22
BP	GO:0006813	potassium ion transport	51/2351	212/15331	0.000547644	0.031143	0.0298151	ENSG00000026559/ENSG00000082482/ENSG00000082556/ENSG00000099337/ENSG00000102057/ENSG00000102452/ENSG00000102468/ENSG00000105642/ENSG00000107593/ENSG00000116396/ENSG00000117013/ENSG00000123700/ENSG00000124134/ENSG00000124249/ENSG00000124780/ENSG00000130037/ENSG00000131398/ENSG00000132681/ENSG00000135519/ENSG00000143630/ENSG00000144191/ENSG00000149295/ENSG00000149403/ENSG00000152049/ENSG00000152315…	51
BP	GO:0060326	cell chemotaxis	59/2351	254/15331	0.000555666	0.031143	0.0298151	ENSG00000006210/ENSG00000006606/ENSG00000078401/ENSG00000081041/ENSG00000089060/ENSG00000102962/ENSG00000102970/ENSG00000106178/ENSG00000108688/ENSG00000108700/ENSG00000110680/ENSG00000110944/ENSG00000111537/ENSG00000113070/ENSG00000121807/ENSG00000124875/ENSG00000125245/ENSG00000125538/ENSG00000126262/ENSG00000126353/ENSG00000127129/ENSG00000134830/ENSG00000136634/ENSG00000138135/ENSG00000142511…	59
BP	GO:0002705	positive regulation of leukocyte mediated immunity	27/2351	93/15331	0.000557732	0.031143	0.0298151	ENSG00000089692/ENSG00000096996/ENSG00000109943/ENSG00000110944/ENSG00000111537/ENSG00000115607/ENSG00000125538/ENSG00000134321/ENSG00000138684/ENSG00000143184/ENSG00000162594/ENSG00000162711/ENSG00000163251/ENSG00000164251/ENSG00000167207/ENSG00000168811/ENSG00000169194/ENSG00000170425/ENSG00000175505/ENSG00000179348/ENSG00000179639/ENSG00000188372/ENSG00000198574/ENSG00000204475/ENSG00000213809…	27
BP	GO:0071804	cellular potassium ion transport	45/2351	182/15331	0.000607937	0.0332317	0.0318148	ENSG00000026559/ENSG00000082482/ENSG00000082556/ENSG00000099337/ENSG00000102057/ENSG00000102452/ENSG00000105642/ENSG00000107593/ENSG00000116396/ENSG00000117013/ENSG00000123700/ENSG00000124134/ENSG00000124249/ENSG00000124780/ENSG00000130037/ENSG00000131398/ENSG00000135519/ENSG00000143630/ENSG00000144191/ENSG00000149403/ENSG00000152049/ENSG00000152315/ENSG00000156486/ENSG00000157388/ENSG00000162687…	45
BP	GO:0071805	potassium ion transmembrane transport	45/2351	182/15331	0.000607937	0.0332317	0.0318148	ENSG00000026559/ENSG00000082482/ENSG00000082556/ENSG00000099337/ENSG00000102057/ENSG00000102452/ENSG00000105642/ENSG00000107593/ENSG00000116396/ENSG00000117013/ENSG00000123700/ENSG00000124134/ENSG00000124249/ENSG00000124780/ENSG00000130037/ENSG00000131398/ENSG00000135519/ENSG00000143630/ENSG00000144191/ENSG00000149403/ENSG00000152049/ENSG00000152315/ENSG00000156486/ENSG00000157388/ENSG00000162687…	45
BP	GO:0060402	calcium ion transport into cytosol	35/2351	132/15331	0.000619121	0.0334906	0.0320626	ENSG00000004948/ENSG00000083454/ENSG00000089060/ENSG00000092529/ENSG00000100739/ENSG00000102468/ENSG00000109991/ENSG00000117560/ENSG00000120907/ENSG00000122679/ENSG00000126353/ENSG00000127533/ENSG00000130054/ENSG00000130427/ENSG00000135914/ENSG00000138741/ENSG00000139780/ENSG00000143184/ENSG00000144935/ENSG00000149295/ENSG00000154118/ENSG00000160791/ENSG00000161509/ENSG00000164850/ENSG00000169194…	35
BP	GO:0071347	cellular response to interleukin-1	26/2351	89/15331	0.000630795	0.0337703	0.0323304	ENSG00000006210/ENSG00000006606/ENSG00000069667/ENSG00000078401/ENSG00000102962/ENSG00000102970/ENSG00000106178/ENSG00000108688/ENSG00000108700/ENSG00000115008/ENSG00000115598/ENSG00000143184/ENSG00000143185/ENSG00000147488/ENSG00000167634/ENSG00000169429/ENSG00000170961/ENSG00000172156/ENSG00000181374/ENSG00000186792/ENSG00000197372/ENSG00000274736/ENSG00000275302/ENSG00000276070/ENSG00000276085…	26
BP	GO:0009617	response to bacterium	102/2351	491/15331	0.000650152	0.0344514	0.0329824	ENSG00000006128/ENSG00000006638/ENSG00000007908/ENSG00000018280/ENSG00000049249/ENSG00000054967/ENSG00000070193/ENSG00000078401/ENSG00000081041/ENSG00000081985/ENSG00000082556/ENSG00000095970/ENSG00000100739/ENSG00000104689/ENSG00000104972/ENSG00000106100/ENSG00000106952/ENSG00000108342/ENSG00000109819/ENSG00000110324/ENSG00000110944/ENSG00000111537/ENSG00000111732/ENSG00000114013/ENSG00000117281…	102
BP	GO:0031279	regulation of cyclase activity	24/2351	80/15331	0.000660045	0.0346223	0.0331461	ENSG00000004948/ENSG00000010310/ENSG00000043591/ENSG00000056291/ENSG00000110680/ENSG00000112164/ENSG00000112599/ENSG00000121807/ENSG00000121933/ENSG00000126895/ENSG00000128271/ENSG00000138271/ENSG00000149295/ENSG00000164850/ENSG00000166573/ENSG00000170425/ENSG00000170820/ENSG00000171049/ENSG00000181631/ENSG00000184845/ENSG00000188778/ENSG00000213906/ENSG00000244165/ENSG00000282608	24
BP	GO:0009584	detection of visible light	13/2351	33/15331	0.000699186	0.0363087	0.0347606	ENSG00000054277/ENSG00000082684/ENSG00000112599/ENSG00000116745/ENSG00000118402/ENSG00000132915/ENSG00000133256/ENSG00000134183/ENSG00000151062/ENSG00000167995/ENSG00000185527/ENSG00000198515/ENSG00000198691	13
BP	GO:0002699	positive regulation of immune effector process	42/2351	168/15331	0.000714544	0.036489	0.0349331	ENSG00000089692/ENSG00000096996/ENSG00000104972/ENSG00000109943/ENSG00000110944/ENSG00000111537/ENSG00000113525/ENSG00000114013/ENSG00000115607/ENSG00000118513/ENSG00000119508/ENSG00000121236/ENSG00000121807/ENSG00000122223/ENSG00000123496/ENSG00000125538/ENSG00000126262/ENSG00000134321/ENSG00000136630/ENSG00000138684/ENSG00000143184/ENSG00000162594/ENSG00000162711/ENSG00000163251/ENSG00000164251…	42
BP	GO:0032729	positive regulation of interferon-gamma production	19/2351	58/15331	0.00071671	0.036489	0.0349331	ENSG00000016082/ENSG00000018280/ENSG00000074966/ENSG00000081985/ENSG00000096996/ENSG00000110944/ENSG00000121807/ENSG00000122223/ENSG00000125538/ENSG00000138684/ENSG00000162594/ENSG00000163251/ENSG00000168811/ENSG00000188372/ENSG00000197272/ENSG00000213809/ENSG00000226979/ENSG00000232810/ENSG00000239732	19
BP	GO:0048706	embryonic skeletal system development	31/2351	114/15331	0.000782358	0.0394445	0.0377626	ENSG00000052850/ENSG00000092607/ENSG00000102678/ENSG00000105991/ENSG00000105997/ENSG00000106006/ENSG00000112559/ENSG00000120068/ENSG00000120075/ENSG00000120093/ENSG00000122592/ENSG00000122691/ENSG00000125378/ENSG00000126778/ENSG00000128645/ENSG00000128652/ENSG00000134323/ENSG00000143867/ENSG00000156103/ENSG00000164690/ENSG00000168779/ENSG00000170577/ENSG00000170689/ENSG00000173917/ENSG00000176692…	31
BP	GO:0045621	positive regulation of lymphocyte differentiation	24/2351	81/15331	0.000803696	0.0397485	0.0380537	ENSG00000090554/ENSG00000096996/ENSG00000104432/ENSG00000110944/ENSG00000111537/ENSG00000112149/ENSG00000114013/ENSG00000115598/ENSG00000118513/ENSG00000125657/ENSG00000131042/ENSG00000134460/ENSG00000135426/ENSG00000136630/ENSG00000136696/ENSG00000143507/ENSG00000162594/ENSG00000162711/ENSG00000164136/ENSG00000164690/ENSG00000166349/ENSG00000168811/ENSG00000171150/ENSG00000185338	24
BP	GO:0051339	regulation of lyase activity	24/2351	81/15331	0.000803696	0.0397485	0.0380537	ENSG00000004948/ENSG00000010310/ENSG00000043591/ENSG00000056291/ENSG00000110680/ENSG00000112164/ENSG00000112599/ENSG00000121807/ENSG00000121933/ENSG00000126895/ENSG00000128271/ENSG00000138271/ENSG00000149295/ENSG00000164850/ENSG00000166573/ENSG00000170425/ENSG00000170820/ENSG00000171049/ENSG00000181631/ENSG00000184845/ENSG00000188778/ENSG00000213906/ENSG00000244165/ENSG00000282608	24
BP	GO:0030801	positive regulation of cyclic nucleotide metabolic process	28/2351	100/15331	0.000837868	0.0410476	0.0392974	ENSG00000004948/ENSG00000010310/ENSG00000043591/ENSG00000107014/ENSG00000110680/ENSG00000112164/ENSG00000112599/ENSG00000118702/ENSG00000121933/ENSG00000122679/ENSG00000126895/ENSG00000128271/ENSG00000135324/ENSG00000140030/ENSG00000143147/ENSG00000153292/ENSG00000160013/ENSG00000163273/ENSG00000164850/ENSG00000169245/ENSG00000169248/ENSG00000170425/ENSG00000170820/ENSG00000184845/ENSG00000188778…	28
BP	GO:0070588	calcium ion transmembrane transport	61/2351	269/15331	0.000866405	0.042049	0.0402561	ENSG00000004948/ENSG00000008710/ENSG00000074621/ENSG00000078795/ENSG00000089060/ENSG00000092529/ENSG00000100346/ENSG00000100739/ENSG00000102452/ENSG00000102466/ENSG00000102468/ENSG00000107593/ENSG00000108878/ENSG00000116032/ENSG00000117560/ENSG00000119121/ENSG00000122679/ENSG00000125510/ENSG00000126353/ENSG00000127533/ENSG00000130054/ENSG00000133107/ENSG00000135914/ENSG00000138741/ENSG00000139780…	61
BP	GO:0009583	detection of light stimulus	15/2351	42/15331	0.000936426	0.0450265	0.0431066	ENSG00000054277/ENSG00000082684/ENSG00000112599/ENSG00000116745/ENSG00000118402/ENSG00000132915/ENSG00000133256/ENSG00000134183/ENSG00000138741/ENSG00000151062/ENSG00000167995/ENSG00000175544/ENSG00000185527/ENSG00000198515/ENSG00000198691	15
BP	GO:0031497	chromatin assembly	36/2351	140/15331	0.000962318	0.0452217	0.0432935	ENSG00000115163/ENSG00000120334/ENSG00000124635/ENSG00000142856/ENSG00000151725/ENSG00000158373/ENSG00000159374/ENSG00000186462/ENSG00000188375/ENSG00000188486/ENSG00000197061/ENSG00000197238/ENSG00000197409/ENSG00000197837/ENSG00000203760/ENSG00000204118/ENSG00000230667/ENSG00000233822/ENSG00000266074/ENSG00000270276/ENSG00000270882/ENSG00000273542/ENSG00000273802/ENSG00000274290/ENSG00000274618…	36
BP	GO:0034080	CENP-A containing nucleosome assembly	14/2351	38/15331	0.000966611	0.0452217	0.0432935	ENSG00000115163/ENSG00000120334/ENSG00000142856/ENSG00000151725/ENSG00000197061/ENSG00000197238/ENSG00000197837/ENSG00000203760/ENSG00000270276/ENSG00000270882/ENSG00000273542/ENSG00000274618/ENSG00000276966/ENSG00000278637	14
BP	GO:0061641	CENP-A containing chromatin organization	14/2351	38/15331	0.000966611	0.0452217	0.0432935	ENSG00000115163/ENSG00000120334/ENSG00000142856/ENSG00000151725/ENSG00000197061/ENSG00000197238/ENSG00000197837/ENSG00000203760/ENSG00000270276/ENSG00000270882/ENSG00000273542/ENSG00000274618/ENSG00000276966/ENSG00000278637	14
BP	GO:0045652	regulation of megakaryocyte differentiation	20/2351	64/15331	0.0010287	0.0476966	0.0456629	ENSG00000090534/ENSG00000119508/ENSG00000123405/ENSG00000170631/ENSG00000179348/ENSG00000185513/ENSG00000197061/ENSG00000197238/ENSG00000197409/ENSG00000197837/ENSG00000270276/ENSG00000270882/ENSG00000273542/ENSG00000274618/ENSG00000274750/ENSG00000275714/ENSG00000276966/ENSG00000278272/ENSG00000278637/ENSG00000278828	20
CC	GO:0000786	nucleosome	37/2583	76/16237	2.42096e-11	1.26616e-08	1.26616e-08	ENSG00000115163/ENSG00000124635/ENSG00000133302/ENSG00000158373/ENSG00000164508/ENSG00000181218/ENSG00000184260/ENSG00000188375/ENSG00000188486/ENSG00000196787/ENSG00000196866/ENSG00000197061/ENSG00000197238/ENSG00000197409/ENSG00000197837/ENSG00000233822/ENSG00000270276/ENSG00000270882/ENSG00000272196/ENSG00000273542/ENSG00000273802/ENSG00000274290/ENSG00000274618/ENSG00000274641/ENSG00000274750…	37
CC	GO:0044815	DNA packaging complex	37/2583	83/16237	5.90106e-10	1.54313e-07	1.54313e-07	ENSG00000115163/ENSG00000124635/ENSG00000133302/ENSG00000158373/ENSG00000164508/ENSG00000181218/ENSG00000184260/ENSG00000188375/ENSG00000188486/ENSG00000196787/ENSG00000196866/ENSG00000197061/ENSG00000197238/ENSG00000197409/ENSG00000197837/ENSG00000233822/ENSG00000270276/ENSG00000270882/ENSG00000272196/ENSG00000273542/ENSG00000273802/ENSG00000274290/ENSG00000274618/ENSG00000274641/ENSG00000274750…	37
CC	GO:0000788	nuclear nucleosome	17/2583	29/16237	1.91698e-07	3.34193e-05	3.34193e-05	ENSG00000115163/ENSG00000181218/ENSG00000197061/ENSG00000197238/ENSG00000197409/ENSG00000197837/ENSG00000270276/ENSG00000270882/ENSG00000273542/ENSG00000274618/ENSG00000274750/ENSG00000275714/ENSG00000276966/ENSG00000277858/ENSG00000278272/ENSG00000278637/ENSG00000278828	17
CC	GO:0005892	acetylcholine-gated channel complex	249706	11/16237	2.60713e-06	0.000340883	0.000340883	ENSG00000080644/ENSG00000101204/ENSG00000117971/ENSG00000138435/ENSG00000160716/ENSG00000169684/ENSG00000170175/ENSG00000174343/ENSG00000175344	9
CC	GO:0034702	ion channel complex	65/2583	254/16237	4.41519e-05	0.00461829	0.00461829	ENSG00000026559/ENSG00000039987/ENSG00000047617/ENSG00000080644/ENSG00000082482/ENSG00000094755/ENSG00000099337/ENSG00000100346/ENSG00000101204/ENSG00000102057/ENSG00000102287/ENSG00000105642/ENSG00000107593/ENSG00000108878/ENSG00000109158/ENSG00000109738/ENSG00000116032/ENSG00000116396/ENSG00000117013/ENSG00000117971/ENSG00000123700/ENSG00000124134/ENSG00000130037/ENSG00000131398/ENSG00000133107…	65
CC	GO:0060170	ciliary membrane	23/2583	64/16237	7.35528e-05	0.00641135	0.00641135	ENSG00000008710/ENSG00000072840/ENSG00000107593/ENSG00000108370/ENSG00000112599/ENSG00000128602/ENSG00000132915/ENSG00000133256/ENSG00000134183/ENSG00000143147/ENSG00000144191/ENSG00000148600/ENSG00000149295/ENSG00000149489/ENSG00000158683/ENSG00000180758/ENSG00000184845/ENSG00000185527/ENSG00000185920/ENSG00000186889/ENSG00000198515/ENSG00000198691/ENSG00000278195	23
CC	GO:1902495	transmembrane transporter complex	69/2583	290/16237	0.000283109	0.0211523	0.0211523	ENSG00000026559/ENSG00000039987/ENSG00000047617/ENSG00000080644/ENSG00000082482/ENSG00000094755/ENSG00000099337/ENSG00000100346/ENSG00000101204/ENSG00000102057/ENSG00000102287/ENSG00000105642/ENSG00000107593/ENSG00000108878/ENSG00000109158/ENSG00000109738/ENSG00000116032/ENSG00000116396/ENSG00000117013/ENSG00000117971/ENSG00000123700/ENSG00000124134/ENSG00000130037/ENSG00000131398/ENSG00000132681…	69
CC	GO:1990351	transporter complex	69/2583	297/16237	0.000578175	0.0377982	0.0377982	ENSG00000026559/ENSG00000039987/ENSG00000047617/ENSG00000080644/ENSG00000082482/ENSG00000094755/ENSG00000099337/ENSG00000100346/ENSG00000101204/ENSG00000102057/ENSG00000102287/ENSG00000105642/ENSG00000107593/ENSG00000108878/ENSG00000109158/ENSG00000109738/ENSG00000116032/ENSG00000116396/ENSG00000117013/ENSG00000117971/ENSG00000123700/ENSG00000124134/ENSG00000130037/ENSG00000131398/ENSG00000132681…	69
MF	GO:0004930	G-protein coupled receptor activity	173/2400	342/15405	9.08681e-53	8.28717e-50	7.81466e-50	ENSG00000004948/ENSG00000006638/ENSG00000008300/ENSG00000010310/ENSG00000043591/ENSG00000050628/ENSG00000054277/ENSG00000056291/ENSG00000065325/ENSG00000078589/ENSG00000080293/ENSG00000082556/ENSG00000100739/ENSG00000101850/ENSG00000102468/ENSG00000109163/ENSG00000110148/ENSG00000111291/ENSG00000111432/ENSG00000112164/ENSG00000112218/ENSG00000113749/ENSG00000118402/ENSG00000119737/ENSG00000119973…	173
MF	GO:0008528	G-protein coupled peptide receptor activity	59/2400	102/15405	1.31969e-22	6.01781e-20	5.67469e-20	ENSG00000004948/ENSG00000056291/ENSG00000065325/ENSG00000082556/ENSG00000100739/ENSG00000101850/ENSG00000110148/ENSG00000112164/ENSG00000119737/ENSG00000119973/ENSG00000121797/ENSG00000121807/ENSG00000122679/ENSG00000125510/ENSG00000126010/ENSG00000126353/ENSG00000126895/ENSG00000127533/ENSG00000128285/ENSG00000129048/ENSG00000135577/ENSG00000139572/ENSG00000139874/ENSG00000142511/ENSG00000144230…	59
MF	GO:0001653	peptide receptor activity	59/2400	103/15405	2.62572e-22	7.98217e-20	7.52705e-20	ENSG00000004948/ENSG00000056291/ENSG00000065325/ENSG00000082556/ENSG00000100739/ENSG00000101850/ENSG00000110148/ENSG00000112164/ENSG00000119737/ENSG00000119973/ENSG00000121797/ENSG00000121807/ENSG00000122679/ENSG00000125510/ENSG00000126010/ENSG00000126353/ENSG00000126895/ENSG00000127533/ENSG00000128285/ENSG00000129048/ENSG00000135577/ENSG00000139572/ENSG00000139874/ENSG00000142511/ENSG00000144230…	59
MF	GO:0005125	cytokine activity	71/2400	181/15405	9.02355e-15	2.05737e-12	1.94006e-12	ENSG00000006210/ENSG00000006606/ENSG00000049130/ENSG00000078401/ENSG00000081041/ENSG00000089505/ENSG00000090534/ENSG00000090554/ENSG00000099985/ENSG00000102245/ENSG00000102962/ENSG00000102970/ENSG00000104432/ENSG00000106178/ENSG00000106952/ENSG00000108342/ENSG00000108688/ENSG00000108700/ENSG00000110944/ENSG00000111536/ENSG00000111537/ENSG00000113525/ENSG00000115008/ENSG00000116985/ENSG00000117560…	71
MF	GO:0022836	gated channel activity	94/2400	290/15405	4.64628e-13	8.07416e-11	7.6138e-11	ENSG00000026559/ENSG00000047617/ENSG00000080644/ENSG00000082482/ENSG00000083454/ENSG00000094755/ENSG00000099337/ENSG00000099957/ENSG00000100346/ENSG00000101204/ENSG00000102057/ENSG00000102287/ENSG00000102452/ENSG00000105642/ENSG00000107593/ENSG00000108878/ENSG00000109158/ENSG00000109738/ENSG00000109991/ENSG00000116032/ENSG00000116396/ENSG00000117013/ENSG00000117971/ENSG00000123700/ENSG00000124134…	94
MF	GO:0005261	cation channel activity	89/2400	269/15405	5.31195e-13	8.07416e-11	7.6138e-11	ENSG00000008710/ENSG00000026559/ENSG00000074621/ENSG00000078795/ENSG00000080644/ENSG00000082482/ENSG00000083454/ENSG00000099337/ENSG00000099957/ENSG00000100346/ENSG00000101204/ENSG00000102057/ENSG00000102452/ENSG00000105642/ENSG00000107593/ENSG00000108878/ENSG00000109991/ENSG00000116032/ENSG00000116396/ENSG00000117013/ENSG00000117971/ENSG00000119121/ENSG00000123700/ENSG00000124134/ENSG00000124249…	89
MF	GO:0030545	receptor regulator activity	118/2400	399/15405	6.52223e-13	8.49753e-11	8.01302e-11	ENSG00000006210/ENSG00000006606/ENSG00000049130/ENSG00000070193/ENSG00000078401/ENSG00000081041/ENSG00000089505/ENSG00000090534/ENSG00000090554/ENSG00000099985/ENSG00000101280/ENSG00000101327/ENSG00000102245/ENSG00000102466/ENSG00000102678/ENSG00000102962/ENSG00000102970/ENSG00000104432/ENSG00000104826/ENSG00000106178/ENSG00000106952/ENSG00000107014/ENSG00000108342/ENSG00000108688/ENSG00000108700…	118
MF	GO:0048018	receptor ligand activity	111/2400	374/15405	2.48412e-12	2.8319e-10	2.67043e-10	ENSG00000006210/ENSG00000006606/ENSG00000049130/ENSG00000070193/ENSG00000078401/ENSG00000081041/ENSG00000089505/ENSG00000090534/ENSG00000090554/ENSG00000099985/ENSG00000101327/ENSG00000102245/ENSG00000102466/ENSG00000102678/ENSG00000102962/ENSG00000102970/ENSG00000104432/ENSG00000104826/ENSG00000106178/ENSG00000106952/ENSG00000107014/ENSG00000108342/ENSG00000108688/ENSG00000108700/ENSG00000110680…	111
MF	GO:0005216	ion channel activity	109/2400	370/15405	6.5592e-12	6.64665e-10	6.26768e-10	ENSG00000008710/ENSG00000026559/ENSG00000039987/ENSG00000047617/ENSG00000074621/ENSG00000078795/ENSG00000080644/ENSG00000082482/ENSG00000083454/ENSG00000086159/ENSG00000094755/ENSG00000099337/ENSG00000099957/ENSG00000100346/ENSG00000101204/ENSG00000102057/ENSG00000102287/ENSG00000102452/ENSG00000105642/ENSG00000107593/ENSG00000108878/ENSG00000109158/ENSG00000109738/ENSG00000109991/ENSG00000116032…	109
MF	GO:0004896	cytokine receptor activity	40/2400	86/15405	1.18963e-11	1.08494e-09	1.02308e-09	ENSG00000016402/ENSG00000056736/ENSG00000081985/ENSG00000091181/ENSG00000096996/ENSG00000100385/ENSG00000103522/ENSG00000110324/ENSG00000113494/ENSG00000115598/ENSG00000119737/ENSG00000121797/ENSG00000121807/ENSG00000122025/ENSG00000123496/ENSG00000124334/ENSG00000126353/ENSG00000129048/ENSG00000134460/ENSG00000144230/ENSG00000144730/ENSG00000160791/ENSG00000162594/ENSG00000163464/ENSG00000163701…	40
MF	GO:0022838	substrate-specific channel activity	110/2400	379/15405	1.46124e-11	1.11298e-09	1.04952e-09	ENSG00000008710/ENSG00000026559/ENSG00000039987/ENSG00000047617/ENSG00000074621/ENSG00000078795/ENSG00000080644/ENSG00000082482/ENSG00000083454/ENSG00000086159/ENSG00000094755/ENSG00000099337/ENSG00000099957/ENSG00000100346/ENSG00000101204/ENSG00000102057/ENSG00000102287/ENSG00000102452/ENSG00000105642/ENSG00000107593/ENSG00000108878/ENSG00000109158/ENSG00000109738/ENSG00000109991/ENSG00000116032…	110
MF	GO:0015267	channel activity	116/2400	407/15405	1.46445e-11	1.11298e-09	1.04952e-09	ENSG00000008710/ENSG00000026559/ENSG00000039987/ENSG00000047617/ENSG00000074621/ENSG00000078795/ENSG00000080644/ENSG00000082482/ENSG00000083454/ENSG00000086159/ENSG00000094755/ENSG00000099337/ENSG00000099957/ENSG00000100346/ENSG00000101204/ENSG00000102057/ENSG00000102287/ENSG00000102452/ENSG00000105642/ENSG00000107593/ENSG00000108878/ENSG00000109158/ENSG00000109738/ENSG00000109991/ENSG00000116032…	116
MF	GO:0022803	passive transmembrane transporter activity	116/2400	408/15405	1.73939e-11	1.22025e-09	1.15068e-09	ENSG00000008710/ENSG00000026559/ENSG00000039987/ENSG00000047617/ENSG00000074621/ENSG00000078795/ENSG00000080644/ENSG00000082482/ENSG00000083454/ENSG00000086159/ENSG00000094755/ENSG00000099337/ENSG00000099957/ENSG00000100346/ENSG00000101204/ENSG00000102057/ENSG00000102287/ENSG00000102452/ENSG00000105642/ENSG00000107593/ENSG00000108878/ENSG00000109158/ENSG00000109738/ENSG00000109991/ENSG00000116032…	116
MF	GO:0005126	cytokine receptor binding	76/2400	235/15405	9.07409e-11	5.91112e-09	5.57408e-09	ENSG00000006210/ENSG00000006606/ENSG00000049130/ENSG00000081041/ENSG00000095739/ENSG00000096996/ENSG00000099985/ENSG00000101665/ENSG00000102245/ENSG00000102962/ENSG00000102970/ENSG00000104432/ENSG00000106178/ENSG00000106952/ENSG00000108342/ENSG00000108688/ENSG00000108700/ENSG00000110944/ENSG00000111537/ENSG00000113525/ENSG00000115008/ENSG00000116985/ENSG00000117560/ENSG00000118412/ENSG00000121797…	76
MF	GO:0001637	G-protein coupled chemoattractant receptor activity	18/2400	25/15405	4.394e-10	2.50458e-08	2.36177e-08	ENSG00000119737/ENSG00000121797/ENSG00000121807/ENSG00000126353/ENSG00000129048/ENSG00000144230/ENSG00000160791/ENSG00000163464/ENSG00000163823/ENSG00000168329/ENSG00000172215/ENSG00000173578/ENSG00000173585/ENSG00000178623/ENSG00000180871/ENSG00000183625/ENSG00000183813/ENSG00000186810	18
MF	GO:0004950	chemokine receptor activity	18/2400	25/15405	4.394e-10	2.50458e-08	2.36177e-08	ENSG00000119737/ENSG00000121797/ENSG00000121807/ENSG00000126353/ENSG00000129048/ENSG00000144230/ENSG00000160791/ENSG00000163464/ENSG00000163823/ENSG00000168329/ENSG00000172215/ENSG00000173578/ENSG00000173585/ENSG00000178623/ENSG00000180871/ENSG00000183625/ENSG00000183813/ENSG00000186810	18
MF	GO:0005230	extracellular ligand-gated ion channel activity	28/2400	57/15405	3.05178e-09	1.63719e-07	1.54384e-07	ENSG00000080644/ENSG00000083454/ENSG00000094755/ENSG00000099957/ENSG00000101204/ENSG00000102287/ENSG00000109158/ENSG00000109738/ENSG00000109991/ENSG00000116032/ENSG00000117971/ENSG00000138435/ENSG00000146276/ENSG00000149403/ENSG00000160716/ENSG00000161509/ENSG00000166664/ENSG00000166736/ENSG00000169684/ENSG00000170175/ENSG00000174343/ENSG00000175344/ENSG00000182256/ENSG00000186297/ENSG00000187730…	28
MF	GO:0008009	chemokine activity	24/2400	45/15405	4.96027e-09	2.51321e-07	2.36991e-07	ENSG00000006210/ENSG00000006606/ENSG00000081041/ENSG00000102962/ENSG00000102970/ENSG00000106178/ENSG00000108688/ENSG00000108700/ENSG00000124875/ENSG00000143184/ENSG00000143185/ENSG00000163734/ENSG00000163735/ENSG00000163739/ENSG00000169245/ENSG00000169248/ENSG00000169429/ENSG00000172156/ENSG00000181374/ENSG00000274736/ENSG00000275302/ENSG00000276070/ENSG00000276085/ENSG00000277632	24
MF	GO:0042379	chemokine receptor binding	27/2400	55/15405	5.9395e-09	2.85096e-07	2.68841e-07	ENSG00000006210/ENSG00000006606/ENSG00000081041/ENSG00000102962/ENSG00000102970/ENSG00000106178/ENSG00000108688/ENSG00000108700/ENSG00000121797/ENSG00000121807/ENSG00000124875/ENSG00000143184/ENSG00000143185/ENSG00000163734/ENSG00000163735/ENSG00000163739/ENSG00000169245/ENSG00000169248/ENSG00000169429/ENSG00000171711/ENSG00000172156/ENSG00000181374/ENSG00000274736/ENSG00000275302/ENSG00000276070…	27
MF	GO:0001227	transcriptional repressor activity, RNA polymerase II transcription regulatory region sequence-specific binding	65/2400	211/15405	1.78468e-08	8.13812e-07	7.67411e-07	ENSG00000010030/ENSG00000050344/ENSG00000059728/ENSG00000069812/ENSG00000092607/ENSG00000095574/ENSG00000095951/ENSG00000099326/ENSG00000101190/ENSG00000101412/ENSG00000102349/ENSG00000105497/ENSG00000111206/ENSG00000113196/ENSG00000118526/ENSG00000122386/ENSG00000122859/ENSG00000123685/ENSG00000124203/ENSG00000124216/ENSG00000126368/ENSG00000128610/ENSG00000129173/ENSG00000131931/ENSG00000138738…	65
MF	GO:0008188	neuropeptide receptor activity	17/2400	27/15405	3.11589e-08	1.35319e-06	1.27603e-06	ENSG00000056291/ENSG00000101850/ENSG00000119973/ENSG00000126010/ENSG00000128285/ENSG00000135577/ENSG00000139572/ENSG00000139874/ENSG00000162009/ENSG00000164128/ENSG00000164129/ENSG00000166573/ENSG00000171596/ENSG00000173080/ENSG00000180616/ENSG00000204174/ENSG00000278195	17
MF	GO:0048020	CCR chemokine receptor binding	19/2400	34/15405	7.38058e-08	3.05959e-06	2.88514e-06	ENSG00000006210/ENSG00000006606/ENSG00000102962/ENSG00000102970/ENSG00000106178/ENSG00000108688/ENSG00000108700/ENSG00000121797/ENSG00000121807/ENSG00000143184/ENSG00000143185/ENSG00000171711/ENSG00000172156/ENSG00000181374/ENSG00000274736/ENSG00000275302/ENSG00000276070/ENSG00000276085/ENSG00000277632	19
MF	GO:0099589	serotonin receptor activity	182897	11/15405	7.83303e-08	3.10597e-06	2.92887e-06	ENSG00000080644/ENSG00000102468/ENSG00000135914/ENSG00000148680/ENSG00000157219/ENSG00000164270/ENSG00000166736/ENSG00000168830/ENSG00000179097/ENSG00000179546	10
MF	GO:0005267	potassium channel activity	41/2400	115/15405	9.65127e-08	3.66748e-06	3.45837e-06	ENSG00000026559/ENSG00000082482/ENSG00000099337/ENSG00000102057/ENSG00000105642/ENSG00000107593/ENSG00000116396/ENSG00000117013/ENSG00000123700/ENSG00000124134/ENSG00000124249/ENSG00000124780/ENSG00000130037/ENSG00000131398/ENSG00000135519/ENSG00000143630/ENSG00000144191/ENSG00000149403/ENSG00000152049/ENSG00000152315/ENSG00000156486/ENSG00000162687/ENSG00000166006/ENSG00000168263/ENSG00000170049…	41
MF	GO:0015276	ligand-gated ion channel activity	41/2400	116/15405	1.27027e-07	4.45571e-06	4.20166e-06	ENSG00000080644/ENSG00000083454/ENSG00000094755/ENSG00000099337/ENSG00000099957/ENSG00000101204/ENSG00000102287/ENSG00000109158/ENSG00000109738/ENSG00000109991/ENSG00000116032/ENSG00000117971/ENSG00000123700/ENSG00000138435/ENSG00000144191/ENSG00000146276/ENSG00000149403/ENSG00000154118/ENSG00000160716/ENSG00000161509/ENSG00000162572/ENSG00000166664/ENSG00000166736/ENSG00000169684/ENSG00000170175…	41
MF	GO:0022834	ligand-gated channel activity	41/2400	116/15405	1.27027e-07	4.45571e-06	4.20166e-06	ENSG00000080644/ENSG00000083454/ENSG00000094755/ENSG00000099337/ENSG00000099957/ENSG00000101204/ENSG00000102287/ENSG00000109158/ENSG00000109738/ENSG00000109991/ENSG00000116032/ENSG00000117971/ENSG00000123700/ENSG00000138435/ENSG00000144191/ENSG00000146276/ENSG00000149403/ENSG00000154118/ENSG00000160716/ENSG00000161509/ENSG00000162572/ENSG00000166664/ENSG00000166736/ENSG00000169684/ENSG00000170175…	41
MF	GO:0030594	neurotransmitter receptor activity	26/2400	59/15405	1.80377e-07	6.09273e-06	5.74534e-06	ENSG00000080644/ENSG00000101204/ENSG00000102287/ENSG00000102468/ENSG00000109158/ENSG00000116032/ENSG00000117971/ENSG00000135914/ENSG00000138435/ENSG00000148680/ENSG00000149295/ENSG00000149403/ENSG00000157219/ENSG00000160716/ENSG00000161509/ENSG00000166736/ENSG00000168830/ENSG00000169684/ENSG00000170175/ENSG00000174343/ENSG00000175344/ENSG00000179097/ENSG00000179546/ENSG00000184845/ENSG00000198785…	26
MF	GO:0035586	purinergic receptor activity	15/2400	24/15405	2.3806e-07	7.75395e-06	7.31184e-06	ENSG00000078589/ENSG00000083454/ENSG00000099957/ENSG00000109991/ENSG00000128271/ENSG00000138271/ENSG00000169860/ENSG00000170425/ENSG00000171631/ENSG00000171659/ENSG00000174944/ENSG00000174946/ENSG00000181631/ENSG00000244165/ENSG00000282608	15
MF	GO:0004953	icosanoid receptor activity	182928	14/15405	2.95829e-07	9.3033e-06	8.77285e-06	ENSG00000006638/ENSG00000050628/ENSG00000122420/ENSG00000125384/ENSG00000152207/ENSG00000160013/ENSG00000168229/ENSG00000171522/ENSG00000173198/ENSG00000183134/ENSG00000213906	11
MF	GO:0022848	acetylcholine-gated cation-selective channel activity	182867	10/15405	4.59254e-07	1.39613e-05	1.31653e-05	ENSG00000080644/ENSG00000101204/ENSG00000117971/ENSG00000138435/ENSG00000160716/ENSG00000169684/ENSG00000170175/ENSG00000174343/ENSG00000175344	9
MF	GO:0005249	voltage-gated potassium channel activity	31/2400	81/15405	5.82786e-07	1.71452e-05	1.61676e-05	ENSG00000026559/ENSG00000082482/ENSG00000099337/ENSG00000102057/ENSG00000116396/ENSG00000117013/ENSG00000123700/ENSG00000124134/ENSG00000130037/ENSG00000131398/ENSG00000135519/ENSG00000143630/ENSG00000144191/ENSG00000152049/ENSG00000156486/ENSG00000162687/ENSG00000166006/ENSG00000168263/ENSG00000170049/ENSG00000170289/ENSG00000170745/ENSG00000173826/ENSG00000175538/ENSG00000176076/ENSG00000180509…	31
MF	GO:0022843	voltage-gated cation channel activity	38/2400	115/15405	2.44385e-06	6.96497e-05	6.56784e-05	ENSG00000026559/ENSG00000082482/ENSG00000099337/ENSG00000100346/ENSG00000102057/ENSG00000108878/ENSG00000116396/ENSG00000117013/ENSG00000123700/ENSG00000124134/ENSG00000130037/ENSG00000131398/ENSG00000135519/ENSG00000143630/ENSG00000144191/ENSG00000151062/ENSG00000152049/ENSG00000152705/ENSG00000156486/ENSG00000157388/ENSG00000162687/ENSG00000166006/ENSG00000168263/ENSG00000170049/ENSG00000170289…	38
MF	GO:0015079	potassium ion transmembrane transporter activity	45/2400	147/15405	3.23141e-06	8.93044e-05	8.42125e-05	ENSG00000026559/ENSG00000074621/ENSG00000082482/ENSG00000099337/ENSG00000102057/ENSG00000105642/ENSG00000107593/ENSG00000116396/ENSG00000117013/ENSG00000123700/ENSG00000124134/ENSG00000124249/ENSG00000124780/ENSG00000130037/ENSG00000131398/ENSG00000132681/ENSG00000135519/ENSG00000143630/ENSG00000144191/ENSG00000149403/ENSG00000152049/ENSG00000152315/ENSG00000156486/ENSG00000162687/ENSG00000166006…	45
MF	GO:0070405	ammonium ion binding	22/2400	52/15405	3.61774e-06	9.70404e-05	9.15074e-05	ENSG00000080644/ENSG00000101204/ENSG00000101850/ENSG00000102468/ENSG00000115665/ENSG00000116745/ENSG00000117971/ENSG00000132975/ENSG00000135914/ENSG00000138435/ENSG00000148680/ENSG00000149295/ENSG00000157219/ENSG00000160716/ENSG00000166736/ENSG00000168830/ENSG00000169684/ENSG00000170175/ENSG00000175344/ENSG00000179097/ENSG00000179546/ENSG00000184845	22
MF	GO:0005231	excitatory extracellular ligand-gated ion channel activity	18/2400	38/15405	3.95879e-06	0.000103155	9.72731e-05	ENSG00000080644/ENSG00000083454/ENSG00000099957/ENSG00000101204/ENSG00000109738/ENSG00000109991/ENSG00000116032/ENSG00000117971/ENSG00000138435/ENSG00000149403/ENSG00000160716/ENSG00000161509/ENSG00000169684/ENSG00000170175/ENSG00000174343/ENSG00000175344/ENSG00000196689/ENSG00000198785	18
MF	GO:0005244	voltage-gated ion channel activity	50/2400	172/15405	4.94316e-06	0.000121842	0.000114895	ENSG00000026559/ENSG00000082482/ENSG00000099337/ENSG00000100346/ENSG00000102057/ENSG00000102452/ENSG00000108878/ENSG00000116396/ENSG00000117013/ENSG00000123700/ENSG00000124134/ENSG00000124780/ENSG00000130037/ENSG00000131398/ENSG00000135519/ENSG00000143630/ENSG00000144191/ENSG00000151062/ENSG00000152049/ENSG00000152315/ENSG00000152705/ENSG00000156486/ENSG00000157388/ENSG00000161509/ENSG00000162687…	50
MF	GO:0022832	voltage-gated channel activity	50/2400	172/15405	4.94316e-06	0.000121842	0.000114895	ENSG00000026559/ENSG00000082482/ENSG00000099337/ENSG00000100346/ENSG00000102057/ENSG00000102452/ENSG00000108878/ENSG00000116396/ENSG00000117013/ENSG00000123700/ENSG00000124134/ENSG00000124780/ENSG00000130037/ENSG00000131398/ENSG00000135519/ENSG00000143630/ENSG00000144191/ENSG00000151062/ENSG00000152049/ENSG00000152315/ENSG00000152705/ENSG00000156486/ENSG00000157388/ENSG00000161509/ENSG00000162687…	50
MF	GO:0001614	purinergic nucleotide receptor activity	182958	20/15405	7.34131e-06	0.0001706	0.000160872	ENSG00000078589/ENSG00000083454/ENSG00000099957/ENSG00000109991/ENSG00000138271/ENSG00000169860/ENSG00000171631/ENSG00000171659/ENSG00000174944/ENSG00000174946/ENSG00000181631/ENSG00000244165	12
MF	GO:0016502	nucleotide receptor activity	182958	20/15405	7.34131e-06	0.0001706	0.000160872	ENSG00000078589/ENSG00000083454/ENSG00000099957/ENSG00000109991/ENSG00000138271/ENSG00000169860/ENSG00000171631/ENSG00000171659/ENSG00000174944/ENSG00000174946/ENSG00000181631/ENSG00000244165	12
MF	GO:0042923	neuropeptide binding	182867	12/15405	7.48244e-06	0.0001706	0.000160872	ENSG00000082556/ENSG00000125510/ENSG00000139874/ENSG00000162009/ENSG00000166573/ENSG00000180616/ENSG00000183134/ENSG00000183671/ENSG00000278195	9
MF	GO:0001078	transcriptional repressor activity, RNA polymerase II core promoter proximal region sequence-specific binding	39/2400	126/15405	1.06828e-05	0.000237627	0.000224078	ENSG00000050344/ENSG00000059728/ENSG00000069812/ENSG00000092607/ENSG00000099326/ENSG00000101190/ENSG00000102349/ENSG00000113196/ENSG00000118526/ENSG00000122859/ENSG00000123685/ENSG00000124216/ENSG00000126368/ENSG00000128610/ENSG00000129173/ENSG00000131931/ENSG00000138738/ENSG00000143365/ENSG00000162676/ENSG00000163064/ENSG00000163623/ENSG00000163666/ENSG00000164379/ENSG00000166261/ENSG00000169946…	39
MF	GO:0004954	prostanoid receptor activity	182836	10/15405	1.14916e-05	0.000247333	0.000233231	ENSG00000006638/ENSG00000050628/ENSG00000122420/ENSG00000125384/ENSG00000160013/ENSG00000168229/ENSG00000171522/ENSG00000183134	8
MF	GO:0004984	olfactory receptor activity	182897	15/15405	1.16615e-05	0.000247333	0.000233231	ENSG00000127530/ENSG00000180658/ENSG00000180785/ENSG00000181074/ENSG00000183706/ENSG00000188269/ENSG00000196184/ENSG00000221882/ENSG00000238243/ENSG00000243896	10
MF	GO:0000982	transcription factor activity, RNA polymerase II core promoter proximal region sequence-specific binding	87/2400	365/15405	2.07047e-05	0.000397775	0.000375095	ENSG00000005102/ENSG00000016082/ENSG00000029153/ENSG00000050344/ENSG00000059728/ENSG00000069812/ENSG00000074966/ENSG00000092607/ENSG00000099326/ENSG00000101190/ENSG00000102349/ENSG00000105419/ENSG00000105672/ENSG00000105880/ENSG00000105967/ENSG00000108924/ENSG00000109132/ENSG00000113196/ENSG00000116819/ENSG00000118263/ENSG00000118513/ENSG00000118526/ENSG00000119508/ENSG00000120093/ENSG00000122592…	87
MF	GO:0001608	G-protein coupled nucleotide receptor activity	182867	13/15405	2.09355e-05	0.000397775	0.000375095	ENSG00000078589/ENSG00000138271/ENSG00000169860/ENSG00000171631/ENSG00000171659/ENSG00000174944/ENSG00000174946/ENSG00000181631/ENSG00000244165	9
MF	GO:0045028	G-protein coupled purinergic nucleotide receptor activity	182867	13/15405	2.09355e-05	0.000397775	0.000375095	ENSG00000078589/ENSG00000138271/ENSG00000169860/ENSG00000171631/ENSG00000171659/ENSG00000174944/ENSG00000174946/ENSG00000181631/ENSG00000244165	9
MF	GO:0099529	neurotransmitter receptor activity involved in regulation of postsynaptic membrane potential	182867	13/15405	2.09355e-05	0.000397775	0.000375095	ENSG00000080644/ENSG00000101204/ENSG00000117971/ENSG00000138435/ENSG00000160716/ENSG00000169684/ENSG00000170175/ENSG00000174343/ENSG00000175344	9
MF	GO:1904315	transmitter-gated ion channel activity involved in regulation of postsynaptic membrane potential	182867	13/15405	2.09355e-05	0.000397775	0.000375095	ENSG00000080644/ENSG00000101204/ENSG00000117971/ENSG00000138435/ENSG00000160716/ENSG00000169684/ENSG00000170175/ENSG00000174343/ENSG00000175344	9
MF	GO:0008227	G-protein coupled amine receptor activity	14/2400	28/15405	2.18704e-05	0.000407056	0.000383847	ENSG00000043591/ENSG00000102468/ENSG00000113749/ENSG00000120907/ENSG00000135914/ENSG00000148680/ENSG00000157219/ENSG00000164270/ENSG00000168830/ENSG00000179097/ENSG00000179546/ENSG00000184160/ENSG00000188778/ENSG00000196639	14
MF	GO:0046873	metal ion transmembrane transporter activity	96/2400	413/15405	2.32483e-05	0.000424049	0.000399871	ENSG00000008710/ENSG00000018280/ENSG00000026559/ENSG00000063127/ENSG00000072041/ENSG00000074621/ENSG00000078795/ENSG00000082482/ENSG00000089060/ENSG00000099337/ENSG00000100346/ENSG00000102057/ENSG00000102452/ENSG00000105642/ENSG00000107593/ENSG00000108878/ENSG00000115665/ENSG00000116032/ENSG00000116396/ENSG00000117013/ENSG00000117834/ENSG00000119121/ENSG00000123700/ENSG00000124134/ENSG00000124249…	96
MF	GO:0001664	G-protein coupled receptor binding	60/2400	230/15405	2.50204e-05	0.000447423	0.000421912	ENSG00000002745/ENSG00000006128/ENSG00000006210/ENSG00000006606/ENSG00000043591/ENSG00000056291/ENSG00000078401/ENSG00000081041/ENSG00000095739/ENSG00000101327/ENSG00000101440/ENSG00000102962/ENSG00000102970/ENSG00000106178/ENSG00000108375/ENSG00000108688/ENSG00000108700/ENSG00000109255/ENSG00000110148/ENSG00000110680/ENSG00000117425/ENSG00000118702/ENSG00000121797/ENSG00000121807/ENSG00000124875…	60
MF	GO:0005262	calcium channel activity	31/2400	96/15405	3.33939e-05	0.000585677	0.000552283	ENSG00000008710/ENSG00000074621/ENSG00000078795/ENSG00000100346/ENSG00000107593/ENSG00000108878/ENSG00000116032/ENSG00000119121/ENSG00000130054/ENSG00000133107/ENSG00000138741/ENSG00000144935/ENSG00000151062/ENSG00000152705/ENSG00000153898/ENSG00000154118/ENSG00000157388/ENSG00000158683/ENSG00000161509/ENSG00000166762/ENSG00000167723/ENSG00000171227/ENSG00000174343/ENSG00000175344/ENSG00000185052…	31
MF	GO:0016493	C-C chemokine receptor activity	182836	11/15405	3.63403e-05	0.000613747	0.000578752	ENSG00000119737/ENSG00000121807/ENSG00000126353/ENSG00000160791/ENSG00000163823/ENSG00000173585/ENSG00000183625/ENSG00000183813	8
MF	GO:0042166	acetylcholine binding	182836	11/15405	3.63403e-05	0.000613747	0.000578752	ENSG00000080644/ENSG00000101204/ENSG00000117971/ENSG00000138435/ENSG00000160716/ENSG00000169684/ENSG00000170175/ENSG00000175344	8
MF	GO:0022824	transmitter-gated ion channel activity	15/2400	35/15405	0.000107101	0.00173933	0.00164016	ENSG00000080644/ENSG00000101204/ENSG00000102287/ENSG00000116032/ENSG00000117971/ENSG00000138435/ENSG00000149403/ENSG00000160716/ENSG00000161509/ENSG00000166736/ENSG00000169684/ENSG00000170175/ENSG00000174343/ENSG00000175344/ENSG00000198785	15
MF	GO:0022835	transmitter-gated channel activity	15/2400	35/15405	0.000107101	0.00173933	0.00164016	ENSG00000080644/ENSG00000101204/ENSG00000102287/ENSG00000116032/ENSG00000117971/ENSG00000138435/ENSG00000149403/ENSG00000160716/ENSG00000161509/ENSG00000166736/ENSG00000169684/ENSG00000170175/ENSG00000174343/ENSG00000175344/ENSG00000198785	15
MF	GO:0098960	postsynaptic neurotransmitter receptor activity	182867	15/15405	0.000108708	0.00173933	0.00164016	ENSG00000080644/ENSG00000101204/ENSG00000117971/ENSG00000138435/ENSG00000160716/ENSG00000169684/ENSG00000170175/ENSG00000174343/ENSG00000175344	9
MF	GO:0008083	growth factor activity	39/2400	139/15405	0.000121476	0.0019101	0.00180119	ENSG00000049130/ENSG00000070193/ENSG00000090534/ENSG00000099985/ENSG00000102466/ENSG00000102678/ENSG00000104432/ENSG00000108342/ENSG00000113070/ENSG00000113525/ENSG00000116985/ENSG00000124882/ENSG00000125378/ENSG00000128342/ENSG00000129682/ENSG00000134259/ENSG00000136634/ENSG00000138379/ENSG00000143869/ENSG00000153162/ENSG00000156427/ENSG00000156466/ENSG00000158458/ENSG00000161958/ENSG00000163739…	39
MF	GO:0099094	ligand-gated cation channel activity	23/2400	69/15405	0.000196091	0.0030311	0.00285827	ENSG00000080644/ENSG00000099337/ENSG00000101204/ENSG00000117971/ENSG00000123700/ENSG00000138435/ENSG00000149403/ENSG00000154118/ENSG00000160716/ENSG00000161509/ENSG00000162572/ENSG00000169684/ENSG00000170175/ENSG00000174343/ENSG00000175344/ENSG00000184185/ENSG00000188782/ENSG00000196218/ENSG00000196689/ENSG00000198785/ENSG00000198838/ENSG00000213199/ENSG00000256394	23
MF	GO:0015464	acetylcholine receptor activity	182867	16/15405	0.000214097	0.00320093	0.00301842	ENSG00000080644/ENSG00000101204/ENSG00000117971/ENSG00000138435/ENSG00000160716/ENSG00000169684/ENSG00000170175/ENSG00000174343/ENSG00000175344	9
MF	GO:0042165	neurotransmitter binding	182867	16/15405	0.000214097	0.00320093	0.00301842	ENSG00000080644/ENSG00000101204/ENSG00000116032/ENSG00000117971/ENSG00000138435/ENSG00000160716/ENSG00000169684/ENSG00000170175/ENSG00000175344	9
MF	GO:0034483	heparan sulfate sulfotransferase activity	182836	14/15405	0.00042514	0.00625367	0.0058971	ENSG00000002587/ENSG00000122254/ENSG00000125430/ENSG00000138653/ENSG00000153976/ENSG00000164100/ENSG00000185352/ENSG00000272916	8
MF	GO:0019956	chemokine binding	182928	24/15405	0.000443877	0.00632525	0.0059646	ENSG00000126353/ENSG00000129048/ENSG00000160791/ENSG00000162493/ENSG00000163464/ENSG00000163823/ENSG00000168329/ENSG00000172215/ENSG00000180871/ENSG00000183625/ENSG00000186810	11
MF	GO:0071855	neuropeptide receptor binding	182928	24/15405	0.000443877	0.00632525	0.0059646	ENSG00000006128/ENSG00000078401/ENSG00000101440/ENSG00000109255/ENSG00000110148/ENSG00000118702/ENSG00000127129/ENSG00000135324/ENSG00000171388/ENSG00000178473/ENSG00000248329	11
MF	GO:0001228	transcriptional activator activity, RNA polymerase II transcription regulatory region sequence-specific binding	81/2400	366/15405	0.000516631	0.00724873	0.00683543	ENSG00000005102/ENSG00000016082/ENSG00000025156/ENSG00000052850/ENSG00000069667/ENSG00000074966/ENSG00000099326/ENSG00000105419/ENSG00000105497/ENSG00000105672/ENSG00000105880/ENSG00000105967/ENSG00000105991/ENSG00000108924/ENSG00000109101/ENSG00000109132/ENSG00000110925/ENSG00000115297/ENSG00000116819/ENSG00000118263/ENSG00000118513/ENSG00000118526/ENSG00000119508/ENSG00000120075/ENSG00000120093…	81
MF	GO:0015085	calcium ion transmembrane transporter activity	32/2400	117/15405	0.000769073	0.0106272	0.0100213	ENSG00000008710/ENSG00000074621/ENSG00000078795/ENSG00000089060/ENSG00000100346/ENSG00000107593/ENSG00000108878/ENSG00000116032/ENSG00000119121/ENSG00000130054/ENSG00000133107/ENSG00000138741/ENSG00000144935/ENSG00000151062/ENSG00000152705/ENSG00000153898/ENSG00000154118/ENSG00000157388/ENSG00000158683/ENSG00000161509/ENSG00000166762/ENSG00000167723/ENSG00000171227/ENSG00000174343/ENSG00000175344…	32
MF	GO:0003707	steroid hormone receptor activity	19/2400	58/15405	0.000873761	0.0118936	0.0112154	ENSG00000069667/ENSG00000077092/ENSG00000119508/ENSG00000126368/ENSG00000137819/ENSG00000140009/ENSG00000143171/ENSG00000143365/ENSG00000144852/ENSG00000148200/ENSG00000153234/ENSG00000160781/ENSG00000164850/ENSG00000170915/ENSG00000172819/ENSG00000175745/ENSG00000186951/ENSG00000188582/ENSG00000198963	19
MF	GO:0016917	GABA receptor activity	182867	19/15405	0.00110796	0.0148597	0.0140124	ENSG00000094755/ENSG00000102287/ENSG00000109158/ENSG00000146276/ENSG00000175697/ENSG00000182256/ENSG00000186297/ENSG00000187730/ENSG00000268089	9
MF	GO:0004890	GABA-A receptor activity	182836	16/15405	0.00135945	0.0172198	0.0162379	ENSG00000094755/ENSG00000102287/ENSG00000109158/ENSG00000146276/ENSG00000182256/ENSG00000186297/ENSG00000187730/ENSG00000268089	8
MF	GO:0022840	leak channel activity	182836	16/15405	0.00135945	0.0172198	0.0162379	ENSG00000082482/ENSG00000099337/ENSG00000102452/ENSG00000124249/ENSG00000124780/ENSG00000152315/ENSG00000173338/ENSG00000184261	8
MF	GO:0022842	narrow pore channel activity	182836	16/15405	0.00135945	0.0172198	0.0162379	ENSG00000082482/ENSG00000099337/ENSG00000102452/ENSG00000124249/ENSG00000124780/ENSG00000152315/ENSG00000173338/ENSG00000184261	8
MF	GO:0045236	CXCR chemokine receptor binding	182836	16/15405	0.00135945	0.0172198	0.0162379	ENSG00000081041/ENSG00000124875/ENSG00000163734/ENSG00000163735/ENSG00000163739/ENSG00000169245/ENSG00000169248/ENSG00000169429	8
MF	GO:0022841	potassium ion leak channel activity	182805	14/15405	0.00275107	0.0343695	0.0324098	ENSG00000082482/ENSG00000099337/ENSG00000124249/ENSG00000124780/ENSG00000152315/ENSG00000173338/ENSG00000184261	7
MF	GO:1901338	catecholamine binding	182775	11/15405	0.00323044	0.039813	0.0375429	ENSG00000043591/ENSG00000101850/ENSG00000149295/ENSG00000184160/ENSG00000184845/ENSG00000188778	6

## Sheet: E. Elevated genes (proteomics)
Gene ID	Tissue	Gene name	Category	iH_Level
ENSG00000000003	Prostate	TSPAN6	Group enriched	Medium
ENSG00000000003	Salivary gland	TSPAN6	Group enriched	Medium
ENSG00000000457	Salivary gland	SCYL3	Tissue enhanced	Low
ENSG00000000460	Brain	C1orf112	Group enriched	-
ENSG00000000460	Lung	C1orf112	Group enriched	Medium
ENSG00000000460	Ovary	C1orf112	Group enriched	Medium
ENSG00000000460	Testis	C1orf112	Group enriched	Medium
ENSG00000000938	Appendix	FGR	Tissue enhanced	Not detected
ENSG00000001167	Tonsil	NFYA	Tissue enhanced	Medium
ENSG00000001460	Fallopian tube	STPG1	Tissue enriched	-
ENSG00000001461	Brain	NIPAL3	Group enriched	-
ENSG00000001461	Heart	NIPAL3	Group enriched	-
ENSG00000001617	Adrenal gland	SEMA3F	Tissue enhanced	Medium
ENSG00000001626	Pancreas	CFTR	Group enriched	Medium
ENSG00000001626	Salivary gland	CFTR	Group enriched	Low
ENSG00000002726	Kidney	AOC1	Group enriched	High
ENSG00000002726	Placenta	AOC1	Group enriched	Medium
ENSG00000002746	Brain	HECW1	Tissue enriched	-
ENSG00000002919	Liver	SNX11	Tissue enhanced	Not detected
ENSG00000003096	Endometrium	KLHL13	Tissue enhanced	Medium
ENSG00000003147	Small intestine	ICA1	Tissue enhanced	Low
ENSG00000003249	Colon	DBNDD1	Group enriched	High
ENSG00000003249	Endometrium	DBNDD1	Group enriched	Medium
ENSG00000003249	Tonsil	DBNDD1	Group enriched	Medium
ENSG00000003402	Colon	CFLAR	Tissue enhanced	High
ENSG00000003436	Placenta	TFPI	Tissue enhanced	High
ENSG00000003987	Brain	MTMR7	Group enriched	-
ENSG00000003987	Gallbladder	MTMR7	Group enriched	-
ENSG00000003987	Prostate	MTMR7	Group enriched	-
ENSG00000004468	Brain	CD38	Group enriched	-
ENSG00000004468	Lung	CD38	Group enriched	Not detected
ENSG00000004660	Brain	CAMKK1	Group enriched	-
ENSG00000004660	Salivary gland	CAMKK1	Group enriched	Low
ENSG00000004660	Smooth muscle	CAMKK1	Group enriched	Low
ENSG00000004660	Testis	CAMKK1	Group enriched	Low
ENSG00000004799	Small intestine	PDK4	Tissue enhanced	High
ENSG00000004838	Fallopian tube	ZMYND10	Tissue enriched	-
ENSG00000004848	Testis	ARX	Tissue enriched	-
ENSG00000004866	Salivary gland	ST7	Tissue enhanced	Low
ENSG00000005001	Heart	PRSS22	Group enriched	-
ENSG00000005001	Liver	PRSS22	Group enriched	Not detected
ENSG00000005001	Rectum	PRSS22	Group enriched	Not detected
ENSG00000005001	Salivary gland	PRSS22	Group enriched	Not detected
ENSG00000005001	Tonsil	PRSS22	Group enriched	Not detected
ENSG00000005001	Urinary bladder	PRSS22	Group enriched	Not detected
ENSG00000005059	Liver	CCDC109B	Tissue enhanced	Not detected
ENSG00000005073	Endometrium	HOXA11	Group enriched	Medium
ENSG00000005073	Heart	HOXA11	Group enriched	-
ENSG00000005073	Liver	HOXA11	Group enriched	Not detected
ENSG00000005073	Prostate	HOXA11	Group enriched	Low
ENSG00000005073	Smooth muscle	HOXA11	Group enriched	Low
ENSG00000005075	Placenta	POLR2J	Tissue enhanced	Not detected
ENSG00000005175	Thyroid	RPAP3	Tissue enriched	-
ENSG00000005187	Kidney	ACSM3	Group enriched	Low
ENSG00000005187	Liver	ACSM3	Group enriched	Not detected
ENSG00000005189	Testis	AC004381.6	Tissue enriched	Medium
ENSG00000005206	Colon	SPPL2B	Group enriched	Medium
ENSG00000005206	Fallopian tube	SPPL2B	Group enriched	Not detected
ENSG00000005206	Rectum	SPPL2B	Group enriched	High
ENSG00000005206	Small intestine	SPPL2B	Group enriched	Medium
ENSG00000005206	Stomach	SPPL2B	Group enriched	Medium
ENSG00000005302	Lymph node	MSL3	Group enriched	Medium
ENSG00000005302	Ovary	MSL3	Group enriched	Not detected
ENSG00000005302	Tonsil	MSL3	Group enriched	Low
ENSG00000005381	Appendix	MPO	Group enriched	Not detected
ENSG00000005381	Fat	MPO	Group enriched	-
ENSG00000005381	Spleen	MPO	Group enriched	Not detected
ENSG00000005381	Urinary bladder	MPO	Group enriched	Not detected
ENSG00000005448	Fallopian tube	WDR54	Tissue enhanced	High
ENSG00000005448	Testis	WDR54	Tissue enhanced	Medium
ENSG00000005471	Liver	ABCB4	Tissue enriched	High
ENSG00000005483	Liver	KMT2E	Tissue enhanced	Not detected
ENSG00000005513	Brain	SOX8	Group enriched	-
ENSG00000005513	Heart	SOX8	Group enriched	-
ENSG00000005513	Spleen	SOX8	Group enriched	Not detected
ENSG00000005700	Kidney	IBTK	Group enriched	Low
ENSG00000005700	Thyroid	IBTK	Group enriched	-
ENSG00000005801	Colon	ZNF195	Group enriched	Medium
ENSG00000005801	Fallopian tube	ZNF195	Group enriched	Medium
ENSG00000005801	Pancreas	ZNF195	Group enriched	High
ENSG00000005812	Duodenum	FBXL3	Tissue enhanced	-
ENSG00000005812	Lymph node	FBXL3	Tissue enhanced	-
ENSG00000005844	Appendix	ITGAL	Group enriched	High
ENSG00000005844	Lung	ITGAL	Group enriched	Not detected
ENSG00000005844	Lymph node	ITGAL	Group enriched	High
ENSG00000005844	Ovary	ITGAL	Group enriched	Not detected
ENSG00000005844	Spleen	ITGAL	Group enriched	High
ENSG00000005844	Tonsil	ITGAL	Group enriched	High
ENSG00000005844	Urinary bladder	ITGAL	Group enriched	Not detected
ENSG00000005889	Appendix	ZFX	Tissue enhanced	Medium
ENSG00000005889	Pancreas	ZFX	Tissue enhanced	Medium
ENSG00000005961	Adrenal gland	ITGA2B	Group enriched	Not detected
ENSG00000005961	Placenta	ITGA2B	Group enriched	Not detected
ENSG00000005961	Spleen	ITGA2B	Group enriched	Not detected
ENSG00000006016	Adrenal gland	CRLF1	Group enriched	Medium
ENSG00000006016	Esophagus	CRLF1	Group enriched	Medium
ENSG00000006016	Gallbladder	CRLF1	Group enriched	-
ENSG00000006025	Stomach	OSBPL7	Tissue enhanced	Medium
ENSG00000006047	Colon	YBX2	Group enriched	Not detected
ENSG00000006047	Duodenum	YBX2	Group enriched	Not detected
ENSG00000006047	Endometrium	YBX2	Group enriched	Not detected
ENSG00000006047	Small intestine	YBX2	Group enriched	Not detected
ENSG00000006047	Testis	YBX2	Group enriched	High
ENSG00000006071	Brain	ABCC8	Group enriched	-
ENSG00000006071	Endometrium	ABCC8	Group enriched	Low
ENSG00000006071	Ovary	ABCC8	Group enriched	Low
ENSG00000006071	Pancreas	ABCC8	Group enriched	Medium
ENSG00000006071	Thyroid	ABCC8	Group enriched	-
ENSG00000006116	Brain	CACNG3	Group enriched	-
ENSG00000006116	Gallbladder	CACNG3	Group enriched	-
ENSG00000006118	Tonsil	TMEM132A	Tissue enriched	Low
ENSG00000006194	Appendix	ZNF263	Group enriched	Low
ENSG00000006194	Lung	ZNF263	Group enriched	Low
ENSG00000006194	Stomach	ZNF263	Group enriched	Medium
ENSG00000006459	Duodenum	KDM7A	Group enriched	High
ENSG00000006459	Heart	KDM7A	Group enriched	-
ENSG00000006459	Lymph node	KDM7A	Group enriched	Low
ENSG00000006459	Pancreas	KDM7A	Group enriched	Medium
ENSG00000006459	Prostate	KDM7A	Group enriched	High
ENSG00000006459	Rectum	KDM7A	Group enriched	High
ENSG00000006459	Stomach	KDM7A	Group enriched	High
ENSG00000006468	Urinary bladder	ETV1	Tissue enriched	-
ENSG00000006534	Fallopian tube	ALDH3B1	Tissue enriched	High
ENSG00000006555	Pancreas	TTC22	Tissue enhanced	Medium
ENSG00000006611	Fat	USH1C	Tissue enhanced	-
ENSG00000006611	Small intestine	USH1C	Tissue enhanced	High
ENSG00000006634	Colon	DBF4	Group enriched	-
ENSG00000006634	Fallopian tube	DBF4	Group enriched	-
ENSG00000006634	Fat	DBF4	Group enriched	-
ENSG00000006634	Kidney	DBF4	Group enriched	-
ENSG00000006634	Liver	DBF4	Group enriched	-
ENSG00000006634	Smooth muscle	DBF4	Group enriched	-
ENSG00000006634	Testis	DBF4	Group enriched	-
ENSG00000006652	Smooth muscle	IFRD1	Tissue enhanced	Medium
ENSG00000006652	Thyroid	IFRD1	Tissue enhanced	-
ENSG00000006659	Placenta	LGALS14	Tissue enriched	-
ENSG00000006704	Lung	GTF2IRD1	Group enriched	High
ENSG00000006704	Ovary	GTF2IRD1	Group enriched	Medium
ENSG00000006704	Pancreas	GTF2IRD1	Group enriched	Medium
ENSG00000006704	Small intestine	GTF2IRD1	Group enriched	High
ENSG00000006704	Thyroid	GTF2IRD1	Group enriched	-
ENSG00000006704	Tonsil	GTF2IRD1	Group enriched	Medium
ENSG00000006740	Brain	ARHGAP44	Group enriched	-
ENSG00000006740	Endometrium	ARHGAP44	Group enriched	Medium
ENSG00000006740	Prostate	ARHGAP44	Group enriched	Low
ENSG00000006788	Heart	MYH13	Tissue enriched	-
ENSG00000006831	Prostate	ADIPOR2	Tissue enriched	Not detected
ENSG00000007001	Duodenum	UPP2	Group enriched	-
ENSG00000007001	Fallopian tube	UPP2	Group enriched	-
ENSG00000007038	Colon	PRSS21	Group enriched	Not detected
ENSG00000007038	Fallopian tube	PRSS21	Group enriched	Not detected
ENSG00000007038	Ovary	PRSS21	Group enriched	Not detected
ENSG00000007038	Placenta	PRSS21	Group enriched	Not detected
ENSG00000007038	Smooth muscle	PRSS21	Group enriched	Not detected
ENSG00000007038	Testis	PRSS21	Group enriched	High
ENSG00000007047	Brain	MARK4	Group enriched	-
ENSG00000007047	Duodenum	MARK4	Group enriched	High
ENSG00000007047	Testis	MARK4	Group enriched	Medium
ENSG00000007062	Heart	PROM1	Tissue enhanced	-
ENSG00000007171	Appendix	NOS2	Group enriched	Low
ENSG00000007171	Brain	NOS2	Group enriched	-
ENSG00000007171	Duodenum	NOS2	Group enriched	Medium
ENSG00000007171	Fat	NOS2	Group enriched	-
ENSG00000007171	Small intestine	NOS2	Group enriched	Medium
ENSG00000007171	Urinary bladder	NOS2	Group enriched	Medium
ENSG00000007174	Fallopian tube	DNAH9	Tissue enriched	High
ENSG00000007216	Appendix	SLC13A2	Group enriched	Not detected
ENSG00000007216	Duodenum	SLC13A2	Group enriched	High
ENSG00000007216	Gallbladder	SLC13A2	Group enriched	-
ENSG00000007216	Kidney	SLC13A2	Group enriched	High
ENSG00000007216	Small intestine	SLC13A2	Group enriched	High
ENSG00000007216	Spleen	SLC13A2	Group enriched	Not detected
ENSG00000007237	Brain	GAS7	Group enriched	-
ENSG00000007237	Esophagus	GAS7	Group enriched	Not detected
ENSG00000007237	Lymph node	GAS7	Group enriched	Not detected
ENSG00000007237	Rectum	GAS7	Group enriched	Not detected
ENSG00000007237	Smooth muscle	GAS7	Group enriched	Not detected
ENSG00000007264	Brain	MATK	Group enriched	-
ENSG00000007264	Colon	MATK	Group enriched	Medium
ENSG00000007264	Fallopian tube	MATK	Group enriched	Not detected
ENSG00000007264	Gallbladder	MATK	Group enriched	-
ENSG00000007264	Liver	MATK	Group enriched	Not detected
ENSG00000007264	Lung	MATK	Group enriched	Medium
ENSG00000007264	Small intestine	MATK	Group enriched	Low
ENSG00000007306	Colon	CEACAM7	Group enriched	Low
ENSG00000007306	Fat	CEACAM7	Group enriched	-
ENSG00000007306	Gallbladder	CEACAM7	Group enriched	-
ENSG00000007306	Ovary	CEACAM7	Group enriched	Not detected
ENSG00000007306	Rectum	CEACAM7	Group enriched	Low
ENSG00000007306	Urinary bladder	CEACAM7	Group enriched	Not detected
ENSG00000007312	Appendix	CD79B	Group enriched	High
ENSG00000007312	Lymph node	CD79B	Group enriched	High
ENSG00000007312	Smooth muscle	CD79B	Group enriched	Not detected
ENSG00000007312	Spleen	CD79B	Group enriched	High
ENSG00000007312	Tonsil	CD79B	Group enriched	High
ENSG00000007350	Testis	TKTL1	Tissue enriched	High
ENSG00000007376	Rectum	RPUSD1	Tissue enriched	Medium
ENSG00000007384	Small intestine	RHBDF1	Group enriched	-
ENSG00000007384	Tonsil	RHBDF1	Group enriched	-
ENSG00000007402	Brain	CACNA2D2	Group enriched	-
ENSG00000007402	Endometrium	CACNA2D2	Group enriched	Not detected
ENSG00000007402	Small intestine	CACNA2D2	Group enriched	Not detected
ENSG00000007402	Testis	CACNA2D2	Group enriched	Not detected
ENSG00000007516	Brain	BAIAP3	Tissue enhanced	-
ENSG00000007516	Stomach	BAIAP3	Tissue enhanced	High
ENSG00000007520	Lung	TSR3	Tissue enhanced	Medium
ENSG00000007545	Adrenal gland	CRAMP1	Tissue enriched	Low
ENSG00000007866	Placenta	TEAD3	Tissue enhanced	-
ENSG00000007866	Smooth muscle	TEAD3	Tissue enhanced	-
ENSG00000007933	Liver	FMO3	Tissue enriched	High
ENSG00000007968	Colon	E2F2	Tissue enriched	Not detected
ENSG00000008056	Brain	SYN1	Tissue enriched	-
ENSG00000008083	Heart	JARID2	Group enriched	-
ENSG00000008083	Pancreas	JARID2	Group enriched	Medium
ENSG00000008083	Small intestine	JARID2	Group enriched	Medium
ENSG00000008083	Testis	JARID2	Group enriched	Medium
ENSG00000008083	Tonsil	JARID2	Group enriched	Medium
ENSG00000008086	Colon	CDKL5	Tissue enhanced	High
ENSG00000008118	Brain	CAMK1G	Group enriched	-
ENSG00000008118	Gallbladder	CAMK1G	Group enriched	-
ENSG00000008128	Kidney	CDK11A	Tissue enriched	Medium
ENSG00000008196	Endometrium	TFAP2B	Group enriched	Not detected
ENSG00000008196	Esophagus	TFAP2B	Group enriched	High
ENSG00000008196	Gallbladder	TFAP2B	Group enriched	-
ENSG00000008196	Prostate	TFAP2B	Group enriched	Not detected
ENSG00000008196	Rectum	TFAP2B	Group enriched	Not detected
ENSG00000008196	Smooth muscle	TFAP2B	Group enriched	Not detected
ENSG00000008196	Urinary bladder	TFAP2B	Group enriched	Low
ENSG00000008226	Smooth muscle	DLEC1	Tissue enriched	Not detected
ENSG00000008277	Brain	ADAM22	Tissue enriched	-
ENSG00000008283	Adrenal gland	CYB561	Group enriched	Medium
ENSG00000008283	Appendix	CYB561	Group enriched	Medium
ENSG00000008283	Stomach	CYB561	Group enriched	Medium
ENSG00000008323	Brain	PLEKHG6	Tissue enriched	-
ENSG00000008324	Fat	SS18L2	Tissue enriched	-
ENSG00000008382	Duodenum	MPND	Tissue enhanced	Medium
ENSG00000008394	Adrenal gland	MGST1	Group enriched	High
ENSG00000008394	Fat	MGST1	Group enriched	-
ENSG00000008394	Kidney	MGST1	Group enriched	High
ENSG00000008394	Liver	MGST1	Group enriched	High
ENSG00000008394	Lung	MGST1	Group enriched	Medium
ENSG00000008394	Thyroid	MGST1	Group enriched	-
ENSG00000008405	Lung	CRY1	Tissue enriched	Medium
ENSG00000008438	Fat	PGLYRP1	Tissue enhanced	-
ENSG00000008438	Spleen	PGLYRP1	Tissue enhanced	Low
ENSG00000008513	Thyroid	ST3GAL1	Tissue enriched	-
ENSG00000008516	Appendix	MMP25	Tissue enriched	Medium
ENSG00000009694	Testis	TENM1	Group enriched	-
ENSG00000009694	Thyroid	TENM1	Group enriched	-
ENSG00000009724	Appendix	MASP2	Group enriched	Medium
ENSG00000009724	Fat	MASP2	Group enriched	-
ENSG00000009724	Liver	MASP2	Group enriched	Medium
ENSG00000009724	Urinary bladder	MASP2	Group enriched	Medium
ENSG00000009765	Thyroid	IYD	Tissue enriched	-
ENSG00000009780	Smooth muscle	FAM76A	Tissue enhanced	Low
ENSG00000009790	Appendix	TRAF3IP3	Group enriched	Medium
ENSG00000009790	Lymph node	TRAF3IP3	Group enriched	-
ENSG00000009790	Spleen	TRAF3IP3	Group enriched	Medium
ENSG00000009790	Tonsil	TRAF3IP3	Group enriched	High
ENSG00000009950	Liver	MLXIPL	Tissue enhanced	-
ENSG00000010072	Appendix	SPRTN	Tissue enhanced	Not detected
ENSG00000010072	Rectum	SPRTN	Tissue enhanced	Not detected
ENSG00000010165	Duodenum	METTL13	Group enriched	Medium
ENSG00000010165	Endometrium	METTL13	Group enriched	Medium
ENSG00000010165	Esophagus	METTL13	Group enriched	Medium
ENSG00000010165	Testis	METTL13	Group enriched	Medium
ENSG00000010165	Urinary bladder	METTL13	Group enriched	Medium
ENSG00000010244	Colon	ZNF207	Group enriched	High
ENSG00000010244	Ovary	ZNF207	Group enriched	High
ENSG00000010270	Testis	STARD3NL	Tissue enhanced	Medium
ENSG00000010282	Heart	HHATL	Tissue enriched	-
ENSG00000010295	Brain	IFFO1	Group enriched	-
ENSG00000010295	Duodenum	IFFO1	Group enriched	Medium
ENSG00000010295	Heart	IFFO1	Group enriched	-
ENSG00000010295	Ovary	IFFO1	Group enriched	Not detected
ENSG00000010295	Rectum	IFFO1	Group enriched	Medium
ENSG00000010295	Testis	IFFO1	Group enriched	Medium
ENSG00000010295	Tonsil	IFFO1	Group enriched	Not detected
ENSG00000010319	Colon	SEMA3G	Tissue enhanced	-
ENSG00000010361	Fallopian tube	FUZ	Tissue enriched	Low
ENSG00000010379	Kidney	SLC6A13	Tissue enriched	-
ENSG00000010404	Brain	IDS	Group enriched	-
ENSG00000010404	Liver	IDS	Group enriched	-
ENSG00000010404	Placenta	IDS	Group enriched	-
ENSG00000010404	Salivary gland	IDS	Group enriched	-
ENSG00000010404	Tonsil	IDS	Group enriched	-
ENSG00000010438	Pancreas	PRSS3	Tissue enriched	High
ENSG00000010610	Tonsil	CD4	Tissue enhanced	Medium
ENSG00000010626	Fallopian tube	LRRC23	Tissue enriched	High
ENSG00000010704	Tonsil	HFE	Tissue enhanced	Medium
ENSG00000010803	Colon	SCMH1	Tissue enhanced	-
ENSG00000010803	Endometrium	SCMH1	Tissue enhanced	-
ENSG00000010810	Brain	FYN	Tissue enriched	-
ENSG00000010818	Kidney	HIVEP2	Tissue enriched	-
ENSG00000011021	Adrenal gland	CLCN6	Group enriched	High
ENSG00000011021	Brain	CLCN6	Group enriched	-
ENSG00000011021	Fat	CLCN6	Group enriched	-
ENSG00000011021	Heart	CLCN6	Group enriched	-
ENSG00000011021	Testis	CLCN6	Group enriched	High
ENSG00000011083	Brain	SLC6A7	Group enriched	-
ENSG00000011083	Gallbladder	SLC6A7	Group enriched	-
ENSG00000011083	Small intestine	SLC6A7	Group enriched	-
ENSG00000011114	Appendix	BTBD7	Tissue enhanced	High
ENSG00000011114	Liver	BTBD7	Tissue enhanced	Medium
ENSG00000011143	Fallopian tube	MKS1	Tissue enriched	High
ENSG00000011198	Fat	ABHD5	Tissue enriched	-
ENSG00000011201	Adrenal gland	ANOS1	Group enriched	-
ENSG00000011201	Brain	ANOS1	Group enriched	-
ENSG00000011201	Heart	ANOS1	Group enriched	-
ENSG00000011201	Prostate	ANOS1	Group enriched	-
ENSG00000011201	Rectum	ANOS1	Group enriched	-
ENSG00000011201	Testis	ANOS1	Group enriched	-
ENSG00000011201	Thyroid	ANOS1	Group enriched	-
ENSG00000011347	Brain	SYT7	Group enriched	-
ENSG00000011347	Gallbladder	SYT7	Group enriched	-
ENSG00000011347	Prostate	SYT7	Group enriched	High
ENSG00000011347	Salivary gland	SYT7	Group enriched	Medium
ENSG00000011422	Appendix	PLAUR	Tissue enhanced	Not detected
ENSG00000011422	Lung	PLAUR	Tissue enhanced	Not detected
ENSG00000011426	Brain	ANLN	Tissue enriched	-
ENSG00000011478	Colon	QPCTL	Group enriched	Medium
ENSG00000011478	Duodenum	QPCTL	Group enriched	Medium
ENSG00000011478	Endometrium	QPCTL	Group enriched	Medium
ENSG00000011523	Fallopian tube	CEP68	Tissue enhanced	High
ENSG00000011638	Adrenal gland	TMEM159	Group enriched	Medium
ENSG00000011638	Appendix	TMEM159	Group enriched	Low
ENSG00000011638	Colon	TMEM159	Group enriched	Medium
ENSG00000011638	Fallopian tube	TMEM159	Group enriched	Medium
ENSG00000011638	Heart	TMEM159	Group enriched	-
ENSG00000011638	Salivary gland	TMEM159	Group enriched	Not detected
ENSG00000011638	Tonsil	TMEM159	Group enriched	Medium
ENSG00000011677	Brain	GABRA3	Group enriched	-
ENSG00000011677	Endometrium	GABRA3	Group enriched	Not detected
ENSG00000011677	Fallopian tube	GABRA3	Group enriched	Not detected
ENSG00000011677	Heart	GABRA3	Group enriched	-
ENSG00000011677	Rectum	GABRA3	Group enriched	Not detected
ENSG00000011677	Thyroid	GABRA3	Group enriched	-
ENSG00000012048	Appendix	BRCA1	Group enriched	Medium
ENSG00000012048	Colon	BRCA1	Group enriched	Medium
ENSG00000012048	Prostate	BRCA1	Group enriched	Medium
ENSG00000012048	Small intestine	BRCA1	Group enriched	Medium
ENSG00000012048	Stomach	BRCA1	Group enriched	Medium
ENSG00000012048	Testis	BRCA1	Group enriched	Medium
ENSG00000012048	Thyroid	BRCA1	Group enriched	-
ENSG00000012124	Appendix	CD22	Group enriched	Medium
ENSG00000012124	Fat	CD22	Group enriched	-
ENSG00000012124	Heart	CD22	Group enriched	-
ENSG00000012124	Lymph node	CD22	Group enriched	Medium
ENSG00000012124	Spleen	CD22	Group enriched	High
ENSG00000012124	Tonsil	CD22	Group enriched	High
ENSG00000012171	Placenta	SEMA3B	Tissue enhanced	High
ENSG00000012174	Testis	MBTPS2	Tissue enhanced	Medium
ENSG00000012211	Rectum	PRICKLE3	Tissue enhanced	Medium
ENSG00000012223	Appendix	LTF	Group enriched	Not detected
ENSG00000012223	Esophagus	LTF	Group enriched	Not detected
ENSG00000012223	Fat	LTF	Group enriched	-
ENSG00000012223	Prostate	LTF	Group enriched	Medium
ENSG00000012223	Spleen	LTF	Group enriched	Medium
ENSG00000012223	Urinary bladder	LTF	Group enriched	Not detected
ENSG00000012504	Heart	NR1H4	Group enriched	-
ENSG00000012504	Liver	NR1H4	Group enriched	-
ENSG00000012660	Adrenal gland	ELOVL5	Group enriched	High
ENSG00000012660	Brain	ELOVL5	Group enriched	-
ENSG00000012660	Liver	ELOVL5	Group enriched	Low
ENSG00000012660	Prostate	ELOVL5	Group enriched	High
ENSG00000012822	Brain	CALCOCO1	Tissue enriched	-
ENSG00000013293	Adrenal gland	SLC7A14	Group enriched	Not detected
ENSG00000013293	Brain	SLC7A14	Group enriched	-
ENSG00000013293	Rectum	SLC7A14	Group enriched	Not detected
ENSG00000013297	Brain	CLDN11	Tissue enriched	-
ENSG00000013392	Duodenum	RWDD2A	Tissue enhanced	High
ENSG00000013392	Prostate	RWDD2A	Tissue enhanced	Low
ENSG00000013523	Testis	ANGEL1	Tissue enhanced	High
ENSG00000013563	Thyroid	DNASE1L1	Tissue enhanced	-
ENSG00000013573	Adrenal gland	DDX11	Group enriched	Medium
ENSG00000013573	Brain	DDX11	Group enriched	-
ENSG00000013573	Duodenum	DDX11	Group enriched	Low
ENSG00000013573	Lung	DDX11	Group enriched	Medium
ENSG00000013588	Thyroid	GPRC5A	Tissue enriched	-
ENSG00000013725	Lymph node	CD6	Tissue enriched	High
ENSG00000014164	Appendix	ZC3H3	Group enriched	Not detected
ENSG00000014164	Brain	ZC3H3	Group enriched	-
ENSG00000014164	Fallopian tube	ZC3H3	Group enriched	Low
ENSG00000014164	Kidney	ZC3H3	Group enriched	Medium
ENSG00000014164	Lung	ZC3H3	Group enriched	Low
ENSG00000014164	Thyroid	ZC3H3	Group enriched	-
ENSG00000014257	Prostate	ACPP	Tissue enriched	High
ENSG00000014914	Kidney	MTMR11	Tissue enhanced	Medium
ENSG00000014919	Thyroid	COX15	Tissue enhanced	-
ENSG00000015133	Fallopian tube	CCDC88C	Tissue enriched	High
ENSG00000015413	Kidney	DPEP1	Group enriched	High
ENSG00000015413	Testis	DPEP1	Group enriched	Medium
ENSG00000015520	Brain	NPC1L1	Tissue enhanced	-
ENSG00000015532	Thyroid	XYLT2	Tissue enhanced	-
ENSG00000015568	Placenta	RGPD5	Group enriched	-
ENSG00000015568	Tonsil	RGPD5	Group enriched	-
ENSG00000015592	Brain	STMN4	Group enriched	-
ENSG00000015592	Esophagus	STMN4	Group enriched	-
ENSG00000016490	Colon	CLCA1	Group enriched	High
ENSG00000016490	Duodenum	CLCA1	Group enriched	High
ENSG00000016490	Rectum	CLCA1	Group enriched	High
ENSG00000016490	Small intestine	CLCA1	Group enriched	High
ENSG00000016602	Colon	CLCA4	Group enriched	Medium
ENSG00000016602	Esophagus	CLCA4	Group enriched	Medium
ENSG00000016602	Rectum	CLCA4	Group enriched	Medium
ENSG00000016602	Tonsil	CLCA4	Group enriched	Not detected
ENSG00000016602	Urinary bladder	CLCA4	Group enriched	Not detected
ENSG00000016864	Thyroid	GLT8D1	Tissue enriched	-
ENSG00000017427	Endometrium	IGF1	Group enriched	Low
ENSG00000017427	Esophagus	IGF1	Group enriched	Not detected
ENSG00000017427	Liver	IGF1	Group enriched	Not detected
ENSG00000017427	Prostate	IGF1	Group enriched	Not detected
ENSG00000018189	Brain	RUFY3	Tissue enriched	-
ENSG00000018236	Brain	CNTN1	Tissue enriched	-
ENSG00000018408	Colon	WWTR1	Group enriched	High
ENSG00000018408	Heart	WWTR1	Group enriched	-
ENSG00000018408	Placenta	WWTR1	Group enriched	High
ENSG00000018408	Thyroid	WWTR1	Group enriched	-
ENSG00000019102	Stomach	VSIG2	Tissue enriched	High
ENSG00000019169	Adrenal gland	MARCO	Group enriched	Not detected
ENSG00000019169	Fat	MARCO	Group enriched	-
ENSG00000019169	Liver	MARCO	Group enriched	Not detected
ENSG00000019169	Lung	MARCO	Group enriched	High
ENSG00000019169	Lymph node	MARCO	Group enriched	Not detected
ENSG00000019186	Duodenum	CYP24A1	Group enriched	Not detected
ENSG00000019186	Liver	CYP24A1	Group enriched	Not detected
ENSG00000019186	Pancreas	CYP24A1	Group enriched	Not detected
ENSG00000019186	Small intestine	CYP24A1	Group enriched	Not detected
ENSG00000019485	Placenta	PRDM11	Tissue enhanced	High
ENSG00000019485	Salivary gland	PRDM11	Tissue enhanced	High
ENSG00000019549	Endometrium	SNAI2	Group enriched	Medium
ENSG00000019549	Fallopian tube	SNAI2	Group enriched	High
ENSG00000019549	Lung	SNAI2	Group enriched	High
ENSG00000019549	Smooth muscle	SNAI2	Group enriched	Medium
ENSG00000019991	Placenta	HGF	Tissue enhanced	Medium
ENSG00000020129	Brain	NCDN	Tissue enriched	-
ENSG00000020256	Lung	ZFP64	Tissue enhanced	-
ENSG00000020577	Heart	SAMD4A	Tissue enhanced	-
ENSG00000020633	Tonsil	RUNX3	Tissue enhanced	Medium
ENSG00000021300	Brain	PLEKHB1	Tissue enriched	-
ENSG00000021574	Ovary	SPAST	Tissue enhanced	Medium
ENSG00000021645	Brain	NRXN3	Tissue enriched	-
ENSG00000021826	Liver	CPS1	Tissue enriched	High
ENSG00000022355	Brain	GABRA1	Group enriched	-
ENSG00000022355	Heart	GABRA1	Group enriched	-
ENSG00000022355	Ovary	GABRA1	Group enriched	Not detected
ENSG00000022556	Appendix	NLRP2	Group enriched	-
ENSG00000022556	Ovary	NLRP2	Group enriched	-
ENSG00000022556	Placenta	NLRP2	Group enriched	-
ENSG00000022556	Testis	NLRP2	Group enriched	-
ENSG00000022556	Urinary bladder	NLRP2	Group enriched	-
ENSG00000023041	Appendix	ZDHHC6	Tissue enhanced	Medium
ENSG00000023171	Adrenal gland	GRAMD1B	Group enriched	Medium
ENSG00000023171	Gallbladder	GRAMD1B	Group enriched	-
ENSG00000023171	Heart	GRAMD1B	Group enriched	-
ENSG00000023171	Testis	GRAMD1B	Group enriched	Medium
ENSG00000023171	Thyroid	GRAMD1B	Group enriched	-
ENSG00000023330	Liver	ALAS1	Tissue enhanced	Medium
ENSG00000023445	Tonsil	BIRC3	Tissue enriched	High
ENSG00000023572	Heart	GLRX2	Group enriched	-
ENSG00000023572	Prostate	GLRX2	Group enriched	High
ENSG00000023608	Adrenal gland	SNAPC1	Group enriched	-
ENSG00000023608	Brain	SNAPC1	Group enriched	-
ENSG00000023608	Endometrium	SNAPC1	Group enriched	-
ENSG00000023608	Fallopian tube	SNAPC1	Group enriched	-
ENSG00000023608	Heart	SNAPC1	Group enriched	-
ENSG00000023608	Stomach	SNAPC1	Group enriched	-
ENSG00000023608	Thyroid	SNAPC1	Group enriched	-
ENSG00000023697	Liver	DERA	Tissue enriched	-
ENSG00000023839	Liver	ABCC2	Tissue enhanced	High
ENSG00000023839	Pancreas	ABCC2	Tissue enhanced	Not detected
ENSG00000024048	Fat	UBR2	Tissue enriched	-
ENSG00000025039	Brain	RRAGD	Group enriched	-
ENSG00000025039	Fallopian tube	RRAGD	Group enriched	Medium
ENSG00000025039	Heart	RRAGD	Group enriched	-
ENSG00000025039	Kidney	RRAGD	Group enriched	Medium
ENSG00000025039	Pancreas	RRAGD	Group enriched	-
ENSG00000025039	Thyroid	RRAGD	Group enriched	-
ENSG00000025293	Appendix	PHF20	Tissue enhanced	Medium
ENSG00000025423	Liver	HSD17B6	Tissue enriched	High
ENSG00000025770	Colon	NCAPH2	Tissue enriched	High
ENSG00000025772	Adrenal gland	TOMM34	Group enriched	Medium
ENSG00000025772	Fallopian tube	TOMM34	Group enriched	Medium
ENSG00000025772	Placenta	TOMM34	Group enriched	Medium
ENSG00000025772	Testis	TOMM34	Group enriched	High
ENSG00000026652	Brain	AGPAT4	Tissue enhanced	-
ENSG00000026751	Small intestine	SLAMF7	Tissue enhanced	Not detected
ENSG00000026950	Colon	BTN3A1	Tissue enhanced	High
ENSG00000027001	Heart	MIPEP	Tissue enriched	-
ENSG00000027847	Thyroid	B4GALT7	Tissue enriched	-
ENSG00000027869	Small intestine	SH2D2A	Tissue enhanced	-
ENSG00000027869	Tonsil	SH2D2A	Tissue enhanced	-
ENSG00000028137	Fat	TNFRSF1B	Group enriched	-
ENSG00000028137	Smooth muscle	TNFRSF1B	Group enriched	Low
ENSG00000028137	Stomach	TNFRSF1B	Group enriched	Medium
ENSG00000028277	Appendix	POU2F2	Group enriched	Medium
ENSG00000028277	Lung	POU2F2	Group enriched	Not detected
ENSG00000028277	Lymph node	POU2F2	Group enriched	Medium
ENSG00000028277	Spleen	POU2F2	Group enriched	Not detected
ENSG00000028277	Tonsil	POU2F2	Group enriched	High
ENSG00000029993	Placenta	HMGB3	Tissue enriched	Medium
ENSG00000030110	Spleen	BAK1	Tissue enriched	Medium
ENSG00000030419	Esophagus	IKZF2	Tissue enhanced	High
ENSG00000030419	Stomach	IKZF2	Tissue enhanced	High
ENSG00000031081	Salivary gland	ARHGAP31	Tissue enriched	High
ENSG00000031691	Duodenum	CENPQ	Group enriched	Not detected
ENSG00000031691	Heart	CENPQ	Group enriched	-
ENSG00000031691	Testis	CENPQ	Group enriched	Medium
ENSG00000032742	Appendix	IFT88	Tissue enhanced	-
ENSG00000032742	Fallopian tube	IFT88	Tissue enhanced	-
ENSG00000033100	Prostate	CHPF2	Tissue enhanced	Medium
ENSG00000033122	Brain	LRRC7	Group enriched	-
ENSG00000033122	Smooth muscle	LRRC7	Group enriched	-
ENSG00000033122	Tonsil	LRRC7	Group enriched	-
ENSG00000033327	Brain	GAB2	Tissue enhanced	-
ENSG00000033327	Pancreas	GAB2	Tissue enhanced	Medium
ENSG00000034053	Brain	APBA2	Tissue enriched	-
ENSG00000034239	Appendix	EFCAB1	Group enriched	Not detected
ENSG00000034239	Fallopian tube	EFCAB1	Group enriched	High
ENSG00000034239	Small intestine	EFCAB1	Group enriched	Not detected
ENSG00000034239	Urinary bladder	EFCAB1	Group enriched	Not detected
ENSG00000034971	Small intestine	MYOC	Tissue enhanced	Medium
ENSG00000034971	Stomach	MYOC	Tissue enhanced	Medium
ENSG00000035115	Prostate	SH3YL1	Tissue enhanced	Low
ENSG00000035141	Rectum	FAM136A	Tissue enriched	Medium
ENSG00000035499	Brain	DEPDC1B	Tissue enhanced	-
ENSG00000035499	Esophagus	DEPDC1B	Tissue enhanced	Low
ENSG00000035720	Appendix	STAP1	Group enriched	Medium
ENSG00000035720	Heart	STAP1	Group enriched	-
ENSG00000035720	Lymph node	STAP1	Group enriched	High
ENSG00000035720	Tonsil	STAP1	Group enriched	High
ENSG00000036448	Heart	MYOM2	Tissue enriched	-
ENSG00000036473	Duodenum	OTC	Group enriched	High
ENSG00000036473	Liver	OTC	Group enriched	High
ENSG00000036473	Small intestine	OTC	Group enriched	High
ENSG00000036530	Brain	CYP46A1	Tissue enriched	-
ENSG00000036549	Kidney	ZZZ3	Tissue enriched	Medium
ENSG00000036565	Adrenal gland	SLC18A1	Tissue enriched	High
ENSG00000036672	Fallopian tube	USP2	Group enriched	Medium
ENSG00000036672	Fat	USP2	Group enriched	-
ENSG00000036672	Heart	USP2	Group enriched	-
ENSG00000036672	Kidney	USP2	Group enriched	High
ENSG00000036828	Kidney	CASR	Group enriched	Medium
ENSG00000036828	Liver	CASR	Group enriched	Not detected
ENSG00000036828	Lymph node	CASR	Group enriched	Not detected
ENSG00000037042	Smooth muscle	TUBG2	Tissue enriched	Low
ENSG00000037280	Placenta	FLT4	Tissue enhanced	Low
ENSG00000037897	Duodenum	METTL1	Tissue enhanced	Medium
ENSG00000037965	Liver	HOXC8	Tissue enriched	-
ENSG00000038002	Prostate	AGA	Group enriched	High
ENSG00000038002	Testis	AGA	Group enriched	High
ENSG00000038210	Duodenum	PI4K2B	Tissue enhanced	High
ENSG00000038210	Liver	PI4K2B	Tissue enhanced	Medium
ENSG00000038945	Lung	MSR1	Tissue enhanced	High
ENSG00000039139	Appendix	DNAH5	Group enriched	Not detected
ENSG00000039139	Fallopian tube	DNAH5	Group enriched	High
ENSG00000039139	Prostate	DNAH5	Group enriched	Not detected
ENSG00000039139	Salivary gland	DNAH5	Group enriched	Not detected
ENSG00000039139	Small intestine	DNAH5	Group enriched	Not detected
ENSG00000039139	Spleen	DNAH5	Group enriched	Not detected
ENSG00000039139	Urinary bladder	DNAH5	Group enriched	Not detected
ENSG00000039600	Salivary gland	SOX30	Group enriched	Not detected
ENSG00000039600	Testis	SOX30	Group enriched	High
ENSG00000040199	Small intestine	PHLPP2	Tissue enhanced	Not detected
ENSG00000040275	Liver	SPDL1	Group enriched	Low
ENSG00000040275	Lung	SPDL1	Group enriched	Medium
ENSG00000040275	Testis	SPDL1	Group enriched	High
ENSG00000040275	Thyroid	SPDL1	Group enriched	-
ENSG00000040608	Brain	RTN4R	Group enriched	-
ENSG00000040608	Thyroid	RTN4R	Group enriched	-
ENSG00000040633	Colon	PHF23	Tissue enriched	High
ENSG00000040731	Brain	CDH10	Tissue enhanced	-
ENSG00000041353	Salivary gland	RAB27B	Tissue enhanced	Medium
ENSG00000041353	Spleen	RAB27B	Tissue enhanced	Medium
ENSG00000041802	Ovary	LSG1	Tissue enriched	Low
ENSG00000042062	Liver	FAM65C	Tissue enriched	Low
ENSG00000042088	Tonsil	TDP1	Tissue enhanced	-
ENSG00000042317	Adrenal gland	SPATA7	Group enriched	Not detected
ENSG00000042317	Lymph node	SPATA7	Group enriched	Not detected
ENSG00000042813	Heart	ZPBP	Group enriched	-
ENSG00000042813	Testis	ZPBP	Group enriched	High
ENSG00000042832	Thyroid	TG	Tissue enriched	-
ENSG00000042980	Stomach	ADAM28	Tissue enhanced	High
ENSG00000043039	Colon	BARX2	Tissue enhanced	Not detected
ENSG00000043143	Lymph node	JADE2	Group enriched	Not detected
ENSG00000043143	Pancreas	JADE2	Group enriched	Not detected
ENSG00000043143	Spleen	JADE2	Group enriched	Not detected
ENSG00000043143	Testis	JADE2	Group enriched	Not detected
ENSG00000043143	Tonsil	JADE2	Group enriched	Not detected
ENSG00000043143	Urinary bladder	JADE2	Group enriched	Not detected
ENSG00000043514	Pancreas	TRIT1	Tissue enhanced	Not detected
ENSG00000044012	Colon	GUCA2B	Group enriched	-
ENSG00000044012	Duodenum	GUCA2B	Group enriched	-
ENSG00000044012	Rectum	GUCA2B	Group enriched	-
ENSG00000044012	Small intestine	GUCA2B	Group enriched	-
ENSG00000044459	Small intestine	CNTLN	Tissue enriched	Medium
ENSG00000044524	Testis	EPHA3	Tissue enhanced	Medium
ENSG00000046647	Smooth muscle	GEMIN8	Tissue enhanced	Low
ENSG00000046653	Brain	GPM6B	Tissue enriched	-
ENSG00000046774	Testis	MAGEC2	Tissue enriched	High
ENSG00000046889	Brain	PREX2	Tissue enhanced	-
ENSG00000047365	Adrenal gland	ARAP2	Tissue enhanced	Not detected
ENSG00000047578	Fallopian tube	KIAA0556	Tissue enhanced	High
ENSG00000047634	Lymph node	SCML1	Group enriched	Not detected
ENSG00000047634	Testis	SCML1	Group enriched	High
ENSG00000047662	Kidney	FAM184B	Tissue enhanced	Not detected
ENSG00000047662	Placenta	FAM184B	Tissue enhanced	Not detected
ENSG00000048052	Gallbladder	HDAC9	Group enriched	-
ENSG00000048052	Salivary gland	HDAC9	Group enriched	Medium
ENSG00000048052	Thyroid	HDAC9	Group enriched	-
ENSG00000048052	Urinary bladder	HDAC9	Group enriched	High
ENSG00000048342	Fallopian tube	CC2D2A	Group enriched	Medium
ENSG00000048342	Fat	CC2D2A	Group enriched	-
ENSG00000048342	Salivary gland	CC2D2A	Group enriched	Not detected
ENSG00000048471	Heart	SNX29	Tissue enriched	-
ENSG00000049089	Brain	COL9A2	Group enriched	-
ENSG00000049089	Smooth muscle	COL9A2	Group enriched	Not detected
ENSG00000049089	Testis	COL9A2	Group enriched	Not detected
ENSG00000049167	Adrenal gland	ERCC8	Tissue enhanced	-
ENSG00000049246	Thyroid	PER3	Tissue enriched	-
ENSG00000049768	Adrenal gland	FOXP3	Group enriched	Not detected
ENSG00000049768	Appendix	FOXP3	Group enriched	Medium
ENSG00000049768	Lung	FOXP3	Group enriched	Low
ENSG00000049768	Lymph node	FOXP3	Group enriched	Medium
ENSG00000049768	Salivary gland	FOXP3	Group enriched	Not detected
ENSG00000049768	Thyroid	FOXP3	Group enriched	-
ENSG00000049769	Brain	PPP1R3F	Group enriched	-
ENSG00000049769	Heart	PPP1R3F	Group enriched	-
ENSG00000049769	Lymph node	PPP1R3F	Group enriched	Medium
ENSG00000049769	Rectum	PPP1R3F	Group enriched	Low
ENSG00000049769	Thyroid	PPP1R3F	Group enriched	-
ENSG00000050165	Brain	DKK3	Tissue enhanced	-
ENSG00000050327	Liver	ARHGEF5	Group enriched	Medium
ENSG00000050327	Lung	ARHGEF5	Group enriched	Medium
ENSG00000050438	Brain	SLC4A8	Group enriched	-
ENSG00000050438	Heart	SLC4A8	Group enriched	-
ENSG00000050555	Placenta	LAMC3	Tissue enriched	Low
ENSG00000050730	Appendix	TNIP3	Tissue enriched	-
ENSG00000050767	Thyroid	COL23A1	Tissue enriched	-
ENSG00000051108	Esophagus	HERPUD1	Group enriched	Medium
ENSG00000051108	Lung	HERPUD1	Group enriched	Medium
ENSG00000051108	Salivary gland	HERPUD1	Group enriched	Medium
ENSG00000051108	Stomach	HERPUD1	Group enriched	Medium
ENSG00000051128	Spleen	HOMER3	Tissue enhanced	Not detected
ENSG00000051180	Duodenum	RAD51	Group enriched	Low
ENSG00000051180	Endometrium	RAD51	Group enriched	Low
ENSG00000051180	Gallbladder	RAD51	Group enriched	-
ENSG00000051180	Ovary	RAD51	Group enriched	Medium
ENSG00000051180	Placenta	RAD51	Group enriched	Low
ENSG00000051180	Small intestine	RAD51	Group enriched	Low
ENSG00000051180	Testis	RAD51	Group enriched	High
ENSG00000051523	Tonsil	CYBA	Tissue enhanced	High
ENSG00000052344	Thyroid	PRSS8	Tissue enriched	-
ENSG00000052795	Thyroid	FNIP2	Tissue enhanced	-
ENSG00000052802	Liver	MSMO1	Tissue enriched	Medium
ENSG00000053108	Placenta	FSTL4	Group enriched	-
ENSG00000053108	Salivary gland	FSTL4	Group enriched	-
ENSG00000053254	Colon	FOXN3	Tissue enhanced	High
ENSG00000053524	Adrenal gland	MCF2L2	Tissue enriched	-
ENSG00000053770	Liver	AP5M1	Tissue enhanced	Medium
ENSG00000053918	Adrenal gland	KCNQ1	Group enriched	High
ENSG00000053918	Appendix	KCNQ1	Group enriched	Medium
ENSG00000053918	Duodenum	KCNQ1	Group enriched	High
ENSG00000053918	Thyroid	KCNQ1	Group enriched	-
ENSG00000054179	Brain	ENTPD2	Tissue enhanced	-
ENSG00000054179	Colon	ENTPD2	Tissue enhanced	High
ENSG00000054219	Lymph node	LY75	Tissue enhanced	High
ENSG00000054219	Tonsil	LY75	Tissue enhanced	High
ENSG00000054282	Fallopian tube	SDCCAG8	Tissue enhanced	Medium
ENSG00000054356	Adrenal gland	PTPRN	Group enriched	High
ENSG00000054356	Brain	PTPRN	Group enriched	-
ENSG00000054392	Salivary gland	HHAT	Group enriched	Medium
ENSG00000054392	Testis	HHAT	Group enriched	High
ENSG00000054392	Urinary bladder	HHAT	Group enriched	Medium
ENSG00000054598	Liver	FOXC1	Group enriched	Not detected
ENSG00000054598	Salivary gland	FOXC1	Group enriched	High
ENSG00000054938	Appendix	CHRDL2	Group enriched	Medium
ENSG00000054938	Endometrium	CHRDL2	Group enriched	High
ENSG00000054938	Esophagus	CHRDL2	Group enriched	High
ENSG00000054938	Gallbladder	CHRDL2	Group enriched	-
ENSG00000054938	Smooth muscle	CHRDL2	Group enriched	Not detected
ENSG00000054938	Urinary bladder	CHRDL2	Group enriched	Medium
ENSG00000054965	Brain	FAM168A	Group enriched	-
ENSG00000054965	Kidney	FAM168A	Group enriched	Not detected
ENSG00000054965	Smooth muscle	FAM168A	Group enriched	Not detected
ENSG00000055118	Colon	KCNH2	Group enriched	-
ENSG00000055118	Placenta	KCNH2	Group enriched	-
ENSG00000055609	Thyroid	KMT2C	Tissue enriched	-
ENSG00000055732	Thyroid	MCOLN3	Tissue enriched	-
ENSG00000055813	Smooth muscle	CCDC85A	Tissue enhanced	Medium
ENSG00000056277	Lung	ZNF280C	Tissue enhanced	Medium
ENSG00000056558	Lymph node	TRAF1	Tissue enhanced	High
ENSG00000056972	Gallbladder	TRAF3IP2	Tissue enriched	-
ENSG00000056998	Fat	GYG2	Group enriched	-
ENSG00000056998	Liver	GYG2	Group enriched	Low
ENSG00000057019	Pancreas	DCBLD2	Group enriched	Medium
ENSG00000057019	Testis	DCBLD2	Group enriched	Medium
ENSG00000057019	Thyroid	DCBLD2	Group enriched	-
ENSG00000057149	Esophagus	SERPINB3	Group enriched	Medium
ENSG00000057149	Ovary	SERPINB3	Group enriched	Not detected
ENSG00000057149	Smooth muscle	SERPINB3	Group enriched	Not detected
ENSG00000057149	Urinary bladder	SERPINB3	Group enriched	Medium
ENSG00000057252	Adrenal gland	SOAT1	Tissue enriched	High
ENSG00000057294	Colon	PKP2	Group enriched	Medium
ENSG00000057294	Fallopian tube	PKP2	Group enriched	High
ENSG00000057294	Heart	PKP2	Group enriched	-
ENSG00000057294	Salivary gland	PKP2	Group enriched	Low
ENSG00000057593	Adrenal gland	F7	Group enriched	-
ENSG00000057593	Fat	F7	Group enriched	-
ENSG00000057593	Heart	F7	Group enriched	-
ENSG00000057593	Liver	F7	Group enriched	-
ENSG00000057593	Placenta	F7	Group enriched	-
ENSG00000057657	Duodenum	PRDM1	Group enriched	Not detected
ENSG00000057657	Endometrium	PRDM1	Group enriched	Not detected
ENSG00000057657	Esophagus	PRDM1	Group enriched	Medium
ENSG00000057657	Rectum	PRDM1	Group enriched	Not detected
ENSG00000058085	Fallopian tube	LAMC2	Group enriched	Medium
ENSG00000058085	Lung	LAMC2	Group enriched	Not detected
ENSG00000058085	Ovary	LAMC2	Group enriched	Not detected
ENSG00000058085	Salivary gland	LAMC2	Group enriched	Low
ENSG00000058085	Small intestine	LAMC2	Group enriched	Not detected
ENSG00000058085	Stomach	LAMC2	Group enriched	Not detected
ENSG00000058085	Tonsil	LAMC2	Group enriched	Medium
ENSG00000058091	Brain	CDK14	Tissue enhanced	-
ENSG00000058335	Brain	RASGRF1	Group enriched	-
ENSG00000058335	Ovary	RASGRF1	Group enriched	Low
ENSG00000058453	Fallopian tube	CROCC	Tissue enriched	High
ENSG00000058799	Placenta	YIPF1	Tissue enhanced	Not detected
ENSG00000058799	Salivary gland	YIPF1	Tissue enhanced	Medium
ENSG00000058866	Brain	DGKG	Tissue enhanced	-
ENSG00000059122	Fallopian tube	FLYWCH1	Tissue enhanced	High
ENSG00000059122	Urinary bladder	FLYWCH1	Tissue enhanced	High
ENSG00000059145	Thyroid	UNKL	Tissue enhanced	-
ENSG00000059804	Spleen	SLC2A3	Tissue enhanced	High
ENSG00000059915	Brain	PSD	Group enriched	-
ENSG00000059915	Fat	PSD	Group enriched	-
ENSG00000059915	Prostate	PSD	Group enriched	-
ENSG00000060138	Heart	YBX3	Tissue enhanced	-
ENSG00000060140	Duodenum	STYK1	Group enriched	Low
ENSG00000060140	Prostate	STYK1	Group enriched	Medium
ENSG00000060140	Rectum	STYK1	Group enriched	Low
ENSG00000060339	Kidney	CCAR1	Group enriched	High
ENSG00000060339	Prostate	CCAR1	Group enriched	High
ENSG00000060558	Urinary bladder	GNA15	Tissue enhanced	Low
ENSG00000060566	Duodenum	CREB3L3	Group enriched	Medium
ENSG00000060566	Endometrium	CREB3L3	Group enriched	Not detected
ENSG00000060566	Liver	CREB3L3	Group enriched	Low
ENSG00000060566	Pancreas	CREB3L3	Group enriched	Not detected
ENSG00000060566	Small intestine	CREB3L3	Group enriched	Medium
ENSG00000060566	Thyroid	CREB3L3	Group enriched	-
ENSG00000060642	Duodenum	PIGV	Group enriched	-
ENSG00000060642	Endometrium	PIGV	Group enriched	-
ENSG00000060642	Liver	PIGV	Group enriched	-
ENSG00000060656	Gallbladder	PTPRU	Tissue enhanced	-
ENSG00000060709	Appendix	RIMBP2	Tissue enriched	-
ENSG00000060718	Lung	COL11A1	Tissue enhanced	-
ENSG00000060718	Prostate	COL11A1	Tissue enhanced	-
ENSG00000060749	Lung	QSER1	Tissue enhanced	Medium
ENSG00000060762	Heart	MPC1	Group enriched	-
ENSG00000060762	Liver	MPC1	Group enriched	High
ENSG00000060982	Pancreas	BCAT1	Group enriched	-
ENSG00000060982	Testis	BCAT1	Group enriched	-
ENSG00000061337	Adrenal gland	LZTS1	Group enriched	High
ENSG00000061337	Appendix	LZTS1	Group enriched	Medium
ENSG00000061337	Duodenum	LZTS1	Group enriched	High
ENSG00000061337	Rectum	LZTS1	Group enriched	Medium
ENSG00000061337	Stomach	LZTS1	Group enriched	High
ENSG00000061938	Brain	TNK2	Tissue enhanced	-
ENSG00000061938	Duodenum	TNK2	Tissue enhanced	High
ENSG00000062038	Ovary	CDH3	Tissue enriched	Medium
ENSG00000062096	Kidney	ARSF	Group enriched	-
ENSG00000062096	Small intestine	ARSF	Group enriched	-
ENSG00000062194	Fallopian tube	GPBP1	Tissue enhanced	High
ENSG00000062282	Brain	DGAT2	Group enriched	-
ENSG00000062282	Liver	DGAT2	Group enriched	-
ENSG00000062716	Small intestine	VMP1	Tissue enhanced	Medium
ENSG00000062725	Brain	APPBP2	Tissue enhanced	-
ENSG00000062725	Testis	APPBP2	Tissue enhanced	-
ENSG00000063015	Brain	SEZ6	Tissue enriched	-
ENSG00000063180	Brain	CA11	Group enriched	-
ENSG00000063180	Ovary	CA11	Group enriched	-
ENSG00000063180	Thyroid	CA11	Group enriched	-
ENSG00000063587	Heart	ZNF275	Group enriched	-
ENSG00000063587	Stomach	ZNF275	Group enriched	Medium
ENSG00000063978	Lung	RNF4	Group enriched	Not detected
ENSG00000063978	Salivary gland	RNF4	Group enriched	Medium
ENSG00000063978	Small intestine	RNF4	Group enriched	Not detected
ENSG00000063978	Smooth muscle	RNF4	Group enriched	Not detected
ENSG00000063978	Spleen	RNF4	Group enriched	Not detected
ENSG00000064115	Pancreas	TM7SF3	Tissue enhanced	-
ENSG00000064199	Fallopian tube	SPA17	Group enriched	High
ENSG00000064199	Testis	SPA17	Group enriched	High
ENSG00000064205	Testis	WISP2	Tissue enhanced	Low
ENSG00000064218	Appendix	DMRT3	Group enriched	Not detected
ENSG00000064218	Lung	DMRT3	Group enriched	Not detected
ENSG00000064218	Prostate	DMRT3	Group enriched	Not detected
ENSG00000064218	Spleen	DMRT3	Group enriched	Not detected
ENSG00000064218	Stomach	DMRT3	Group enriched	Not detected
ENSG00000064218	Thyroid	DMRT3	Group enriched	-
ENSG00000064225	Salivary gland	ST3GAL6	Tissue enhanced	Medium
ENSG00000064225	Spleen	ST3GAL6	Tissue enhanced	Low
ENSG00000064225	Urinary bladder	ST3GAL6	Tissue enhanced	Low
ENSG00000064270	Colon	ATP2C2	Group enriched	Medium
ENSG00000064270	Duodenum	ATP2C2	Group enriched	Low
ENSG00000064270	Lymph node	ATP2C2	Group enriched	Medium
ENSG00000064270	Prostate	ATP2C2	Group enriched	Low
ENSG00000064270	Rectum	ATP2C2	Group enriched	Medium
ENSG00000064270	Salivary gland	ATP2C2	Group enriched	Not detected
ENSG00000064309	Esophagus	CDON	Tissue enhanced	-
ENSG00000064309	Rectum	CDON	Tissue enhanced	-
ENSG00000064313	Liver	TAF2	Tissue enhanced	-
ENSG00000064489	Lymph node	BORCS8-MEF2B	Tissue enhanced	-
ENSG00000064490	Tonsil	RFXANK	Tissue enhanced	Medium
ENSG00000064547	Fat	LPAR2	Tissue enhanced	-
ENSG00000064547	Thyroid	LPAR2	Tissue enhanced	-
ENSG00000064655	Esophagus	EYA2	Tissue enhanced	High
ENSG00000064655	Smooth muscle	EYA2	Tissue enhanced	High
ENSG00000064687	Heart	ABCA7	Tissue enriched	-
ENSG00000064726	Heart	BTBD1	Tissue enhanced	-
ENSG00000064726	Thyroid	BTBD1	Tissue enhanced	-
ENSG00000064763	Adrenal gland	FAR2	Group enriched	Low
ENSG00000064763	Heart	FAR2	Group enriched	-
ENSG00000064763	Ovary	FAR2	Group enriched	Low
ENSG00000064787	Brain	BCAS1	Group enriched	-
ENSG00000064787	Colon	BCAS1	Group enriched	High
ENSG00000064787	Rectum	BCAS1	Group enriched	High
ENSG00000064787	Stomach	BCAS1	Group enriched	High
ENSG00000064886	Salivary gland	CHI3L2	Group enriched	Medium
ENSG00000064886	Thyroid	CHI3L2	Group enriched	-
ENSG00000064932	Appendix	SBNO2	Group enriched	Medium
ENSG00000064932	Brain	SBNO2	Group enriched	-
ENSG00000064932	Fallopian tube	SBNO2	Group enriched	Medium
ENSG00000064932	Lung	SBNO2	Group enriched	High
ENSG00000064932	Ovary	SBNO2	Group enriched	Low
ENSG00000064932	Tonsil	SBNO2	Group enriched	Medium
ENSG00000064933	Prostate	PMS1	Tissue enhanced	Not detected
ENSG00000064961	Placenta	HMG20B	Tissue enhanced	High
ENSG00000064989	Brain	CALCRL	Group enriched	-
ENSG00000064989	Smooth muscle	CALCRL	Group enriched	Not detected
ENSG00000064995	Liver	TAF11	Tissue enriched	-
ENSG00000065029	Esophagus	ZNF76	Tissue enhanced	Medium
ENSG00000065029	Fallopian tube	ZNF76	Tissue enhanced	Low
ENSG00000065308	Duodenum	TRAM2	Tissue enhanced	High
ENSG00000065308	Placenta	TRAM2	Tissue enhanced	Medium
ENSG00000065320	Fallopian tube	NTN1	Tissue enhanced	Medium
ENSG00000065457	Appendix	ADAT1	Group enriched	Medium
ENSG00000065457	Colon	ADAT1	Group enriched	Not detected
ENSG00000065457	Gallbladder	ADAT1	Group enriched	-
ENSG00000065457	Lung	ADAT1	Group enriched	Medium
ENSG00000065457	Lymph node	ADAT1	Group enriched	High
ENSG00000065457	Small intestine	ADAT1	Group enriched	Low
ENSG00000065457	Stomach	ADAT1	Group enriched	Low
ENSG00000065600	Brain	TMEM206	Tissue enhanced	-
ENSG00000065600	Testis	TMEM206	Tissue enhanced	-
ENSG00000065609	Brain	SNAP91	Tissue enriched	-
ENSG00000065618	Ovary	COL17A1	Tissue enhanced	Not detected
ENSG00000065618	Placenta	COL17A1	Tissue enhanced	Not detected
ENSG00000065665	Brain	SEC61A2	Group enriched	-
ENSG00000065665	Endometrium	SEC61A2	Group enriched	-
ENSG00000065665	Thyroid	SEC61A2	Group enriched	-
ENSG00000065665	Tonsil	SEC61A2	Group enriched	-
ENSG00000065675	Tonsil	PRKCQ	Tissue enriched	-
ENSG00000065717	Endometrium	TLE2	Group enriched	Low
ENSG00000065717	Fallopian tube	TLE2	Group enriched	Medium
ENSG00000065717	Liver	TLE2	Group enriched	Low
ENSG00000065717	Ovary	TLE2	Group enriched	Low
ENSG00000065717	Salivary gland	TLE2	Group enriched	Low
ENSG00000065717	Smooth muscle	TLE2	Group enriched	Low
ENSG00000065717	Stomach	TLE2	Group enriched	Medium
ENSG00000065802	Brain	ASB1	Tissue enhanced	-
ENSG00000065883	Appendix	CDK13	Group enriched	Low
ENSG00000065883	Esophagus	CDK13	Group enriched	Low
ENSG00000065883	Fallopian tube	CDK13	Group enriched	Medium
ENSG00000065883	Fat	CDK13	Group enriched	-
ENSG00000065883	Lymph node	CDK13	Group enriched	Not detected
ENSG00000065883	Prostate	CDK13	Group enriched	Not detected
ENSG00000065883	Small intestine	CDK13	Group enriched	High
ENSG00000065911	Thyroid	MTHFD2	Tissue enhanced	-
ENSG00000065923	Brain	SLC9A7	Group enriched	-
ENSG00000065923	Endometrium	SLC9A7	Group enriched	Medium
ENSG00000065923	Lung	SLC9A7	Group enriched	Low
ENSG00000065970	Duodenum	FOXJ2	Group enriched	High
ENSG00000065970	Liver	FOXJ2	Group enriched	Low
ENSG00000065970	Lung	FOXJ2	Group enriched	High
ENSG00000065970	Lymph node	FOXJ2	Group enriched	High
ENSG00000065970	Smooth muscle	FOXJ2	Group enriched	Medium
ENSG00000065970	Spleen	FOXJ2	Group enriched	Low
ENSG00000065970	Urinary bladder	FOXJ2	Group enriched	High
ENSG00000066056	Fallopian tube	TIE1	Tissue enhanced	-
ENSG00000066056	Lung	TIE1	Tissue enhanced	-
ENSG00000066136	Fat	NFYC	Tissue enriched	-
ENSG00000066185	Colon	ZMYND12	Group enriched	-
ENSG00000066185	Endometrium	ZMYND12	Group enriched	-
ENSG00000066185	Fallopian tube	ZMYND12	Group enriched	-
ENSG00000066185	Placenta	ZMYND12	Group enriched	-
ENSG00000066230	Kidney	SLC9A3	Tissue enhanced	Low
ENSG00000066230	Small intestine	SLC9A3	Tissue enhanced	High
ENSG00000066248	Brain	NGEF	Tissue enhanced	-
ENSG00000066294	Lymph node	CD84	Tissue enhanced	Low
ENSG00000066294	Spleen	CD84	Tissue enhanced	Low
ENSG00000066322	Lung	ELOVL1	Group enriched	Low
ENSG00000066322	Lymph node	ELOVL1	Group enriched	Low
ENSG00000066322	Rectum	ELOVL1	Group enriched	Medium
ENSG00000066322	Salivary gland	ELOVL1	Group enriched	Medium
ENSG00000066322	Stomach	ELOVL1	Group enriched	Medium
ENSG00000066322	Thyroid	ELOVL1	Group enriched	-
ENSG00000066322	Tonsil	ELOVL1	Group enriched	Medium
ENSG00000066336	Lymph node	SPI1	Group enriched	High
ENSG00000066336	Tonsil	SPI1	Group enriched	High
ENSG00000066379	Adrenal gland	ZNRD1	Group enriched	High
ENSG00000066379	Duodenum	ZNRD1	Group enriched	High
ENSG00000066379	Lung	ZNRD1	Group enriched	Medium
ENSG00000066379	Small intestine	ZNRD1	Group enriched	Medium
ENSG00000066379	Smooth muscle	ZNRD1	Group enriched	High
ENSG00000066379	Tonsil	ZNRD1	Group enriched	Medium
ENSG00000066382	Fallopian tube	MPPED2	Tissue enhanced	-
ENSG00000066405	Stomach	CLDN18	Tissue enriched	High
ENSG00000066422	Colon	ZBTB11	Group enriched	Medium
ENSG00000066422	Spleen	ZBTB11	Group enriched	Not detected
ENSG00000066468	Brain	FGFR2	Tissue enhanced	-
ENSG00000066468	Ovary	FGFR2	Tissue enhanced	Not detected
ENSG00000066468	Salivary gland	FGFR2	Tissue enhanced	Not detected
ENSG00000066813	Kidney	ACSM2B	Group enriched	High
ENSG00000066813	Liver	ACSM2B	Group enriched	High
ENSG00000066827	Fallopian tube	ZFAT	Group enriched	Not detected
ENSG00000066827	Fat	ZFAT	Group enriched	-
ENSG00000066827	Lung	ZFAT	Group enriched	Not detected
ENSG00000066827	Ovary	ZFAT	Group enriched	Not detected
ENSG00000066827	Placenta	ZFAT	Group enriched	High
ENSG00000066827	Stomach	ZFAT	Group enriched	Not detected
ENSG00000066855	Liver	MTFR1	Tissue enhanced	High
ENSG00000066923	Small intestine	STAG3	Group enriched	Not detected
ENSG00000066923	Testis	STAG3	Group enriched	High
ENSG00000067048	Testis	DDX3Y	Tissue enhanced	Medium
ENSG00000067177	Heart	PHKA1	Tissue enhanced	-
ENSG00000067182	Appendix	TNFRSF1A	Group enriched	Low
ENSG00000067182	Urinary bladder	TNFRSF1A	Group enriched	Medium
ENSG00000067191	Brain	CACNB1	Tissue enriched	-
ENSG00000067221	Placenta	STOML1	Tissue enhanced	Medium
ENSG00000067533	Tonsil	RRP15	Tissue enhanced	Medium
ENSG00000067596	Spleen	DHX8	Group enriched	Medium
ENSG00000067596	Urinary bladder	DHX8	Group enriched	Medium
ENSG00000067606	Placenta	PRKCZ	Tissue enhanced	Medium
ENSG00000067715	Brain	SYT1	Tissue enriched	-
ENSG00000067798	Adrenal gland	NAV3	Group enriched	Low
ENSG00000067798	Liver	NAV3	Group enriched	Medium
ENSG00000067798	Placenta	NAV3	Group enriched	Medium
ENSG00000067798	Tonsil	NAV3	Group enriched	Low
ENSG00000067798	Urinary bladder	NAV3	Group enriched	Medium
ENSG00000067836	Brain	ROGDI	Tissue enriched	-
ENSG00000067840	Brain	PDZD4	Tissue enriched	-
ENSG00000067842	Adrenal gland	ATP2B3	Group enriched	Not detected
ENSG00000067842	Brain	ATP2B3	Group enriched	-
ENSG00000067842	Placenta	ATP2B3	Group enriched	Not detected
ENSG00000068001	Fat	HYAL2	Tissue enhanced	-
ENSG00000068001	Spleen	HYAL2	Tissue enhanced	Not detected
ENSG00000068028	Kidney	RASSF1	Tissue enriched	High
ENSG00000068078	Liver	FGFR3	Tissue enriched	Not detected
ENSG00000068305	Endometrium	MEF2A	Group enriched	Medium
ENSG00000068305	Lymph node	MEF2A	Group enriched	High
ENSG00000068305	Rectum	MEF2A	Group enriched	Medium
ENSG00000068305	Tonsil	MEF2A	Group enriched	High
ENSG00000068489	Lung	PRR11	Group enriched	-
ENSG00000068489	Pancreas	PRR11	Group enriched	-
ENSG00000068615	Brain	REEP1	Group enriched	-
ENSG00000068615	Fat	REEP1	Group enriched	-
ENSG00000068615	Kidney	REEP1	Group enriched	Not detected
ENSG00000068615	Ovary	REEP1	Group enriched	Not detected
ENSG00000068615	Rectum	REEP1	Group enriched	Not detected
ENSG00000068615	Smooth muscle	REEP1	Group enriched	Medium
ENSG00000068615	Testis	REEP1	Group enriched	High
ENSG00000068724	Pancreas	TTC7A	Group enriched	Medium
ENSG00000068724	Rectum	TTC7A	Group enriched	High
ENSG00000068724	Smooth muscle	TTC7A	Group enriched	Not detected
ENSG00000068724	Thyroid	TTC7A	Group enriched	-
ENSG00000068885	Fallopian tube	IFT80	Group enriched	High
ENSG00000068885	Fat	IFT80	Group enriched	-
ENSG00000068885	Testis	IFT80	Group enriched	High
ENSG00000068903	Brain	SIRT2	Tissue enriched	-
ENSG00000068985	Testis	PAGE1	Tissue enriched	High
ENSG00000069011	Colon	PITX1	Tissue enhanced	Low
ENSG00000069011	Tonsil	PITX1	Tissue enhanced	Medium
ENSG00000069122	Brain	ADGRF5	Tissue enhanced	-
ENSG00000069122	Kidney	ADGRF5	Tissue enhanced	-
ENSG00000069431	Appendix	ABCC9	Group enriched	-
ENSG00000069431	Heart	ABCC9	Group enriched	-
ENSG00000069431	Placenta	ABCC9	Group enriched	-
ENSG00000069431	Smooth muscle	ABCC9	Group enriched	-
ENSG00000069482	Gallbladder	GAL	Tissue enhanced	-
ENSG00000069482	Pancreas	GAL	Tissue enhanced	Not detected
ENSG00000069482	Urinary bladder	GAL	Tissue enhanced	Not detected
ENSG00000069712	Adrenal gland	KIAA1107	Tissue enhanced	Not detected
ENSG00000069712	Brain	KIAA1107	Tissue enhanced	-
ENSG00000069764	Adrenal gland	PLA2G10	Group enriched	-
ENSG00000069764	Lung	PLA2G10	Group enriched	-
ENSG00000069764	Rectum	PLA2G10	Group enriched	-
ENSG00000069764	Stomach	PLA2G10	Group enriched	-
ENSG00000069764	Testis	PLA2G10	Group enriched	-
ENSG00000069764	Thyroid	PLA2G10	Group enriched	-
ENSG00000069943	Pancreas	PIGB	Tissue enriched	High
ENSG00000069956	Appendix	MAPK6	Group enriched	Medium
ENSG00000069956	Fat	MAPK6	Group enriched	-
ENSG00000069956	Liver	MAPK6	Group enriched	Medium
ENSG00000069956	Small intestine	MAPK6	Group enriched	High
ENSG00000069966	Brain	GNB5	Tissue enriched	-
ENSG00000070010	Heart	UFD1L	Tissue enriched	-
ENSG00000070018	Brain	LRP6	Group enriched	-
ENSG00000070018	Colon	LRP6	Group enriched	Medium
ENSG00000070018	Liver	LRP6	Group enriched	Medium
ENSG00000070018	Placenta	LRP6	Group enriched	Medium
ENSG00000070018	Testis	LRP6	Group enriched	Medium
ENSG00000070018	Thyroid	LRP6	Group enriched	-
ENSG00000070018	Tonsil	LRP6	Group enriched	Low
ENSG00000070019	Duodenum	GUCY2C	Tissue enhanced	-
ENSG00000070019	Kidney	GUCY2C	Tissue enhanced	-
ENSG00000070031	Duodenum	SCT	Group enriched	Medium
ENSG00000070031	Small intestine	SCT	Group enriched	Medium
ENSG00000070159	Placenta	PTPN3	Tissue enhanced	Medium
ENSG00000070190	Smooth muscle	DAPP1	Tissue enhanced	Medium
ENSG00000070190	Spleen	DAPP1	Tissue enhanced	Medium
ENSG00000070214	Brain	SLC44A1	Group enriched	-
ENSG00000070214	Colon	SLC44A1	Group enriched	-
ENSG00000070214	Placenta	SLC44A1	Group enriched	-
ENSG00000070214	Rectum	SLC44A1	Group enriched	-
ENSG00000070214	Stomach	SLC44A1	Group enriched	-
ENSG00000070214	Thyroid	SLC44A1	Group enriched	-
ENSG00000070269	Colon	TMEM260	Tissue enhanced	Medium
ENSG00000070404	Fat	FSTL3	Group enriched	-
ENSG00000070404	Heart	FSTL3	Group enriched	-
ENSG00000070404	Lung	FSTL3	Group enriched	Low
ENSG00000070404	Placenta	FSTL3	Group enriched	High
ENSG00000070404	Testis	FSTL3	Group enriched	Medium
ENSG00000070413	Placenta	DGCR2	Tissue enhanced	Not detected
ENSG00000070413	Rectum	DGCR2	Tissue enhanced	Not detected
ENSG00000070476	Fat	ZXDC	Group enriched	-
ENSG00000070476	Thyroid	ZXDC	Group enriched	-
ENSG00000070526	Colon	ST6GALNAC1	Tissue enhanced	High
ENSG00000070526	Rectum	ST6GALNAC1	Tissue enhanced	High
ENSG00000070540	Placenta	WIPI1	Tissue enhanced	High
ENSG00000070601	Appendix	FRMPD1	Tissue enhanced	Medium
ENSG00000070601	Colon	FRMPD1	Tissue enhanced	High
ENSG00000070614	Heart	NDST1	Tissue enhanced	-
ENSG00000070669	Liver	ASNS	Group enriched	Not detected
ENSG00000070669	Lung	ASNS	Group enriched	Not detected
ENSG00000070669	Pancreas	ASNS	Group enriched	High
ENSG00000070669	Thyroid	ASNS	Group enriched	-
ENSG00000070731	Lung	ST6GALNAC2	Tissue enhanced	-
ENSG00000070748	Brain	CHAT	Group enriched	-
ENSG00000070748	Endometrium	CHAT	Group enriched	Not detected
ENSG00000070748	Fallopian tube	CHAT	Group enriched	Not detected
ENSG00000070748	Ovary	CHAT	Group enriched	Not detected
ENSG00000070748	Placenta	CHAT	Group enriched	Not detected
ENSG00000070759	Liver	TESK2	Tissue enhanced	Low
ENSG00000070778	Placenta	PTPN21	Tissue enhanced	Medium
ENSG00000070778	Thyroid	PTPN21	Tissue enhanced	-
ENSG00000070808	Brain	CAMK2A	Group enriched	-
ENSG00000070808	Smooth muscle	CAMK2A	Group enriched	Low
ENSG00000070915	Fat	SLC12A3	Group enriched	-
ENSG00000070915	Heart	SLC12A3	Group enriched	-
ENSG00000070915	Kidney	SLC12A3	Group enriched	Medium
ENSG00000070950	Appendix	RAD18	Group enriched	High
ENSG00000070950	Fat	RAD18	Group enriched	-
ENSG00000070950	Placenta	RAD18	Group enriched	Medium
ENSG00000070950	Small intestine	RAD18	Group enriched	Medium
ENSG00000070950	Stomach	RAD18	Group enriched	Medium
ENSG00000070950	Thyroid	RAD18	Group enriched	-
ENSG00000070950	Tonsil	RAD18	Group enriched	Medium
ENSG00000071073	Duodenum	MGAT4A	Tissue enhanced	Medium
ENSG00000071242	Brain	RPS6KA2	Tissue enriched	-
ENSG00000071243	Endometrium	ING3	Tissue enhanced	Low
ENSG00000071246	Fat	VASH1	Tissue enhanced	-
ENSG00000071462	Tonsil	WBSCR22	Tissue enhanced	Not detected
ENSG00000071539	Lung	TRIP13	Tissue enhanced	Not detected
ENSG00000071539	Testis	TRIP13	Tissue enhanced	High
ENSG00000071564	Ovary	TCF3	Tissue enhanced	Not detected
ENSG00000071889	Pancreas	FAM3A	Tissue enhanced	Medium
ENSG00000071889	Thyroid	FAM3A	Tissue enhanced	-
ENSG00000071894	Liver	CPSF1	Tissue enriched	-
ENSG00000071991	Colon	CDH19	Tissue enhanced	-
ENSG00000071994	Ovary	PDCD2	Tissue enhanced	-
ENSG00000072071	Brain	ADGRL1	Group enriched	-
ENSG00000072071	Thyroid	ADGRL1	Group enriched	-
ENSG00000072080	Kidney	SPP2	Group enriched	-
ENSG00000072080	Placenta	SPP2	Group enriched	-
ENSG00000072080	Spleen	SPP2	Group enriched	-
ENSG00000072134	Brain	EPN2	Group enriched	-
ENSG00000072134	Prostate	EPN2	Group enriched	Not detected
ENSG00000072135	Spleen	PTPN18	Tissue enriched	Medium
ENSG00000072182	Heart	ASIC4	Tissue enriched	-
ENSG00000072195	Colon	SPEG	Group enriched	Medium
ENSG00000072195	Heart	SPEG	Group enriched	-
ENSG00000072195	Ovary	SPEG	Group enriched	Medium
ENSG00000072195	Prostate	SPEG	Group enriched	Not detected
ENSG00000072195	Rectum	SPEG	Group enriched	Medium
ENSG00000072274	Esophagus	TFRC	Group enriched	Medium
ENSG00000072274	Gallbladder	TFRC	Group enriched	-
ENSG00000072274	Lung	TFRC	Group enriched	Medium
ENSG00000072274	Placenta	TFRC	Group enriched	High
ENSG00000072310	Pancreas	SREBF1	Tissue enhanced	Not detected
ENSG00000072310	Stomach	SREBF1	Tissue enhanced	Not detected
ENSG00000072422	Colon	RHOBTB1	Group enriched	High
ENSG00000072422	Duodenum	RHOBTB1	Group enriched	High
ENSG00000072422	Endometrium	RHOBTB1	Group enriched	High
ENSG00000072422	Fallopian tube	RHOBTB1	Group enriched	High
ENSG00000072422	Small intestine	RHOBTB1	Group enriched	High
ENSG00000072422	Smooth muscle	RHOBTB1	Group enriched	Medium
ENSG00000072422	Testis	RHOBTB1	Group enriched	High
ENSG00000072571	Liver	HMMR	Group enriched	Not detected
ENSG00000072571	Lung	HMMR	Group enriched	Not detected
ENSG00000072571	Prostate	HMMR	Group enriched	Not detected
ENSG00000072571	Stomach	HMMR	Group enriched	Low
ENSG00000072571	Testis	HMMR	Group enriched	High
ENSG00000072571	Tonsil	HMMR	Group enriched	Low
ENSG00000072609	Adrenal gland	CHFR	Tissue enriched	Medium
ENSG00000072657	Fat	TRHDE	Tissue enhanced	-
ENSG00000072694	Fat	FCGR2B	Group enriched	-
ENSG00000072694	Liver	FCGR2B	Group enriched	Not detected
ENSG00000072694	Placenta	FCGR2B	Group enriched	Medium
ENSG00000072694	Tonsil	FCGR2B	Group enriched	Medium
ENSG00000072736	Lymph node	NFATC3	Tissue enhanced	-
ENSG00000072832	Brain	CRMP1	Tissue enriched	-
ENSG00000072849	Endometrium	DERL2	Group enriched	Medium
ENSG00000072849	Esophagus	DERL2	Group enriched	Low
ENSG00000072849	Fat	DERL2	Group enriched	-
ENSG00000072849	Gallbladder	DERL2	Group enriched	-
ENSG00000072849	Testis	DERL2	Group enriched	Medium
ENSG00000072858	Adrenal gland	SIDT1	Tissue enhanced	Medium
ENSG00000072954	Fallopian tube	TMEM38A	Group enriched	Not detected
ENSG00000072954	Heart	TMEM38A	Group enriched	-
ENSG00000072954	Pancreas	TMEM38A	Group enriched	Not detected
ENSG00000072954	Small intestine	TMEM38A	Group enriched	Not detected
ENSG00000072954	Spleen	TMEM38A	Group enriched	Not detected
ENSG00000073008	Appendix	PVR	Tissue enhanced	Medium
ENSG00000073008	Thyroid	PVR	Tissue enhanced	-
ENSG00000073060	Adrenal gland	SCARB1	Group enriched	High
ENSG00000073060	Liver	SCARB1	Group enriched	Not detected
ENSG00000073060	Placenta	SCARB1	Group enriched	Medium
ENSG00000073067	Ovary	CYP2W1	Tissue enhanced	Not detected
ENSG00000073067	Pancreas	CYP2W1	Tissue enhanced	High
ENSG00000073146	Prostate	MOV10L1	Tissue enhanced	Not detected
ENSG00000073146	Urinary bladder	MOV10L1	Tissue enhanced	Not detected
ENSG00000073150	Endometrium	PANX2	Tissue enriched	Not detected
ENSG00000073282	Lung	TP63	Group enriched	Not detected
ENSG00000073282	Ovary	TP63	Group enriched	Not detected
ENSG00000073464	Brain	CLCN4	Tissue enhanced	-
ENSG00000073605	Small intestine	GSDMB	Tissue enhanced	Medium
ENSG00000073614	Colon	KDM5A	Group enriched	-
ENSG00000073614	Endometrium	KDM5A	Group enriched	-
ENSG00000073614	Esophagus	KDM5A	Group enriched	-
ENSG00000073614	Fallopian tube	KDM5A	Group enriched	-
ENSG00000073614	Lymph node	KDM5A	Group enriched	-
ENSG00000073614	Testis	KDM5A	Group enriched	-
ENSG00000073670	Brain	ADAM11	Group enriched	-
ENSG00000073670	Fallopian tube	ADAM11	Group enriched	Not detected
ENSG00000073711	Heart	PPP2R3A	Tissue enhanced	-
ENSG00000073734	Brain	ABCB11	Group enriched	-
ENSG00000073734	Liver	ABCB11	Group enriched	High
ENSG00000073734	Rectum	ABCB11	Group enriched	Not detected
ENSG00000073737	Colon	DHRS9	Group enriched	Medium
ENSG00000073737	Gallbladder	DHRS9	Group enriched	-
ENSG00000073737	Rectum	DHRS9	Group enriched	Low
ENSG00000073754	Fat	CD5L	Tissue enriched	-
ENSG00000073756	Heart	PTGS2	Group enriched	-
ENSG00000073756	Pancreas	PTGS2	Group enriched	Not detected
ENSG00000073756	Small intestine	PTGS2	Group enriched	Not detected
ENSG00000073849	Liver	ST6GAL1	Group enriched	Medium
ENSG00000073849	Lung	ST6GAL1	Group enriched	Low
ENSG00000073849	Prostate	ST6GAL1	Group enriched	High
ENSG00000073849	Stomach	ST6GAL1	Group enriched	Medium
ENSG00000073849	Tonsil	ST6GAL1	Group enriched	High
ENSG00000073849	Urinary bladder	ST6GAL1	Group enriched	Not detected
ENSG00000073861	Lymph node	TBX21	Tissue enhanced	Medium
ENSG00000073861	Spleen	TBX21	Tissue enhanced	Medium
ENSG00000074047	Brain	GLI2	Group enriched	-
ENSG00000074047	Gallbladder	GLI2	Group enriched	-
ENSG00000074047	Lung	GLI2	Group enriched	High
ENSG00000074047	Ovary	GLI2	Group enriched	High
ENSG00000074047	Smooth muscle	GLI2	Group enriched	High
ENSG00000074047	Stomach	GLI2	Group enriched	High
ENSG00000074047	Tonsil	GLI2	Group enriched	High
ENSG00000074211	Adrenal gland	PPP2R2C	Group enriched	Medium
ENSG00000074211	Salivary gland	PPP2R2C	Group enriched	Medium
ENSG00000074276	Duodenum	CDHR2	Group enriched	High
ENSG00000074276	Gallbladder	CDHR2	Group enriched	-
ENSG00000074276	Kidney	CDHR2	Group enriched	Medium
ENSG00000074276	Small intestine	CDHR2	Group enriched	High
ENSG00000074317	Brain	SNCB	Tissue enriched	-
ENSG00000074410	Colon	CA12	Group enriched	High
ENSG00000074410	Endometrium	CA12	Group enriched	Medium
ENSG00000074410	Kidney	CA12	Group enriched	High
ENSG00000074410	Ovary	CA12	Group enriched	Not detected
ENSG00000074410	Pancreas	CA12	Group enriched	High
ENSG00000074410	Rectum	CA12	Group enriched	High
ENSG00000074410	Urinary bladder	CA12	Group enriched	Medium
ENSG00000074590	Brain	NUAK1	Tissue enhanced	-
ENSG00000074803	Kidney	SLC12A1	Tissue enriched	High
ENSG00000074855	Fat	ANO8	Tissue enhanced	-
ENSG00000074935	Liver	TUBE1	Group enriched	Medium
ENSG00000074935	Testis	TUBE1	Group enriched	Medium
ENSG00000074935	Urinary bladder	TUBE1	Group enriched	Medium
ENSG00000075043	Brain	KCNQ2	Group enriched	-
ENSG00000075043	Lymph node	KCNQ2	Group enriched	Not detected
ENSG00000075043	Ovary	KCNQ2	Group enriched	Not detected
ENSG00000075131	Tonsil	TIPIN	Tissue enriched	Medium
ENSG00000075213	Thyroid	SEMA3A	Tissue enriched	-
ENSG00000075218	Lung	GTSE1	Group enriched	-
ENSG00000075218	Testis	GTSE1	Group enriched	-
ENSG00000075223	Prostate	SEMA3C	Tissue enriched	Not detected
ENSG00000075275	Fallopian tube	CELSR1	Tissue enhanced	-
ENSG00000075336	Heart	TIMM21	Tissue enriched	-
ENSG00000075340	Brain	ADD2	Tissue enriched	-
ENSG00000075399	Brain	VPS9D1	Tissue enhanced	-
ENSG00000075399	Pancreas	VPS9D1	Tissue enhanced	Low
ENSG00000075461	Brain	CACNG4	Tissue enriched	-
ENSG00000075568	Colon	TMEM131	Tissue enhanced	Medium
ENSG00000075643	Heart	MOCOS	Tissue enhanced	-
ENSG00000075673	Brain	ATP12A	Group enriched	-
ENSG00000075673	Esophagus	ATP12A	Group enriched	Low
ENSG00000075673	Kidney	ATP12A	Group enriched	Medium
ENSG00000075673	Tonsil	ATP12A	Group enriched	Medium
ENSG00000075673	Urinary bladder	ATP12A	Group enriched	Not detected
ENSG00000075702	Testis	WDR62	Tissue enhanced	High
ENSG00000075884	Lymph node	ARHGAP15	Tissue enhanced	-
ENSG00000075886	Testis	TUBA3D	Tissue enriched	-
ENSG00000075891	Salivary gland	PAX2	Tissue enriched	Not detected
ENSG00000075975	Duodenum	MKRN2	Group enriched	Medium
ENSG00000075975	Esophagus	MKRN2	Group enriched	Medium
ENSG00000075975	Smooth muscle	MKRN2	Group enriched	Low
ENSG00000076067	Placenta	RBMS2	Tissue enhanced	Medium
ENSG00000076108	Thyroid	BAZ2A	Tissue enhanced	-
ENSG00000076258	Kidney	FMO4	Group enriched	High
ENSG00000076258	Liver	FMO4	Group enriched	Low
ENSG00000076321	Lymph node	KLHL20	Tissue enhanced	Low
ENSG00000076351	Small intestine	SLC46A1	Tissue enriched	Low
ENSG00000076382	Rectum	SPAG5	Tissue enhanced	Medium
ENSG00000076382	Stomach	SPAG5	Tissue enhanced	Medium
ENSG00000076382	Testis	SPAG5	Tissue enhanced	High
ENSG00000076555	Fat	ACACB	Group enriched	-
ENSG00000076555	Liver	ACACB	Group enriched	Medium
ENSG00000076604	Fat	TRAF4	Tissue enhanced	-
ENSG00000076604	Liver	TRAF4	Tissue enhanced	Medium
ENSG00000076716	Pancreas	GPC4	Tissue enriched	High
ENSG00000076770	Placenta	MBNL3	Group enriched	High
ENSG00000076770	Testis	MBNL3	Group enriched	Low
ENSG00000076770	Urinary bladder	MBNL3	Group enriched	Not detected
ENSG00000076864	Adrenal gland	RAP1GAP	Group enriched	High
ENSG00000076864	Brain	RAP1GAP	Group enriched	-
ENSG00000076864	Kidney	RAP1GAP	Group enriched	Medium
ENSG00000076864	Pancreas	RAP1GAP	Group enriched	High
ENSG00000076864	Salivary gland	RAP1GAP	Group enriched	Medium
ENSG00000076864	Thyroid	RAP1GAP	Group enriched	-
ENSG00000076984	Spleen	MAP2K7	Tissue enriched	Medium
ENSG00000077044	Adrenal gland	DGKD	Tissue enhanced	High
ENSG00000077044	Ovary	DGKD	Tissue enhanced	Medium
ENSG00000077044	Stomach	DGKD	Tissue enhanced	Medium
ENSG00000077063	Appendix	CTTNBP2	Tissue enhanced	Medium
ENSG00000077063	Brain	CTTNBP2	Tissue enhanced	-
ENSG00000077080	Brain	ACTL6B	Group enriched	-
ENSG00000077080	Placenta	ACTL6B	Group enriched	-
ENSG00000077080	Testis	ACTL6B	Group enriched	-
ENSG00000077152	Lung	UBE2T	Tissue enhanced	-
ENSG00000077254	Colon	USP33	Tissue enriched	High
ENSG00000077274	Placenta	CAPN6	Tissue enriched	-
ENSG00000077279	Brain	DCX	Tissue enriched	-
ENSG00000077327	Fallopian tube	SPAG6	Tissue enriched	High
ENSG00000077420	Tonsil	APBB1IP	Tissue enhanced	High
ENSG00000077458	Ovary	FAM76B	Tissue enhanced	Not detected
ENSG00000077463	Esophagus	SIRT6	Tissue enhanced	High
ENSG00000077522	Heart	ACTN2	Tissue enriched	-
ENSG00000077585	Fat	GPR137B	Tissue enhanced	-
ENSG00000077616	Fallopian tube	NAALAD2	Group enriched	Not detected
ENSG00000077616	Placenta	NAALAD2	Group enriched	Medium
ENSG00000077616	Prostate	NAALAD2	Group enriched	Not detected
ENSG00000077616	Testis	NAALAD2	Group enriched	Medium
ENSG00000077800	Testis	FKBP6	Tissue enriched	High
ENSG00000077935	Prostate	SMC1B	Group enriched	Not detected
ENSG00000077935	Testis	SMC1B	Group enriched	High
ENSG00000077943	Prostate	ITGA8	Tissue enhanced	Not detected
ENSG00000078018	Brain	MAP2	Tissue enriched	-
ENSG00000078043	Heart	PIAS2	Tissue enriched	-
ENSG00000078053	Brain	AMPH	Group enriched	-
ENSG00000078053	Esophagus	AMPH	Group enriched	Not detected
ENSG00000078081	Adrenal gland	LAMP3	Tissue enhanced	Not detected
ENSG00000078081	Liver	LAMP3	Tissue enhanced	Not detected
ENSG00000078098	Ovary	FAP	Tissue enhanced	Not detected
ENSG00000078098	Smooth muscle	FAP	Tissue enhanced	High
ENSG00000078114	Heart	NEBL	Tissue enriched	-
ENSG00000078246	Gallbladder	TULP3	Tissue enhanced	-
ENSG00000078295	Brain	ADCY2	Tissue enriched	-
ENSG00000078403	Testis	MLLT10	Group enriched	High
ENSG00000078403	Thyroid	MLLT10	Group enriched	-
ENSG00000078487	Spleen	ZCWPW1	Group enriched	-
ENSG00000078487	Testis	ZCWPW1	Group enriched	-
ENSG00000078549	Brain	ADCYAP1R1	Tissue enriched	-
ENSG00000078618	Ovary	NRD1	Tissue enriched	-
ENSG00000078687	Brain	TNRC6C	Tissue enhanced	-
ENSG00000078699	Esophagus	CBFA2T2	Tissue enhanced	Medium
ENSG00000078725	Brain	BRINP1	Group enriched	-
ENSG00000078725	Heart	BRINP1	Group enriched	-
ENSG00000078725	Placenta	BRINP1	Group enriched	Not detected
ENSG00000078725	Smooth muscle	BRINP1	Group enriched	Not detected
ENSG00000078725	Testis	BRINP1	Group enriched	Not detected
ENSG00000078804	Tonsil	TP53INP2	Tissue enriched	-
ENSG00000078814	Heart	MYH7B	Tissue enhanced	-
ENSG00000078898	Salivary gland	BPIFB2	Tissue enriched	Medium
ENSG00000078900	Fallopian tube	TP73	Group enriched	Medium
ENSG00000078900	Ovary	TP73	Group enriched	Not detected
ENSG00000078900	Tonsil	TP73	Group enriched	Low
ENSG00000078967	Stomach	UBE2D4	Tissue enhanced	Low
ENSG00000078967	Tonsil	UBE2D4	Tissue enhanced	Low
ENSG00000079101	Colon	CLUL1	Group enriched	Not detected
ENSG00000079101	Endometrium	CLUL1	Group enriched	Not detected
ENSG00000079101	Prostate	CLUL1	Group enriched	Not detected
ENSG00000079101	Smooth muscle	CLUL1	Group enriched	Not detected
ENSG00000079112	Colon	CDH17	Group enriched	High
ENSG00000079112	Duodenum	CDH17	Group enriched	High
ENSG00000079112	Rectum	CDH17	Group enriched	High
ENSG00000079112	Small intestine	CDH17	Group enriched	High
ENSG00000079156	Brain	OSBPL6	Tissue enhanced	-
ENSG00000079215	Brain	SLC1A3	Tissue enriched	-
ENSG00000079263	Kidney	SP140	Group enriched	Not detected
ENSG00000079263	Liver	SP140	Group enriched	Not detected
ENSG00000079263	Lymph node	SP140	Group enriched	Medium
ENSG00000079263	Small intestine	SP140	Group enriched	Not detected
ENSG00000079263	Spleen	SP140	Group enriched	Medium
ENSG00000079263	Tonsil	SP140	Group enriched	High
ENSG00000079313	Adrenal gland	REXO1	Group enriched	Medium
ENSG00000079313	Lung	REXO1	Group enriched	High
ENSG00000079313	Ovary	REXO1	Group enriched	Low
ENSG00000079313	Spleen	REXO1	Group enriched	Medium
ENSG00000079313	Testis	REXO1	Group enriched	Medium
ENSG00000079313	Tonsil	REXO1	Group enriched	Medium
ENSG00000079335	Prostate	CDC14A	Tissue enhanced	Not detected
ENSG00000079335	Salivary gland	CDC14A	Tissue enhanced	Low
ENSG00000079335	Thyroid	CDC14A	Tissue enhanced	-
ENSG00000079337	Rectum	RAPGEF3	Tissue enriched	Medium
ENSG00000079385	Appendix	CEACAM1	Group enriched	Low
ENSG00000079385	Placenta	CEACAM1	Group enriched	Not detected
ENSG00000079385	Smooth muscle	CEACAM1	Group enriched	Not detected
ENSG00000079387	Heart	SENP1	Tissue enhanced	-
ENSG00000079435	Fat	LIPE	Tissue enriched	-
ENSG00000079616	Testis	KIF22	Tissue enhanced	Medium
ENSG00000079689	Colon	SCGN	Group enriched	Medium
ENSG00000079689	Duodenum	SCGN	Group enriched	Medium
ENSG00000079689	Pancreas	SCGN	Group enriched	High
ENSG00000079689	Rectum	SCGN	Group enriched	Medium
ENSG00000079689	Small intestine	SCGN	Group enriched	Medium
ENSG00000079689	Stomach	SCGN	Group enriched	Medium
ENSG00000079841	Brain	RIMS1	Tissue enhanced	-
ENSG00000079974	Fallopian tube	RABL2B	Tissue enriched	Medium
ENSG00000080007	Testis	DDX43	Tissue enriched	High
ENSG00000080031	Duodenum	PTPRH	Group enriched	-
ENSG00000080031	Rectum	PTPRH	Group enriched	-
ENSG00000080031	Small intestine	PTPRH	Group enriched	-
ENSG00000080031	Spleen	PTPRH	Group enriched	-
ENSG00000080031	Thyroid	PTPRH	Group enriched	-
ENSG00000080189	Placenta	SLC35C2	Group enriched	High
ENSG00000080189	Salivary gland	SLC35C2	Group enriched	High
ENSG00000080298	Brain	RFX3	Group enriched	-
ENSG00000080298	Fallopian tube	RFX3	Group enriched	High
ENSG00000080298	Fat	RFX3	Group enriched	-
ENSG00000080298	Lung	RFX3	Group enriched	Not detected
ENSG00000080298	Prostate	RFX3	Group enriched	Medium
ENSG00000080298	Small intestine	RFX3	Group enriched	Medium
ENSG00000080298	Stomach	RFX3	Group enriched	Medium
ENSG00000080493	Brain	SLC4A4	Group enriched	-
ENSG00000080493	Kidney	SLC4A4	Group enriched	High
ENSG00000080546	Testis	SESN1	Tissue enriched	-
ENSG00000080572	Fallopian tube	PIH1D3	Group enriched	Medium
ENSG00000080572	Spleen	PIH1D3	Group enriched	Not detected
ENSG00000080572	Testis	PIH1D3	Group enriched	High
ENSG00000080572	Thyroid	PIH1D3	Group enriched	-
ENSG00000080573	Kidney	COL5A3	Group enriched	Medium
ENSG00000080573	Smooth muscle	COL5A3	Group enriched	Low
ENSG00000080573	Urinary bladder	COL5A3	Group enriched	Low
ENSG00000080709	Colon	KCNN2	Tissue enhanced	-
ENSG00000080822	Brain	CLDND1	Group enriched	-
ENSG00000080822	Lung	CLDND1	Group enriched	Low
ENSG00000080822	Urinary bladder	CLDND1	Group enriched	Medium
ENSG00000080854	Brain	IGSF9B	Group enriched	-
ENSG00000080854	Duodenum	IGSF9B	Group enriched	-
ENSG00000080854	Gallbladder	IGSF9B	Group enriched	-
ENSG00000080854	Lymph node	IGSF9B	Group enriched	-
ENSG00000080854	Rectum	IGSF9B	Group enriched	-
ENSG00000080854	Testis	IGSF9B	Group enriched	-
ENSG00000080910	Fat	CFHR2	Tissue enhanced	-
ENSG00000080986	Fallopian tube	NDC80	Tissue enhanced	-
ENSG00000080986	Fat	NDC80	Tissue enhanced	-
ENSG00000081051	Endometrium	AFP	Group enriched	Not detected
ENSG00000081051	Fallopian tube	AFP	Group enriched	Not detected
ENSG00000081051	Liver	AFP	Group enriched	Low
ENSG00000081051	Lung	AFP	Group enriched	Not detected
ENSG00000081051	Placenta	AFP	Group enriched	Medium
ENSG00000081051	Stomach	AFP	Group enriched	Not detected
ENSG00000081052	Kidney	COL4A4	Tissue enriched	-
ENSG00000081059	Endometrium	TCF7	Tissue enhanced	Low
ENSG00000081059	Esophagus	TCF7	Tissue enhanced	Not detected
ENSG00000081059	Lymph node	TCF7	Tissue enhanced	High
ENSG00000081087	Adrenal gland	OSTM1	Group enriched	High
ENSG00000081087	Esophagus	OSTM1	Group enriched	Low
ENSG00000081087	Fat	OSTM1	Group enriched	-
ENSG00000081087	Lung	OSTM1	Group enriched	High
ENSG00000081087	Placenta	OSTM1	Group enriched	Medium
ENSG00000081087	Thyroid	OSTM1	Group enriched	-
ENSG00000081087	Tonsil	OSTM1	Group enriched	Low
ENSG00000081181	Thyroid	ARG2	Tissue enriched	-
ENSG00000081189	Appendix	MEF2C	Group enriched	High
ENSG00000081189	Lymph node	MEF2C	Group enriched	High
ENSG00000081189	Tonsil	MEF2C	Group enriched	High
ENSG00000081320	Duodenum	STK17B	Tissue enriched	Medium
ENSG00000081479	Kidney	LRP2	Tissue enriched	High
ENSG00000081692	Brain	JMJD4	Group enriched	-
ENSG00000081692	Duodenum	JMJD4	Group enriched	Medium
ENSG00000081692	Liver	JMJD4	Group enriched	Medium
ENSG00000081692	Pancreas	JMJD4	Group enriched	High
ENSG00000081692	Rectum	JMJD4	Group enriched	High
ENSG00000081692	Salivary gland	JMJD4	Group enriched	High
ENSG00000081692	Testis	JMJD4	Group enriched	High
ENSG00000081721	Stomach	DUSP12	Tissue enriched	-
ENSG00000081760	Salivary gland	AACS	Tissue enhanced	High
ENSG00000081803	Stomach	CADPS2	Tissue enriched	-
ENSG00000081818	Thyroid	PCDHB4	Tissue enriched	-
ENSG00000081853	Rectum	PCDHGA2	Tissue enhanced	Low
ENSG00000081913	Brain	PHLPP1	Group enriched	-
ENSG00000081913	Heart	PHLPP1	Group enriched	-
ENSG00000082014	Brain	SMARCD3	Tissue enhanced	-
ENSG00000082014	Endometrium	SMARCD3	Tissue enhanced	Medium
ENSG00000082146	Brain	STRADB	Group enriched	-
ENSG00000082146	Duodenum	STRADB	Group enriched	Low
ENSG00000082146	Heart	STRADB	Group enriched	-
ENSG00000082146	Liver	STRADB	Group enriched	Medium
ENSG00000082146	Placenta	STRADB	Group enriched	Not detected
ENSG00000082146	Testis	STRADB	Group enriched	Low
ENSG00000082146	Thyroid	STRADB	Group enriched	-
ENSG00000082175	Endometrium	PGR	Group enriched	High
ENSG00000082175	Fallopian tube	PGR	Group enriched	High
ENSG00000082175	Smooth muscle	PGR	Group enriched	High
ENSG00000082196	Esophagus	C1QTNF3	Tissue enriched	Not detected
ENSG00000082269	Lymph node	FAM135A	Tissue enriched	Medium
ENSG00000082512	Spleen	TRAF5	Tissue enhanced	High
ENSG00000082996	Tonsil	RNF13	Tissue enriched	High
ENSG00000083067	Duodenum	TRPM3	Tissue enhanced	-
ENSG00000083067	Small intestine	TRPM3	Tissue enhanced	-
ENSG00000083093	Lung	PALB2	Group enriched	High
ENSG00000083093	Small intestine	PALB2	Group enriched	High
ENSG00000083097	Prostate	DOPEY1	Tissue enhanced	Low
ENSG00000083099	Thyroid	LYRM2	Tissue enriched	-
ENSG00000083290	Adrenal gland	ULK2	Group enriched	Low
ENSG00000083290	Appendix	ULK2	Group enriched	Medium
ENSG00000083290	Brain	ULK2	Group enriched	-
ENSG00000083290	Fallopian tube	ULK2	Group enriched	Medium
ENSG00000083290	Lung	ULK2	Group enriched	Medium
ENSG00000083307	Appendix	GRHL2	Tissue enhanced	Medium
ENSG00000083457	Adrenal gland	ITGAE	Group enriched	Low
ENSG00000083457	Liver	ITGAE	Group enriched	Low
ENSG00000083457	Lung	ITGAE	Group enriched	Medium
ENSG00000083457	Rectum	ITGAE	Group enriched	Medium
ENSG00000083457	Small intestine	ITGAE	Group enriched	High
ENSG00000083720	Brain	OXCT1	Group enriched	-
ENSG00000083720	Heart	OXCT1	Group enriched	-
ENSG00000083720	Kidney	OXCT1	Group enriched	High
ENSG00000083720	Thyroid	OXCT1	Group enriched	-
ENSG00000083807	Liver	SLC27A5	Tissue enriched	High
ENSG00000083838	Tonsil	ZNF446	Tissue enhanced	-
ENSG00000083844	Colon	ZNF264	Group enriched	Not detected
ENSG00000083844	Fallopian tube	ZNF264	Group enriched	Not detected
ENSG00000083844	Lung	ZNF264	Group enriched	Not detected
ENSG00000083844	Tonsil	ZNF264	Group enriched	Not detected
ENSG00000084090	Testis	STARD7	Tissue enhanced	Medium
ENSG00000084093	Thyroid	REST	Tissue enriched	-
ENSG00000084110	Liver	HAL	Group enriched	High
ENSG00000084110	Ovary	HAL	Group enriched	Not detected
ENSG00000084112	Heart	SSH1	Tissue enhanced	-
ENSG00000084234	Brain	APLP2	Group enriched	-
ENSG00000084234	Heart	APLP2	Group enriched	-
ENSG00000084234	Lung	APLP2	Group enriched	High
ENSG00000084234	Prostate	APLP2	Group enriched	High
ENSG00000084234	Thyroid	APLP2	Group enriched	-
ENSG00000084444	Brain	FAM234B	Group enriched	-
ENSG00000084444	Salivary gland	FAM234B	Group enriched	Not detected
ENSG00000084444	Spleen	FAM234B	Group enriched	Not detected
ENSG00000084636	Smooth muscle	COL16A1	Tissue enhanced	-
ENSG00000084636	Stomach	COL16A1	Tissue enhanced	-
ENSG00000084674	Fat	APOB	Tissue enriched	-
ENSG00000084710	Brain	EFR3B	Group enriched	-
ENSG00000084710	Heart	EFR3B	Group enriched	-
ENSG00000084710	Rectum	EFR3B	Group enriched	-
ENSG00000084731	Liver	KIF3C	Tissue enriched	-
ENSG00000084734	Liver	GCKR	Tissue enriched	High
ENSG00000085185	Smooth muscle	BCORL1	Tissue enhanced	-
ENSG00000085265	Appendix	FCN1	Group enriched	Not detected
ENSG00000085265	Fat	FCN1	Group enriched	-
ENSG00000085265	Spleen	FCN1	Group enriched	Medium
ENSG00000085265	Urinary bladder	FCN1	Group enriched	Not detected
ENSG00000085274	Lung	MYNN	Group enriched	High
ENSG00000085274	Small intestine	MYNN	Group enriched	High
ENSG00000085274	Smooth muscle	MYNN	Group enriched	Low
ENSG00000085276	Fallopian tube	MECOM	Tissue enhanced	High
ENSG00000085433	Brain	WDR47	Tissue enriched	-
ENSG00000085465	Fallopian tube	OVGP1	Tissue enriched	High
ENSG00000085514	Appendix	PILRA	Tissue enhanced	High
ENSG00000085514	Testis	PILRA	Tissue enhanced	Low
ENSG00000085552	Fallopian tube	IGSF9	Tissue enhanced	-
ENSG00000085563	Adrenal gland	ABCB1	Group enriched	High
ENSG00000085563	Kidney	ABCB1	Group enriched	Low
ENSG00000085563	Liver	ABCB1	Group enriched	Medium
ENSG00000085563	Small intestine	ABCB1	Group enriched	Low
ENSG00000085644	Brain	ZNF213	Group enriched	-
ENSG00000085644	Endometrium	ZNF213	Group enriched	Low
ENSG00000085644	Fallopian tube	ZNF213	Group enriched	Medium
ENSG00000085644	Fat	ZNF213	Group enriched	-
ENSG00000085644	Ovary	ZNF213	Group enriched	Medium
ENSG00000085644	Placenta	ZNF213	Group enriched	High
ENSG00000085644	Small intestine	ZNF213	Group enriched	Low
ENSG00000085662	Adrenal gland	AKR1B1	Tissue enriched	High
ENSG00000085721	Gallbladder	RRN3	Group enriched	-
ENSG00000085721	Smooth muscle	RRN3	Group enriched	Medium
ENSG00000085741	Adrenal gland	WNT11	Group enriched	-
ENSG00000085741	Appendix	WNT11	Group enriched	-
ENSG00000085741	Fat	WNT11	Group enriched	-
ENSG00000085741	Lung	WNT11	Group enriched	-
ENSG00000085840	Colon	ORC1	Group enriched	Medium
ENSG00000085840	Endometrium	ORC1	Group enriched	Not detected
ENSG00000085840	Heart	ORC1	Group enriched	-
ENSG00000085840	Lung	ORC1	Group enriched	Low
ENSG00000085840	Tonsil	ORC1	Group enriched	Medium
ENSG00000085840	Urinary bladder	ORC1	Group enriched	Low
ENSG00000086015	Small intestine	MAST2	Tissue enhanced	Medium
ENSG00000086062	Salivary gland	B4GALT1	Group enriched	Medium
ENSG00000086062	Thyroid	B4GALT1	Group enriched	-
ENSG00000086232	Brain	EIF2AK1	Group enriched	-
ENSG00000086232	Duodenum	EIF2AK1	Group enriched	Medium
ENSG00000086232	Fallopian tube	EIF2AK1	Group enriched	Medium
ENSG00000086232	Lung	EIF2AK1	Group enriched	Low
ENSG00000086232	Ovary	EIF2AK1	Group enriched	Medium
ENSG00000086232	Small intestine	EIF2AK1	Group enriched	Medium
ENSG00000086232	Testis	EIF2AK1	Group enriched	Medium
ENSG00000086288	Fat	NME8	Group enriched	-
ENSG00000086288	Spleen	NME8	Group enriched	Not detected
ENSG00000086289	Prostate	EPDR1	Tissue enhanced	High
ENSG00000086300	Fat	SNX10	Tissue enhanced	-
ENSG00000086475	Colon	SEPHS1	Tissue enriched	High
ENSG00000086548	Ovary	CEACAM6	Group enriched	Not detected
ENSG00000086548	Prostate	CEACAM6	Group enriched	Not detected
ENSG00000086548	Spleen	CEACAM6	Group enriched	Low
ENSG00000086548	Thyroid	CEACAM6	Group enriched	-
ENSG00000086570	Heart	FAT2	Tissue enhanced	-
ENSG00000086619	Liver	ERO1B	Group enriched	Medium
ENSG00000086619	Pancreas	ERO1B	Group enriched	High
ENSG00000086619	Stomach	ERO1B	Group enriched	High
ENSG00000086619	Thyroid	ERO1B	Group enriched	-
ENSG00000086696	Duodenum	HSD17B2	Group enriched	High
ENSG00000086696	Liver	HSD17B2	Group enriched	Low
ENSG00000086696	Pancreas	HSD17B2	Group enriched	Not detected
ENSG00000086696	Placenta	HSD17B2	Group enriched	Not detected
ENSG00000086696	Small intestine	HSD17B2	Group enriched	High
ENSG00000086696	Urinary bladder	HSD17B2	Group enriched	Low
ENSG00000086717	Smooth muscle	PPEF1	Tissue enhanced	-
ENSG00000086730	Lymph node	LAT2	Group enriched	High
ENSG00000086730	Tonsil	LAT2	Group enriched	High
ENSG00000086967	Liver	MYBPC2	Tissue enriched	Not detected
ENSG00000087076	Kidney	HSD17B14	Group enriched	Medium
ENSG00000087076	Liver	HSD17B14	Group enriched	Low
ENSG00000087076	Pancreas	HSD17B14	Group enriched	Medium
ENSG00000087085	Lymph node	ACHE	Tissue enhanced	-
ENSG00000087085	Rectum	ACHE	Tissue enhanced	-
ENSG00000087116	Adrenal gland	ADAMTS2	Group enriched	Medium
ENSG00000087116	Heart	ADAMTS2	Group enriched	-
ENSG00000087116	Ovary	ADAMTS2	Group enriched	Medium
ENSG00000087116	Thyroid	ADAMTS2	Group enriched	-
ENSG00000087128	Tonsil	TMPRSS11E	Tissue enriched	Not detected
ENSG00000087152	Fallopian tube	ATXN7L3	Group enriched	High
ENSG00000087152	Lung	ATXN7L3	Group enriched	High
ENSG00000087157	Thyroid	PGS1	Tissue enhanced	-
ENSG00000087237	Fat	CETP	Tissue enriched	-
ENSG00000087250	Brain	MT3	Tissue enriched	-
ENSG00000087258	Brain	GNAO1	Tissue enriched	-
ENSG00000087266	Tonsil	SH3BP2	Tissue enhanced	Medium
ENSG00000087301	Colon	TXNDC16	Tissue enriched	High
ENSG00000087338	Testis	GMCL1	Tissue enriched	Medium
ENSG00000087448	Adrenal gland	KLHL42	Group enriched	Not detected
ENSG00000087448	Lung	KLHL42	Group enriched	Low
ENSG00000087448	Small intestine	KLHL42	Group enriched	Not detected
ENSG00000087448	Spleen	KLHL42	Group enriched	Not detected
ENSG00000087494	Lung	PTHLH	Tissue enriched	Not detected
ENSG00000087495	Colon	PHACTR3	Tissue enhanced	-
ENSG00000087495	Lymph node	PHACTR3	Tissue enhanced	-
ENSG00000087510	Lung	TFAP2C	Group enriched	Not detected
ENSG00000087510	Ovary	TFAP2C	Group enriched	Not detected
ENSG00000087510	Placenta	TFAP2C	Group enriched	Medium
ENSG00000087510	Salivary gland	TFAP2C	Group enriched	Low
ENSG00000087510	Smooth muscle	TFAP2C	Group enriched	Not detected
ENSG00000087510	Spleen	TFAP2C	Group enriched	Not detected
ENSG00000087586	Small intestine	AURKA	Tissue enriched	Not detected
ENSG00000087589	Spleen	CASS4	Tissue enriched	Not detected
ENSG00000087903	Tonsil	RFX2	Group enriched	Not detected
ENSG00000087903	Urinary bladder	RFX2	Group enriched	Not detected
ENSG00000087995	Duodenum	METTL2A	Group enriched	-
ENSG00000087995	Placenta	METTL2A	Group enriched	-
ENSG00000087995	Small intestine	METTL2A	Group enriched	-
ENSG00000087995	Tonsil	METTL2A	Group enriched	-
ENSG00000088002	Duodenum	SULT2B1	Group enriched	Medium
ENSG00000088002	Liver	SULT2B1	Group enriched	Not detected
ENSG00000088002	Placenta	SULT2B1	Group enriched	Medium
ENSG00000088002	Prostate	SULT2B1	Group enriched	Medium
ENSG00000088002	Small intestine	SULT2B1	Group enriched	Medium
ENSG00000088002	Tonsil	SULT2B1	Group enriched	Medium
ENSG00000088035	Colon	ALG6	Tissue enhanced	-
ENSG00000088035	Placenta	ALG6	Tissue enhanced	-
ENSG00000088053	Spleen	GP6	Tissue enriched	Not detected
ENSG00000088179	Endometrium	PTPN4	Tissue enhanced	-
ENSG00000088179	Gallbladder	PTPN4	Tissue enhanced	-
ENSG00000088179	Smooth muscle	PTPN4	Tissue enhanced	-
ENSG00000088280	Placenta	ASAP3	Tissue enhanced	Not detected
ENSG00000088320	Fallopian tube	REM1	Tissue enhanced	High
ENSG00000088325	Colon	TPX2	Group enriched	Medium
ENSG00000088325	Lung	TPX2	Group enriched	Medium
ENSG00000088325	Testis	TPX2	Group enriched	High
ENSG00000088325	Tonsil	TPX2	Group enriched	-
ENSG00000088386	Duodenum	SLC15A1	Group enriched	Medium
ENSG00000088386	Small intestine	SLC15A1	Group enriched	Medium
ENSG00000088448	Placenta	ANKRD10	Tissue enhanced	Medium
ENSG00000088451	Liver	TGDS	Tissue enriched	Low
ENSG00000088538	Brain	DOCK3	Group enriched	-
ENSG00000088538	Colon	DOCK3	Group enriched	Not detected
ENSG00000088538	Endometrium	DOCK3	Group enriched	Not detected
ENSG00000088538	Gallbladder	DOCK3	Group enriched	-
ENSG00000088538	Pancreas	DOCK3	Group enriched	Not detected
ENSG00000088538	Testis	DOCK3	Group enriched	Low
ENSG00000088543	Brain	C3orf18	Tissue enriched	-
ENSG00000088726	Spleen	TMEM40	Tissue enhanced	Not detected
ENSG00000088727	Fallopian tube	KIF9	Group enriched	Medium
ENSG00000088727	Ovary	KIF9	Group enriched	Medium
ENSG00000088727	Placenta	KIF9	Group enriched	Medium
ENSG00000088727	Spleen	KIF9	Group enriched	Medium
ENSG00000088727	Urinary bladder	KIF9	Group enriched	Medium
ENSG00000088756	Placenta	ARHGAP28	Tissue enhanced	Not detected
ENSG00000088756	Testis	ARHGAP28	Tissue enhanced	High
ENSG00000088808	Brain	PPP1R13B	Tissue enhanced	-
ENSG00000088812	Fat	ATRN	Group enriched	-
ENSG00000088812	Thyroid	ATRN	Group enriched	-
ENSG00000088826	Colon	SMOX	Group enriched	Medium
ENSG00000088826	Lung	SMOX	Group enriched	Medium
ENSG00000088826	Placenta	SMOX	Group enriched	Medium
ENSG00000088826	Prostate	SMOX	Group enriched	Medium
ENSG00000088826	Small intestine	SMOX	Group enriched	Medium
ENSG00000088826	Thyroid	SMOX	Group enriched	-
ENSG00000088826	Tonsil	SMOX	Group enriched	Medium
ENSG00000088836	Kidney	SLC4A11	Tissue enhanced	Medium
ENSG00000088836	Lung	SLC4A11	Tissue enhanced	Medium
ENSG00000088836	Salivary gland	SLC4A11	Tissue enhanced	Low
ENSG00000088854	Lung	C20orf194	Tissue enhanced	Not detected
ENSG00000088899	Brain	RP5-1187M17.10	Group enriched	-
ENSG00000088899	Fallopian tube	RP5-1187M17.10	Group enriched	Medium
ENSG00000088899	Kidney	RP5-1187M17.10	Group enriched	High
ENSG00000088899	Salivary gland	RP5-1187M17.10	Group enriched	Medium
ENSG00000088926	Adrenal gland	F11	Group enriched	-
ENSG00000088926	Fat	F11	Group enriched	-
ENSG00000088926	Liver	F11	Group enriched	-
ENSG00000088970	Fallopian tube	KIZ	Group enriched	-
ENSG00000088970	Fat	KIZ	Group enriched	-
ENSG00000088992	Salivary gland	TESC	Tissue enriched	High
ENSG00000089012	Lymph node	SIRPG	Group enriched	-
ENSG00000089012	Tonsil	SIRPG	Group enriched	-
ENSG00000089041	Brain	P2RX7	Tissue enriched	-
ENSG00000089048	Pancreas	ESF1	Tissue enriched	High
ENSG00000089057	Rectum	SLC23A2	Tissue enhanced	Medium
ENSG00000089091	Fallopian tube	DZANK1	Group enriched	Medium
ENSG00000089091	Thyroid	DZANK1	Group enriched	-
ENSG00000089094	Liver	KDM2B	Tissue enriched	-
ENSG00000089101	Fallopian tube	CFAP61	Tissue enhanced	-
ENSG00000089123	Appendix	TASP1	Group enriched	Low
ENSG00000089123	Pancreas	TASP1	Group enriched	Low
ENSG00000089123	Stomach	TASP1	Group enriched	Medium
ENSG00000089123	Urinary bladder	TASP1	Group enriched	Medium
ENSG00000089127	Appendix	OAS1	Group enriched	High
ENSG00000089127	Colon	OAS1	Group enriched	High
ENSG00000089127	Fat	OAS1	Group enriched	-
ENSG00000089127	Liver	OAS1	Group enriched	High
ENSG00000089127	Pancreas	OAS1	Group enriched	High
ENSG00000089127	Prostate	OAS1	Group enriched	Medium
ENSG00000089127	Small intestine	OAS1	Group enriched	High
ENSG00000089169	Brain	RPH3A	Tissue enriched	-
ENSG00000089177	Pancreas	KIF16B	Tissue enhanced	High
ENSG00000089199	Adrenal gland	CHGB	Tissue enriched	High
ENSG00000089250	Brain	NOS1	Group enriched	-
ENSG00000089250	Gallbladder	NOS1	Group enriched	-
ENSG00000089250	Liver	NOS1	Group enriched	Not detected
ENSG00000089250	Rectum	NOS1	Group enriched	Not detected
ENSG00000089250	Salivary gland	NOS1	Group enriched	Not detected
ENSG00000089356	Colon	FXYD3	Group enriched	High
ENSG00000089356	Rectum	FXYD3	Group enriched	High
ENSG00000089356	Salivary gland	FXYD3	Group enriched	Medium
ENSG00000089472	Duodenum	HEPH	Group enriched	Medium
ENSG00000089472	Small intestine	HEPH	Group enriched	Medium
ENSG00000089639	Lymph node	GMIP	Tissue enhanced	High
ENSG00000089685	Testis	BIRC5	Tissue enriched	High
ENSG00000089693	Brain	MLF2	Group enriched	-
ENSG00000089693	Endometrium	MLF2	Group enriched	High
ENSG00000089693	Fallopian tube	MLF2	Group enriched	High
ENSG00000089693	Fat	MLF2	Group enriched	-
ENSG00000089693	Heart	MLF2	Group enriched	-
ENSG00000089693	Lung	MLF2	Group enriched	High
ENSG00000089693	Rectum	MLF2	Group enriched	High
ENSG00000089775	Tonsil	ZBTB25	Tissue enriched	Low
ENSG00000089916	Appendix	GPATCH2L	Tissue enhanced	Low
ENSG00000090020	Placenta	SLC9A1	Group enriched	Medium
ENSG00000090020	Salivary gland	SLC9A1	Group enriched	High
ENSG00000090020	Stomach	SLC9A1	Group enriched	High
ENSG00000090020	Thyroid	SLC9A1	Group enriched	-
ENSG00000090097	Brain	PCBP4	Tissue enriched	-
ENSG00000090104	Duodenum	RGS1	Group enriched	-
ENSG00000090104	Lung	RGS1	Group enriched	-
ENSG00000090104	Rectum	RGS1	Group enriched	-
ENSG00000090104	Tonsil	RGS1	Group enriched	-
ENSG00000090263	Heart	MRPS33	Tissue enhanced	-
ENSG00000090266	Colon	NDUFB2	Group enriched	Medium
ENSG00000090266	Endometrium	NDUFB2	Group enriched	Low
ENSG00000090266	Heart	NDUFB2	Group enriched	-
ENSG00000090266	Kidney	NDUFB2	Group enriched	Medium
ENSG00000090376	Fat	IRAK3	Tissue enhanced	-
ENSG00000090402	Duodenum	SI	Group enriched	High
ENSG00000090402	Small intestine	SI	Group enriched	High
ENSG00000090432	Heart	MUL1	Tissue enhanced	-
ENSG00000090447	Esophagus	TFAP4	Tissue enhanced	Low
ENSG00000090470	Brain	PDCD7	Tissue enhanced	-
ENSG00000090470	Small intestine	PDCD7	Tissue enhanced	Low
ENSG00000090512	Esophagus	FETUB	Group enriched	Not detected
ENSG00000090512	Fallopian tube	FETUB	Group enriched	Medium
ENSG00000090512	Fat	FETUB	Group enriched	-
ENSG00000090512	Gallbladder	FETUB	Group enriched	-
ENSG00000090512	Ovary	FETUB	Group enriched	Low
ENSG00000090512	Placenta	FETUB	Group enriched	Medium
ENSG00000090530	Pancreas	P3H2	Tissue enhanced	High
ENSG00000090565	Kidney	RAB11FIP3	Tissue enhanced	High
ENSG00000090581	Appendix	GNPTG	Group enriched	High
ENSG00000090581	Esophagus	GNPTG	Group enriched	Medium
ENSG00000090581	Liver	GNPTG	Group enriched	Medium
ENSG00000090581	Lung	GNPTG	Group enriched	High
ENSG00000090612	Colon	ZNF268	Group enriched	High
ENSG00000090612	Fallopian tube	ZNF268	Group enriched	Medium
ENSG00000090612	Prostate	ZNF268	Group enriched	Medium
ENSG00000090612	Urinary bladder	ZNF268	Group enriched	Medium
ENSG00000090659	Colon	CD209	Group enriched	Not detected
ENSG00000090659	Esophagus	CD209	Group enriched	Not detected
ENSG00000090659	Fat	CD209	Group enriched	-
ENSG00000090659	Liver	CD209	Group enriched	Not detected
ENSG00000090659	Lymph node	CD209	Group enriched	Not detected
ENSG00000090659	Urinary bladder	CD209	Group enriched	Not detected
ENSG00000090661	Liver	CERS4	Tissue enhanced	Medium
ENSG00000090674	Adrenal gland	MCOLN1	Tissue enhanced	Medium
ENSG00000090889	Smooth muscle	KIF4A	Tissue enhanced	Not detected
ENSG00000090932	Brain	DLL3	Group enriched	-
ENSG00000090932	Duodenum	DLL3	Group enriched	-
ENSG00000090932	Gallbladder	DLL3	Group enriched	-
ENSG00000090975	Brain	PITPNM2	Tissue enhanced	-
ENSG00000091073	Tonsil	DTX2	Tissue enhanced	High
ENSG00000091106	Adrenal gland	NLRC4	Group enriched	-
ENSG00000091106	Appendix	NLRC4	Group enriched	-
ENSG00000091106	Duodenum	NLRC4	Group enriched	-
ENSG00000091106	Endometrium	NLRC4	Group enriched	-
ENSG00000091106	Fat	NLRC4	Group enriched	-
ENSG00000091106	Spleen	NLRC4	Group enriched	-
ENSG00000091127	Appendix	PUS7	Group enriched	Medium
ENSG00000091127	Ovary	PUS7	Group enriched	Low
ENSG00000091127	Smooth muscle	PUS7	Group enriched	Low
ENSG00000091129	Brain	NRCAM	Tissue enriched	-
ENSG00000091138	Colon	SLC26A3	Group enriched	Medium
ENSG00000091138	Prostate	SLC26A3	Group enriched	Not detected
ENSG00000091138	Rectum	SLC26A3	Group enriched	Medium
ENSG00000091138	Smooth muscle	SLC26A3	Group enriched	Not detected
ENSG00000091262	Kidney	ABCC6	Group enriched	-
ENSG00000091262	Liver	ABCC6	Group enriched	-
ENSG00000091317	Spleen	CMTM6	Tissue enhanced	Medium
ENSG00000091428	Adrenal gland	RAPGEF4	Group enriched	High
ENSG00000091428	Brain	RAPGEF4	Group enriched	-
ENSG00000091428	Fat	RAPGEF4	Group enriched	-
ENSG00000091428	Liver	RAPGEF4	Group enriched	Low
ENSG00000091428	Lymph node	RAPGEF4	Group enriched	Medium
ENSG00000091428	Pancreas	RAPGEF4	Group enriched	Medium
ENSG00000091428	Thyroid	RAPGEF4	Group enriched	-
ENSG00000091482	Heart	SMPX	Tissue enriched	-
ENSG00000091490	Duodenum	SEL1L3	Tissue enhanced	High
ENSG00000091490	Stomach	SEL1L3	Tissue enhanced	High
ENSG00000091592	Lymph node	NLRP1	Tissue enhanced	Medium
ENSG00000091592	Tonsil	NLRP1	Tissue enhanced	Medium
ENSG00000091622	Colon	PITPNM3	Group enriched	Not detected
ENSG00000091622	Lung	PITPNM3	Group enriched	Not detected
ENSG00000091622	Placenta	PITPNM3	Group enriched	Not detected
ENSG00000091622	Rectum	PITPNM3	Group enriched	Not detected
ENSG00000091622	Thyroid	PITPNM3	Group enriched	-
ENSG00000091651	Colon	ORC6	Group enriched	High
ENSG00000091651	Lung	ORC6	Group enriched	Low
ENSG00000091651	Ovary	ORC6	Group enriched	Not detected
ENSG00000091651	Smooth muscle	ORC6	Group enriched	Not detected
ENSG00000091664	Brain	SLC17A6	Tissue enriched	-
ENSG00000091704	Pancreas	CPA1	Tissue enriched	High
ENSG00000091831	Endometrium	ESR1	Group enriched	High
ENSG00000091831	Fallopian tube	ESR1	Group enriched	High
ENSG00000091831	Smooth muscle	ESR1	Group enriched	Low
ENSG00000091831	Spleen	ESR1	Group enriched	Not detected
ENSG00000091831	Thyroid	ESR1	Group enriched	-
ENSG00000091831	Urinary bladder	ESR1	Group enriched	Not detected
ENSG00000091844	Brain	RGS17	Group enriched	-
ENSG00000091844	Endometrium	RGS17	Group enriched	Low
ENSG00000091879	Appendix	ANGPT2	Group enriched	Low
ENSG00000091879	Duodenum	ANGPT2	Group enriched	Medium
ENSG00000091879	Esophagus	ANGPT2	Group enriched	Not detected
ENSG00000091879	Gallbladder	ANGPT2	Group enriched	-
ENSG00000091879	Prostate	ANGPT2	Group enriched	Not detected
ENSG00000091879	Rectum	ANGPT2	Group enriched	Medium
ENSG00000091879	Stomach	ANGPT2	Group enriched	High
ENSG00000091972	Brain	CD200	Tissue enhanced	-
ENSG00000091972	Placenta	CD200	Tissue enhanced	High
ENSG00000091986	Ovary	CCDC80	Tissue enhanced	Not detected
ENSG00000092009	Stomach	CMA1	Tissue enhanced	Not detected
ENSG00000092020	Adrenal gland	PPP2R3C	Group enriched	High
ENSG00000092020	Kidney	PPP2R3C	Group enriched	Medium
ENSG00000092020	Ovary	PPP2R3C	Group enriched	Medium
ENSG00000092036	Pancreas	HAUS4	Tissue enhanced	High
ENSG00000092051	Brain	JPH4	Group enriched	-
ENSG00000092051	Pancreas	JPH4	Group enriched	-
ENSG00000092051	Small intestine	JPH4	Group enriched	-
ENSG00000092051	Spleen	JPH4	Group enriched	-
ENSG00000092054	Heart	MYH7	Tissue enriched	-
ENSG00000092067	Endometrium	CEBPE	Tissue enhanced	Not detected
ENSG00000092068	Kidney	SLC7A8	Group enriched	High
ENSG00000092068	Small intestine	SLC7A8	Group enriched	Low
ENSG00000092096	Brain	SLC22A17	Group enriched	-
ENSG00000092096	Heart	SLC22A17	Group enriched	-
ENSG00000092096	Ovary	SLC22A17	Group enriched	Low
ENSG00000092096	Placenta	SLC22A17	Group enriched	Medium
ENSG00000092096	Testis	SLC22A17	Group enriched	Medium
ENSG00000092295	Esophagus	TGM1	Group enriched	Medium
ENSG00000092295	Ovary	TGM1	Group enriched	Not detected
ENSG00000092295	Tonsil	TGM1	Group enriched	Low
ENSG00000092330	Small intestine	TINF2	Tissue enhanced	-
ENSG00000092345	Testis	DAZL	Tissue enriched	High
ENSG00000092421	Pancreas	SEMA6A	Tissue enhanced	High
ENSG00000092439	Heart	TRPM7	Tissue enriched	-
ENSG00000092445	Appendix	TYRO3	Group enriched	High
ENSG00000092445	Brain	TYRO3	Group enriched	-
ENSG00000092445	Fallopian tube	TYRO3	Group enriched	Not detected
ENSG00000092445	Fat	TYRO3	Group enriched	-
ENSG00000092445	Testis	TYRO3	Group enriched	Medium
ENSG00000092758	Brain	COL9A3	Group enriched	-
ENSG00000092758	Tonsil	COL9A3	Group enriched	Not detected
ENSG00000092850	Fallopian tube	TEKT2	Tissue enriched	Medium
ENSG00000092853	Brain	CLSPN	Tissue enriched	-
ENSG00000092871	Brain	RFFL	Tissue enhanced	-
ENSG00000092969	Heart	TGFB2	Tissue enhanced	-
ENSG00000092978	Brain	GPATCH2	Tissue enhanced	-
ENSG00000093009	Adrenal gland	CDC45	Group enriched	Not detected
ENSG00000093009	Lung	CDC45	Group enriched	Low
ENSG00000093009	Pancreas	CDC45	Group enriched	Not detected
ENSG00000093009	Testis	CDC45	Group enriched	High
ENSG00000093217	Kidney	XYLB	Group enriched	-
ENSG00000093217	Liver	XYLB	Group enriched	-
ENSG00000095015	Duodenum	MAP3K1	Group enriched	High
ENSG00000095015	Esophagus	MAP3K1	Group enriched	Medium
ENSG00000095015	Ovary	MAP3K1	Group enriched	Low
ENSG00000095110	Colon	NXPE1	Group enriched	Medium
ENSG00000095110	Endometrium	NXPE1	Group enriched	Not detected
ENSG00000095110	Rectum	NXPE1	Group enriched	Medium
ENSG00000095203	Pancreas	EPB41L4B	Tissue enhanced	Low
ENSG00000095209	Brain	TMEM38B	Group enriched	-
ENSG00000095209	Colon	TMEM38B	Group enriched	High
ENSG00000095209	Heart	TMEM38B	Group enriched	-
ENSG00000095209	Testis	TMEM38B	Group enriched	Medium
ENSG00000095209	Thyroid	TMEM38B	Group enriched	-
ENSG00000095370	Salivary gland	SH2D3C	Tissue enriched	Not detected
ENSG00000095397	Adrenal gland	DFNB31	Group enriched	Medium
ENSG00000095397	Brain	DFNB31	Group enriched	-
ENSG00000095397	Fallopian tube	DFNB31	Group enriched	Medium
ENSG00000095397	Placenta	DFNB31	Group enriched	Medium
ENSG00000095397	Smooth muscle	DFNB31	Group enriched	Not detected
ENSG00000095397	Testis	DFNB31	Group enriched	Medium
ENSG00000095539	Brain	SEMA4G	Tissue enhanced	-
ENSG00000095539	Duodenum	SEMA4G	Tissue enhanced	Medium
ENSG00000095585	Spleen	BLNK	Tissue enhanced	High
ENSG00000095585	Tonsil	BLNK	Tissue enhanced	High
ENSG00000095587	Rectum	TLL2	Tissue enriched	-
ENSG00000095627	Fallopian tube	TDRD1	Group enriched	Not detected
ENSG00000095627	Small intestine	TDRD1	Group enriched	Not detected
ENSG00000095627	Testis	TDRD1	Group enriched	Medium
ENSG00000095777	Appendix	MYO3A	Group enriched	Not detected
ENSG00000095777	Colon	MYO3A	Group enriched	Not detected
ENSG00000095777	Fat	MYO3A	Group enriched	-
ENSG00000095777	Lung	MYO3A	Group enriched	Not detected
ENSG00000095932	Duodenum	SMIM24	Group enriched	High
ENSG00000095932	Kidney	SMIM24	Group enriched	High
ENSG00000095932	Small intestine	SMIM24	Group enriched	High
ENSG00000096006	Appendix	CRISP3	Group enriched	Not detected
ENSG00000096006	Fallopian tube	CRISP3	Group enriched	High
ENSG00000096006	Salivary gland	CRISP3	Group enriched	High
ENSG00000096070	Spleen	BRPF3	Tissue enhanced	Medium
ENSG00000096080	Brain	MRPS18A	Group enriched	-
ENSG00000096080	Rectum	MRPS18A	Group enriched	Medium
ENSG00000096080	Smooth muscle	MRPS18A	Group enriched	Not detected
ENSG00000096080	Tonsil	MRPS18A	Group enriched	Medium
ENSG00000096088	Stomach	PGC	Tissue enriched	High
ENSG00000096093	Fallopian tube	EFHC1	Tissue enriched	High
ENSG00000096395	Duodenum	MLN	Group enriched	Medium
ENSG00000096395	Small intestine	MLN	Group enriched	Medium
ENSG00000096654	Lung	ZNF184	Tissue enhanced	Low
ENSG00000096654	Salivary gland	ZNF184	Tissue enhanced	Low
ENSG00000096717	Liver	SIRT1	Group enriched	Not detected
ENSG00000096717	Tonsil	SIRT1	Group enriched	Medium
ENSG00000096872	Fallopian tube	IFT74	Tissue enriched	Medium
ENSG00000097046	Prostate	CDC7	Tissue enhanced	Low
ENSG00000097096	Lung	SYDE2	Group enriched	-
ENSG00000097096	Rectum	SYDE2	Group enriched	-
ENSG00000097096	Salivary gland	SYDE2	Group enriched	-
ENSG00000097096	Spleen	SYDE2	Group enriched	-
ENSG00000097096	Thyroid	SYDE2	Group enriched	-
ENSG00000099139	Small intestine	PCSK5	Tissue enhanced	High
ENSG00000099194	Fat	SCD	Tissue enhanced	-
ENSG00000099204	Heart	ABLIM1	Tissue enriched	-
ENSG00000099365	Brain	STX1B	Tissue enriched	-
ENSG00000099377	Liver	HSD3B7	Tissue enriched	Medium
ENSG00000099399	Testis	MAGEB2	Tissue enriched	Medium
ENSG00000099617	Small intestine	EFNA2	Tissue enriched	-
ENSG00000099625	Brain	CBARP	Tissue enriched	-
ENSG00000099812	Colon	MISP	Group enriched	High
ENSG00000099812	Duodenum	MISP	Group enriched	High
ENSG00000099812	Rectum	MISP	Group enriched	High
ENSG00000099812	Small intestine	MISP	Group enriched	High
ENSG00000099821	Lung	POLRMT	Tissue enhanced	High
ENSG00000099822	Brain	HCN2	Group enriched	-
ENSG00000099822	Liver	HCN2	Group enriched	-
ENSG00000099834	Duodenum	CDHR5	Group enriched	High
ENSG00000099834	Small intestine	CDHR5	Group enriched	High
ENSG00000099840	Prostate	IZUMO4	Group enriched	Not detected
ENSG00000099840	Smooth muscle	IZUMO4	Group enriched	Not detected
ENSG00000099849	Fat	RASSF7	Tissue enriched	-
ENSG00000099866	Appendix	MADCAM1	Group enriched	Not detected
ENSG00000099866	Duodenum	MADCAM1	Group enriched	Not detected
ENSG00000099866	Gallbladder	MADCAM1	Group enriched	-
ENSG00000099866	Lymph node	MADCAM1	Group enriched	Not detected
ENSG00000099866	Rectum	MADCAM1	Group enriched	Not detected
ENSG00000099866	Small intestine	MADCAM1	Group enriched	Not detected
ENSG00000099866	Spleen	MADCAM1	Group enriched	Not detected
ENSG00000099899	Thyroid	TRMT2A	Tissue enriched	-
ENSG00000099904	Brain	ZDHHC8	Tissue enhanced	-
ENSG00000099953	Lung	MMP11	Tissue enhanced	Not detected
ENSG00000099954	Appendix	CECR2	Group enriched	Low
ENSG00000099954	Brain	CECR2	Group enriched	-
ENSG00000099954	Fallopian tube	CECR2	Group enriched	High
ENSG00000099954	Liver	CECR2	Group enriched	Medium
ENSG00000099954	Lung	CECR2	Group enriched	High
ENSG00000099954	Pancreas	CECR2	Group enriched	High
ENSG00000099954	Testis	CECR2	Group enriched	High
ENSG00000099958	Tonsil	DERL3	Tissue enriched	High
ENSG00000099960	Placenta	SLC7A4	Group enriched	Not detected
ENSG00000099960	Testis	SLC7A4	Group enriched	High
ENSG00000099960	Thyroid	SLC7A4	Group enriched	-
ENSG00000100003	Liver	SEC14L2	Tissue enriched	Medium
ENSG00000100024	Liver	UPB1	Tissue enriched	Medium
ENSG00000100031	Kidney	GGT1	Group enriched	High
ENSG00000100031	Pancreas	GGT1	Group enriched	Low
ENSG00000100031	Testis	GGT1	Group enriched	Not detected
ENSG00000100055	Fallopian tube	CYTH4	Tissue enhanced	Medium
ENSG00000100056	Ovary	DGCR14	Tissue enhanced	Medium
ENSG00000100060	Lung	MFNG	Tissue enhanced	Medium
ENSG00000100060	Lymph node	MFNG	Tissue enhanced	Medium
ENSG00000100065	Gallbladder	CARD10	Tissue enhanced	-
ENSG00000100077	Ovary	ADRBK2	Tissue enhanced	Low
ENSG00000100079	Gallbladder	LGALS2	Group enriched	-
ENSG00000100079	Kidney	LGALS2	Group enriched	Medium
ENSG00000100079	Small intestine	LGALS2	Group enriched	High
ENSG00000100095	Brain	SEZ6L	Group enriched	-
ENSG00000100095	Esophagus	SEZ6L	Group enriched	-
ENSG00000100099	Fat	HPS4	Tissue enhanced	-
ENSG00000100101	Appendix	RP1-37E16.12	Tissue enhanced	-
ENSG00000100101	Lung	RP1-37E16.12	Tissue enhanced	-
ENSG00000100105	Kidney	PATZ1	Tissue enhanced	High
ENSG00000100116	Brain	GCAT	Group enriched	-
ENSG00000100116	Heart	GCAT	Group enriched	-
ENSG00000100116	Liver	GCAT	Group enriched	Medium
ENSG00000100116	Pancreas	GCAT	Group enriched	Medium
ENSG00000100116	Thyroid	GCAT	Group enriched	-
ENSG00000100122	Placenta	CRYBB1	Tissue enhanced	Not detected
ENSG00000100142	Appendix	POLR2F	Tissue enriched	High
ENSG00000100146	Fat	SOX10	Group enriched	-
ENSG00000100146	Salivary gland	SOX10	Group enriched	High
ENSG00000100162	Lung	CENPM	Group enriched	Low
ENSG00000100162	Tonsil	CENPM	Group enriched	Medium
ENSG00000100162	Urinary bladder	CENPM	Group enriched	Not detected
ENSG00000100167	Brain	43346	Tissue enriched	-
ENSG00000100170	Duodenum	SLC5A1	Group enriched	High
ENSG00000100170	Small intestine	SLC5A1	Group enriched	High
ENSG00000100191	Small intestine	SLC5A4	Tissue enhanced	-
ENSG00000100211	Fallopian tube	CBY1	Group enriched	-
ENSG00000100211	Testis	CBY1	Group enriched	-
ENSG00000100218	Fallopian tube	RSPH14	Tissue enriched	Medium
ENSG00000100221	Brain	JOSD1	Tissue enhanced	-
ENSG00000100221	Thyroid	JOSD1	Tissue enhanced	-
ENSG00000100228	Smooth muscle	RAB36	Tissue enhanced	-
ENSG00000100246	Fallopian tube	DNAL4	Tissue enriched	Medium
[truncated: 14,673 more rows]

## Sheet: F. GOBP Elevated genes (proteom
ID	Description	GeneRatio	BgRatio	pvalue	p.adjust	qvalue	gene ID	Count	Tissues
GO:0000280	nuclear division	34/628	303/12211	1.50813e-05	0.00208932	0.00189465	ENSG00000114251/ENSG00000150783/ENSG00000163235/ENSG00000167513/ENSG00000178295/ENSG00000122952/ENSG00000132436/ENSG00000138160/ENSG00000169679/ENSG00000177602/ENSG00000187741/ENSG00000088325/ENSG00000117399/ENSG00000131747/ENSG00000161800/ENSG00000040275/ENSG00000101057/ENSG00000156970/ENSG00000105173/ENSG00000108106/ENSG00000123975/ENSG00000172167/ENSG00000100311/ENSG00000120539/ENSG00000071539…	34	Lung
GO:0000280	nuclear division	55/696	303/12211	1.01981e-14	4.20729e-12	4.18302e-12	ENSG00000089685/ENSG00000092345/ENSG00000120498/ENSG00000128944/ENSG00000131470/ENSG00000133101/ENSG00000137090/ENSG00000141096/ENSG00000152670/ENSG00000161860/ENSG00000162039/ENSG00000171772/ENSG00000188425/ENSG00000197181/ENSG00000101057/ENSG00000117399/ENSG00000133863/ENSG00000142945/ENSG00000204463/ENSG00000051180/ENSG00000066923/ENSG00000117650/ENSG00000121101/ENSG00000143194/ENSG00000161609…	55	Testis
GO:0000819	sister chromatid segregation	27/696	198/12211	2.13528e-05	0.00149591	0.00148728	ENSG00000089685/ENSG00000128944/ENSG00000077935/ENSG00000117399/ENSG00000142945/ENSG00000117650/ENSG00000121101/ENSG00000169679/ENSG00000031691/ENSG00000131747/ENSG00000040275/ENSG00000103769/ENSG00000116273/ENSG00000156970/ENSG00000134690/ENSG00000153044/ENSG00000100918/ENSG00000161800/ENSG00000123219/ENSG00000166579/ENSG00000079616/ENSG00000136982/ENSG00000137807/ENSG00000175643/ENSG00000071539…	27	Testis
GO:0000819	sister chromatid segregation	29/628	198/12211	3.13878e-07	0.000430536	0.00039042	ENSG00000102384/ENSG00000102901/ENSG00000167513/ENSG00000178295/ENSG00000013573/ENSG00000122952/ENSG00000153044/ENSG00000169679/ENSG00000177602/ENSG00000117399/ENSG00000131747/ENSG00000161800/ENSG00000166451/ENSG00000040275/ENSG00000100162/ENSG00000123219/ENSG00000156970/ENSG00000138092/ENSG00000071539/ENSG00000121152/ENSG00000149503/ENSG00000151503/ENSG00000154839/ENSG00000164109/ENSG00000167842…	29	Lung
GO:0001505	regulation of neurotransmitter levels	16/459	149/12211	0.000150761	0.0228526	0.0217836	ENSG00000123454/ENSG00000132326/ENSG00000165646/ENSG00000180176/ENSG00000105649/ENSG00000145920/ENSG00000157680/ENSG00000163618/ENSG00000108576/ENSG00000129990/ENSG00000135643/ENSG00000143858/ENSG00000147041/ENSG00000110076/ENSG00000169213/ENSG00000165804	16	Adrenal gland
GO:0001505	regulation of neurotransmitter levels	67/1164	149/12211	7.21346e-30	4.07741e-27	3.66653e-27	ENSG00000008056/ENSG00000046653/ENSG00000067715/ENSG00000079215/ENSG00000089041/ENSG00000089169/ENSG00000099365/ENSG00000100505/ENSG00000101438/ENSG00000104888/ENSG00000106089/ENSG00000111052/ENSG00000117016/ENSG00000128683/ENSG00000131095/ENSG00000132639/ENSG00000136750/ENSG00000136854/ENSG00000149927/ENSG00000157152/ENSG00000159082/ENSG00000168993/ENSG00000169760/ENSG00000179915/ENSG00000185666…	67	Brain
GO:0001525	angiogenesis	25/398	339/12211	0.000122627	0.00385888	0.0033375	ENSG00000137801/ENSG00000142871/ENSG00000163737/ENSG00000173083/ENSG00000151651/ENSG00000166292/ENSG00000100292/ENSG00000108839/ENSG00000133048/ENSG00000152804/ENSG00000156234/ENSG00000102760/ENSG00000134954/ENSG00000164867/ENSG00000136011/ENSG00000276231/ENSG00000101017/ENSG00000118523/ENSG00000120156/ENSG00000127329/ENSG00000128165/ENSG00000144810/ENSG00000154188/ENSG00000163501/ENSG00000119185	25	Spleen
GO:0001539	cilium or flagellum-dependent cell motility	16/606	26/12211	3.73244e-15	5.9995e-13	5.74643e-13	ENSG00000092850/ENSG00000125409/ENSG00000163060/ENSG00000165506/ENSG00000167858/ENSG00000172426/ENSG00000157856/ENSG00000080298/ENSG00000118997/ENSG00000141013/ENSG00000115423/ENSG00000125124/ENSG00000140463/ENSG00000145075/ENSG00000114841/ENSG00000206530	16	Fallopian tube
GO:0001578	microtubule bundle formation	38/606	73/12211	1.43751e-30	6.64307e-28	6.36285e-28	ENSG00000004838/ENSG00000092850/ENSG00000105479/ENSG00000109944/ENSG00000111834/ENSG00000122735/ENSG00000141519/ENSG00000154099/ENSG00000160188/ENSG00000160401/ENSG00000163885/ENSG00000165506/ENSG00000167646/ENSG00000169126/ENSG00000171595/ENSG00000172426/ENSG00000186710/ENSG00000187726/ENSG00000198003/ENSG00000048342/ENSG00000157856/ENSG00000129295/ENSG00000142609/ENSG00000155530/ENSG00000080572…	38	Fallopian tube
GO:0001580	detection of chemical stimulus involved in sensory perception of bitter taste	6/417	11/12211	6.11314e-07	0.00109884	0.00106176	ENSG00000101441/ENSG00000131686/ENSG00000159763/ENSG00000167419/ENSG00000170369/ENSG00000170373	6	Salivary gland
GO:0001656	metanephros development	14/541	60/12211	2.50644e-07	3.74362e-05	3.55967e-05	ENSG00000104327/ENSG00000158955/ENSG00000167580/ENSG00000169344/ENSG00000101144/ENSG00000125931/ENSG00000107485/ENSG00000138759/ENSG00000185008/ENSG00000188064/ENSG00000198914/ENSG00000103449/ENSG00000116218/ENSG00000275410	14	Kidney
GO:0001657	ureteric bud development	11/516	75/12211	0.000290543	0.0241769	0.0232825	ENSG00000081181/ENSG00000112715/ENSG00000119630/ENSG00000125618/ENSG00000125845/ENSG00000101144/ENSG00000103449/ENSG00000185008/ENSG00000119888/ENSG00000165731/ENSG00000196159	11	Thyroid
GO:0001708	cell fate specification	9/423	43/12211	1.3052e-05	0.0473265	0.0463964	ENSG00000129514/ENSG00000125398/ENSG00000005073/ENSG00000104313/ENSG00000064218/ENSG00000169083/ENSG00000125534/ENSG00000110693/ENSG00000164736	9	Prostate
GO:0001759	organ induction	4/661	11/12211	0.00206793	0.0471395	0.0437281	ENSG00000113578/ENSG00000005073/ENSG00000107984/ENSG00000164056	4	Heart
GO:0001764	neuron migration	21/1164	101/12211	0.000467377	0.00699827	0.00629305	ENSG00000010810/ENSG00000077279/ENSG00000091129/ENSG00000133083/ENSG00000134369/ENSG00000150471/ENSG00000150625/ENSG00000152092/ENSG00000165802/ENSG00000184144/ENSG00000152377/ENSG00000205336/ENSG00000148053/ENSG00000149571/ENSG00000166579/ENSG00000109756/ENSG00000112139/ENSG00000168038/ENSG00000187094/ENSG00000116141/ENSG00000163462	21	Brain
GO:0001817	regulation of cytokine production	34/441	474/12211	0.000106741	0.0069823	0.00661559	ENSG00000132693/ENSG00000172936/ENSG00000187796/ENSG00000204713/ENSG00000228278/ENSG00000007171/ENSG00000140968/ENSG00000162739/ENSG00000165887/ENSG00000204498/ENSG00000119927/ENSG00000122641/ENSG00000133661/ENSG00000173432/ENSG00000205213/ENSG00000072694/ENSG00000121594/ENSG00000012223/ENSG00000085265/ENSG00000085741/ENSG00000102760/ENSG00000114455/ENSG00000151651/ENSG00000172232/ENSG00000101425…	34	Fat
GO:0001817	regulation of cytokine production	35/418	474/12211	1.53333e-05	0.00104693	0.000976193	ENSG00000100142/ENSG00000275463/ENSG00000085741/ENSG00000122862/ENSG00000173432/ENSG00000230708/ENSG00000255501/ENSG00000079385/ENSG00000113916/ENSG00000135218/ENSG00000140968/ENSG00000181847/ENSG00000276600/ENSG00000085265/ENSG00000116824/ENSG00000007171/ENSG00000012048/ENSG00000022556/ENSG00000103313/ENSG00000117090/ENSG00000124256/ENSG00000131507/ENSG00000012223/ENSG00000151651/ENSG00000164430…	35	Appendix
GO:0001817	regulation of cytokine production	42/398	474/12211	3.30048e-09	6.06767e-07	5.24785e-07	ENSG00000137801/ENSG00000138623/ENSG00000150637/ENSG00000163737/ENSG00000173083/ENSG00000151651/ENSG00000160712/ENSG00000181847/ENSG00000085265/ENSG00000092051/ENSG00000100292/ENSG00000105205/ENSG00000110330/ENSG00000122862/ENSG00000129657/ENSG00000153064/ENSG00000215048/ENSG00000230708/ENSG00000012223/ENSG00000102760/ENSG00000181104/ENSG00000182261/ENSG00000101425/ENSG00000135218/ENSG00000140968…	42	Spleen
GO:0001867	complement activation, lectin pathway	4/305	12/12211	0.000161215	0.0238981	0.0219446	ENSG00000009724/ENSG00000085265/ENSG00000142748/ENSG00000160339	4	Urinary bladder
GO:0001867	complement activation, lectin pathway	4/418	12/12211	0.000538363	0.0179959	0.01678	ENSG00000009724/ENSG00000085265/ENSG00000142748/ENSG00000160339	4	Appendix
GO:0001906	cell killing	11/398	95/12211	0.00025657	0.00654161	0.00565776	ENSG00000150637/ENSG00000163737/ENSG00000180644/ENSG00000115523/ENSG00000012223/ENSG00000163221/ENSG00000183918/ENSG00000276231/ENSG00000172232/ENSG00000111679/ENSG00000008438	11	Spleen
GO:0001906	cell killing	12/418	95/12211	9.2372e-05	0.00425719	0.00396956	ENSG00000035720/ENSG00000079385/ENSG00000183918/ENSG00000007171/ENSG00000111679/ENSG00000163221/ENSG00000012223/ENSG00000124731/ENSG00000172232/ENSG00000150782/ENSG00000277134/ENSG00000073008	12	Appendix
GO:0001909	leukocyte mediated cytotoxicity	10/418	60/12211	3.22974e-05	0.00201831	0.00188195	ENSG00000035720/ENSG00000079385/ENSG00000183918/ENSG00000007171/ENSG00000111679/ENSG00000124731/ENSG00000172232/ENSG00000150782/ENSG00000277134/ENSG00000073008	10	Appendix
GO:0002064	epithelial cell development	14/347	164/12211	0.000241974	0.0311774	0.0288312	ENSG00000057657/ENSG00000136842/ENSG00000188687/ENSG00000111186/ENSG00000082175/ENSG00000100311/ENSG00000164488/ENSG00000181092/ENSG00000169083/ENSG00000205250/ENSG00000091831/ENSG00000131759/ENSG00000179820/ENSG00000213694	14	Endometrium
GO:0002065	columnar/cuboidal epithelial cell differentiation	11/606	70/12211	0.000614986	0.0210519	0.0201639	ENSG00000106004/ENSG00000184154/ENSG00000143951/ENSG00000184916/ENSG00000139515/ENSG00000141448/ENSG00000162552/ENSG00000205084/ENSG00000108641/ENSG00000080298/ENSG00000100644	11	Fallopian tube
GO:0002070	epithelial cell maturation	4/606	11/12211	0.00149817	0.0443099	0.0424408	ENSG00000106004/ENSG00000082175/ENSG00000080298/ENSG00000100644	4	Fallopian tube
GO:0002200	somatic diversification of immune receptors	8/373	52/12211	0.000163194	0.00484572	0.00446034	ENSG00000138795/ENSG00000104998/ENSG00000127152/ENSG00000152457/ENSG00000049768/ENSG00000112486/ENSG00000073861/ENSG00000081059	8	Lymph node
GO:0002221	pattern recognition receptor signaling pathway	18/441	149/12211	6.92541e-06	0.00109479	0.00103729	ENSG00000084674/ENSG00000172936/ENSG00000143546/ENSG00000160678/ENSG00000204498/ENSG00000092445/ENSG00000133661/ENSG00000163220/ENSG00000205213/ENSG00000012223/ENSG00000085265/ENSG00000134061/ENSG00000019169/ENSG00000135218/ENSG00000008438/ENSG00000090376/ENSG00000135077/ENSG00000187554	18	Fat
GO:0002228	natural killer cell mediated immunity	6/418	36/12211	0.00126393	0.0354622	0.0330662	ENSG00000079385/ENSG00000183918/ENSG00000111679/ENSG00000150782/ENSG00000277134/ENSG00000073008	6	Appendix
GO:0002250	adaptive immune response	29/628	277/12211	0.000215302	0.0147661	0.0133903	ENSG00000204305/ENSG00000028277/ENSG00000105205/ENSG00000117091/ENSG00000163518/ENSG00000183918/ENSG00000186818/ENSG00000213658/ENSG00000072274/ENSG00000111679/ENSG00000117090/ENSG00000117586/ENSG00000122188/ENSG00000156127/ENSG00000278279/ENSG00000049768/ENSG00000176208/ENSG00000185507/ENSG00000198821/ENSG00000278555/ENSG00000172578/ENSG00000197471/ENSG00000172724/ENSG00000274311/ENSG00000135605…	29	Lung
GO:0002250	adaptive immune response	33/418	277/12211	3.71914e-10	1.71406e-07	1.59825e-07	ENSG00000275463/ENSG00000081189/ENSG00000137078/ENSG00000163519/ENSG00000278279/ENSG00000278555/ENSG00000007312/ENSG00000009724/ENSG00000079385/ENSG00000113916/ENSG00000117322/ENSG00000160654/ENSG00000183918/ENSG00000203710/ENSG00000273884/ENSG00000274587/ENSG00000117091/ENSG00000111679/ENSG00000117090/ENSG00000131507/ENSG00000233209/ENSG00000028277/ENSG00000049768/ENSG00000112486/ENSG00000172578…	33	Appendix
GO:0002250	adaptive immune response	42/373	277/12211	3.99444e-18	7.51176e-16	6.91434e-16	ENSG00000013725/ENSG00000138795/ENSG00000225824/ENSG00000086730/ENSG00000081189/ENSG00000141293/ENSG00000159958/ENSG00000162739/ENSG00000169508/ENSG00000172578/ENSG00000198851/ENSG00000231939/ENSG00000007312/ENSG00000028277/ENSG00000104921/ENSG00000117322/ENSG00000125347/ENSG00000182566/ENSG00000213658/ENSG00000104998/ENSG00000137078/ENSG00000152457/ENSG00000163519/ENSG00000175857/ENSG00000203710…	42	Lymph node
GO:0002250	adaptive immune response	47/604	277/12211	6.99191e-14	3.85754e-11	3.73883e-11	ENSG00000065675/ENSG00000102524/ENSG00000105369/ENSG00000072694/ENSG00000096717/ENSG00000104921/ENSG00000122188/ENSG00000141293/ENSG00000159958/ENSG00000169508/ENSG00000172724/ENSG00000198851/ENSG00000231286/ENSG00000273884/ENSG00000086730/ENSG00000125347/ENSG00000163518/ENSG00000173762/ENSG00000182261/ENSG00000081189/ENSG00000104998/ENSG00000112486/ENSG00000137078/ENSG00000163519/ENSG00000175857…	47	Tonsil
GO:0002260	lymphocyte homeostasis	8/373	51/12211	0.000141808	0.0042859	0.00394504	ENSG00000081189/ENSG00000159958/ENSG00000213658/ENSG00000137078/ENSG00000175857/ENSG00000049768/ENSG00000153094/ENSG00000125735	8	Lymph node
GO:0002283	neutrophil activation involved in immune response	29/305	468/12211	6.10523e-06	0.00245178	0.00225137	ENSG00000005381/ENSG00000005844/ENSG00000057149/ENSG00000085265/ENSG00000110203/ENSG00000118113/ENSG00000140678/ENSG00000142185/ENSG00000163220/ENSG00000171051/ENSG00000012223/ENSG00000100985/ENSG00000162747/ENSG00000163221/ENSG00000163993/ENSG00000101425/ENSG00000111679/ENSG00000148346/ENSG00000196415/ENSG00000104918/ENSG00000133048/ENSG00000143546/ENSG00000172232/ENSG00000182885/ENSG00000102837…	29	Urinary bladder
GO:0002283	neutrophil activation involved in immune response	38/441	468/12211	2.47248e-06	0.000469029	0.000444395	ENSG00000228278/ENSG00000100504/ENSG00000118804/ENSG00000123610/ENSG00000133048/ENSG00000143546/ENSG00000242550/ENSG00000005381/ENSG00000028137/ENSG00000134827/ENSG00000163220/ENSG00000163661/ENSG00000196415/ENSG00000110203/ENSG00000118113/ENSG00000139278/ENSG00000143226/ENSG00000170909/ENSG00000012223/ENSG00000065883/ENSG00000085265/ENSG00000148346/ENSG00000151651/ENSG00000162747/ENSG00000172232…	38	Fat
GO:0002283	neutrophil activation involved in immune response	43/398	468/12211	6.89756e-10	1.85332e-07	1.60291e-07	ENSG00000163736/ENSG00000173083/ENSG00000143226/ENSG00000151651/ENSG00000162747/ENSG00000167851/ENSG00000175463/ENSG00000182885/ENSG00000186431/ENSG00000198707/ENSG00000203710/ENSG00000085265/ENSG00000102837/ENSG00000118113/ENSG00000133048/ENSG00000137563/ENSG00000143546/ENSG00000146094/ENSG00000148346/ENSG00000005381/ENSG00000012223/ENSG00000100985/ENSG00000163221/ENSG00000242550/ENSG00000086548…	43	Spleen
GO:0002283	neutrophil activation involved in immune response	58/418	468/12211	6.52744e-18	4.81333e-15	4.48813e-15	ENSG00000008516/ENSG00000133246/ENSG00000255587/ENSG00000275463/ENSG00000117115/ENSG00000124469/ENSG00000134827/ENSG00000163993/ENSG00000196415/ENSG00000204936/ENSG00000079385/ENSG00000096006/ENSG00000110203/ENSG00000133063/ENSG00000135218/ENSG00000140678/ENSG00000143226/ENSG00000170909/ENSG00000172322/ENSG00000203710/ENSG00000273884/ENSG00000274587/ENSG00000280618/ENSG00000005844/ENSG00000085265…	58	Appendix
GO:0002285	lymphocyte activation involved in immune response	11/398	107/12211	0.000718658	0.0146558	0.0126756	ENSG00000163508/ENSG00000175857/ENSG00000112486/ENSG00000172724/ENSG00000176208/ENSG00000005844/ENSG00000134061/ENSG00000073861/ENSG00000101017/ENSG00000158869/ENSG00000008438	11	Spleen
GO:0002367	cytokine production involved in immune response	8/418	63/12211	0.00131182	0.0358274	0.0334068	ENSG00000113916/ENSG00000135218/ENSG00000117090/ENSG00000124731/ENSG00000049768/ENSG00000137462/ENSG00000150782/ENSG00000277134	8	Appendix
GO:0002367	cytokine production involved in immune response	9/398	63/12211	0.000188768	0.00554066	0.00479205	ENSG00000138623/ENSG00000150637/ENSG00000100292/ENSG00000105205/ENSG00000135218/ENSG00000073861/ENSG00000154188/ENSG00000157873/ENSG00000158869	9	Spleen
GO:0002377	immunoglobulin production	10/373	76/12211	9.92716e-05	0.00320033	0.0029458	ENSG00000225824/ENSG00000128218/ENSG00000231939/ENSG00000028277/ENSG00000104998/ENSG00000175857/ENSG00000049768/ENSG00000112486/ENSG00000233209/ENSG00000073861	10	Lymph node
GO:0002396	MHC protein complex assembly	5/373	10/12211	5.7501e-06	0.000268153	0.000246826	ENSG00000228080/ENSG00000204257/ENSG00000206240/ENSG00000229074/ENSG00000226264	5	Lymph node
GO:0002407	dendritic cell chemotaxis	5/628	17/12211	0.0013064	0.0444283	0.0402886	ENSG00000050327/ENSG00000121966/ENSG00000117090/ENSG00000271503/ENSG00000172724	5	Lung
GO:0002440	production of molecular mediator of immune response	14/398	135/12211	0.000128335	0.00396704	0.00343105	ENSG00000138623/ENSG00000150637/ENSG00000028277/ENSG00000100292/ENSG00000105205/ENSG00000175857/ENSG00000112486/ENSG00000135218/ENSG00000176208/ENSG00000073861/ENSG00000101017/ENSG00000154188/ENSG00000157873/ENSG00000158869	14	Spleen
GO:0002440	production of molecular mediator of immune response	14/418	135/12211	0.000213694	0.00847195	0.00789956	ENSG00000113916/ENSG00000128218/ENSG00000135218/ENSG00000117090/ENSG00000131507/ENSG00000233209/ENSG00000028277/ENSG00000124731/ENSG00000049768/ENSG00000112486/ENSG00000109685/ENSG00000137462/ENSG00000150782/ENSG00000277134	14	Appendix
GO:0002446	neutrophil mediated immunity	30/305	478/12211	3.23974e-06	0.00188229	0.00172843	ENSG00000005381/ENSG00000005844/ENSG00000057149/ENSG00000085265/ENSG00000110203/ENSG00000118113/ENSG00000140678/ENSG00000142185/ENSG00000163220/ENSG00000171051/ENSG00000012223/ENSG00000100985/ENSG00000162747/ENSG00000163221/ENSG00000163993/ENSG00000101425/ENSG00000111679/ENSG00000148346/ENSG00000196415/ENSG00000104918/ENSG00000124731/ENSG00000133048/ENSG00000143546/ENSG00000172232/ENSG00000182885…	30	Urinary bladder
GO:0002446	neutrophil mediated immunity	39/441	478/12211	1.6092e-06	0.000442847	0.000419588	ENSG00000228278/ENSG00000100504/ENSG00000118804/ENSG00000123610/ENSG00000133048/ENSG00000143546/ENSG00000242550/ENSG00000005381/ENSG00000028137/ENSG00000124731/ENSG00000134827/ENSG00000163220/ENSG00000163661/ENSG00000196415/ENSG00000110203/ENSG00000118113/ENSG00000139278/ENSG00000143226/ENSG00000170909/ENSG00000012223/ENSG00000065883/ENSG00000085265/ENSG00000148346/ENSG00000151651/ENSG00000162747…	39	Fat
GO:0002446	neutrophil mediated immunity	43/398	478/12211	1.32821e-09	3.18892e-07	2.75806e-07	ENSG00000163736/ENSG00000173083/ENSG00000143226/ENSG00000151651/ENSG00000162747/ENSG00000167851/ENSG00000175463/ENSG00000182885/ENSG00000186431/ENSG00000198707/ENSG00000203710/ENSG00000085265/ENSG00000102837/ENSG00000118113/ENSG00000133048/ENSG00000137563/ENSG00000143546/ENSG00000146094/ENSG00000148346/ENSG00000005381/ENSG00000012223/ENSG00000100985/ENSG00000163221/ENSG00000242550/ENSG00000086548…	43	Spleen
GO:0002446	neutrophil mediated immunity	59/418	478/12211	3.98225e-18	4.81333e-15	4.48813e-15	ENSG00000008516/ENSG00000133246/ENSG00000255587/ENSG00000275463/ENSG00000117115/ENSG00000124469/ENSG00000134827/ENSG00000163993/ENSG00000196415/ENSG00000204936/ENSG00000079385/ENSG00000096006/ENSG00000110203/ENSG00000133063/ENSG00000135218/ENSG00000140678/ENSG00000143226/ENSG00000170909/ENSG00000172322/ENSG00000203710/ENSG00000273884/ENSG00000274587/ENSG00000280618/ENSG00000005844/ENSG00000085265…	59	Appendix
GO:0002449	lymphocyte mediated immunity	16/441	171/12211	0.000464973	0.0188026	0.0178151	ENSG00000123838/ENSG00000123843/ENSG00000159189/ENSG00000169621/ENSG00000182326/ENSG00000205403/ENSG00000162739/ENSG00000173369/ENSG00000072694/ENSG00000009724/ENSG00000182566/ENSG00000176208/ENSG00000128322/ENSG00000135077/ENSG00000139178/ENSG00000165471	16	Fat
GO:0002449	lymphocyte mediated immunity	17/398	171/12211	4.28975e-05	0.00154475	0.00133604	ENSG00000150637/ENSG00000117322/ENSG00000203710/ENSG00000028277/ENSG00000101082/ENSG00000105205/ENSG00000175857/ENSG00000183918/ENSG00000112486/ENSG00000176208/ENSG00000276231/ENSG00000111679/ENSG00000073861/ENSG00000101017/ENSG00000153563/ENSG00000158869/ENSG00000186470	17	Spleen
GO:0002449	lymphocyte mediated immunity	18/418	171/12211	2.26779e-05	0.00152024	0.00141753	ENSG00000009724/ENSG00000079385/ENSG00000113916/ENSG00000117322/ENSG00000183918/ENSG00000203710/ENSG00000111679/ENSG00000117090/ENSG00000131507/ENSG00000233209/ENSG00000028277/ENSG00000049768/ENSG00000112486/ENSG00000197471/ENSG00000109685/ENSG00000150782/ENSG00000277134/ENSG00000073008	18	Appendix
GO:0002449	lymphocyte mediated immunity	19/373	171/12211	1.15591e-06	6.74615e-05	6.20962e-05	ENSG00000225824/ENSG00000162739/ENSG00000231939/ENSG00000028277/ENSG00000104921/ENSG00000117322/ENSG00000182566/ENSG00000104998/ENSG00000175857/ENSG00000203710/ENSG00000049768/ENSG00000111679/ENSG00000112486/ENSG00000183918/ENSG00000233209/ENSG00000117090/ENSG00000139193/ENSG00000073861/ENSG00000153563	19	Lymph node
GO:0002455	humoral immune response mediated by circulating immunoglobulin	11/441	47/12211	6.47118e-07	0.000285988	0.000270968	ENSG00000123838/ENSG00000123843/ENSG00000159189/ENSG00000182326/ENSG00000205403/ENSG00000173369/ENSG00000072694/ENSG00000009724/ENSG00000128322/ENSG00000139178/ENSG00000165471	11	Fat
GO:0002480	antigen processing and presentation of exogenous peptide antigen via MHC class I, TAP-independent	4/398	20/12211	0.00355763	0.0461963	0.0399546	ENSG00000237022/ENSG00000206450/ENSG00000232126/ENSG00000206505	4	Spleen
GO:0002521	leukocyte differentiation	20/305	341/12211	0.000362051	0.0341111	0.0313229	ENSG00000048052/ENSG00000107485/ENSG00000142185/ENSG00000182866/ENSG00000197471/ENSG00000012223/ENSG00000100867/ENSG00000100985/ENSG00000112486/ENSG00000121210/ENSG00000129993/ENSG00000132170/ENSG00000162552/ENSG00000111679/ENSG00000196415/ENSG00000182885/ENSG00000102010/ENSG00000106003/ENSG00000185811/ENSG00000163501	20	Urinary bladder
GO:0002521	leukocyte differentiation	34/398	341/12211	6.0399e-09	1.00464e-06	8.68898e-07	ENSG00000030110/ENSG00000163737/ENSG00000164038/ENSG00000117322/ENSG00000151651/ENSG00000154127/ENSG00000182885/ENSG00000203710/ENSG00000028277/ENSG00000127152/ENSG00000152804/ENSG00000163508/ENSG00000177706/ENSG00000012223/ENSG00000100985/ENSG00000182866/ENSG00000204252/ENSG00000007312/ENSG00000112486/ENSG00000172724/ENSG00000196415/ENSG00000122641/ENSG00000276231/ENSG00000100393/ENSG00000111679…	34	Spleen
GO:0002521	leukocyte differentiation	36/418	341/12211	1.67798e-09	5.62429e-07	5.24429e-07	ENSG00000275463/ENSG00000081189/ENSG00000196415/ENSG00000278279/ENSG00000278555/ENSG00000007312/ENSG00000079385/ENSG00000113916/ENSG00000117322/ENSG00000203710/ENSG00000274587/ENSG00000092445/ENSG00000116824/ENSG00000100985/ENSG00000111679/ENSG00000117090/ENSG00000121210/ENSG00000131507/ENSG00000132170/ENSG00000182866/ENSG00000012223/ENSG00000028277/ENSG00000064932/ENSG00000102010/ENSG00000151651…	36	Appendix
GO:0002521	leukocyte differentiation	40/628	341/12211	8.67259e-07	0.000591827	0.000536683	ENSG00000117215/ENSG00000204305/ENSG00000028277/ENSG00000070404/ENSG00000116824/ENSG00000147257/ENSG00000186818/ENSG00000187741/ENSG00000198719/ENSG00000072274/ENSG00000086232/ENSG00000111679/ENSG00000117090/ENSG00000117586/ENSG00000151651/ENSG00000156127/ENSG00000158473/ENSG00000184916/ENSG00000278279/ENSG00000049768/ENSG00000064932/ENSG00000100393/ENSG00000119714/ENSG00000122641/ENSG00000180549…	40	Lung
GO:0002551	mast cell chemotaxis	5/516	11/12211	4.94022e-05	0.00674414	0.00649465	ENSG00000112715/ENSG00000119630/ENSG00000150630/ENSG00000165197/ENSG00000173511	5	Thyroid
GO:0002562	somatic diversification of immune receptors via germline recombination within a single locus	8/373	47/12211	7.78965e-05	0.0026368	0.00242709	ENSG00000138795/ENSG00000104998/ENSG00000127152/ENSG00000152457/ENSG00000049768/ENSG00000112486/ENSG00000073861/ENSG00000081059	8	Lymph node
GO:0002576	platelet degranulation	13/398	129/12211	0.00029507	0.00730979	0.00632214	ENSG00000137801/ENSG00000163736/ENSG00000163737/ENSG00000174175/ENSG00000204424/ENSG00000072080/ENSG00000122862/ENSG00000005961/ENSG00000135218/ENSG00000041353/ENSG00000096070/ENSG00000158869/ENSG00000172432	13	Spleen
GO:0002577	regulation of antigen processing and presentation	4/373	12/12211	0.000349046	0.00888299	0.00817652	ENSG00000204252/ENSG00000241106/ENSG00000172724/ENSG00000137077	4	Lymph node
GO:0002577	regulation of antigen processing and presentation	5/398	12/12211	2.35119e-05	0.000943987	0.000816443	ENSG00000137801/ENSG00000204252/ENSG00000172724/ENSG00000241106/ENSG00000137077	5	Spleen
GO:0002577	regulation of antigen processing and presentation	5/604	12/12211	0.000172511	0.0130635	0.0126615	ENSG00000072694/ENSG00000172724/ENSG00000204252/ENSG00000241106/ENSG00000010704	5	Tonsil
GO:0002683	negative regulation of immune system process	18/305	301/12211	0.000564125	0.0457335	0.0419952	ENSG00000112175/ENSG00000160959/ENSG00000197471/ENSG00000206073/ENSG00000262406/ENSG00000012223/ENSG00000121210/ENSG00000132170/ENSG00000241106/ENSG00000101425/ENSG00000111679/ENSG00000186074/ENSG00000276600/ENSG00000166923/ENSG00000181847/ENSG00000069482/ENSG00000146072/ENSG00000163501	18	Urinary bladder
GO:0002683	negative regulation of immune system process	19/373	301/12211	0.00227148	0.0454969	0.0418785	ENSG00000035720/ENSG00000125347/ENSG00000175463/ENSG00000182566/ENSG00000104998/ENSG00000181847/ENSG00000203710/ENSG00000049768/ENSG00000111679/ENSG00000204252/ENSG00000241106/ENSG00000153064/ENSG00000117090/ENSG00000066294/ENSG00000111913/ENSG00000163154/ENSG00000204632/ENSG00000073861/ENSG00000137077	19	Lymph node
GO:0002683	negative regulation of immune system process	24/441	301/12211	0.000239747	0.0122919	0.0116463	ENSG00000123838/ENSG00000123843/ENSG00000159189/ENSG00000204713/ENSG00000121210/ENSG00000204498/ENSG00000092445/ENSG00000119927/ENSG00000122641/ENSG00000133661/ENSG00000186818/ENSG00000205213/ENSG00000278555/ENSG00000070404/ENSG00000072694/ENSG00000271605/ENSG00000012223/ENSG00000119714/ENSG00000101425/ENSG00000182566/ENSG00000181092/ENSG00000008438/ENSG00000090376/ENSG00000135077	24	Fat
GO:0002683	negative regulation of immune system process	31/398	301/12211	1.36065e-08	1.98031e-06	1.71275e-06	ENSG00000137801/ENSG00000163737/ENSG00000204482/ENSG00000154127/ENSG00000167851/ENSG00000175463/ENSG00000181847/ENSG00000203710/ENSG00000271605/ENSG00000100292/ENSG00000101082/ENSG00000129657/ENSG00000153064/ENSG00000012223/ENSG00000160959/ENSG00000204252/ENSG00000101425/ENSG00000241106/ENSG00000122641/ENSG00000186074/ENSG00000111679/ENSG00000073861/ENSG00000131408/ENSG00000137077/ENSG00000154188…	31	Spleen
GO:0002687	positive regulation of leukocyte migration	13/373	86/12211	1.8912e-06	0.000103253	9.50415e-05	ENSG00000160712/ENSG00000128340/ENSG00000151651/ENSG00000174600/ENSG00000099866/ENSG00000112486/ENSG00000115353/ENSG00000172724/ENSG00000117090/ENSG00000125735/ENSG00000111913/ENSG00000213654/ENSG00000137077	13	Lymph node
GO:0002687	positive regulation of leukocyte migration	18/398	86/12211	2.35062e-10	1.22616e-07	1.06049e-07	ENSG00000137801/ENSG00000163736/ENSG00000163737/ENSG00000174175/ENSG00000151651/ENSG00000160712/ENSG00000109272/ENSG00000156234/ENSG00000005961/ENSG00000112486/ENSG00000172724/ENSG00000125735/ENSG00000128340/ENSG00000271503/ENSG00000099866/ENSG00000137077/ENSG00000157873/ENSG00000213654	18	Spleen
GO:0002694	regulation of leukocyte activation	41/418	384/12211	8.1223e-11	4.27813e-08	3.98909e-08	ENSG00000133246/ENSG00000275463/ENSG00000081189/ENSG00000128340/ENSG00000137078/ENSG00000204936/ENSG00000230708/ENSG00000278279/ENSG00000278555/ENSG00000035720/ENSG00000079385/ENSG00000110448/ENSG00000113916/ENSG00000160654/ENSG00000181847/ENSG00000203710/ENSG00000092445/ENSG00000116824/ENSG00000167775/ENSG00000227826/ENSG00000111679/ENSG00000117090/ENSG00000121210/ENSG00000131507/ENSG00000182866…	41	Appendix
GO:0002704	negative regulation of leukocyte mediated immunity	7/373	37/12211	0.000109384	0.00346042	0.00318521	ENSG00000182566/ENSG00000203710/ENSG00000049768/ENSG00000111679/ENSG00000117090/ENSG00000066294/ENSG00000073861	7	Lymph node
GO:0002707	negative regulation of lymphocyte mediated immunity	9/418	29/12211	3.22608e-07	4.4054e-05	4.10776e-05	ENSG00000079385/ENSG00000113916/ENSG00000203710/ENSG00000111679/ENSG00000117090/ENSG00000131507/ENSG00000049768/ENSG00000197471/ENSG00000277134	9	Appendix
GO:0002712	regulation of B cell mediated immunity	7/398	38/12211	0.000195105	0.00554066	0.00479205	ENSG00000150637/ENSG00000203710/ENSG00000176208/ENSG00000111679/ENSG00000073861/ENSG00000101017/ENSG00000158869	7	Spleen
GO:0002718	regulation of cytokine production involved in immune response	9/398	49/12211	2.4508e-05	0.0009728	0.000841363	ENSG00000138623/ENSG00000150637/ENSG00000100292/ENSG00000105205/ENSG00000135218/ENSG00000073861/ENSG00000154188/ENSG00000157873/ENSG00000158869	9	Spleen
GO:0002757	immune response-activating signal transduction	48/604	437/12211	1.5637e-07	2.745e-05	2.66053e-05	ENSG00000023445/ENSG00000065675/ENSG00000105369/ENSG00000255690/ENSG00000072694/ENSG00000122188/ENSG00000141293/ENSG00000145901/ENSG00000198851/ENSG00000227357/ENSG00000228284/ENSG00000231286/ENSG00000086730/ENSG00000125347/ENSG00000125414/ENSG00000136573/ENSG00000171051/ENSG00000174500/ENSG00000186074/ENSG00000188313/ENSG00000206306/ENSG00000228080/ENSG00000035720/ENSG00000081189/ENSG00000163519…	48	Tonsil
GO:0002764	immune response-regulating signaling pathway	36/398	463/12211	1.16163e-06	7.24568e-05	6.2667e-05	ENSG00000076984/ENSG00000150637/ENSG00000091831/ENSG00000117322/ENSG00000143226/ENSG00000167851/ENSG00000169894/ENSG00000198821/ENSG00000203710/ENSG00000085265/ENSG00000101082/ENSG00000110330/ENSG00000129657/ENSG00000143546/ENSG00000177455/ENSG00000213658/ENSG00000215048/ENSG00000230708/ENSG00000012223/ENSG00000160959/ENSG00000182866/ENSG00000196101/ENSG00000007312/ENSG00000135218/ENSG00000196092…	36	Spleen
GO:0002764	immune response-regulating signaling pathway	40/418	463/12211	6.37563e-08	1.17535e-05	1.09594e-05	ENSG00000050730/ENSG00000275463/ENSG00000081189/ENSG00000125414/ENSG00000130768/ENSG00000163519/ENSG00000230708/ENSG00000278279/ENSG00000278555/ENSG00000007312/ENSG00000035720/ENSG00000079385/ENSG00000117322/ENSG00000135218/ENSG00000143226/ENSG00000160654/ENSG00000203710/ENSG00000276600/ENSG00000280618/ENSG00000085265/ENSG00000092445/ENSG00000134061/ENSG00000143546/ENSG00000163220/ENSG00000196092…	40	Appendix
GO:0002790	peptide secretion	33/441	414/12211	1.69632e-05	0.00207607	0.00196704	ENSG00000123612/ENSG00000132693/ENSG00000182782/ENSG00000204713/ENSG00000228278/ENSG00000007171/ENSG00000133048/ENSG00000143546/ENSG00000145087/ENSG00000151067/ENSG00000080298/ENSG00000113231/ENSG00000119927/ENSG00000124731/ENSG00000173432/ENSG00000205213/ENSG00000072694/ENSG00000091428/ENSG00000115107/ENSG00000085265/ENSG00000102760/ENSG00000119714/ENSG00000151651/ENSG00000091106/ENSG00000163221…	33	Fat
GO:0002819	regulation of adaptive immune response	13/373	100/12211	1.0501e-05	0.000455714	0.000419471	ENSG00000081189/ENSG00000159958/ENSG00000104921/ENSG00000125347/ENSG00000182566/ENSG00000104998/ENSG00000203710/ENSG00000049768/ENSG00000111679/ENSG00000117091/ENSG00000172724/ENSG00000117090/ENSG00000073861	13	Lymph node
GO:0002819	regulation of adaptive immune response	18/604	100/12211	1.67363e-06	0.000208502	0.000202086	ENSG00000065675/ENSG00000102524/ENSG00000072694/ENSG00000096717/ENSG00000104921/ENSG00000159958/ENSG00000172724/ENSG00000125347/ENSG00000182261/ENSG00000081189/ENSG00000104998/ENSG00000203710/ENSG00000197471/ENSG00000111679/ENSG00000117090/ENSG00000117091/ENSG00000010610/ENSG00000010704	18	Tonsil
GO:0002820	negative regulation of adaptive immune response	6/441	32/12211	0.0008739	0.0293414	0.0278004	ENSG00000123838/ENSG00000123843/ENSG00000204713/ENSG00000072694/ENSG00000182566/ENSG00000135077	6	Fat
GO:0002823	negative regulation of adaptive immune response based on somatic recombination of immune receptors built from immunoglobulin superfamily domains	9/418	29/12211	3.22608e-07	4.4054e-05	4.10776e-05	ENSG00000079385/ENSG00000113916/ENSG00000203710/ENSG00000111679/ENSG00000117090/ENSG00000131507/ENSG00000049768/ENSG00000197471/ENSG00000277134	9	Appendix
GO:0002889	regulation of immunoglobulin mediated immune response	7/398	38/12211	0.000195105	0.00554066	0.00479205	ENSG00000150637/ENSG00000203710/ENSG00000176208/ENSG00000111679/ENSG00000073861/ENSG00000101017/ENSG00000158869	7	Spleen
GO:0002920	regulation of humoral immune response	10/441	60/12211	5.08588e-05	0.00438542	0.00415509	ENSG00000123838/ENSG00000123843/ENSG00000159189/ENSG00000182326/ENSG00000205403/ENSG00000173369/ENSG00000184500/ENSG00000072694/ENSG00000080910/ENSG00000197405	10	Fat
GO:0003006	developmental process involved in reproduction	31/347	482/12211	1.86446e-05	0.0094653	0.00875299	ENSG00000057657/ENSG00000081051/ENSG00000106571/ENSG00000141448/ENSG00000177045/ENSG00000112053/ENSG00000154040/ENSG00000171016/ENSG00000172201/ENSG00000006047/ENSG00000017427/ENSG00000082175/ENSG00000100311/ENSG00000118785/ENSG00000141052/ENSG00000196074/ENSG00000253293/ENSG00000005073/ENSG00000111087/ENSG00000146374/ENSG00000184937/ENSG00000169083/ENSG00000073614/ENSG00000091831/ENSG00000103449…	31	Endometrium
GO:0003006	developmental process involved in reproduction	42/533	482/12211	1.45272e-05	0.00549069	0.00503211	ENSG00000116016/ENSG00000122133/ENSG00000137869/ENSG00000170498/ENSG00000181649/ENSG00000183691/ENSG00000105989/ENSG00000113739/ENSG00000137270/ENSG00000144451/ENSG00000164867/ENSG00000205213/ENSG00000118785/ENSG00000123572/ENSG00000141384/ENSG00000143452/ENSG00000146648/ENSG00000148926/ENSG00000154734/ENSG00000164442/ENSG00000164683/ENSG00000110092/ENSG00000182749/ENSG00000070018/ENSG00000087510…	42	Placenta
GO:0003006	developmental process involved in reproduction	70/696	482/12211	2.58267e-13	6.84962e-11	6.81011e-11	ENSG00000092345/ENSG00000106013/ENSG00000109832/ENSG00000111644/ENSG00000118434/ENSG00000120498/ENSG00000123999/ENSG00000125207/ENSG00000130948/ENSG00000132972/ENSG00000137090/ENSG00000142025/ENSG00000146047/ENSG00000164113/ENSG00000165643/ENSG00000168757/ENSG00000177990/ENSG00000186075/ENSG00000197181/ENSG00000227234/ENSG00000256453/ENSG00000102230/ENSG00000103449/ENSG00000112053/ENSG00000115548…	70	Testis
GO:0003012	muscle system process	82/661	327/12211	3.02385e-33	1.03676e-29	9.61734e-30	ENSG00000006788/ENSG00000036448/ENSG00000077522/ENSG00000091482/ENSG00000092054/ENSG00000101605/ENSG00000108823/ENSG00000109063/ENSG00000111245/ENSG00000114854/ENSG00000118194/ENSG00000118729/ENSG00000120937/ENSG00000124006/ENSG00000129170/ENSG00000129991/ENSG00000130528/ENSG00000131730/ENSG00000134571/ENSG00000142661/ENSG00000143632/ENSG00000146147/ENSG00000154556/ENSG00000155657/ENSG00000158022…	82	Heart
GO:0003018	vascular process in circulatory system	14/459	112/12211	7.60179e-05	0.0140861	0.0134272	ENSG00000121064/ENSG00000123454/ENSG00000132326/ENSG00000152661/ENSG00000166148/ENSG00000172232/ENSG00000108576/ENSG00000135643/ENSG00000136160/ENSG00000141433/ENSG00000174721/ENSG00000148926/ENSG00000100604/ENSG00000197993	14	Adrenal gland
[truncated: 755 more rows]

## Sheet: G. Elevated genes (RNA-Seq)
Gene ID	Tissue	Gene name	Category	IH_Level
ENSG00000000005	Colon	TNMD	Group enriched	-
ENSG00000000005	Fat	TNMD	Group enriched	-
ENSG00000000005	Placenta	TNMD	Group enriched	-
[truncated: 16,192 more rows]

## Sheet: H. GOBP Elevated genes (RNA-Seq
ID	Description	GeneRatio	BgRatio	pvalue	p.adjust	qvalue	Gene ID	Count	Tissues
[truncated: 1,964 more rows]
