# Supplementary material for: A deep proteome and transcriptome abundance atlas of 29 healthy human tissues
Source: Mol Syst Biol. 2019 Feb 18;15(2):e8503. doi: 10.15252/msb.20188503 (PMC6379049; doi:10.15252/msb.20188503)
Supplement: Supplementary file 6 — Table EV4 [file MSB-15-e8503-s006.zip › Table_EV4.xlsx]

## Sheet: Readme
Table EV4 | Selected functional classes of transcripts and proteins
A. Mito proteome
B. Mito transcriptome
C. Essential genes proteome
D. Essential genes transcriptome
E. Disease proteome
F. Disease transcriptome
G. Drug targets proteome
H. Drug targets transcriptome
I. TF proteome
J. TF transcriptome
K. GPCRs proteome
L. GPCRs transcriptome
M. Kinases proteome
N. Kinases transriptome
O. Phosphatases protome
P. Phosphatases transcriptome

## Sheet: A. Mito proteome
Gene ID	Gene name	Adrenal gland	Appendix	Brain	Colon	Duodenum	Endometrium	Esophagus	Fallopian tube	Fat	Gallbladder	Heart	Kidney	Liver	Lung	Lymph node	Ovary	Pancreas	Placenta	Prostate	Rectum	Salivary gland	Small intestine	Smooth muscle	Spleen	Stomach	Testis	Thyroid	Tonsil	Urinary bladder	Tissue enriched	Group enriched	Tissue enhanced	Classification	hg19_Chromosome	Chromosome
ENSG00000002330	BAD	2.38001e+07	2.37697e+07	1.52342e+07	3.83912e+07	5.89008e+06	1.24056e+07	2.61349e+07	6.37249e+07	9.62452e+06	3.00172e+07	5.02688e+07	3.92548e+07	2.35093e+07	3.22582e+07	1.35697e+07	3.06325e+06	9.53442e+06	2.6209e+07	2.95369e+06	1.27384e+07	2.65717e+07	2.25532e+07	1.31295e+07	585935	2.87799e+07	1.81209e+07	4.82444e+07	2.40589e+07	420070	Fallopian tube			Expressed in all	chr11	Nuclear-encoded genes
ENSG00000002549	LAP3	9.91383e+08	7.53058e+08	6.58094e+08	5.3837e+08	9.9034e+08	473253431	1103982603	6.19785e+08	1267807467	8.8562e+08	5.97658e+08	1043210040	8.04354e+08	1421489875	1357178320	9.0283e+08	3.5539e+08	456604474	1.40301e+08	5.11052e+08	5.97847e+08	6.15314e+08	4.47408e+08	1354188730	4.71154e+08	7.96847e+08	5.03252e+08	9.43421e+08	6.61991e+08	Lung			Expressed in all	chr4	Nuclear-encoded genes
ENSG00000003509	NDUFAF7	7.89726e+06	932808	7.21792e+06	5.14106e+06	8.23571e+06	6.63878e+06	8.58025e+06	3.17067e+06	2.77979e+06	1.34904e+07	4.15688e+07	1.2596e+07	1.65218e+07	1.35565e+07	3.14043e+06	3.68122e+06	4.23721e+06	2.91854e+06	2.49316e+06	2.45743e+07	3.79919e+06	7.10331e+06	5.5515e+06	2.71591e+06	2.54239e+06	7.37317e+06	1.88471e+07	1.201e+06	2.64871e+06	Heart			Expressed in all	chr2	Nuclear-encoded genes
ENSG00000004059	ARF5	1.1256e+08	3.10553e+08	2.88497e+08	3.35689e+08	1.89946e+08	1.57314e+08	1.0293e+08	3.02706e+08	8.22747e+07	9.3701e+07	3.9262e+07	1.46574e+08	1.51437e+08	4.23817e+08	1.35614e+08	1.68395e+08	3.39403e+07	6.44066e+07	3.24097e+07	1.14212e+08	7.17728e+07	3.20421e+08	9.18994e+07	8.31109e+07	3.58553e+08	9.40705e+07	1.44894e+08	1.9911e+08	1.62502e+08	Lung			Expressed in all	chr7	Nuclear-encoded genes
ENSG00000004142	POLDIP2	6.84753e+07	1.94178e+07	3.05156e+07	3.00532e+07	3.55486e+07	2.66942e+07	1.64112e+07	1.92247e+07	1.58165e+07	1.24352e+07	1.01904e+08	1.9127e+08	9.47719e+07	4.77796e+07	1.35137e+07	2.21085e+07	6.68026e+07	8.31021e+06	2.02696e+07	2.60409e+07	2.74004e+07	3.19515e+07	3.91337e+07	1.23381e+07	1.96798e+07	3.25796e+07	1.88259e+08	2.90434e+07	3.00398e+07	Kidney			Expressed in all	chr17	Nuclear-encoded genes
ENSG00000004455	AK2	9.66132e+08	2.66263e+08	2.16128e+08	5.96261e+08	1128511383	3.64101e+08	3.13781e+08	6.04852e+08	5.74341e+08	298697979	2728825800	3494671628	2102190673	2.91669e+08	6.48808e+08	3.65924e+08	4.85316e+08	7.94902e+08	2.34559e+08	7.33425e+08	8.44672e+08	9.67403e+08	3.96068e+08	3.54988e+08	7.65535e+08	6.45513e+08	3516632579	8.2216e+08	415386325	Thyroid			Expressed in all	chr1	Nuclear-encoded genes
ENSG00000004779	NDUFAB1	1261849420	1.52445e+08	1162182592	8.05489e+08	6.60584e+08	3.12203e+08	4.02195e+08	5.0289e+08	8.69656e+07	3.09002e+08	7131126704	1778135828	6.28406e+08	5.84801e+08	4.14127e+07	9.1848e+07	9.60309e+08	3.79335e+08	1.85403e+08	2.60506e+08	4.1984e+08	1016333490	3.00599e+08	4.30611e+08	2.85871e+08	2.19893e+08	8.06705e+08	2.89924e+08	6.21056e+08	Heart			Expressed in all	chr16	Nuclear-encoded genes
ENSG00000004799	PDK4	1.38615e+07	1.10344e+06	888258	6.28526e+06	6.00044e+06	0	229905	1.56085e+06	2.72333e+07	4.81418e+06	683379	3.58481e+06	1.00555e+07	2.84146e+06	113864	193021	7.24568e+06	3.85741e+06	1.07825e+06	1.05976e+07	2.20171e+06	3.03107e+07	878511	1.55544e+06	4.58602e+06	204381	1.85211e+07	104356	149454	Small intestine		Small intestine;	Tissue enhanced	chr7	Nuclear-encoded genes
ENSG00000004864	SLC25A13	1.89348e+08	1.49078e+07	7.20229e+07	1.56523e+08	1.82403e+08	4.27579e+07	3.4274e+07	1.2179e+08	4.07068e+07	6.86454e+07	3.06595e+08	5.4957e+08	1611447486	1.17061e+08	2.78699e+07	4.32919e+07	2.02154e+08	1.37167e+08	8.15008e+07	6.80821e+07	2.12765e+08	1.24102e+08	3.59423e+07	9.81011e+07	1.35921e+08	1.62769e+08	5.97775e+08	3.30976e+07	3.81963e+07	Liver			Expressed in all	chr7	Nuclear-encoded genes
ENSG00000004961	HCCS	1.67604e+07	2.01771e+07	7.57695e+06	3.9482e+07	2.38864e+07	1.15048e+07	9.15036e+06	2.22571e+07	9.21138e+06	2.6328e+06	174049697	2.94595e+07	2.31168e+07	3.47249e+07	1.53971e+07	1.53548e+07	2.10225e+07	1.37837e+07	1.23935e+07	8.20051e+06	2.79317e+07	8.1713e+07	1.07759e+07	1.9744e+07	3.52471e+07	1.74035e+07	9.0706e+07	1.27822e+07	2.49024e+07	Heart			Expressed in all	chrX	Nuclear-encoded genes
ENSG00000005022	SLC25A5	1390064092	614303335	1304107921	1262285030	1534573679	2.99724e+08	6.86293e+08	5.15292e+08	5.20432e+08	3.01672e+08	6256795978	3388001558	1042357190	1310164221	4.9657e+08	3.80617e+08	2093528477	1038648677	5.54513e+08	7.04526e+08	3270958014	1305503876	7.23733e+08	8.70467e+08	1461558838	6.91092e+08	3934791617	1221518980	5.13607e+08	Heart			Expressed in all	chrX	Nuclear-encoded genes
ENSG00000005059	CCDC109B	553875	870708	0	327979	0	1.55186e+06	0	771494	0	0	0	0	2.06694e+07	6.05645e+06	1.62303e+06	133032	0	858054	0	0	861632	4.09325e+06	2.21125e+06	3.0526e+06	1.04646e+06	0	83129.7	1.93852e+06	1.09414e+06	Liver		Liver;	Tissue enhanced	chr4	Nuclear-encoded genes
ENSG00000005187	ACSM3	3.8789e+06	3.7536e+06	533783	2.1928e+07	5.17211e+06	2.36182e+06	2.56882e+06	2.33345e+07	535685	5.8897e+06	2.97589e+06	2.26655e+08	4.12455e+08	2.18352e+06	644076	455477	4.41784e+07	1.58168e+07	3.97369e+07	2.52284e+07	4.59031e+06	8.69194e+06	3.7253e+06	333113	1.00626e+07	1.78524e+06	1.73783e+06	97113.3	4.89246e+06	Liver	Kidney;Liver;		Group enriched	chr16	Nuclear-encoded genes
ENSG00000005469	CROT	1.15886e+07	943578	7.99133e+06	4.63466e+06	4.52666e+07	5.12661e+06	4.05197e+06	2.67485e+06	1.79115e+06	2.27392e+07	1.22266e+06	1.64654e+07	7.93246e+07	5.03616e+06	2.26701e+06	6.97467e+06	2.29429e+06	1.02366e+07	1.05042e+07	7.47385e+06	979334	2.92502e+07	1.56762e+06	5.01599e+06	1.64306e+06	6.61599e+06	3.53574e+07	6.00656e+06	2.74106e+07	Liver			Expressed in all	chr7	Nuclear-encoded genes
ENSG00000005882	PDK2	5.62979e+07	2.88624e+06	4.95683e+07	2.98069e+07	4.83157e+07	8.99933e+06	2.43139e+07	1.21866e+07	2.09634e+07	7.70842e+06	2.07987e+08	1.21586e+08	3.97038e+07	8.36564e+06	2.62242e+07	1.99573e+07	1.2569e+07	2.58972e+07	1.86265e+07	4.06088e+07	4.28084e+07	4.44389e+07	5.98852e+06	2.8101e+06	1.78325e+07	3.18702e+07	177929918	2.09611e+06	2.0276e+06	Heart			Expressed in all	chr17	Nuclear-encoded genes
ENSG00000006282	SPATA20	1.8349e+07	1.15656e+07	1.75713e+06	8.47408e+06	2.3835e+06	9.42633e+06	1.10112e+07	1.56403e+07	3.78606e+06	9.23445e+06	6.13677e+07	2.45444e+07	4.52377e+06	9.89577e+06	4.21328e+06	1.24032e+06	2.38889e+07	2.70274e+06	1.28762e+07	7.69932e+06	1.57891e+07	7.38714e+06	1.19224e+07	2.59611e+06	2.70815e+06	2.35743e+07	7.25246e+07	1.45925e+06	1.00998e+06	Thyroid			Expressed in all	chr17	Nuclear-encoded genes
ENSG00000006530	AGK	1.5647e+08	3.70581e+08	1.73436e+08	5.91151e+07	8.36278e+07	1.03489e+08	9.42028e+07	1.06383e+08	8.49996e+07	9.72813e+08	4.65156e+08	1.8582e+08	7.85396e+07	1.85071e+08	9.89768e+07	1.12136e+08	1.80411e+08	7.40099e+07	1.34498e+08	5.38743e+08	9.19383e+07	6.07478e+07	8.46636e+07	9.91612e+07	9.11381e+07	2.20194e+08	2.13513e+08	6.47467e+07	7.25568e+07	Gallbladder			Expressed in all	chr7	Nuclear-encoded genes
ENSG00000006744	ELAC2	1.93668e+07	1.19552e+07	7.73535e+06	1.23902e+07	1.6771e+07	1.07871e+07	7.37483e+06	1.30022e+07	4.6527e+06	5.2937e+06	9.8973e+06	1.88597e+07	2.51681e+07	1.73324e+07	1.24843e+07	7.29505e+06	1.65126e+07	5.20188e+06	7.32535e+06	1.17465e+07	4.6223e+06	1.13828e+07	8.00937e+06	5.42834e+06	1.00171e+07	1.85109e+07	1.67064e+07	1.51669e+07	6.02876e+06	Liver			Expressed in all	chr17	Nuclear-encoded genes
ENSG00000007202	KIAA0100	1.5444e+06	692801	3.75988e+06	2.0776e+06	1.31083e+06	1.09893e+06	671873	1.41381e+06	953165	1.1215e+06	162888	379596	1.88122e+06	1.42087e+06	2.80048e+06	1.62897e+06	1.73629e+07	2.01006e+06	1.33671e+06	971245	2.02181e+06	4.04862e+06	445062	4.02595e+06	1.02244e+06	860866	1.48904e+06	763740	602876	Pancreas			Expressed in all	chr17	Nuclear-encoded genes
ENSG00000007923	DNAJC11	8.70091e+07	8.56687e+06	8.24054e+07	3.79689e+07	4.17382e+07	1.84295e+07	1.49836e+07	3.05593e+07	1.96144e+07	1.19944e+07	1.88277e+08	1.18253e+08	6.68024e+07	3.9347e+07	1.70231e+07	1.73933e+07	6.4937e+07	51270252	3.72253e+07	4.89329e+07	1.2806e+08	4.23517e+07	2.49064e+07	3.50852e+07	4.44529e+07	3.19563e+07	6.47559e+07	1.85973e+07	7.77616e+06	Heart			Expressed in all	chr1	Nuclear-encoded genes
ENSG00000008311	AASS	2.02953e+07	1.27043e+07	5.65547e+07	1.46572e+07	1.35954e+07	5.0595e+07	2.56763e+07	2.95519e+07	2.75897e+07	6.0532e+06	265071486	2.09673e+08	500888323	8.81771e+07	1.35801e+07	1.50166e+07	4.11098e+07	1.96797e+07	4.88285e+07	1.046e+07	2.25721e+07	9.81972e+06	2.1622e+07	7.52879e+06	2.19789e+07	1.86515e+07	1.90095e+08	1.22129e+07	4.32874e+07	Liver			Expressed in all	chr7	Nuclear-encoded genes
ENSG00000008394	MGST1	1273103372	7.19873e+07	2.27004e+08	1.07438e+08	2.77237e+08	1.33826e+07	2.47916e+07	7.02896e+07	2728565208	2.43467e+08	1.31637e+07	7.01091e+08	6573455745	7.36696e+08	5.12332e+07	3.14579e+07	2.17647e+08	4.34229e+07	3.19484e+08	1.38064e+08	3.4879e+08	155520500	3.47267e+06	1.50052e+06	8.20251e+07	2.30695e+07	5.80951e+08	1.78453e+06	1.30613e+08	Liver	Thyroid;Kidney;Lung;Adrenal gland;Fat;Liver;		Group enriched	chr12	Nuclear-encoded genes
ENSG00000008405	CRY1	0	0	0	0	0	0	0	0	68486.9	20692.1	837773	0	71006.3	9.69009e+06	0	0	0	0	0	0	0	0	19807.3	0	103249	0	0	0	0	Lung			Tissue enriched	chr12	Nuclear-encoded genes
ENSG00000010256	UQCRC1	966111626	4.45052e+08	1613175669	926259088	1303511052	273504706	7.01222e+08	5.48567e+08	6.01782e+08	3.87717e+08	7839121341	2777296036	9.99703e+08	5.01166e+08	4.87532e+08	3.36643e+08	4.18706e+08	4.09031e+08	4.47387e+08	897532369	1475001118	1125280262	4.4735e+08	6.25443e+08	7.4946e+08	5.67705e+08	1.63891e+08	535186944	7.66891e+08	Heart			Expressed in all	chr3	Nuclear-encoded genes
ENSG00000011295	TTC19	1.12821e+07	2.22701e+06	1.61563e+07	5.47748e+06	1.04369e+07	9.77828e+06	1.26785e+07	8.61512e+06	2.64425e+06	3.79076e+06	1.48752e+07	3.11112e+07	1.08353e+08	1.19946e+07	150588	1.0723e+08	2.26713e+08	3.28206e+07	6.51772e+06	2.96099e+06	2.434e+07	3.66397e+07	5.20193e+06	616731	6.52711e+06	7.71681e+06	5.69098e+07	3.60456e+06	5.79678e+06	Pancreas			Expressed in all	chr17	Nuclear-encoded genes
ENSG00000011376	LARS2	3.06118e+07	3.82074e+06	6.44746e+07	1.65274e+07	1.75763e+07	9.42125e+06	5.0534e+06	1.75508e+07	7.00428e+06	1.20054e+07	1.7051e+07	6.38432e+07	1.8967e+07	1.4687e+07	3.04589e+06	1.13498e+07	1.91097e+07	3.05569e+06	1.00792e+07	1.25088e+07	3.10619e+07	1.56078e+07	6.22312e+06	1.58916e+07	8.80937e+06	1.5842e+07	7.74918e+07	1.12295e+07	1.19893e+07	Thyroid			Expressed in all	chr3	Nuclear-encoded genes
ENSG00000013583	HEBP1	1009941752	4.01873e+08	3.6185e+08	4.26458e+08	1284213792	256473510	2.57248e+08	3.35905e+08	3.29525e+08	2.54671e+08	3.28943e+08	3.68335e+08	1379923633	1.94451e+08	3.0046e+08	3.06073e+08	8.43183e+08	2.54315e+08	262482762	255710867	4.55993e+08	2044797975	3.18494e+08	6.93072e+08	3.10753e+08	4.39013e+08	1115390524	1.07914e+08	4.14971e+08	Small intestine			Expressed in all	chr12	Nuclear-encoded genes
ENSG00000014641	MDH1	2770984348	8.97265e+08	3807907270	1073450200	2002248472	1027121895	2142106056	1006289017	2364228489	7.88972e+08	11165210990	3418091300	2139661030	8.03298e+08	2460981959	9.48806e+08	1349879509	8.42436e+08	1308352484	1835995090	3191631486	1467966323	2837695669	1256599782	1392622106	1296391609	1993624422	1669486667	9.17408e+08	Heart			Expressed in all	chr2	Nuclear-encoded genes
ENSG00000014824	SLC30A9	3.22998e+07	2.49016e+06	2.57257e+07	9.44924e+06	1.61652e+07	8.32316e+06	5.80895e+06	1.52434e+07	2.2117e+06	7.60342e+06	4.01613e+07	3.67534e+07	5.08886e+06	6.35226e+06	9.51955e+06	9.3267e+06	7.61673e+06	4.38335e+06	9.00403e+06	1.06632e+07	1.02934e+07	1.11959e+07	4.60166e+07	8.71058e+06	1.01872e+07	4.41699e+07	5.1874e+07	4.943e+06	3.28529e+06	Thyroid			Expressed in all	chr4	Nuclear-encoded genes
ENSG00000014919	COX15	1.12339e+07	5.29401e+06	6.38875e+06	7.06138e+06	7.82926e+06	897319	1.70132e+06	4.88898e+06	3.49633e+06	4.65557e+06	1.68505e+07	8.21398e+06	4.32546e+06	5.82413e+06	5.15041e+06	3.38833e+06	480694	2.8375e+06	2.59526e+06	7.90803e+06	1.12002e+06	6.39924e+06	0	1.04325e+07	1.86545e+06	4.5476e+06	2.93398e+07	1.70896e+06	1.57086e+06	Thyroid		Thyroid;	Tissue enhanced	chr10	Nuclear-encoded genes
ENSG00000015475	BID	3.87136e+07	1.86338e+08	1.75666e+08	3.50682e+07	4.87287e+07	1.53884e+07	5.86691e+07	2.93115e+07	1.03824e+08	6.42003e+07	1.45084e+07	1.19791e+07	2.60197e+08	9.78396e+07	9.74763e+07	3.57369e+07	2.83957e+07	3.33397e+07	8.27976e+06	3.19644e+07	2.69227e+07	5.14128e+07	2.89004e+07	2.28606e+08	3.23584e+07	1.36941e+07	9.32527e+06	9.34733e+07	1.3612e+08	Liver			Expressed in all	chr22	Nuclear-encoded genes
ENSG00000016391	CHDH	3.20687e+06	1.79027e+06	1.47805e+08	7.74096e+07	8.42206e+07	2.70954e+07	3.28081e+06	2.0007e+07	5.43746e+06	2.33072e+07	5.60589e+06	1043093813	3.17572e+08	7.83628e+06	4.03397e+06	2.94032e+06	7.7266e+07	5.73588e+06	1.09937e+08	6.86468e+07	4.58033e+08	8.59733e+07	9.7237e+06	5.36265e+06	1.76821e+08	3.04397e+07	2.33797e+07	2.05656e+06	1.98054e+07	Kidney			Expressed in all	chr3	Nuclear-encoded genes
ENSG00000019186	CYP24A1	1.45186e+06	4.47808e+06	0	0	1.87461e+07	1.22034e+06	1.24014e+06	463675	0	0	721643	516975	3.42402e+07	0	0	0	5.22568e+07	0	3.08547e+06	0	0	3.70761e+07	0	0	0	180378	0	1.01622e+06	2.62086e+06	Pancreas	Duodenum;Liver;Small intestine;Pancreas;		Group enriched	chr20	Nuclear-encoded genes
ENSG00000021826	CPS1	1.65483e+07	9.26161e+06	1.0143e+07	9.99985e+06	2244536303	1.04199e+07	1.22111e+07	9.2721e+06	6.00913e+06	1.42404e+07	6.75763e+06	3.3326e+07	12752510069	1.10118e+07	6.46784e+06	1.17772e+07	2.48919e+07	5.54688e+06	8.62105e+06	5.95814e+06	1.06129e+07	1590669292	1.14184e+07	1.67049e+07	2.86779e+07	1.16352e+07	1.05911e+07	4.50619e+06	1.62047e+07	Liver			Tissue enriched	chr2	Nuclear-encoded genes
ENSG00000023228	NDUFS1	4.12739e+08	7.97789e+07	5.56043e+08	3.01251e+08	4.82368e+08	1.71169e+08	2.89902e+08	2.10462e+08	1.59123e+08	1.80222e+08	4358980405	9.27035e+08	3.15521e+08	1.79909e+08	1.97273e+08	1.09055e+08	2.9874e+08	1.49082e+08	2.53505e+08	3.8514e+08	4.80575e+08	4.56247e+08	2.21087e+08	1.46414e+08	257557865	2.28664e+08	3.57271e+07	2.17131e+08	1.58081e+08	Heart			Expressed in all	chr2	Nuclear-encoded genes
ENSG00000023330	ALAS1	3.33599e+06	590870	48284.2	179074	2.38428e+06	0	0	75853.3	0	0	5.91255e+06	1.03713e+06	1.97534e+07	1.74084e+06	846890	207617	2.90978e+06	214812	606242	0	290986	1.66531e+06	0	0	173708	1.15484e+06	1.81914e+06	127642	0	Liver		Liver;	Tissue enhanced	chr3	Nuclear-encoded genes
ENSG00000023572	GLRX2	4.0046e+06	0	2.29311e+06	422067	6.11647e+06	135678	1.99099e+06	494533	0	0	3.82092e+07	0	1.53784e+06	129429	1.94212e+06	2.23672e+06	0	794845	2.86167e+07	0	995446	1.81274e+06	0	0	1.5614e+06	3.06575e+06	5.2391e+06	235443	1.42259e+06	Heart	Prostate;Heart;		Group enriched	chr1	Nuclear-encoded genes
ENSG00000025772	TOMM34	7.27257e+07	2.55555e+07	2.12254e+07	3.65706e+07	1.23966e+07	4.52697e+07	3.96502e+07	2.47655e+08	2.06862e+06	8.52622e+06	1.25611e+07	5.58726e+07	1.49178e+07	5.41244e+07	8.76132e+06	2.44025e+07	1.60705e+07	1.54165e+08	1.49044e+07	1.00349e+07	1.89482e+07	2.48645e+07	3.13453e+07	8.9591e+06	2.74746e+07	6.85536e+08	3.53237e+07	2.41158e+07	3.93824e+07	Testis	Adrenal gland;Placenta;Fallopian tube;Testis;		Group enriched	chr20	Nuclear-encoded genes
ENSG00000027001	MIPEP	2.33298e+07	7.23172e+06	9.79116e+06	1.20019e+07	1.97844e+07	9.92012e+06	1.19993e+07	1.47015e+07	7.52652e+06	2.50771e+07	2.80688e+08	4.51708e+07	1.55058e+07	8.35736e+06	3.36571e+06	9.16615e+06	2.13442e+07	4.29981e+06	1.57622e+07	2.03917e+07	1.43797e+07	1.03142e+07	4.82443e+06	4.23925e+06	7.71784e+06	1.69671e+07	4.42589e+07	7.37383e+06	8.88835e+06	Heart			Tissue enriched	chr13	Nuclear-encoded genes
ENSG00000029639	TFB1M	9.82339e+06	0	1.1482e+06	9.62915e+06	1.35699e+07	2.59871e+06	1.27939e+06	4.40767e+06	1.72127e+06	3.0475e+07	1.99896e+07	2.63653e+06	5.68142e+06	1.64946e+07	2.98343e+06	4.3746e+06	1.25791e+07	710511	2.83676e+06	8.44552e+06	8.83111e+06	5.40816e+06	104099	409281	3.19356e+06	3.34699e+06	1.97689e+07	2.41166e+06	2.74629e+06	Gallbladder			Mixed	chr6	Nuclear-encoded genes
ENSG00000030110	BAK1	2.9195e+07	1.05405e+06	3.36612e+06	2.65498e+07	2.85029e+07	5.56134e+06	6.54977e+07	1.22694e+07	2.08382e+06	1.26667e+07	2.36843e+07	1.45076e+07	2.85241e+06	1.08606e+07	5.83797e+06	1.63594e+07	3.14272e+06	7.71164e+07	1.59008e+07	4.87402e+06	2.65857e+06	1.89093e+07	1.85377e+06	9.43135e+08	5.38645e+06	9.5395e+07	2.35383e+07	9.02302e+06	1.72712e+08	Spleen			Tissue enriched	chr6	Nuclear-encoded genes
ENSG00000033050	ABCF2	2.36373e+07	5.60645e+07	4.42334e+07	1.6581e+07	6.10166e+07	4.64426e+07	5.08254e+07	2.67307e+07	1.83101e+07	1.66729e+07	3.51396e+07	5.29747e+07	1.05324e+07	6.72129e+07	2.53058e+07	3.2877e+07	3.12112e+07	1.50274e+07	2.98208e+07	2.25011e+07	2.03426e+07	2.59313e+07	3.39705e+07	3.40517e+07	1.91662e+07	1.29031e+07	2.2383e+07	3.44361e+07	4.12005e+07	Lung			Expressed in all	chr7	Nuclear-encoded genes
ENSG00000035141	FAM136A	1.64207e+07	6.0853e+06	3.46289e+07	5.1406e+07	3.08277e+07	1.93239e+07	1.1504e+07	7.66979e+06	3.37293e+06	4.90241e+07	6.3159e+07	3.67004e+07	109130562	5.73317e+07	1.75855e+08	1.41036e+07	1.70913e+07	2.85386e+06	1.0584e+07	1704948523	2.94936e+07	3.11372e+07	1.28408e+07	4.21562e+06	1.16304e+08	3.92051e+07	2.34746e+08	3.52899e+07	3.22542e+07	Rectum			Tissue enriched	chr2	Nuclear-encoded genes
ENSG00000036473	OTC	3.10318e+06	2.19208e+07	1.65005e+06	2.70822e+07	6.26562e+08	1.13735e+06	5.2339e+07	809755	3.56289e+07	1.72742e+07	2.14896e+07	2.80958e+06	3640919009	6.53729e+06	129554028	7.81004e+06	4.28196e+07	9.47954e+06	9.52844e+06	2.35217e+07	1.12528e+06	9.71002e+08	1.77872e+06	1.43552e+07	5.04139e+07	2.03954e+06	897393	2.8239e+07	7.16949e+07	Liver	Duodenum;Small intestine;Liver		Group enriched	chrX	Nuclear-encoded genes
ENSG00000042286	AIFM2	5.0696e+07	1.78755e+07	2.19215e+06	1.20494e+07	1.96369e+07	3.57316e+06	7.6723e+06	5.23763e+06	2.04205e+08	4.0012e+07	1.52249e+07	1.02863e+08	1.02288e+07	6.6237e+06	4.02494e+06	7.47774e+06	3.69803e+06	2.44865e+06	7.13333e+06	1.8685e+07	8.36696e+06	6.44974e+06	6.04222e+06	2.42718e+06	2.13151e+07	1.45617e+06	2.80596e+07	638562	4.77994e+06	Fat			Expressed in all	chr10	Nuclear-encoded genes
ENSG00000043514	TRIT1	481157	67582.1	0	545147	1.64244e+06	558653	637810	1.67176e+06	0	376552	1.38205e+06	1.27001e+06	836937	1.68072e+06	184655	0	4.7615e+06	674392	1.58509e+06	391506	1.80701e+06	607769	766329	310474	450332	769180	1.12232e+06	946267	800647	Pancreas		Pancreas;	Tissue enhanced	chr1	Nuclear-encoded genes
ENSG00000048544	MRPS10	3.67743e+07	576510	1.84402e+07	1.71654e+07	7.94814e+07	1.37149e+07	3.52837e+07	2.546e+07	7.63676e+06	3.22632e+06	6.01777e+07	3.9118e+07	3.07235e+07	2.54061e+07	2.50993e+07	1.01781e+07	9.85925e+06	1.00651e+07	1.17547e+07	2.03714e+07	2.96321e+07	1.65347e+07	4.94503e+06	5.30298e+06	7.91716e+06	1.44667e+07	1.69837e+07	1.66035e+07	7.23323e+06	Duodenum			Expressed in all	chr6	Nuclear-encoded genes
ENSG00000050393	MCUR1	3.62628e+06	76707.9	1.45689e+07	2.18943e+06	9.22106e+06	2.27905e+06	3.69279e+06	971500	1.25705e+06	2.2072e+06	1.93736e+07	3.80861e+07	6.3122e+06	2.0254e+06	1.73873e+06	2.38422e+06	8.99585e+06	9.73226e+06	87218.7	5.64849e+06	2.14214e+07	1.71982e+07	873450	1.1936e+06	1.16176e+06	4.45378e+06	2.69518e+07	2.80337e+06	1.5799e+06	Kidney			Expressed in all	chr6	Nuclear-encoded genes
ENSG00000050426	LETMD1	3.22476e+07	248128	2.34375e+07	2.65437e+06	1.96006e+07	994743	1.60474e+07	9.71284e+06	1.79051e+07	0	5.64726e+07	6.69594e+07	4.00629e+07	1.25046e+07	702476	0	4.01546e+06	1.35117e+06	1.23457e+07	191785	2.78695e+07	1.31444e+07	7.35812e+06	5.51883e+06	2.09628e+06	1.93873e+07	4.33959e+07	5.27068e+06	8.27475e+06	Kidney			Mixed	chr12	Nuclear-encoded genes
ENSG00000053371	AKR7A2	659119880	8.15982e+07	7.75478e+08	2.47552e+08	4.81675e+08	3.65372e+08	3.17515e+08	5.14859e+08	3.01779e+08	1.77274e+08	4.5796e+08	8.38458e+08	4.19587e+08	2.1831e+08	5.47966e+08	7.52566e+07	2.09191e+08	3.5655e+08	3.98259e+08	4.56535e+08	4.10158e+08	3.15052e+08	5.31321e+08	3.15537e+08	5.0985e+08	7.57921e+08	4.04208e+08	2.70878e+08	1.57391e+08	Kidney			Expressed in all	chr1	Nuclear-encoded genes
ENSG00000054523	KIF1B	1.29029e+06	460897	3.24764e+06	2.78946e+06	2.04914e+06	4.54084e+06	5.78928e+06	1.03457e+06	876439	3.97055e+06	2.37276e+06	1.28326e+06	4.05065e+06	2.61212e+06	593915	4.36517e+06	5.56076e+06	1.20289e+06	2.34481e+06	6.56916e+06	2.24497e+06	3.37433e+06	1.97258e+06	5.37111e+06	4.96945e+06	2.70107e+06	1.01673e+06	2.82906e+06	1.62879e+06	Rectum			Expressed in all	chr1	Nuclear-encoded genes
ENSG00000055950	MRPL43	9.45071e+07	7.84593e+06	1.35906e+07	7.01524e+07	9.23178e+07	9.15726e+06	1.18767e+07	4.36925e+07	2.29231e+07	1.13138e+07	1.10854e+08	6.03551e+07	5.07984e+06	7.2685e+07	1.20924e+07	18807464	4.42206e+07	9.52383e+06	2.04987e+07	4.14353e+07	3.04306e+07	1.37853e+08	1.84123e+07	3.43342e+07	3.24399e+07	1.67228e+07	3.72734e+07	5.26731e+06	5.04627e+07	Small intestine			Expressed in all	chr10	Nuclear-encoded genes
ENSG00000059573	ALDH18A1	7.10526e+07	2.91117e+07	2.73878e+07	9.53032e+07	4.87595e+08	6.65296e+07	7.15061e+07	3.35548e+07	1.90804e+07	8.40361e+07	3.02829e+07	7.52192e+07	4.87041e+07	2.24473e+08	3.67763e+07	4.17723e+07	213118159	6.08401e+07	9.20959e+07	7.62114e+07	9.05557e+08	3.4632e+08	4.28194e+07	2.00301e+07	1.36956e+08	4.05996e+07	5.34577e+08	7.3181e+07	8.21294e+07	Salivary gland			Expressed in all	chr10	Nuclear-encoded genes
ENSG00000059691	GATB	5.71239e+06	5.8335e+06	1.05046e+07	1.09218e+07	1.45994e+07	8.37027e+06	6.07123e+06	6.70792e+06	3.44472e+06	2.29687e+06	8.00972e+06	1.08429e+07	5.25511e+06	4.52398e+06	5.33252e+06	2.75163e+06	1.08584e+06	2.28112e+06	4.56828e+06	1.23552e+07	9.38039e+06	6.65928e+06	1.65789e+06	5.47156e+06	2.90747e+06	1.27684e+06	5.01541e+07	6.12557e+06	1.93983e+06	Thyroid			Expressed in all	chr4	Nuclear-encoded genes
ENSG00000060762	MPC1	4.11704e+06	1.38497e+07	6.71907e+06	4.94156e+06	8.78341e+06	0	352590	2.36296e+06	0	0	5.0858e+08	2.79124e+07	1.54362e+08	3.603e+06	584793	36252.7	0	6.5531e+06	1.12627e+06	1.68184e+07	3.0391e+07	9.86093e+06	5.79948e+06	1.17263e+07	5.70221e+06	157221	2.64097e+07	4.57667e+06	618562	Heart	Liver;Heart;		Group enriched	chr6	Nuclear-encoded genes
ENSG00000060971	ACAA1	1.94462e+08	3.29944e+07	2.71969e+08	1.38527e+08	7.53917e+08	3.86192e+07	9.9665e+07	4.29548e+07	1.14268e+08	1.99878e+08	4.2618e+08	2334989753	4994887385	130126093	8.53687e+07	5.79241e+07	1.00622e+08	8.55725e+07	3.11479e+08	1.95813e+08	1.26439e+08	9.5295e+08	2.58138e+07	6.67235e+07	1.11984e+08	5.36954e+08	4.01747e+08	7.31713e+07	8.12592e+07	Liver			Expressed in all	chr3	Nuclear-encoded genes
ENSG00000061794	MRPS35	4.4013e+07	3.02072e+07	1.94062e+07	3.36485e+07	8.51381e+07	3.38602e+07	1.90309e+07	3.58622e+07	1.4562e+07	1.5591e+07	1.1097e+08	6.52353e+07	4.91565e+07	3.75194e+07	1.29813e+07	3.60921e+07	1.0245e+07	1.65046e+07	2.00911e+07	3.74789e+07	3.60565e+07	6.08407e+07	1.7477e+07	4.65033e+06	2.50141e+07	3.26326e+07	1.18475e+07	2.8743e+07	1.50657e+07	Heart			Expressed in all	chr12	Nuclear-encoded genes
ENSG00000062485	CS	2302176843	3.89143e+08	1221698303	6.28569e+08	9.68272e+08	360687705	5.75027e+08	3.64911e+08	1925976895	3.08678e+08	9313520294	1386840051	4.77266e+08	6.21767e+08	5.06695e+08	1.69781e+08	7.13959e+08	5.97661e+08	3.99197e+08	6.41413e+08	1313134317	8.2828e+08	3.0735e+08	8.28189e+08	5.77029e+08	5.78169e+08	3354619158	8.32496e+08	5.7885e+08	Heart			Expressed in all	chr12	Nuclear-encoded genes
ENSG00000062582	MRPS24	2.99858e+07	1.33714e+07	1.27957e+07	4.68438e+07	7.8835e+07	2.66783e+07	1.0527e+07	1.82707e+07	1.39973e+07	1.44817e+07	8.05298e+07	1.27646e+08	2.04036e+07	1.79205e+07	1.61255e+07	1.28459e+07	4.27154e+07	7.94277e+06	2.60552e+07	3.23839e+07	3.48436e+07	3.51468e+07	1.11751e+07	1.18932e+07	12921280	1.47037e+07	133104	1.04611e+07	2.89119e+07	Kidney			Expressed in all	chr7	Nuclear-encoded genes
ENSG00000063241	ISOC2	3.0032e+08	1.04376e+08	4.27508e+08	2.0929e+08	5.39125e+08	1.9959e+08	490991585	2.74939e+08	1.84417e+08	3.49664e+08	8.81338e+08	1859623497	1591527475	103512843	1.35573e+08	8.64881e+07	5.48485e+07	5.91193e+07	3.74141e+08	439712681	518230871	4.08193e+08	2.50111e+08	2.49763e+08	1.73766e+08	1.76154e+08	8.7024e+08	5.00112e+07	2.63657e+08	Kidney			Expressed in all	chr19	Nuclear-encoded genes
ENSG00000063761	ADCK1	1.1046e+07	1.23035e+06	1.14098e+07	2.45502e+06	3.8254e+06	1.25993e+06	1.09053e+06	8.48881e+06	980860	1.07331e+06	1.44188e+07	9.9743e+06	2.10767e+06	1.80516e+06	449667	1.06509e+06	3.49341e+06	2.82381e+06	4.01644e+06	2.18694e+06	5.83882e+06	2.54571e+06	1.35845e+06	2.39405e+06	2.22255e+06	1.84079e+06	2.42852e+07	1.3994e+06	1.18128e+06	Thyroid			Expressed in all	chr14	Nuclear-encoded genes
ENSG00000063854	HAGH	8.23598e+08	5.50214e+08	6.44704e+08	285034571	1.71317e+08	2.33758e+08	4.46347e+08	4.0711e+08	2.70135e+08	2.76642e+08	1830105451	1040332789	1433007132	1.96204e+08	1.62809e+08	1.0693e+08	2.56944e+08	2.89599e+08	7.06457e+08	3.66761e+08	3.3409e+08	2.34131e+08	4.81629e+08	444305522	3.27236e+08	490669689	2.76637e+08	1.08453e+08	4.41327e+08	Heart			Expressed in all	chr16	Nuclear-encoded genes
ENSG00000064012	CASP8	2.84012e+06	8.21222e+06	414025	1.0893e+07	3.01385e+07	9.69497e+06	8.55397e+06	8.5051e+06	6.08016e+06	1.1845e+07	80968.5	2.9036e+06	7.24614e+06	8.3408e+06	1.97055e+07	1.006e+07	3.72156e+06	5.38843e+07	2.50035e+06	1.9658e+07	6.2171e+06	8.77245e+06	4.42425e+06	1.27714e+07	7.36794e+06	5.41715e+06	5.2722e+06	1.72884e+07	9.50782e+06	Placenta			Expressed in all	chr2	Nuclear-encoded genes
ENSG00000065057	NTHL1	2.45286e+06	4.22881e+06	3.68389e+06	4.03892e+06	6.98075e+06	6.19294e+06	800377	4.49874e+06	0	2.4412e+06	1.10897e+06	1.79053e+06	3.86433e+06	2.2399e+06	8.91033e+06	1.09112e+07	1.35374e+06	3.30665e+06	678633	7.59461e+06	4.43112e+06	9.3548e+06	2.92068e+06	5.27807e+06	4.92291e+06	5.00809e+06	1.19222e+06	5.3482e+06	866303	Ovary			Mixed	chr16	Nuclear-encoded genes
ENSG00000065154	OAT	3.54188e+08	2.40404e+07	2.1312e+08	1.22875e+08	1950126949	1.95462e+08	7.24018e+07	8.82106e+07	4.59483e+07	4.89341e+07	3.99304e+07	5.78072e+08	7.28722e+08	1.09952e+08	1.42712e+07	1.19945e+08	3.42141e+07	4.94711e+07	6.73681e+07	8.48321e+07	3.48532e+08	1513403569	2.74506e+08	1.77604e+07	1.09707e+08	1.25506e+08	1066630282	8.02537e+07	1.63585e+07	Duodenum			Expressed in all	chr10	Nuclear-encoded genes
ENSG00000065427	KARS	2.08922e+08	1.19993e+08	2.08009e+08	2.32682e+08	2.78975e+08	2.62803e+08	2.11138e+08	2.38229e+08	1.41877e+08	1.87839e+08	139551714	2.00362e+08	2.96719e+08	4.62033e+08	2.74663e+08	176665611	5.59712e+08	2.15317e+08	2.70014e+08	1.81356e+08	4.67543e+08	2.67462e+08	2.00806e+08	2.60445e+08	2.05753e+08	325530822	3.11508e+08	2.84195e+08	2.24641e+08	Pancreas			Expressed in all	chr16	Nuclear-encoded genes
ENSG00000065518	NDUFB4	8.25457e+08	8.84001e+07	5.5334e+08	4.13959e+08	6.48665e+08	2.50165e+08	2.16983e+08	3.07705e+08	2.69969e+08	2.62086e+08	3808243441	1191850779	2.20831e+08	3.3083e+08	2.30956e+08	3.04443e+08	311486915	2.30162e+08	3.96229e+08	5.68465e+08	9.1218e+08	4.89361e+08	2.49588e+08	2.89468e+08	3.06692e+08	1.93947e+08	5.60993e+07	3.46061e+08	2.94163e+08	Heart			Expressed in all	chr3	Nuclear-encoded genes
ENSG00000065833	ME1	3.55836e+08	4.2812e+07	1.71041e+08	4.44312e+07	1.5586e+08	1.62998e+08	9.61536e+07	2.42401e+07	3.78274e+08	106920077	127774144	1.7598e+07	5.88077e+07	2.9238e+08	3.78887e+07	8.57907e+07	2.12339e+07	1.66471e+07	4.60141e+07	5.44355e+07	3.92478e+07	1.27764e+08	1.69321e+08	7.28989e+07	2.7736e+08	364574800	6.54891e+07	2.09446e+07	3.35042e+07	Fat			Expressed in all	chr6	Nuclear-encoded genes
ENSG00000065911	MTHFD2	208248	4.04299e+06	1.16818e+06	2.44554e+06	1.05101e+07	4.07944e+06	1.18814e+07	1.33354e+06	634472	3.40396e+06	1.35238e+06	616388	116862	4.55303e+07	1.07275e+07	7.10628e+06	2.7986e+07	396514	1.75649e+06	1.37192e+07	2.6386e+06	2.42016e+06	372743	0	3.04115e+06	3.25443e+06	1.1332e+08	3.13847e+06	1.6019e+06	Thyroid		Thyroid;	Tissue enhanced	chr2	Nuclear-encoded genes
ENSG00000066651	TRMT11	1.03999e+08	1.38589e+07	2.42321e+07	2.29163e+06	2.84748e+06	4.95376e+06	6.48798e+06	5.38035e+06	2.56109e+06	693823	1.06772e+07	7.62459e+07	1.15462e+07	7.652e+06	2.95987e+06	1.12898e+06	4.80208e+06	5.29842e+06	3.93272e+06	3.43628e+06	7.2229e+06	7.13233e+06	8.72287e+07	4.7005e+06	4.6231e+07	2.20106e+06	1.09201e+07	4.21124e+07	1.65905e+06	Adrenal gland			Expressed in all	chr6	Nuclear-encoded genes
ENSG00000066855	MTFR1	0	0	1.33765e+06	0	1.03111e+06	0	0	197208	247907	387567	0	1.15015e+06	7.80435e+06	1.78225e+06	0	2.66632e+06	0	2.58313e+06	263918	3.0851e+06	0	320949	0	0	0	540530	0	697125	0	Liver		Liver;	Tissue enhanced	chr8	Nuclear-encoded genes
ENSG00000066926	FECH	1.89264e+08	2.64351e+07	1.76836e+08	4.61912e+07	1.4712e+08	7.19387e+07	1.10651e+08	2.50987e+07	8.79957e+07	3.36109e+07	4.93724e+08	5.06699e+08	4.20731e+08	8.81143e+07	4.17949e+07	1.13399e+08	4.20611e+07	5.16877e+07	1.62231e+08	8.51896e+07	7.80041e+07	121183229	4.99654e+07	5.24104e+07	2.92591e+07	2.03911e+08	8.4616e+07	2.35383e+07	4.91047e+07	Kidney			Expressed in all	chr18	Nuclear-encoded genes
ENSG00000067064	IDI1	3.52852e+07	3.58918e+06	1.18945e+08	2.32236e+07	5.55963e+07	7.86674e+06	8.63973e+06	6.52004e+06	9.09411e+06	9.719e+06	1.166e+07	4.5925e+07	5.24489e+08	5.41789e+07	3.1913e+07	1.71354e+07	7.55362e+07	3.24202e+07	5.34136e+07	2.06437e+07	8.39015e+06	3.88581e+07	6.02109e+06	9.50609e+06	3.35591e+07	5.43967e+07	5.77804e+07	5.69131e+07	6.86684e+06	Liver			Expressed in all	chr10	Nuclear-encoded genes
ENSG00000067221	STOML1	135520	0	547342	0	0	0	0	118701	252864	0	659312	0	0	51871.7	134711	0	0	1.17926e+06	0	0	0	0	0	0	86829.1	493959	267607	0	0	Placenta		Placenta;	Tissue enhanced	chr15	Nuclear-encoded genes
ENSG00000067704	IARS2	414055017	1.06361e+08	1.8011e+08	1.79946e+08	1.71761e+08	1.82051e+08	9.96331e+07	2.30457e+08	2.24632e+08	1.20589e+08	8.30462e+08	4.61613e+08	3.75296e+08	2.18248e+08	1.94139e+08	144522476	2.49899e+08	193940906	1.78381e+08	1.87904e+08	3.36295e+08	1.34404e+08	1.5808e+08	1.77778e+08	1.66054e+08	2.2795e+08	5.75568e+08	7.85685e+07	1.05895e+08	Heart			Expressed in all	chr1	Nuclear-encoded genes
ENSG00000067829	IDH3G	4.56521e+08	85148594	4.9526e+08	1.73322e+08	3.31843e+08	9.61696e+07	1.26272e+08	1.84895e+08	1.29113e+08	1.15542e+08	1568401643	2.61122e+08	7.4489e+07	143624822	1.84364e+08	9.90485e+07	5.23131e+07	1.91171e+08	1.4422e+08	2.84505e+08	4.87584e+08	3.18253e+08	1.28724e+08	9.37087e+07	1.08155e+08	3.63258e+08	5.66825e+08	1.29926e+08	4.39878e+07	Heart			Expressed in all	chrX	Nuclear-encoded genes
ENSG00000067992	PDK3	2.1703e+07	4.79702e+07	3.3807e+07	2.11003e+07	6.76508e+07	5.43114e+06	3.09585e+07	6.16618e+06	8.42497e+06	9.89312e+06	7.98048e+07	6.91961e+07	1.75237e+07	3.07088e+07	1.02526e+07	2.84277e+07	7.25563e+07	1.06409e+07	1.62727e+07	2.77455e+07	1.07343e+08	90854758	5.19223e+06	3.54594e+07	4.22057e+07	1.10524e+08	2.7961e+07	3.71092e+07	2.13208e+07	Testis			Expressed in all	chrX	Nuclear-encoded genes
ENSG00000068120	COASY	2.27481e+08	1.15569e+08	1.25798e+08	1.08041e+08	9.15548e+07	7.03476e+07	5.2019e+07	139841509	77606787	7.86494e+07	9.51589e+07	2.84225e+08	2.74718e+08	1.69784e+08	3.35222e+07	5.26972e+07	1.78513e+08	8.3971e+07	4.56365e+07	4.62301e+07	3.87551e+08	1.60541e+08	8.09972e+07	9.07276e+07	5.99331e+07	1.19538e+08	3.91044e+08	9.56378e+07	9.39996e+07	Thyroid			Expressed in all	chr17	Nuclear-encoded genes
ENSG00000068366	ACSL4	4.91416e+07	6.39871e+07	1.97601e+07	2.07484e+07	2.64369e+07	1.79521e+07	2.80928e+07	3.18669e+07	7.21379e+07	1.5994e+07	8.64338e+07	4.17227e+07	1.40025e+07	4.94064e+07	2.79291e+07	2.35746e+07	2.11467e+07	8.08532e+07	2.0685e+07	1.97893e+07	2.65492e+07	2.04451e+07	2.20893e+07	3.24609e+07	2.15506e+07	2.76016e+07	2.13114e+07	1.48943e+07	3.06357e+07	Heart			Expressed in all	chrX	Nuclear-encoded genes
ENSG00000069509	FUNDC1	7.56396e+06	0	2.936e+07	414647	4.84134e+06	0	492202	3.68671e+06	1.24606e+07	1.18248e+06	1.77888e+07	2.14322e+06	1.09175e+07	5.70784e+06	0	1.17755e+07	0	2.40169e+06	7.52521e+06	1.01683e+06	2.21545e+07	1.06213e+07	0	1.51651e+06	3.59127e+07	0	1.3464e+07	0	8.8429e+06	Stomach			Mixed	chrX	Nuclear-encoded genes
ENSG00000069535	MAOB	5.58276e+08	7.29819e+07	3.58974e+08	5.68539e+07	3.4218e+08	4.38122e+08	2.42988e+08	8.26177e+08	3.41317e+08	6.46412e+07	1430002937	1530315169	9.58456e+08	5.05044e+07	122933646	5.59918e+07	9.53596e+07	1.72684e+08	4.23554e+08	1.316e+08	1529960770	3.78957e+08	8.61992e+08	5.76596e+07	2.27984e+08	1.2594e+08	3.50115e+08	2.79746e+07	3.88697e+07	Kidney			Expressed in all	chrX	Nuclear-encoded genes
ENSG00000069998	CECR5	1.17142e+08	3.56201e+07	152958334	2.15746e+08	8.61787e+07	1.34291e+07	3.80187e+07	3.6979e+07	2.82783e+07	5.352e+07	2.34662e+08	8.18983e+07	1.4749e+08	1.28566e+08	4.27814e+07	4.67413e+07	8.83691e+06	2.20229e+07	1.8888e+07	4.62238e+07	1.09833e+08	1.27027e+08	3.27704e+07	3.69482e+07	7.69559e+07	5.40788e+07	1.21428e+08	5.80111e+07	3.96818e+07	Heart			Expressed in all	chr22	Nuclear-encoded genes
ENSG00000070081	NUCB2	2.18357e+08	150723122	5.64745e+07	2.63264e+08	2.71798e+08	2.71885e+08	223041909	3.22002e+08	4.44665e+07	2.09366e+08	1.2516e+08	3.6858e+07	4.68587e+07	3.34315e+08	8.21924e+07	1.03168e+08	1090860045	5.88013e+08	1.20921e+08	1.80972e+08	3585580551	2.26948e+08	8.30233e+07	1.45522e+08	5.83329e+08	3.91073e+08	8.7124e+08	2.07349e+08	2.19084e+08	Salivary gland			Expressed in all	chr11	Nuclear-encoded genes
ENSG00000072042	RDH11	1.76637e+08	2.57685e+07	6.78243e+07	2.95912e+07	2.2102e+07	7.30341e+07	1.02062e+07	4.08547e+07	1.71974e+07	3.44062e+07	3.53132e+07	2.92297e+08	2.67432e+08	5.50182e+07	2.20631e+07	4.18996e+06	8.19418e+06	5.33176e+07	3.98152e+08	2.33402e+07	8.12254e+07	2.55372e+07	5.07493e+07	6.51246e+07	7.43304e+07	1.01716e+08	1.28895e+08	6.12235e+07	3.23208e+07	Prostate			Expressed in all	chr14	Nuclear-encoded genes
ENSG00000072210	ALDH3A2	1482001247	6.97293e+07	1.26601e+08	6.32894e+07	2.26509e+08	5.38015e+07	7.64093e+07	2.43496e+08	1.48462e+08	7.62455e+08	3.92998e+08	7.95622e+08	1512128826	2.05429e+08	4.60822e+07	1.40286e+08	1.20622e+08	2.99407e+07	2.33703e+08	1.11584e+08	1.3273e+08	2.94167e+08	1.10553e+08	6.40204e+07	6.00961e+08	2.8336e+08	5.38561e+08	1.45745e+08	4.25862e+07	Liver			Expressed in all	chr17	Nuclear-encoded genes
ENSG00000072506	HSD17B10	1497077122	4.24549e+08	1577018502	1080717197	1217903106	9.1798e+08	1023323795	8.56997e+08	773167995	6.8378e+08	2523677957	2718537099	3591748423	1061562234	1323972642	9.02586e+08	6.78798e+08	6.50653e+08	7.64349e+08	1244594971	1327511741	9.02337e+08	583282567	9.31804e+08	879879669	8.95745e+08	2935356545	6.83733e+08	7.19138e+08	Liver			Expressed in all	chrX	Nuclear-encoded genes
ENSG00000072756	TRNT1	2.95507e+07	1.68868e+07	7.49163e+07	2.35497e+07	3.21463e+07	4.48294e+07	4.11057e+07	4.61207e+07	2.68654e+07	2.34879e+07	1.91323e+07	4.96132e+07	2.59841e+07	3.29532e+07	5.95118e+07	2.63348e+07	9.11545e+07	3.50638e+07	3.35088e+07	2.43021e+07	3.64569e+07	3.83415e+07	5.60617e+07	3.25629e+07	2.58114e+07	4.53951e+07	8.5253e+07	4.23656e+07	4.39886e+07	Pancreas			Expressed in all	chr3	Nuclear-encoded genes
ENSG00000072778	ACADVL	1015695435	2.56273e+08	1.55286e+08	2.74482e+08	6.91949e+08	1.58753e+08	3.45655e+08	3.68036e+08	8.10458e+08	4.33442e+08	3137062698	1303027853	9.00248e+08	2.07356e+08	2.5392e+08	1.21015e+08	5.03441e+08	5.86132e+08	2.59315e+08	3.28313e+08	936063769	7.26946e+08	2.84041e+08	221434420	4.87537e+08	1.82534e+08	2201503545	2.72074e+08	2.35618e+08	Heart			Expressed in all	chr17	Nuclear-encoded genes
ENSG00000073169	SELO	2.33037e+07	1.15001e+07	9.17868e+06	2.6764e+07	1.28995e+07	1.24797e+07	1.13559e+07	1.90339e+07	3.96887e+06	1.32687e+07	3.57111e+06	4.2464e+07	1.05909e+08	1.68686e+07	1.6524e+07	3.55277e+06	1.9396e+07	3.42801e+06	2.27709e+07	1.30665e+07	1.40759e+07	2.15955e+07	7.13748e+06	1.20322e+07	1.58323e+07	2.48937e+07	8.19707e+06	6.66746e+06	1.02358e+07	Liver			Expressed in all	chr22	Nuclear-encoded genes
ENSG00000073578	SDHA	1156645060	228027729	4.515e+08	5.19858e+08	1281344428	405922519	5.70257e+08	3.95192e+08	5.12345e+08	282896372	6111785028	2913668426	1737261984	4.02829e+08	5.92555e+08	2.36216e+08	543200156	2.54156e+08	3.43057e+08	6.6737e+08	9.93739e+08	1148845733	4.06169e+08	3.46762e+08	4.01587e+08	4.27909e+08	6.20981e+08	3.58217e+08	3.65029e+08	Heart			Expressed in all	chr5	Nuclear-encoded genes
ENSG00000074071	MRPS34	4.95325e+07	3.10989e+07	3.63113e+07	1.2494e+08	3.60657e+07	5.5009e+06	3.47557e+07	3.68747e+07	2.81122e+07	1.22409e+07	1.18562e+08	1.14147e+08	2.82605e+07	7.43045e+07	2.86181e+07	6.57037e+06	1.33236e+07	1.21146e+07	3.20599e+07	2.42364e+07	5.48072e+07	6.78929e+07	2.21668e+07	5.5113e+06	3.56309e+07	2.0873e+07	1.76281e+08	4.12698e+07	3.68798e+07	Thyroid			Expressed in all	chr16	Nuclear-encoded genes
ENSG00000074582	BCS1L	7.8647e+07	9.67108e+06	4.62736e+07	4.23398e+07	1.24266e+07	2.95892e+07	1.91471e+07	3.60148e+07	1.63236e+07	9.5827e+06	264833863	9.88325e+07	9.11581e+07	3.33811e+07	1.25486e+07	5.65059e+06	4.71729e+07	2.11359e+07	4.66447e+07	2.9203e+07	9.63222e+07	2.96275e+07	2.15367e+07	1.54513e+07	2.30339e+07	1.13938e+07	1.12845e+08	8.49498e+06	2.08735e+07	Heart			Expressed in all	chr2	Nuclear-encoded genes
ENSG00000075239	ACAT1	3613985773	5.87964e+08	9.56349e+08	1668747296	8.52566e+08	5.9225e+08	7.37841e+08	7.87044e+08	1495786187	4.35351e+08	9195826726	9553669786	6074070679	563086262	6.60648e+08	4.93329e+08	4229154369	2.51521e+08	7.43009e+08	1328107782	4100580395	1673276135	7.53759e+08	5.93123e+08	7.91495e+08	858726894	3461720479	3.37204e+08	3.47447e+08	Kidney			Expressed in all	chr11	Nuclear-encoded genes
ENSG00000075303	SLC25A40	1.54772e+07	7.7062e+06	4.61046e+06	3.31237e+06	4.03918e+06	2.50832e+06	9.62093e+06	1.21474e+07	4.90641e+06	4.01373e+06	1.15052e+07	1.03847e+07	2.63151e+06	7.56642e+06	4.19761e+06	4.8428e+06	5.6168e+06	1.28955e+06	1.04241e+07	6.80039e+06	1.05184e+07	3.61678e+07	1.01113e+06	3.59808e+07	4.45771e+06	1.45646e+06	3.74532e+07	1.2568e+07	5.36804e+06	Thyroid			Expressed in all	chr7	Nuclear-encoded genes
ENSG00000075336	TIMM21	2.0659e+07	5.29353e+06	1.0584e+07	2.69062e+07	1.97431e+07	4.01509e+06	1.40193e+07	1.84882e+07	1.51815e+07	3.71185e+06	2.50899e+08	2.67063e+07	8.03169e+06	1.69473e+07	4.54617e+06	1.63651e+07	6.04062e+06	2.71199e+06	6.16573e+06	3.55865e+06	1.27191e+07	1.34503e+07	4.69104e+06	4.48592e+06	9.58569e+06	1.48545e+07	1.42009e+07	4.87267e+06	8.90969e+06	Heart			Tissue enriched	chr18	Nuclear-encoded genes
ENSG00000075415	SLC25A3	1246777162	5.9155e+07	8.30432e+08	2.48057e+08	3.18531e+08	1.64543e+08	1.17724e+08	1.74757e+08	2.86296e+08	7.24539e+07	2641015090	1332859313	8.10426e+08	1.93408e+08	1.69525e+08	4.20812e+07	2.54621e+08	389841098	1.9628e+08	1.61811e+08	513862008	3.48479e+08	2.96508e+08	1.17252e+08	1.97391e+08	1.34667e+08	1683127598	1079137008	1.53907e+08	Heart			Expressed in all	chr12	Nuclear-encoded genes
ENSG00000076043	REXO2	5.34201e+07	1.29658e+08	2.02641e+07	6.2461e+07	3.68288e+07	356353165	224053130	5.43962e+07	1.15733e+08	1.34336e+08	4.83721e+08	1.49093e+08	4.63196e+07	6.58333e+07	3.95812e+07	5.31586e+07	2.3338e+07	1.31329e+08	2.07859e+08	1.50824e+08	401323534	3.07135e+07	4.47819e+08	1.10482e+08	6.55622e+07	127544152	3.21575e+08	2.3617e+07	1.05127e+08	Heart			Expressed in all	chr11	Nuclear-encoded genes
ENSG00000076242	MLH1	2.16558e+06	2.66525e+07	2.24787e+06	864421	4.16815e+06	3.40074e+06	2.20231e+06	4.97573e+06	628468	1.99819e+06	1.23558e+06	1.75192e+06	1.77969e+06	5.81199e+06	3.88704e+06	4.5165e+06	450850	8.6095e+06	5.67624e+06	1.60562e+06	658013	2.66992e+06	1.03513e+06	675982	599423	9.74922e+06	3.89632e+06	3.22415e+06	2.39465e+06	Appendix			Expressed in all	chr3	Nuclear-encoded genes
ENSG00000076248	UNG	9.08329e+07	1.89793e+06	1.94861e+07	2.18484e+07	1.79742e+07	1.01787e+07	5.83634e+06	1.54561e+07	1.79933e+06	4.03042e+06	1.0024e+08	5.88106e+07	2.59701e+07	5.21709e+07	9.80636e+06	9.68186e+06	8.9001e+06	1.05853e+07	7.00721e+06	1.63467e+07	2.32172e+07	9.57594e+06	3.6175e+06	7.03766e+06	6.55548e+06	5.97293e+07	9.25957e+07	7.36117e+06	7.4192e+06	Heart			Expressed in all	chr12	Nuclear-encoded genes
ENSG00000076555	ACACB	1.19151e+07	4.00398e+06	1.17021e+06	5.12105e+06	3.37962e+06	7.93367e+06	1.07325e+06	1.43048e+06	1.93569e+08	2.99813e+06	1.81111e+06	1.78072e+06	1.72976e+08	588860	1.43915e+06	7.91691e+06	1.1245e+07	1.06812e+06	1.46596e+06	1.18094e+07	5.1208e+06	3.43383e+06	2.56456e+07	3.01385e+06	1.88139e+06	941220	829111	300665	9.30538e+06	Fat	Liver;Fat;		Group enriched	chr12	Nuclear-encoded genes
ENSG00000078070	MCCC1	1.34736e+08	2.02315e+07	1.43159e+08	1.24284e+08	1.77585e+08	1.95652e+08	2.32573e+08	6.04979e+07	8.47236e+07	4.22633e+07	7.69411e+08	7.29747e+08	5.47874e+08	1.16799e+08	6.16048e+07	6.86642e+07	2.29792e+08	2.0012e+07	8.37666e+07	105514849	3.47652e+08	1.31282e+08	4.57141e+07	2.89642e+08	9.442e+07	1.32857e+08	1.70349e+08	5.24641e+07	1.01674e+08	Heart			Expressed in all	chr3	Nuclear-encoded genes
ENSG00000078618	NRD1	1.67493e+07	1.82253e+07	6.43902e+06	3.8307e+06	1.53284e+07	1.57864e+07	1.63181e+07	1.42258e+07	5.28557e+06	1.19598e+07	4.44136e+06	5.89514e+06	5.98059e+07	2.84263e+07	1.22903e+07	3.39108e+08	1.14749e+07	1.52972e+07	1.78371e+07	8.68704e+06	1.07933e+07	9.01699e+06	4.26566e+06	5.66447e+06	1.81648e+07	1.34365e+07	1.70461e+07	1.80745e+07	1.09096e+07	Ovary			Tissue enriched	chr1	Nuclear-encoded genes
ENSG00000078668	VDAC3	4.08801e+08	3.19393e+08	6.40035e+08	1.43975e+08	4.88432e+08	2.48127e+08	3.40542e+08	3.12424e+08	2.60133e+08	353074289	3057070880	8.27495e+08	1.66951e+08	4.05091e+08	2.13542e+08	215401170	1.39824e+08	3.01028e+08	4.53394e+08	3.42625e+08	3.99709e+08	3.71085e+08	1.61242e+08	4.62963e+08	2.58409e+08	539117423	1343655649	2.01832e+08	4.9557e+08	Heart			Expressed in all	chr8	Nuclear-encoded genes
ENSG00000080819	CPOX	7.05492e+07	2.43116e+07	2.16588e+07	5.79554e+07	148424945	4.91333e+07	3.28989e+07	4.69195e+07	3.31199e+07	5.0123e+07	1.34805e+08	1.42313e+07	2.48896e+08	8.79631e+07	6.16557e+07	5.34157e+07	1.46847e+07	1.1357e+08	4.34134e+07	4.09097e+07	1.92928e+07	1.58005e+08	3.26114e+07	1.39775e+07	4.79034e+07	7.25529e+07	8.6437e+07	4.89941e+07	5.41654e+07	Liver			Expressed in all	chr3	Nuclear-encoded genes
ENSG00000081181	ARG2	1.44101e+06	6.36669e+06	1.10005e+06	548085	876638	1.82781e+06	515269	710948	1.67937e+06	473324	0	5.15477e+07	1.46238e+06	134647	437931	4.14074e+06	6.14579e+06	2.16299e+06	348287172	772724	0	1.69741e+06	0	902051	201322	0	3732706395	604887	3.01396e+06	Thyroid			Tissue enriched	chr14	Nuclear-encoded genes
ENSG00000082212	ME2	1.96803e+08	7.20407e+07	1.90036e+08	1.44838e+08	278835960	5.87296e+07	9.1623e+07	6.54688e+07	7.4735e+07	1.42286e+08	4.52727e+08	8.97333e+07	1.36456e+08	1.55387e+08	1.1045e+08	1.64332e+08	4.84776e+07	7.69403e+07	5.84332e+07	1.36689e+08	9.01413e+08	1.94967e+08	6.80807e+07	3.62901e+08	1.83602e+08	2.74257e+08	250071095	1.29365e+08	1.00568e+08	Salivary gland			Expressed in all	chr18	Nuclear-encoded genes
ENSG00000082515	MRPL22	3.50108e+07	4.62697e+06	2.31047e+07	6.50557e+07	5.13238e+07	1.83734e+07	1.65044e+07	2.86425e+07	1.2536e+07	8.89533e+06	1.09081e+08	7.22877e+07	3.84086e+07	2.08303e+07	2.28922e+07	3.06503e+06	3.71485e+07	1.27984e+07	3.71504e+07	3.0361e+07	5.76593e+07	3.89242e+07	1.11197e+07	1.00482e+07	4.61884e+07	2.01997e+07	4.44575e+07	2.71073e+07	6.96495e+06	Heart			Expressed in all	chr5	Nuclear-encoded genes
ENSG00000083099	LYRM2	1.09043e+07	3.24035e+06	6.4614e+06	0	0	0	0	389697	142222	0	0	0	0	0	0	0	0	1.12111e+07	0	0	548813	0	0	0	0	0	7.1152e+07	8.19764e+06	0	Thyroid			Tissue enriched	chr6	Nuclear-encoded genes
ENSG00000083123	BCKDHB	6.41104e+07	5.97226e+06	1.1006e+08	2.75855e+07	5.23517e+07	3.6009e+07	1.67449e+07	3.82574e+07	57190134	2.07834e+07	3.31874e+08	2.86162e+08	5.97541e+08	2.82462e+07	2.25031e+07	3.03049e+07	1.3022e+08	4.4992e+07	6.69335e+07	2.34707e+07	1.98531e+08	2.39131e+07	3.65705e+07	2.03047e+07	3.87459e+07	7.47693e+07	547503572	2.30702e+07	2.99844e+07	Liver			Expressed in all	chr6	Nuclear-encoded genes
ENSG00000083720	OXCT1	103908145	1.0245e+08	7.10598e+08	1.299e+08	1.0517e+08	1.04723e+08	1.96814e+08	6.68998e+07	3.42351e+08	8.04102e+07	4692322803	562587764	7.71475e+06	1.13017e+08	1.65229e+08	7.36673e+07	7.2368e+07	7.67529e+06	1.60016e+08	1.42427e+08	3.37089e+08	1.05638e+08	1.70066e+08	8.19847e+07	1.44964e+08	6.72732e+07	1081043530	9.89034e+07	5.52435e+07	Heart	Kidney;Brain;Thyroid;Heart;		Group enriched	chr5	Nuclear-encoded genes
ENSG00000084090	STARD7	7.65892e+06	973367	1.90315e+07	7.02175e+06	5.33922e+06	1.08591e+07	1.40822e+07	1.09436e+07	0	2.77079e+06	2.42406e+07	1.03195e+07	5.21697e+06	1.53482e+07	5.64901e+06	1.08366e+07	3.73121e+06	2.25573e+06	8.37524e+06	1.96999e+07	7.64884e+06	9.10869e+06	5.65852e+06	7.65277e+06	9.68767e+06	7.97583e+07	2.80246e+07	6.98106e+06	5.17404e+06	Testis		Testis;	Tissue enhanced	chr2	Nuclear-encoded genes
ENSG00000084092	NOA1	5.35688e+06	356696	541597	4.64139e+06	3.11339e+06	1.63082e+06	61900.3	1.27974e+06	1.28553e+06	624552	4.88376e+06	2.10047e+06	314233	6.40257e+06	4.48941e+06	927886	1.00421e+06	529382	8.58721e+06	2.74718e+06	1.80283e+06	2.14156e+06	416328	35170.9	1.20586e+06	975511	362429	2.04742e+06	1.05717e+06	Prostate			Expressed in all	chr4	Nuclear-encoded genes
ENSG00000084754	HADHA	2326553708	3.32336e+08	1292829926	9.78138e+08	1733348079	4.91036e+08	935976596	6.4656e+08	1131462243	6.34197e+08	6222675754	3539999951	3237335130	5.85975e+08	7.12397e+08	2.99586e+08	7.36844e+08	8.20572e+08	7.92386e+08	1200060390	2157488354	2355502325	7.37052e+08	6.5559e+08	7.70894e+08	8.77496e+08	2682687568	5.48481e+08	6.30923e+08	Heart			Expressed in all	chr2	Nuclear-encoded genes
ENSG00000085491	SLC25A24	2.07213e+08	1.3677e+08	1.07758e+07	1.01121e+08	144076755	126257368	7.1358e+07	184220900	2.55713e+08	129034501	1.50848e+08	1.18034e+08	1.12115e+07	7.202e+07	1.61079e+08	9.41184e+07	1.45937e+08	8.43231e+07	1.27679e+08	2.34386e+08	1.40941e+08	1.67559e+08	1.21141e+08	1.59252e+08	1.74826e+08	4.36636e+07	3.56634e+08	7.83588e+07	153405817	Thyroid			Expressed in all	chr1	Nuclear-encoded genes
ENSG00000085760	MTIF2	1.44432e+07	1.77174e+07	5.80753e+06	1.88391e+07	1.59745e+07	3.0726e+06	1.39811e+07	2.65208e+07	5.91549e+06	6.87497e+06	3.83901e+07	2.53283e+07	2.26237e+07	2.24087e+07	5.55023e+06	7.30113e+06	4.90733e+06	1.91919e+07	9.16328e+06	1.12809e+07	2.42424e+07	2.97488e+07	4.60941e+06	4.328e+06	1.78205e+07	1.30362e+07	2.98981e+07	1.31731e+07	3.03835e+06	Heart			Expressed in all	chr2	Nuclear-encoded genes
ENSG00000086504	MRPL28	7.22695e+07	5.06017e+07	2.95665e+07	1.56768e+08	5.43981e+07	5.75959e+07	4.01662e+07	8.31684e+07	1.74823e+07	1.01168e+07	1.16064e+08	9.47401e+07	4.23793e+07	9.89991e+07	2.47061e+07	2.67889e+07	3.32775e+07	8.65948e+06	1.4686e+07	6.35295e+07	4.78589e+07	1.49397e+08	1.14943e+07	3.70861e+07	4.22539e+07	1.66699e+07	1.69075e+07	2.97631e+07	6.88541e+07	Colon			Expressed in all	chr16	Nuclear-encoded genes
ENSG00000087008	ACOX3	6.32954e+06	2.4935e+06	1.90442e+07	8.38244e+06	1.37856e+07	4.66225e+06	1.12349e+07	8.40385e+06	3.51294e+06	1.47021e+07	2.4095e+07	1.3388e+07	7.55924e+07	1.0058e+07	6.53228e+06	1.23018e+07	8.24202e+06	2.38743e+07	4.36022e+07	9.89812e+06	2.99917e+07	1.26249e+07	3.17331e+06	5.05179e+06	1.88454e+07	1.31702e+07	2.63735e+07	1.64896e+07	6.22941e+06	Liver			Expressed in all	chr4	Nuclear-encoded genes
ENSG00000087088	BAX	9.56696e+07	1.13633e+08	5.29981e+07	8.54094e+07	1.15109e+08	7.57883e+07	1.18623e+08	6.61455e+07	8.12655e+07	9.46401e+07	3.59158e+07	3.94834e+07	5.01821e+07	8.92331e+07	1.78449e+08	8.708e+07	2.14877e+07	1.24605e+08	4.05099e+07	5.89364e+07	3.63668e+07	1.12865e+08	6.9527e+07	1.67628e+08	7.53873e+07	7.26456e+07	9.19213e+07	9.4447e+07	4.90853e+07	Lymph node			Expressed in all	chr19	Nuclear-encoded genes
ENSG00000087157	PGS1	4.78293e+06	4.13173e+06	4.94965e+06	1.21184e+06	2.57691e+06	979744	911612	2.27608e+06	253899	1.27182e+06	2.91533e+06	4.10538e+06	514077	5.28365e+06	476802	509060	1.71846e+06	3.17728e+06	2.78849e+06	0	4.36629e+06	8.83647e+06	908970	1.35176e+06	964762	3.81021e+06	2.50771e+07	2.27512e+06	163735	Thyroid		Thyroid;	Tissue enhanced	chr17	Nuclear-encoded genes
ENSG00000087299	L2HGDH	1.96e+07	7.29043e+06	6.47281e+07	4.20767e+07	2.73923e+07	9.39161e+06	1.30033e+07	2.69431e+07	9.49204e+06	1.40134e+07	2.76715e+08	2.32892e+08	1.32346e+08	2.2486e+07	1.7104e+07	1.67e+07	5.80545e+07	9.69534e+06	2.56986e+07	3.03107e+07	5.42512e+07	1.50929e+07	1.19082e+07	5.13405e+06	3.73979e+07	2.68216e+07	5.48378e+07	1.05547e+07	6.53427e+06	Heart			Expressed in all	chr14	Nuclear-encoded genes
ENSG00000087470	DNM1L	9.23957e+07	3.93168e+07	3.39151e+08	7.57833e+07	1.43185e+08	8.58008e+07	1.03194e+08	9.49411e+07	5.39556e+07	8.19714e+07	306248448	1.16808e+08	5.89511e+07	1.29446e+08	3.97991e+07	6.40348e+07	2.7017e+07	1.21343e+08	1.31412e+08	1.08962e+08	1.00552e+08	8.7446e+07	1.15604e+08	1.10742e+08	6.60024e+07	1.5634e+08	8.33044e+07	4.61047e+07	8.0746e+07	Brain			Expressed in all	chr12	Nuclear-encoded genes
ENSG00000088179	PTPN4	0	0	1.1177e+06	3.2036e+06	5.36981e+06	3.44403e+07	0	1.25004e+07	1.04519e+06	5.2444e+07	1.45182e+07	15960.5	0	1.49706e+06	0	0	1.2873e+06	0	6.72434e+06	0	51715.7	416894	3.79044e+07	0	69459.6	5.88242e+06	47397.6	113921	0	Gallbladder		Endometrium;Smooth muscle;Gallbladder;	Tissue enhanced	chr2	Nuclear-encoded genes
ENSG00000088682	COQ9	8.42991e+07	4.09709e+07	7.2496e+07	1.25629e+08	1.49979e+08	4.27452e+07	9.02535e+07	8.7207e+07	5.00656e+07	5.26814e+07	1400635173	2.85878e+08	1.3767e+08	5.25743e+07	3.02753e+07	6.4159e+07	4.75386e+06	3.34657e+07	4.52339e+07	1.41834e+08	1.99798e+08	1.21478e+08	1.84468e+07	1.49832e+07	5.1137e+07	81494922	4.70679e+07	2.80405e+07	2.48104e+07	Heart			Expressed in all	chr16	Nuclear-encoded genes
ENSG00000088888	MAVS	3.75611e+07	2.44766e+07	5.12241e+07	2.24497e+07	2.36719e+07	1.50105e+07	1.78429e+07	3.93055e+07	4.11476e+07	2.67643e+07	9.14605e+07	4.8181e+07	3.23837e+07	5.34398e+07	2.81563e+07	6.43179e+06	1.67826e+07	3.56198e+07	2.3317e+07	2.58398e+07	5.2523e+07	5.48211e+07	3.00385e+07	3.39208e+07	3.56828e+07	1.52644e+07	7.75668e+07	1.56276e+07	3.47347e+07	Heart			Expressed in all	chr20	Nuclear-encoded genes
ENSG00000090263	MRPS33	3.20868e+07	0	1.98898e+07	3.73279e+06	1.03187e+07	1.18477e+07	1.66756e+06	7.10795e+07	0	559956	1.50001e+08	1.08234e+08	2.6698e+07	6.68071e+07	2.29991e+06	0	3.12228e+07	4.55003e+06	0	0	2.10231e+07	5.05653e+07	2.13389e+07	0	1.42972e+06	1.27132e+07	1.31655e+06	3.85809e+07	0	Heart		Heart;	Tissue enhanced	chr7	Nuclear-encoded genes
ENSG00000090266	NDUFB2	7.21891e+06	2.76689e+06	1.16544e+07	3.03898e+07	4.69314e+06	3.54321e+07	3.06424e+06	2.18984e+06	0	1.00333e+06	1.21377e+08	216555739	0	8.62791e+06	0	0	0	0	1.74427e+06	4.85259e+06	0	1.25791e+07	0	1.76353e+06	5.48175e+06	5.7708e+06	0	1.38143e+07	7.62955e+06	Kidney	Colon;Endometrium;Heart;Kidney;		Group enriched	chr7	Nuclear-encoded genes
ENSG00000090432	MUL1	6.03423e+06	1.76247e+06	6.72287e+06	1.69145e+06	5.3304e+06	2.40014e+06	7.22569e+06	2.48176e+06	0	5.83414e+06	3.69382e+07	1.03238e+07	6.77814e+06	3.95486e+06	514896	9.8862e+06	1.04102e+07	3.77194e+06	0	1.79667e+06	4.35373e+06	3.94043e+06	2.54047e+06	3.80512e+06	3.07453e+06	4.73774e+06	6.74662e+06	728215	2.95077e+06	Heart		Heart;	Tissue enhanced	chr1	Nuclear-encoded genes
ENSG00000090857	PDPR	4.73641e+07	7.03717e+06	4.24973e+07	1.24769e+07	2.38069e+07	1.64871e+07	8.76737e+06	3.43053e+07	1.37239e+07	1.46623e+07	7.4705e+07	5.8511e+07	1.45638e+07	1.80254e+07	3.12476e+07	1.18599e+07	1.44023e+07	2.89736e+07	1.2801e+07	9.54492e+06	2.96482e+07	1.98107e+07	2.27524e+07	1.84382e+07	1.98745e+07	4.05878e+07	5.51001e+07	3.0274e+07	8.10014e+06	Heart			Expressed in all	chr16	Nuclear-encoded genes
ENSG00000091140	DLD	1832676014	5.46382e+08	1217896731	8.89985e+08	1114448346	7.07319e+08	9.87334e+08	5.1804e+08	8.44835e+08	4.6692e+08	8539804501	2365983478	1174665463	5.73103e+08	4.08793e+08	3.0227e+08	7.25849e+08	5.63343e+08	1150315474	9.54911e+08	1380753903	1153245394	5.72057e+08	3.76677e+08	8.04242e+08	1024643197	780675946	3.25254e+08	6.677e+08	Heart			Expressed in all	chr7	Nuclear-encoded genes
ENSG00000091483	FH	1060484056	1.12624e+08	741306407	4.28707e+08	5.9585e+08	2.99321e+08	392759826	1.86142e+08	2.73125e+08	2.44602e+08	4857927745	1599276207	2547169670	2.85623e+08	2.33664e+08	3.1316e+08	567520363	4.55951e+08	1.82614e+08	5.79934e+08	1160700611	738133238	3.34761e+08	2.31595e+08	3.94616e+08	4.57336e+08	1297192285	2.57553e+08	2.4485e+08	Heart			Expressed in all	chr1	Nuclear-encoded genes
ENSG00000093010	COMT	1406643576	8.43442e+07	1518347584	3.44257e+08	4.09405e+08	2.91033e+08	2.29762e+08	3.79165e+08	3.76843e+08	3.31377e+08	6.95931e+08	1013804743	1809462769	8.89294e+08	2.89761e+08	3.15196e+08	1.42426e+08	1580547396	5.5943e+08	3.11205e+08	1399968313	5.07006e+08	4.00275e+08	2.71417e+08	6.87995e+08	568183332	4.76824e+08	2.89011e+08	4.2334e+08	Liver			Expressed in all	chr22	Nuclear-encoded genes
ENSG00000093144	ECHDC1	1.06943e+08	1.29939e+08	212989369	1.23813e+08	2.03624e+08	5.54535e+07	1.28027e+08	7.41959e+07	1191401509	1.05127e+08	2.01175e+08	3.20281e+08	5.24718e+08	8.11373e+07	2.44249e+08	134516263	1.40759e+08	1.23253e+08	8.02112e+07	2.39475e+08	3.42392e+08	1.20445e+08	8.8235e+07	1.25374e+08	6.04819e+07	1.07463e+08	7.16953e+07	1.27462e+08	1.14763e+08	Fat			Expressed in all	chr6	Nuclear-encoded genes
ENSG00000095321	CRAT	1.01899e+08	2.50422e+07	1.76642e+08	5.9363e+07	1.47561e+08	2.6618e+07	4.02434e+07	7.74356e+06	5.28403e+07	4.55951e+07	7.82633e+08	200167807	3.60219e+08	4.89253e+07	1.45088e+07	2.14055e+07	2.87221e+08	2.89571e+07	3.81871e+07	5.79138e+07	1.58578e+08	105690557	3.80945e+07	3.65844e+07	3.62224e+07	8.58143e+07	4.38955e+07	1.68566e+07	4.48367e+07	Heart			Expressed in all	chr9	Nuclear-encoded genes
ENSG00000096080	MRPS18A	1.55978e+07	3.50782e+06	8.84964e+08	1.72021e+07	316923	5.57912e+06	867580	4.05088e+06	2.46745e+06	2.1881e+07	1.41824e+07	3.45812e+07	5.51407e+06	6.80094e+06	7.69625e+06	1.99046e+06	3.02128e+06	0	0	2.06772e+08	1.01534e+07	1.56159e+07	529983678	3.33472e+06	6.88681e+06	0	78148.8	1276794043	8.61841e+06	Tonsil	Rectum;Smooth muscle;Brain;Tonsil;		Group enriched	chr6	Nuclear-encoded genes
ENSG00000097021	ACOT7	1.86233e+08	3.96721e+07	8.6687e+08	6.64984e+07	1.64319e+08	3.5051e+07	1.13854e+08	1.45209e+07	1.36039e+07	7.26365e+07	1.53833e+07	2.10428e+08	2.30332e+07	8.98404e+07	7.6068e+07	1.06736e+08	1.30312e+07	1.59367e+08	5.15503e+07	1.27126e+08	4.66481e+07	7.71042e+07	2.62869e+07	1.37968e+08	3.74035e+07	116587408	1.12501e+07	8.38114e+07	7.94217e+07	Brain			Expressed in all	chr1	Nuclear-encoded genes
ENSG00000099624	ATP5D	1341832867	1334516019	1109805387	2050976039	1038268310	2.72404e+08	1314507667	1346136701	3.56991e+08	7.48864e+08	6206224932	3126104583	1093527183	7.65407e+08	8.72874e+08	3.40933e+08	2.75076e+08	2.36046e+08	3.0477e+08	1171022167	3056593904	1725909557	1559511145	9.77569e+08	1130540153	1.96405e+08	1456812133	4.27663e+08	5.26522e+08	Heart			Expressed in all	chr19	Nuclear-encoded genes
ENSG00000099795	NDUFB7	2.46723e+08	1.72439e+08	6.44451e+08	2.7838e+08	1.38587e+08	9.11301e+07	1.12524e+08	1.00475e+08	1.27978e+08	9.63422e+07	2052148654	1276876898	2.85441e+08	9.80673e+07	9.73694e+07	4.87288e+07	8.24356e+07	6.42191e+07	1.19342e+08	1.19566e+08	203286305	4.84276e+08	1.62243e+08	9.09443e+07	1.91606e+08	3.88004e+07	3.77192e+07	6.58395e+07	2.0378e+08	Heart			Expressed in all	chr19	Nuclear-encoded genes
ENSG00000099800	TIMM13	3.16126e+08	1.17325e+08	499146314	3.63717e+08	253172495	1.45871e+08	1.80077e+08	1.87414e+08	1.09669e+08	1.93793e+08	9.84734e+08	6.92955e+08	973118488	2.06984e+08	2.17975e+08	1317430662	2.08033e+08	1.07011e+08	1.68103e+08	251997325	2.52084e+08	4.01681e+08	183812338	1.29997e+08	3.09956e+08	448608390	1257724466	190713948	9.92598e+07	Ovary			Expressed in all	chr19	Nuclear-encoded genes
ENSG00000099821	POLRMT	7.24714e+06	78580.6	5.28883e+06	3.3907e+06	5.50949e+06	455820	2.44286e+06	737443	83269.8	16100.9	1.29669e+06	765597	2.74252e+06	1.98868e+07	289315	350753	866022	1.747e+06	1.75624e+06	1.55368e+06	394217	3.08516e+06	217597	379504	0	3.94178e+06	6.0999e+06	913387	273133	Lung		Lung;	Tissue enhanced	chr19	Nuclear-encoded genes
ENSG00000099940	SNAP29	2.8779e+07	3.28562e+07	9.42747e+07	6.05807e+07	3.04856e+07	4.09214e+07	7.3894e+07	2.47502e+07	9.61341e+07	5.0603e+07	4.33954e+07	3.1877e+07	6.06694e+07	59687943	3.38771e+07	3.32281e+07	4.46845e+07	3.48571e+07	1.32164e+07	3.97824e+07	8.77433e+07	6.30521e+07	3.12135e+07	5.29058e+07	5.8231e+07	3.80808e+07	2.79634e+07	6.04453e+07	3.46377e+07	Fat			Expressed in all	chr22	Nuclear-encoded genes
ENSG00000099968	BCL2L13	1.67684e+08	3.58544e+07	1.2682e+08	4.08145e+07	3.75445e+07	3.41905e+07	4.09345e+07	5.90008e+07	161422117	3.56648e+07	1.76682e+08	2.03061e+08	1.96993e+08	4.66891e+07	4.10993e+07	5.43036e+07	7.14722e+07	7.20222e+07	5.23555e+07	4.91374e+07	9.29462e+07	5.5643e+07	2.7107e+07	3.18468e+07	6.56994e+07	8.31506e+07	8.71077e+07	3.06417e+07	3.09073e+07	Kidney			Expressed in all	chr22	Nuclear-encoded genes
ENSG00000100033	PRODH	663240	85979.2	1.15872e+07	1.84352e+06	1.1153e+07	1.89418e+06	187339	575418	1.24624e+06	592955	1.30035e+07	6.48931e+07	2.00481e+07	5.38456e+06	283120	42528	1.55234e+07	2.64095e+06	511691	407924	258042	6.99593e+07	248192	736520	1.95871e+06	270181	8.73937e+07	2.36529e+06	772932	Thyroid			Expressed in all	chr22	Nuclear-encoded genes
ENSG00000100075	SLC25A1	3.90031e+08	8.03873e+07	2.63284e+08	1.17894e+08	3.94687e+08	1.15313e+08	7.87263e+07	1.32248e+08	5.12128e+08	9.91706e+07	1.01118e+08	9.23465e+08	1263965469	2.52591e+08	8.87588e+07	5.36289e+07	1.72649e+08	1.47054e+08	2.04781e+08	130804628	3.00042e+08	4.50965e+08	1.4251e+08	8.57224e+07	2.26983e+08	7.3408e+07	5.32516e+08	145295522	1.66429e+08	Liver			Expressed in all	chr22	Nuclear-encoded genes
ENSG00000100116	GCAT	1.21714e+06	435199	2.40927e+07	1.2705e+06	1.94127e+06	3.19422e+06	2.24045e+06	1.66502e+06	3.39426e+06	832992	5.71075e+07	4.33848e+06	9.93038e+07	359086	258517	1.17747e+07	1.66468e+08	731410	819996	2.31566e+06	305842	3.95099e+06	609748	270710	4.17922e+06	6.20627e+06	1.01933e+08	178176	799926	Pancreas	Brain;Heart;Liver;Thyroid;Pancreas		Group enriched	chr22	Nuclear-encoded genes
ENSG00000100151	PICK1	2.49908e+06	3.36625e+06	2.31351e+07	3.27933e+06	6.39143e+06	3.3712e+06	1.13416e+06	6.3627e+06	6.42393e+06	531744	1.85919e+07	3.85123e+06	1.87093e+06	2.22858e+06	727651	603981	7.88401e+06	3.89052e+06	3.12854e+07	1.54063e+06	4.43853e+07	3.40033e+06	4.39071e+06	2.84637e+06	1.57418e+07	5.78515e+06	2.47398e+06	587608	8.31244e+06	Salivary gland			Expressed in all	chr22	Nuclear-encoded genes
ENSG00000100209	HSCB	1.14117e+07	2.42893e+06	1.80401e+07	9.85451e+06	15579385	5.65861e+06	1.24157e+07	8.33287e+06	1.89246e+07	3.42503e+06	2.97486e+07	1.37819e+07	3.15899e+07	2.72979e+07	4.09976e+06	2.27645e+06	1.3944e+07	0	2.43149e+06	8.05462e+06	1.22393e+07	6.76898e+06	8.56699e+06	3.63608e+06	1.3894e+07	8.12447e+06	1.78255e+07	1.03997e+07	1.77728e+07	Liver			Mixed	chr22	Nuclear-encoded genes
ENSG00000100216	TOMM22	2.52712e+08	6.87562e+07	1.40591e+08	1.3988e+08	6.94544e+07	4.7391e+07	4.43448e+07	1.62928e+08	1.06644e+08	4.07275e+07	2.39963e+08	1.71951e+08	9.92372e+07	2.1252e+08	1.34275e+08	7.68127e+07	3.14905e+07	9.45625e+07	2.57983e+07	1.51795e+08	1.28232e+08	1.19429e+08	2.30897e+07	1.26799e+08	6.90999e+07	1.0683e+08	2.26166e+08	1.33065e+08	7.88452e+07	Adrenal gland			Expressed in all	chr22	Nuclear-encoded genes
ENSG00000100243	CYB5R3	1830575946	2.51888e+08	1091177687	4.22786e+08	1460726972	1316556962	1472162593	8.98209e+08	4202008304	2176682775	6872178579	1159978898	1902620296	6.01883e+08	1522272800	1740221544	7.17053e+08	1924075519	1051954586	1540561470	1408985130	5.65653e+08	1735228799	5.56019e+08	9.97691e+08	3805132200	6.55578e+08	4.14555e+08	9.602e+08	Heart			Expressed in all	chr22	Nuclear-encoded genes
ENSG00000100266	PACSIN2	3.68073e+08	1.91263e+08	133374835	3.0884e+08	2.1174e+08	245391060	3.08008e+08	237809428	8.51746e+07	2.00347e+08	1.77705e+08	4.22005e+08	7.21349e+07	1.8055e+08	1.85609e+08	1.06719e+08	5.13818e+08	2.93297e+08	2.62664e+08	2.71298e+08	6.67899e+08	1.48393e+08	2.69694e+08	3.39405e+08	3.32446e+08	6.49995e+07	2.43064e+08	1.47954e+08	1.328e+08	Salivary gland			Expressed in all	chr22	Nuclear-encoded genes
ENSG00000100294	MCAT	1.1893e+07	831265	1.53271e+07	1.1117e+07	1.64982e+07	1.99802e+06	4.0761e+06	2.81858e+07	2.61909e+06	4.17826e+06	2.18205e+07	2.77355e+07	2.21608e+07	1.18621e+07	4.07776e+06	3.36814e+06	1.90611e+06	1.7236e+06	6.63884e+06	1.1172e+07	1.48649e+07	1.14623e+07	3.26017e+06	1.14828e+06	7.7323e+06	2.1369e+07	4.25965e+07	8.95336e+06	6.43671e+06	Thyroid			Expressed in all	chr22	Nuclear-encoded genes
ENSG00000100300	TSPO	8.23608e+07	2.28634e+07	6.5142e+06	1.20964e+08	1.20084e+07	953980	3.81565e+06	1.99205e+07	7.86518e+07	1.11498e+06	2.14994e+07	1.0873e+08	7.74215e+06	1.06405e+08	1.07358e+08	1.89307e+06	0	2.45251e+07	3.46068e+07	4.71676e+06	4.58355e+08	2.40432e+07	4.99757e+07	1.032e+07	4.59473e+08	2.49775e+07	3.18515e+07	1.02821e+08	5.61553e+06	Stomach		Salivary gland;Stomach	Tissue enhanced	chr22	Nuclear-encoded genes
ENSG00000100335	MIEF1	2.49134e+06	388401	9.43254e+06	3.59709e+06	2.26267e+06	975012	571913	2.41307e+06	920448	1.36182e+06	2.54915e+06	5.29476e+06	2.39929e+06	6.52749e+06	837167	765540	724861	2.70109e+06	185920	3.09543e+06	2.01182e+06	4.87997e+06	2.0226e+06	874870	1.82632e+06	1.54469e+06	4.25028e+06	517526	674296	Brain			Expressed in all	chr22	Nuclear-encoded genes
ENSG00000100347	SAMM50	2.0648e+08	2.85999e+07	1.07107e+08	6.83312e+07	1.204e+08	7.51786e+07	8.23389e+07	1.14376e+08	1.80686e+08	9.06294e+07	1188480498	245069966	6.43105e+07	106446098	4.58404e+07	5.80393e+07	1.30436e+08	8.32782e+07	7.81841e+07	9.89533e+07	1.87271e+08	1.26139e+08	1.17316e+08	6.88738e+07	8.59762e+07	8.16053e+07	2.84081e+08	3.70575e+07	5.73803e+07	Heart			Expressed in all	chr22	Nuclear-encoded genes
ENSG00000100348	TXN2	2.89659e+08	1.87876e+07	2.70186e+08	41406584	3.66427e+08	6.90721e+07	2.23926e+07	4.90743e+07	1.6155e+08	4.22228e+07	593825932	2.55517e+08	5.986e+08	7.07432e+07	6.89557e+07	6.13939e+07	0	1.36809e+08	6.40941e+07	1.81887e+08	2.10296e+08	1.37109e+08	7.26253e+07	3.58209e+07	7.53372e+07	2.59548e+08	3.85785e+08	2.99122e+07	7.53089e+07	Liver			Mixed	chr22	Nuclear-encoded genes
ENSG00000100372	SLC25A17	4.38341e+06	2.46755e+06	2.78693e+06	74842.4	839935	1.43807e+06	269725	2.08681e+06	8.48233e+06	0	0	6.22703e+06	1.44416e+07	7.79142e+06	1.35624e+07	0	2.53557e+06	564081	1.45399e+06	1.8026e+06	3.23596e+06	264502	25428	819129	645128	6.53674e+06	1.91294e+06	250341	1.8842e+06	Liver			Mixed	chr22	Nuclear-encoded genes
ENSG00000100412	ACO2	1206986401	5.54241e+08	2806024269	1229101626	1394353223	5.30211e+08	1129223316	8.51006e+08	1228052352	6.48107e+08	13978324405	4362237646	1025769523	6.3644e+08	966171085	6.19145e+08	1455585992	3.71713e+08	7.48424e+08	1271748501	2173053099	2193155964	5.41229e+08	6.57143e+08	7.5187e+08	1222902130	1821514758	6.10977e+08	7.25485e+08	Heart			Expressed in all	chr22	Nuclear-encoded genes
ENSG00000100416	TRMU	7.39154e+06	0	6.61685e+06	856894	5.42877e+06	461176	3.04011e+06	903996	81535	495817	4.99934e+06	8.08626e+06	6.48407e+06	4.19897e+06	456215	259156	2.26737e+06	248307	2.83188e+06	3.26122e+06	7.32777e+06	4.65319e+06	1.05698e+07	0	1.36101e+06	1.37206e+06	5.93966e+06	105412	507399	Smooth muscle			Mixed	chr22	Nuclear-encoded genes
ENSG00000100445	SDR39U1	8.4893e+07	2.54221e+07	1.53444e+08	1.3277e+07	1.09562e+07	1.74588e+07	14426222	3.84901e+07	4.92289e+06	6.75628e+06	1.42635e+08	1.80965e+08	4.04784e+07	1.61433e+07	3.47331e+07	6.8365e+06	19416815	5.8205e+06	1.38374e+07	2.2046e+07	1.67412e+08	7.581e+06	2.8026e+07	4.01808e+07	1.83902e+07	3.76496e+07	8.23741e+07	1.81224e+07	1.18679e+07	Kidney			Expressed in all	chr14	Nuclear-encoded genes
ENSG00000100575	TIMM9	4.76424e+08	2.83743e+08	5.82274e+08	6.49211e+08	7.17719e+07	3.19147e+08	2.77154e+08	7.32584e+08	3.36207e+08	2.22409e+08	8.7756e+08	8.15212e+08	3.78073e+08	2.67734e+08	2.11458e+08	1.97343e+08	4.47393e+07	2.36614e+08	203828670	2.57379e+08	4.61189e+08	4.62144e+08	2.58468e+08	2.85668e+08	5.0985e+08	1.71864e+08	1123983517	1.1995e+08	1.13228e+08	Thyroid			Expressed in all	chr14	Nuclear-encoded genes
ENSG00000100577	GSTZ1	1.65391e+08	1.11916e+07	3.1881e+08	4.35316e+07	1.33684e+08	6.90117e+07	3.55074e+07	8.38031e+07	2.93962e+07	5.61071e+07	1.58385e+08	3.40705e+08	1834660473	7.21992e+07	5.54234e+07	5.48979e+07	7.92771e+07	1.81689e+08	2.38293e+08	9.38562e+07	1.83309e+08	7.92273e+07	7.97453e+07	2.92967e+07	9.54991e+07	2.71321e+08	3.27311e+08	2.67035e+07	7.0941e+07	Liver			Tissue enriched	chr14	Nuclear-encoded genes
ENSG00000100596	SPTLC2	1.43106e+07	3.97366e+06	8.06144e+06	6.13824e+06	1.97173e+07	1.28226e+07	5.76746e+06	7.8008e+06	7.7525e+06	5.06519e+06	1.6881e+07	7.99134e+06	4.41684e+06	1.65512e+07	1.08292e+07	4.78133e+06	1.34294e+07	1.96281e+07	7.12335e+06	1.55194e+07	5.64281e+06	1.80485e+07	2.1843e+06	7.15421e+06	1.3904e+07	9.50345e+06	7.63727e+06	7.09243e+06	1.68397e+07	Duodenum			Expressed in all	chr14	Nuclear-encoded genes
ENSG00000100601	ALKBH1	0	708617	331518	334863	3.48864e+06	463367	3.88006e+06	477527	0	514918	0	1.41125e+06	614499	1.41783e+06	1.19125e+06	3.12439e+06	431437	103337	187940	7.04386e+06	1.67788e+06	1.33023e+06	565911	853795	0	0	1093958	1.33679e+06	0	Rectum		Rectum;	Tissue enhanced	chr14	Nuclear-encoded genes
ENSG00000100714	MTHFD1	2.57494e+08	1.83511e+08	3.23442e+08	3.40336e+08	3.71444e+08	163623325	1.88851e+08	1.54811e+08	6.72791e+08	1.87693e+08	1.74027e+08	527603597	2921354870	2.0503e+08	1.98435e+08	3.8682e+08	4.60433e+08	8.42323e+07	8.88857e+07	2.76015e+08	2.681e+08	2.71901e+08	2.10813e+08	2.0074e+08	194614253	1.48781e+08	2.3276e+08	2.24276e+08	1.98201e+08	Liver			Expressed in all	chr14	Nuclear-encoded genes
ENSG00000100889	PCK2	7.155e+07	4.52436e+07	2.09369e+07	4.01108e+08	1762388564	2.67313e+07	4.37938e+07	2.88956e+07	3.2766e+08	4.61149e+07	8.62145e+06	4237487903	6323085635	1.4785e+08	120910175	1.03014e+08	6.28722e+08	2.7267e+07	3.77668e+07	341527191	1.69301e+08	2426605039	1.48911e+07	9.4266e+07	60452211	2.51895e+07	1191528442	110625025	8.71014e+07	Liver	Thyroid;Duodenum;Small intestine;Kidney;Liver		Group enriched	chr14	Nuclear-encoded genes
ENSG00000100890	KIAA0391	3.47174e+06	3.15113e+07	7.35477e+06	6.70354e+06	5.91562e+06	3.89696e+07	1.7432e+06	4.84663e+06	1.71259e+06	2.10319e+06	7.28345e+06	5.80822e+06	4.03369e+07	2.7055e+06	1.13159e+06	1.65711e+06	1.94947e+06	2.52197e+06	1.50326e+06	7.00617e+07	3.19303e+06	7.10737e+06	544312	744051	3.14999e+06	3.43353e+06	1.11549e+07	3.28572e+06	1.79685e+06	Rectum	Thyroid;Appendix;Endometrium;Liver;Rectum		Group enriched	chr14	Nuclear-encoded genes
ENSG00000100902	PSMA6	6.23559e+08	447798119	3.99385e+08	4.69448e+08	7.86773e+08	4.42494e+08	4.03477e+08	5.01389e+08	3.50514e+08	3.82506e+08	4.99276e+08	5.50113e+08	7.75696e+08	554647460	8.21197e+08	2.63762e+08	2.57237e+08	5.40326e+08	3.98794e+08	398458860	9.13221e+08	5.25626e+08	4.1247e+08	8.52509e+08	4.96092e+08	9.62486e+08	9.68161e+08	5.47478e+08	6.0088e+08	Thyroid			Expressed in all	chr14	Nuclear-encoded genes
ENSG00000101019	UQCC1	3.14116e+07	845868	3.86113e+07	968744	1.45978e+07	7.07467e+06	2.12651e+06	6.9674e+06	1.86231e+07	6.05463e+06	9.31848e+07	1.07739e+07	1.28169e+07	3.41231e+06	2.48503e+06	3.83058e+06	1.68567e+06	6.03687e+06	1.43643e+07	8.70449e+06	1.02868e+07	9.20098e+06	2.6855e+06	5.70119e+06	5.0794e+06	4.99904e+06	2.20008e+07	7.90778e+06	8.58515e+06	Heart			Expressed in all	chr20	Nuclear-encoded genes
ENSG00000101084	C20orf24	4.64145e+06	0	1.57457e+06	1.33321e+06	0	8.03504e+06	0	0	0	0	0	976883	1.33294e+07	9.61694e+06	0	2.20777e+06	3.82935e+06	0	0	0	4.23694e+06	7.51425e+06	0	3.64234e+06	348132	0	3.10534e+06	1.90759e+07	0	Tonsil		Tonsil;	Tissue enhanced	chr20	Nuclear-encoded genes
ENSG00000101181	MTG2	2.87438e+06	0	96500.8	304862	0	1.25548e+06	815267	603898	0	546470	0	1.18077e+06	2.05576e+06	1.2936e+06	722057	0	0	0	983518	1.11413e+06	1.78565e+06	3.1486e+06	0	129371	981709	3.1609e+06	1.20026e+06	2.03177e+06	113184	Testis			Mixed	chr20	Nuclear-encoded genes
ENSG00000101247	NDUFAF5	2.28516e+07	9.22765e+06	1.40012e+07	1.69696e+06	8.35458e+06	2.14091e+07	5.17825e+06	1.98531e+06	2.16507e+07	1.38002e+06	9.21368e+07	4.57145e+07	1.54043e+07	6.29373e+06	2.62263e+06	4.17301e+06	0	3.7453e+06	4.70437e+06	4.10751e+06	1.49207e+07	4.36217e+06	1.00337e+07	3.92921e+06	8.80288e+06	5.64497e+06	2.3908e+07	2.2346e+06	4.44764e+06	Heart		Heart;	Tissue enhanced	chr20	Nuclear-encoded genes
ENSG00000101349	PAK7	372747	5.29547e+06	5.25546e+06	5.01866e+06	520711	2.26719e+06	7.8251e+06	1.25665e+06	1.03259e+06	515968	0	137096	3.33738e+06	2.33908e+07	1.83586e+07	16631883	0	3.4467e+06	0	0	427537	5.76478e+06	1.98344e+06	8.51049e+06	5.20511e+06	129700	0	0	3.90776e+06	Lung		Lung;	Tissue enhanced	chr20	Nuclear-encoded genes
ENSG00000101365	IDH3B	3.15965e+08	1.76068e+08	3.25196e+08	2.55324e+08	2.78508e+08	6.93696e+07	8.64475e+07	117617470	1.22923e+08	6.7928e+07	1769352931	2.39233e+08	5.96119e+07	135868371	1.96111e+08	7.82474e+07	7.41481e+07	1.25406e+08	1.48687e+08	8.51811e+07	2.82382e+08	2.99172e+08	1.52282e+08	1.01731e+08	1.39275e+08	3.04588e+08	6.88277e+08	1.6429e+08	9.24587e+07	Heart			Expressed in all	chr20	Nuclear-encoded genes
ENSG00000101417	PXMP4	1.62017e+07	0	2.4325e+06	284254	4.88202e+06	4.42928e+06	0	1.26605e+06	71334.4	462714	3.56105e+06	0	1.65306e+06	624342	116344	599019	498904	550730	1.5282e+06	460772	1.98026e+06	361538	0	0	471451	884487	1.71198e+06	0	0	Adrenal gland		Adrenal gland;	Tissue enhanced	chr20	Nuclear-encoded genes
ENSG00000101546	RBFA	168478	0	77953.3	0	4.43837e+06	871205	661888	0	0	0	3.97287e+06	2.35359e+06	0	133770	0	2.85769e+06	0	0	0	538191	605941	877146	0	191090	0	1.19082e+06	0	0	0	Duodenum		Heart;Duodenum	Tissue enhanced	chr18	Nuclear-encoded genes
ENSG00000101986	ABCD1	5.78202e+07	1.81919e+07	1.62027e+06	4.80341e+06	2.02817e+07	4.10569e+06	4.5368e+06	1.13618e+06	4.5528e+08	9.98247e+06	1.20536e+07	3.35042e+06	7.08523e+07	5.82427e+06	4.51141e+06	8.41852e+06	5.51225e+06	3.02639e+07	3.35772e+06	2.89691e+06	4.1413e+06	6.00339e+07	4.75502e+06	8.66678e+06	2.09832e+06	1.54829e+08	3.2867e+06	3.38623e+06	3.7653e+07	Fat	Placenta;Urinary bladder;Adrenal gland;Small intestine;Liver;Testis;Fat		Group enriched	chrX	Nuclear-encoded genes
ENSG00000102078	SLC25A14	2.48059e+06	324816	4.23157e+06	409752	172666	1.46835e+06	1.20399e+06	4.90336e+06	0	18537.4	1.19841e+07	1.64138e+06	0	1.37842e+06	791208	2.25748e+06	3.20962e+06	2.79633e+07	1.7183e+06	1.7661e+06	483613	503657	845027	0	443954	5.48558e+06	7.60767e+06	440530	1.87689e+06	Placenta		Placenta;	Tissue enhanced	chrX	Nuclear-encoded genes
ENSG00000102738	MRPS31	3.25933e+07	1.06545e+07	2.3266e+07	3.30656e+07	7.71544e+07	1.54498e+07	1.54573e+07	2.669e+07	6.89238e+06	1.42984e+07	8.64399e+07	3.96513e+07	2.69824e+07	3.25136e+07	2.26857e+07	8.12174e+06	1.04024e+07	1.94634e+07	3.31892e+07	2.53365e+07	4.32775e+07	3.68567e+07	1.27e+07	1.24505e+07	1.59524e+07	1.08795e+07	3.9865e+06	2.38829e+07	2.42287e+07	Heart			Expressed in all	chr13	Nuclear-encoded genes
ENSG00000102743	SLC25A15	885877	2.89856e+06	2.8075e+06	2.52494e+06	6.07233e+07	2.02088e+06	5.85855e+06	2.01698e+06	1.27136e+06	1.82485e+06	1.52298e+06	6.8101e+06	4.25696e+08	5.7449e+06	110596	242760	1.35374e+07	4.55798e+06	1.91413e+06	1.69371e+06	2.92145e+06	6.81773e+07	695930	1.08206e+07	4.80147e+06	1.81739e+07	1.21286e+08	0	4.16301e+06	Liver	Duodenum;Small intestine;Thyroid;Liver;		Group enriched	chr13	Nuclear-encoded genes
ENSG00000102763	VWA8	4.46661e+07	8.91861e+06	8.78881e+06	1.65137e+07	2.56133e+07	1.0586e+07	1.42471e+07	5.73917e+06	1.23475e+07	1.54331e+07	9.00425e+07	6.99528e+07	8.26643e+07	4.60521e+06	6.06087e+06	5.93245e+06	3.50652e+07	5.50974e+06	8.1228e+06	10492152	5.41707e+07	2.41176e+07	2.70876e+06	3.62507e+06	8.62173e+06	5.09816e+06	7.48288e+07	1.20868e+07	3.65971e+06	Heart			Expressed in all	chr13	Nuclear-encoded genes
ENSG00000102897	LYRM1	1.99928e+06	1.22487e+07	1.40675e+06	6.80742e+07	1.90614e+06	265418	8.8868e+07	2.47349e+07	0	380301573	1.96855e+07	2.94802e+07	6.59286e+06	312678	0	3.01711e+07	0	2.40782e+06	2.71535e+06	1.02939e+08	1.11991e+07	0	2.60775e+06	1.12094e+06	579306	1.38582e+06	1.23328e+07	6.16684e+06	0	Gallbladder	Colon;Esophagus;Rectum;Gallbladder;		Group enriched	chr16	Nuclear-encoded genes
ENSG00000102910	LONP2	1.79812e+06	145066	4.49979e+06	842620	2.78057e+07	2.07698e+06	738828	1.36026e+06	322985	3.19534e+06	368041	5.77529e+06	2.53547e+07	4.85706e+06	442071	1.4329e+07	2.33264e+07	540047	552803	2.04217e+06	567609	2.87406e+06	239234	278879	1.68413e+06	7.45044e+06	5.45493e+06	835867	140070	Duodenum			Expressed in all	chr16	Nuclear-encoded genes
ENSG00000102967	DHODH	4.80604e+07	7.77024e+06	2.96113e+07	2.71877e+07	1.73533e+07	2.26687e+07	1.32096e+07	2.53022e+07	3.10593e+07	1.32902e+07	1.0021e+08	9.06876e+07	3.24526e+07	2.64186e+07	1.31339e+07	3.08076e+07	2.65046e+07	6.97506e+06	2.09002e+07	1.93565e+07	3.27912e+07	3.06096e+07	1.8244e+07	9.81845e+06	2.33992e+07	3.95723e+07	9.1012e+07	1.60814e+07	1.23995e+07	Heart			Expressed in all	chr16	Nuclear-encoded genes
ENSG00000103018	CYB5B	6.52977e+08	3.96226e+07	1.02072e+08	4.7315e+07	1.56781e+08	1.06495e+08	3.65019e+07	6.57461e+07	6.18414e+08	1.02035e+08	3.7138e+08	130238215	447867028	1.07937e+08	4.33448e+08	163140195	3.75428e+07	1.62388e+08	1.11412e+08	2.16733e+08	2.59137e+08	1.89435e+08	1.69207e+08	9.16904e+07	1.43966e+08	4.18954e+08	1.01526e+08	8.92565e+07	7.21078e+07	Adrenal gland			Expressed in all	chr16	Nuclear-encoded genes
ENSG00000103024	NME3	427377888	1.5377e+08	1.41619e+08	2.55956e+08	1.08279e+08	2.03984e+08	2.36805e+08	3.23512e+08	1.78911e+08	1.7025e+08	1.21276e+08	3.92677e+08	6.31301e+07	2.12761e+08	8.62466e+07	4.73008e+07	5.9604e+08	8.68617e+07	6.03784e+07	2.19523e+08	2.85364e+08	207178218	1.39865e+08	2.59008e+08	2.12821e+08	8.63441e+07	1.46988e+08	1.72652e+08	1.30367e+08	Pancreas			Expressed in all	chr16	Nuclear-encoded genes
ENSG00000103121	CMC2	4.50771e+07	9.32808e+06	2.58114e+07	5.98617e+07	9.81795e+07	1.29094e+07	7.95202e+06	2.08541e+07	3.10018e+07	6.34725e+06	6.23486e+08	1.69988e+08	1.40129e+08	5.99419e+07	2.39475e+07	4.75701e+07	2.99875e+06	2.33575e+07	0	43867261	7.13091e+07	7.60364e+07	1.63986e+07	1.00905e+07	4.28973e+07	2.79356e+07	6.32534e+07	9.76077e+06	2.54018e+07	Heart		Heart;	Tissue enhanced	chr16	Nuclear-encoded genes
ENSG00000103150	MLYCD	2.79952e+08	5.29644e+07	4.83222e+07	2.08417e+08	4.27504e+07	1.00692e+08	1.77911e+08	5.79476e+07	8.06676e+07	4.20161e+07	6.11849e+08	1.8932e+08	3.10582e+08	1.28511e+08	9.83843e+06	3.05595e+07	1.42102e+08	9.47499e+07	1.80793e+08	9.74805e+07	7.9933e+07	7.148e+07	2.66979e+07	3.62948e+07	9.03168e+07	4.71979e+07	1.26909e+08	2.38799e+07	3.72456e+07	Heart			Expressed in all	chr16	Nuclear-encoded genes
ENSG00000103160	HSDL1	6.31548e+07	8.77306e+06	4.88164e+07	4.05437e+06	7.72931e+06	9.36599e+06	5.42285e+06	3.16507e+07	3.74365e+06	6.97475e+06	7.89213e+07	1.02293e+07	1.48748e+06	1.17551e+07	2.9468e+06	2.42233e+07	6.36793e+07	7.72867e+06	7.71901e+06	5.6249e+06	1.04288e+07	3.63843e+06	6.66944e+06	8.35801e+06	5.49083e+06	4.41412e+07	6.55803e+07	5.53208e+06	5.84833e+06	Heart			Expressed in all	chr16	Nuclear-encoded genes
ENSG00000103202	NME4	0	0	1.58323e+07	3.13338e+06	7.52562e+06	4.40567e+06	1.68834e+07	749718	0	1.71503e+06	0	0	0	770721	0	1.12769e+06	0	1.14723e+06	4.44965e+06	6.76926e+06	2.59974e+06	1.55967e+06	5.69129e+06	1.61685e+06	5.65048e+06	0	0	0	2.97405e+07	Urinary bladder		Urinary bladder;	Tissue enhanced	chr16	Nuclear-encoded genes
ENSG00000103356	EARS2	1.89117e+07	2.35999e+06	2.36715e+07	1.99498e+07	17595192	7.46419e+06	8.1256e+06	6.46051e+06	2.29703e+07	1.08159e+07	5.65433e+07	5.6406e+07	3.59212e+07	9.85919e+06	6.5934e+06	1.60513e+07	1.25876e+07	6.17374e+06	1.28726e+07	1.50196e+07	4.28589e+07	1.07414e+07	5.25059e+06	4.89607e+06	7.4666e+06	6.44159e+06	1.62243e+07	8.34519e+06	9.09427e+06	Heart			Expressed in all	chr16	Nuclear-encoded genes
ENSG00000103423	DNAJA3	8.23679e+07	2.07054e+07	8.32206e+07	3.28958e+07	8.83323e+07	2.73014e+07	5.28126e+07	4.17604e+07	2.02544e+07	2.85264e+07	4.32821e+08	7.96203e+07	1.244e+08	5.54454e+07	4.48069e+07	3.48198e+07	9.82916e+07	3.98842e+07	8.54695e+07	4.82774e+07	5.98835e+07	5.83797e+07	3.22275e+07	2.42915e+07	3.07582e+07	1.0491e+08	231241411	2.70159e+07	2.79335e+07	Heart			Expressed in all	chr16	Nuclear-encoded genes
ENSG00000103507	BCKDK	3.08499e+07	451349	1.83477e+07	3.72774e+06	1.9151e+07	1.52127e+07	4.03883e+06	8.82525e+06	1.25429e+07	1.00177e+07	1.15125e+08	7.30677e+07	1.79265e+08	1.52688e+07	0	1.98973e+06	1.03083e+07	1.21459e+07	2.10366e+07	1.65825e+07	5.02945e+07	8.89393e+06	10945176	3.09535e+06	8.85275e+06	6.17088e+06	1.83201e+08	6.98848e+06	2.18103e+06	Thyroid	Adrenal gland;Salivary gland;Kidney;Heart;Liver;Thyroid;		Group enriched	chr16	Nuclear-encoded genes
ENSG00000103642	LACTB	2.16779e+08	2.31618e+07	1.83895e+07	2.95086e+07	6.37283e+07	1.98172e+07	3.1019e+07	1.66451e+07	5.15232e+07	6.66498e+07	2.84459e+08	1.09503e+08	4.02177e+08	1.1332e+08	6.56819e+07	4.51155e+07	4.39075e+07	2.62175e+07	2.41763e+07	5.3743e+07	2.90234e+07	8.68962e+07	2.60213e+07	7.09709e+07	3.28423e+07	2.56479e+07	116383852	4.75598e+07	4.57651e+07	Liver			Expressed in all	chr15	Nuclear-encoded genes
ENSG00000103707	MTFMT	6.79829e+06	876724	360507	1.5813e+06	3.02626e+06	531936	2.59733e+06	1.31917e+06	1.18011e+06	991986	1.57885e+07	523394	2.5953e+06	2.68672e+06	0	357678	1.89168e+06	366307	1.4173e+06	3.04322e+06	267284	1.09545e+06	1.22347e+06	588391	597551	2.64573e+06	4.98081e+06	1.36929e+06	4.11395e+06	Heart		Heart;	Tissue enhanced	chr15	Nuclear-encoded genes
ENSG00000104325	DECR1	9.9911e+08	1.90651e+08	7.06797e+08	6.41607e+08	7.26737e+08	1.90476e+08	1.79321e+08	1.2833e+08	6.78405e+08	2.20688e+08	4545666771	2590042281	2246147932	1.95458e+08	2.58797e+08	3.01354e+08	723557021	7.34022e+07	2.14e+08	3.16691e+08	6.15248e+08	9.16616e+08	1.13267e+08	4.20681e+08	2.65568e+08	5.95285e+08	1096680779	4.28457e+08	3.44021e+08	Heart			Expressed in all	chr8	Nuclear-encoded genes
ENSG00000104381	GDAP1	1.315e+08	3.70227e+07	700080478	1.64632e+07	2.35171e+07	885114111	2.04601e+07	2.37631e+07	1.5529e+07	2199377613	1.13846e+07	4.35191e+07	9.05361e+06	5.52349e+07	1.72369e+07	1.03598e+08	2.57106e+07	6.75982e+06	4.23447e+07	2070718442	2.44656e+07	2.20877e+07	2.38284e+07	1.11893e+07	4.85134e+07	5.32303e+07	5.03252e+07	6.48523e+06	1.17449e+07	Gallbladder	Brain;Endometrium;Rectum;Gallbladder;		Group enriched	chr8	Nuclear-encoded genes
ENSG00000104412	EMC2	3.88904e+07	2.73196e+07	4.56273e+07	3.44303e+07	1.80325e+07	2.91086e+07	2.69773e+07	3.78083e+07	2.38812e+07	2.85316e+07	6.14286e+07	3.04642e+07	2.11248e+07	6.53467e+07	5.84223e+07	3.98197e+07	228372299	1.33237e+08	1.79293e+07	2.48151e+07	6.84387e+07	8.01516e+07	2.87473e+07	1.24632e+07	2.76896e+07	1.17478e+07	6.70666e+07	3.41679e+07	3.12981e+07	Pancreas			Expressed in all	chr8	Nuclear-encoded genes
ENSG00000104687	GSR	1.25592e+08	3.358e+08	2.25974e+08	3.53115e+08	494287355	4.95372e+08	3.65919e+08	4.96712e+08	1.49784e+08	4.98236e+08	4.27874e+08	1027648607	4.17483e+08	7.52965e+08	5.04014e+08	2.43368e+08	322473445	303598445	7.66485e+08	7.18133e+08	7.25306e+08	4.74676e+08	6.26057e+08	6.17704e+08	6.29349e+08	5.17712e+08	4.11464e+08	227039701	4.11395e+08	Kidney			Expressed in all	chr8	Nuclear-encoded genes
ENSG00000104765	BNIP3L	1.1465e+07	0	6.62107e+06	2.40729e+06	2.86504e+06	1.29158e+07	405953	3.40344e+07	1.41187e+07	318432	5.64568e+06	3.25008e+06	223571	1.65442e+07	583195	1.03873e+07	2.61087e+06	4.86232e+06	7.5448e+06	0	2.11927e+06	3.13566e+06	1.29383e+07	1.51419e+06	1.7829e+06	2.92712e+07	6.51294e+06	8.05683e+06	6.91784e+06	Fallopian tube			Mixed	chr8	Nuclear-encoded genes
ENSG00000104823	ECH1	1439501098	2.85268e+08	5.67438e+08	6.88671e+08	705006286	3.09801e+08	3.02809e+08	4.15352e+08	9.05978e+08	3.35753e+08	3218506270	3231612388	2659598364	3.50914e+08	4.82665e+08	8.81993e+08	3.20444e+08	6.82854e+08	4.51388e+08	9.041e+08	7.28409e+08	7.90856e+08	273881450	8.66648e+08	6.10845e+08	1336075213	1441074964	4.21663e+08	3.387e+08	Kidney			Expressed in all	chr19	Nuclear-encoded genes
ENSG00000104835	SARS2	4.34312e+07	9.88649e+06	5.65294e+07	2.77477e+07	3.92252e+07	3.0654e+07	1.68826e+07	2.97656e+07	1.33586e+07	1.38269e+07	1.84091e+08	7.34525e+07	6.11818e+07	4.52936e+07	5.17303e+07	5.22285e+07	3.10746e+07	2.51311e+07	2.6752e+07	1.87848e+07	5.40505e+07	3.84152e+07	1.64647e+07	3.55926e+07	2.32564e+07	4.33737e+07	2.53206e+08	5.28191e+07	1.87919e+07	Thyroid			Expressed in all	chr19	Nuclear-encoded genes
ENSG00000104907	TRMT1	3.69994e+06	1.37406e+06	4.33083e+06	3.60581e+06	4.3072e+06	4.87871e+06	872357	1.29284e+07	1.58165e+06	861752	2.38616e+06	1.92742e+06	4.97711e+06	1.90827e+07	5.04809e+06	5.05898e+06	1.55882e+06	1.75291e+06	3.25487e+06	3.5724e+06	4.59632e+06	8.39592e+06	3.57814e+06	6.39567e+06	4.15771e+06	5.78095e+06	8.10939e+06	9.57277e+06	5.02188e+06	Lung			Expressed in all	chr19	Nuclear-encoded genes
ENSG00000104936	DMPK	4.36402e+06	785660	0	523270	2.49799e+07	3.55729e+06	4.06184e+07	0	1.25671e+07	6.14965e+06	5.93704e+07	760315	440180	0	0	0	2.95724e+06	0	6.41013e+06	2.40682e+07	90434.4	1.41718e+06	4.96442e+06	269007	4.51778e+06	2.49054e+06	0	0	1.97045e+06	Heart	Fat;Rectum;Duodenum;Esophagus;Heart		Group enriched	chr19	Nuclear-encoded genes
ENSG00000104980	TIMM44	1.26346e+08	1.41432e+07	9.01986e+07	7.349e+07	8.81399e+07	8.48543e+07	7.59323e+07	4.36378e+07	5.87423e+07	4.42034e+07	364318686	9.14044e+07	134663722	7.90944e+07	3.73304e+07	7.61697e+07	119263147	4.2015e+07	5.91386e+07	1.14122e+08	9.02594e+07	1.30016e+08	5.92124e+07	3.26498e+07	5.30561e+07	8.15391e+07	4.25303e+08	5.82066e+07	2.53375e+07	Thyroid			Expressed in all	chr19	Nuclear-encoded genes
ENSG00000105197	TIMM50	1.6678e+08	4.67549e+07	77404216	3.84891e+07	4.28292e+07	3.74041e+07	3.83683e+07	1.03496e+08	4.06953e+07	3.33255e+07	2.3822e+08	119252231	8.34419e+07	1.20629e+08	4.72932e+07	2.88712e+07	1.84006e+07	5.44176e+07	2.48899e+07	4.74545e+07	7.55888e+07	9.89402e+07	4.83684e+07	6.26417e+07	9.25139e+07	4.3632e+07	1.96178e+08	6.62874e+07	4.01141e+07	Heart			Expressed in all	chr19	Nuclear-encoded genes
ENSG00000105220	GPI	3475361194	1114158592	2504686383	1286136079	2391472962	9.70164e+08	2083035621	714649385	2726393495	1565161237	4494608294	2632012951	2043689524	1940779535	1303115326	1091277272	6.93882e+08	8.87471e+08	1143085032	2059689502	2732095805	1551141987	1780384533	1633530707	1309742281	1423493694	1529253065	1406967566	1190702074	Heart			Expressed in all	chr19	Nuclear-encoded genes
ENSG00000105341	ATP5SL	1.37992e+08	2.03343e+06	1.95637e+06	0	3.82351e+06	299014	744187	1.16423e+06	0	0	2.82747e+06	4.6129e+06	2.85723e+06	3.72261e+06	813850	0	6.69955e+06	1.61014e+06	0	3.34177e+06	3.18412e+06	2.58483e+06	0	333611	343886	609582	1.27346e+07	2.84989e+06	156579	Adrenal gland			Tissue enriched	chr19	Nuclear-encoded genes
ENSG00000105364	MRPL4	5.4855e+07	2.02712e+06	3.47269e+07	2.74494e+07	5.64287e+07	1.59124e+07	1.60036e+07	2.50377e+07	7.86326e+06	1.78533e+07	1.13846e+08	8.70252e+07	1.63137e+07	3.85782e+07	3.23942e+07	1.8158e+07	1.70859e+07	1.08425e+07	1.61434e+07	3.08929e+07	5.98223e+07	4.07218e+07	2.23685e+07	9.45673e+06	1.02474e+07	1.35028e+07	1.28245e+07	3.59595e+07	2.0598e+07	Heart			Expressed in all	chr19	Nuclear-encoded genes
ENSG00000105379	ETFB	1849466509	2.99923e+08	8.88681e+08	1543816143	1181232004	3.56459e+08	5.00339e+08	7.03965e+08	1640920459	715148255	8362501197	3749982438	5308794186	8.5161e+08	583434139	4.41125e+08	2390586843	5.95623e+08	569868110	6.24978e+08	2138166602	1553405666	470965192	5.25455e+08	9.2195e+08	9.76982e+08	2216942331	5.11976e+08	3.64863e+08	Heart			Expressed in all	chr19	Nuclear-encoded genes
ENSG00000105518	TMEM205	2.56922e+08	5.54823e+07	2.88632e+08	9.92167e+07	2.91578e+07	3.02635e+08	2.07937e+08	2.97364e+08	270697583	3.68622e+08	1.97958e+08	3.27216e+08	9.85707e+08	2.26868e+08	2.22852e+08	3.4729e+08	1882346985	7.08126e+07	393592328	1.66509e+08	4.78009e+08	2.83413e+08	1.44118e+08	2.12397e+08	1.1573e+08	6.56198e+07	4.12788e+08	193095719	2.9419e+08	Pancreas			Expressed in all	chr19	Nuclear-encoded genes
ENSG00000105552	BCAT2	4.56046e+08	5.23531e+07	2.26481e+07	1.75081e+08	82984528	7.448e+07	7.20539e+07	1.56059e+08	1.83331e+08	5.60073e+07	1011542768	2.02712e+08	3.45986e+07	9.33534e+07	1.63683e+08	1.30243e+08	5.40052e+08	3.91971e+08	1.98093e+08	1.5548e+08	4.57432e+08	5.48478e+07	7.63847e+07	1.71116e+08	1.65967e+08	2.58422e+08	7.25209e+08	9.02676e+07	3.69796e+08	Heart			Expressed in all	chr19	Nuclear-encoded genes
ENSG00000105607	GCDH	92272362	2.87842e+07	240825319	4.50263e+07	9.53354e+07	3.48817e+07	2.45209e+07	3.57452e+07	9.90339e+07	2.00191e+07	2.83113e+08	2.84135e+08	1155360676	2.73959e+07	4.05805e+07	7.08868e+07	5.41209e+07	2.83057e+07	3.52965e+07	5.70224e+07	1.08545e+08	4.06156e+07	4.00197e+07	4.32882e+07	4.46235e+07	4.40271e+07	3.56197e+08	4.64296e+07	2.474e+07	Liver			Expressed in all	chr19	Nuclear-encoded genes
ENSG00000105701	FKBP8	4.88834e+07	2.59519e+07	9.77905e+07	3.87231e+07	5.7772e+07	7.94697e+07	3.68514e+07	4.74143e+07	4.0155e+07	3.36881e+07	9.06684e+07	7.82346e+07	7.02754e+07	4.82983e+07	4.42154e+07	4.06987e+07	3.20159e+07	4.10678e+07	3.83867e+07	5.9268e+07	4.16695e+07	4.49973e+07	3.76408e+07	2.39659e+07	4.90499e+07	5.29242e+07	4.71028e+07	4.9448e+07	1.07059e+07	Brain			Expressed in all	chr19	Nuclear-encoded genes
ENSG00000105755	ETHE1	107183849	9.66477e+07	121933288	1252203027	6.76823e+08	1.3771e+08	3.12252e+08	127859455	1.65727e+08	1.75846e+08	1.90769e+08	2.73507e+08	4.61093e+08	1.84705e+08	1.92634e+08	1.99849e+08	133035853	4.34973e+08	2.38093e+08	1663904113	3.80359e+08	6.04924e+08	1.24491e+08	1.17495e+08	3.37341e+08	4.84039e+07	2.21919e+08	1.43768e+08	1.6557e+08	Rectum			Expressed in all	chr19	Nuclear-encoded genes
ENSG00000105793	GTPBP10	2.70175e+07	521445	5.96635e+06	1.66407e+07	1.65231e+07	5.14672e+06	6.22944e+06	7.59792e+06	2.56185e+06	3.88734e+06	1.39576e+07	3.68283e+07	7.1501e+06	1.99931e+07	5.78567e+06	7.05616e+06	3.55089e+07	1.19238e+06	6.72434e+06	9.19032e+06	8.37995e+06	6.88797e+06	3.59307e+06	4.84544e+06	4.05777e+06	1.27375e+07	2.89539e+06	4.16016e+06	2.50213e+06	Kidney			Expressed in all	chr7	Nuclear-encoded genes
ENSG00000105819	PMPCB	166648930	3.35727e+07	5.36148e+07	8.0835e+07	1.09875e+08	5.43315e+07	7.23676e+07	7.32991e+07	4.52291e+07	3.89562e+07	3.15618e+08	1.14344e+08	1.68802e+08	9.70045e+07	3.92024e+07	1.38279e+07	3.43415e+07	3.20891e+07	5.37199e+07	8.41271e+07	1.47586e+08	5.69861e+07	4.82385e+07	2.0482e+07	4.07057e+07	8.54906e+07	1.88571e+08	5.68097e+07	3.85953e+07	Heart			Expressed in all	chr7	Nuclear-encoded genes
ENSG00000105953	OGDH	4.9736e+08	1.20402e+08	3.0177e+08	2.54792e+08	5.67194e+08	2.22347e+08	3.3295e+08	2.68527e+08	3.53578e+08	2.07637e+08	4578613502	1364277911	3.47937e+08	126975225	2.31756e+08	1.89259e+08	1.54764e+08	5.37468e+08	188966142	4.29248e+08	6.13512e+08	5.96798e+08	2.93936e+08	1.61698e+08	2.87399e+08	2.42628e+08	6.7744e+08	1.68199e+08	1.73586e+08	Heart			Expressed in all	chr7	Nuclear-encoded genes
ENSG00000106028	SSBP1	4.15813e+08	3.16913e+08	930709138	125894986	3.27959e+08	2.21183e+08	1.93072e+08	1.81016e+08	5.75108e+07	1.50732e+08	4.31749e+08	6.14903e+08	4.80694e+07	6.2635e+08	1.63735e+08	8.84585e+07	1.92208e+08	4.21366e+08	5.26405e+08	1.15608e+08	4.3592e+08	6.90596e+08	4.6829e+08	4.30854e+08	4.23392e+08	1.34903e+08	1820765369	8.38713e+07	2.64331e+08	Thyroid			Expressed in all	chr7	Nuclear-encoded genes
ENSG00000106049	HIBADH	2120867630	8.36116e+07	5.84133e+08	3.14286e+08	3.53752e+08	3.46477e+08	4.78323e+08	5.65853e+08	710239430	2.62256e+08	1694861172	2500418760	2235928744	2.35516e+08	1.98663e+08	1.20529e+08	2.56064e+08	4.9805e+08	3.81159e+08	541123089	7.98815e+08	4.1589e+08	4.19353e+08	2.11262e+08	201136543	8.38643e+08	2399168746	1.07711e+08	271616872	Kidney			Expressed in all	chr7	Nuclear-encoded genes
ENSG00000106077	ABHD11	1.0212e+08	9.78412e+06	9.52209e+07	2.26409e+08	270417057	2.94357e+07	1.7807e+07	2.48647e+08	3.13519e+07	1.25506e+08	5.39642e+08	1.94692e+08	4.67587e+07	5.05666e+07	2.93849e+07	3.48928e+07	3.46277e+07	3.75252e+08	1.37294e+08	2.00085e+08	2.88667e+08	2.06604e+08	2.15406e+07	1.30877e+07	3.04746e+07	9.137e+07	9.33751e+08	2.80098e+07	3.17526e+07	Thyroid			Expressed in all	chr7	Nuclear-encoded genes
ENSG00000106105	GARS	1.12951e+08	4.51141e+07	2.95133e+08	8.4314e+07	1.23152e+08	6.97623e+07	1.36594e+08	7.68938e+07	5.33207e+07	9.32901e+07	7.20851e+07	1.31995e+08	1.12922e+08	2.25764e+08	1.4596e+08	3.24796e+07	3.01765e+08	1.04603e+08	4.91242e+07	9.03675e+07	2.1255e+08	1.25286e+08	1.31122e+08	6.73213e+07	1.54896e+08	1.42158e+08	6.72589e+08	1.52606e+08	1.29577e+08	Thyroid			Expressed in all	chr7	Nuclear-encoded genes
ENSG00000106153	CHCHD2	2.87428e+08	8.40094e+07	6.91633e+07	2.39122e+08	3.84211e+07	1.39817e+08	5.98778e+07	1.01176e+08	3.34865e+07	4.03525e+06	2.95097e+08	3.34177e+08	1.2086e+08	2.12713e+08	2.02513e+08	5.2771e+07	154593803	7.51968e+07	6.53945e+07	1.82334e+07	9.97797e+07	1.85645e+08	1.86876e+08	1.63654e+08	2.26297e+08	1.25359e+07	7.06424e+08	2.4175e+07	3.17055e+07	Thyroid			Expressed in all	chr7	Nuclear-encoded genes
ENSG00000106541	AGR2	5.64285e+06	4.33957e+07	1.37283e+06	4041827240	5024855377	7.57301e+07	3.27134e+07	3446176098	2.85389e+07	2127119336	3.68127e+07	3.34435e+06	1.58775e+06	2.94623e+08	899822	7.5525e+06	1.19356e+08	1.67022e+08	1159864720	5269739358	3444639100	3001695400	2.78981e+07	2.01622e+06	15415276721	1.78568e+07	1.19053e+07	9.64992e+06	9.54075e+08	Stomach			Expressed in all	chr7	Nuclear-encoded genes
ENSG00000106554	CHCHD3	4.46249e+08	292669789	2.76949e+08	5.52659e+08	2.05065e+08	3.57327e+08	2.76517e+08	4.07441e+08	1.68461e+08	2.54332e+08	4096010969	9.34138e+08	2.6721e+08	4.41507e+08	2.60457e+08	1.71703e+08	209422290	1.34543e+08	1.99842e+08	339914732	5.3445e+08	9.37221e+08	3.15353e+08	4.24794e+08	3.68954e+08	1.13835e+08	6.69005e+08	1.7536e+08	2.65606e+08	Heart			Expressed in all	chr7	Nuclear-encoded genes
ENSG00000106591	MRPL32	9.70292e+06	0	7.31127e+06	3.90475e+07	2.20648e+06	1.41426e+07	4.15612e+06	8.99443e+06	0	3.17108e+06	1.78863e+07	7.83483e+07	1.25229e+07	2.3435e+07	1.45254e+07	0	494267	1.81458e+06	3.22786e+06	1.43488e+07	2.92596e+07	1.65777e+07	1.27442e+06	1.61024e+07	7.35443e+06	2.57701e+06	4.0723e+06	3.81158e+06	1.52998e+06	Kidney		Kidney;	Tissue enhanced	chr7	Nuclear-encoded genes
ENSG00000106603	COA1	1.25341e+07	0	1.3659e+07	0	3.55549e+06	0	0	3.80869e+06	7.43262e+06	0	1.07765e+08	2.67889e+07	5.54117e+06	7.48636e+06	0	2.89045e+06	679014	0	279355	5.40963e+06	1.34275e+07	6.13109e+06	1.97995e+06	2.53806e+06	5.58947e+06	8.16715e+06	4.4124e+07	6.59219e+06	871014	Heart		Heart;	Tissue enhanced	chr7	Nuclear-encoded genes
ENSG00000107020	PLGRKT	3.34212e+07	5.40705e+07	1.27936e+08	1.70583e+08	1.78837e+08	6.17833e+07	3.35709e+07	1.12439e+08	5.68784e+07	6.49418e+07	3.2661e+08	1.02419e+08	2.98252e+07	2.30347e+08	3.86825e+07	1.08949e+08	6.39123e+07	7.90529e+07	8.64742e+07	1.30393e+08	1.06627e+08	1.93318e+08	2.04413e+07	3.48616e+07	8.96678e+07	1.75345e+07	3.61268e+08	9.69561e+07	3.58987e+07	Thyroid			Expressed in all	chr9	Nuclear-encoded genes
ENSG00000107537	PHYH	1.59243e+07	2.01344e+06	3.13478e+06	3.04984e+06	3.55864e+07	1.64289e+07	4.09879e+06	1.24783e+06	6.43172e+06	1.11342e+07	4.04721e+07	2.48273e+08	8.78332e+08	1.46497e+06	2.81335e+06	6.34065e+06	1.84847e+07	1.81782e+06	1.1148e+07	6.70085e+06	1.06233e+07	3.37282e+07	4.76588e+06	1.48511e+06	4.21871e+06	8.57555e+06	5.65839e+07	0	1.07865e+06	Liver	Kidney;Liver;		Group enriched	chr10	Nuclear-encoded genes
ENSG00000107745	MICU1	4.77901e+06	2.56128e+06	5.22674e+06	3.531e+07	1.16815e+07	1.13333e+07	2.58371e+06	1.78535e+07	1.07265e+06	6.64346e+06	1.45011e+06	5.5626e+06	3.52888e+06	2.59044e+07	2.5697e+06	1.66838e+06	988934	5.81312e+06	906424	1.23559e+07	1.3799e+06	3.51242e+07	5.06252e+06	5.74175e+06	2.09628e+07	2.74478e+06	5.5466e+06	2.64025e+06	3.94573e+06	Colon			Expressed in all	chr10	Nuclear-encoded genes
ENSG00000107815	C10orf2	411332	0	55431.1	204991	86818.8	293817	0	42602.4	0	0	0	0	0	519580	251191	0	0	28366.5	76506.1	94213.7	983391	199674	0	91276.8	0	620517	2.22294e+06	8.11675e+06	0	Tonsil	Thyroid;Tonsil;		Group enriched	chr10	Nuclear-encoded genes
ENSG00000107819	SFXN3	2.16337e+08	6.96586e+07	3.8063e+08	1.09081e+08	2.04015e+08	1.81352e+08	2.11242e+08	1.22849e+08	2.75603e+08	2.26414e+08	2.42144e+08	3.21689e+08	114447502	1.01104e+08	1.1512e+08	203619138	9.9449e+07	3.98593e+08	2.04374e+08	1.22512e+08	7.46807e+07	2.77956e+08	3.39065e+08	1.94091e+08	186322006	449844611	3.06025e+08	5.89279e+07	2.0238e+08	Testis			Expressed in all	chr10	Nuclear-encoded genes
ENSG00000107951	MTPAP	1.97025e+07	879004	9.0697e+06	2.46726e+07	1.92001e+07	1.72937e+07	5.22961e+06	6.94387e+06	2.18027e+06	9.84943e+06	1.44621e+07	3.12016e+07	7.27391e+06	7.44219e+06	1.73562e+06	4.85464e+06	1.25397e+07	2.15493e+06	8.68625e+06	1.23727e+07	8.51005e+06	12944757	1.43411e+07	5.5559e+06	1.10959e+07	1.30951e+07	2.13151e+07	1.2738e+07	5.69507e+06	Kidney			Expressed in all	chr10	Nuclear-encoded genes
ENSG00000107959	PITRM1	5.10578e+07	1.69144e+07	7.3742e+07	6.13396e+07	4.26684e+07	6.15769e+07	5.36584e+07	3.07565e+07	3.5984e+07	6.46294e+07	2.70391e+08	1.8294e+08	1.38929e+08	2.68072e+07	3.26526e+07	2.74863e+07	5.26519e+07	3.19182e+07	7.25588e+07	5.1709e+07	109318182	6.32147e+07	6.67002e+07	4.08342e+07	4.92922e+07	1.90761e+08	7.054e+07	4.48529e+07	6.95359e+07	Heart			Expressed in all	chr10	Nuclear-encoded genes
ENSG00000108064	TFAM	1.64679e+08	3.84636e+07	2.16364e+08	1.4181e+08	5.97648e+07	2.65534e+07	1.85483e+07	123416428	2.50092e+07	2.7136e+07	142982015	340078647	8.58708e+07	126668303	9.52443e+07	5.36841e+07	3.47875e+07	4.02312e+07	1.15741e+08	4.1741e+07	1.40587e+08	1.10125e+08	1.348e+08	6.82853e+07	1.04686e+08	6.59413e+07	1.70611e+07	1.85516e+08	8.33544e+07	Kidney			Expressed in all	chr10	Nuclear-encoded genes
ENSG00000108179	PPIF	1452061312	6.22648e+07	6.05548e+08	2.86901e+08	2.57987e+08	2.02003e+07	1.21299e+08	9.85988e+07	1.27812e+08	8.23797e+07	1326423687	7.66578e+08	5.8944e+08	3.10249e+08	1.19727e+08	1.80315e+07	5.83816e+08	1.6571e+08	154579753	2.89949e+08	3.44099e+08	1.92378e+08	3.42807e+07	2.78125e+08	3.75444e+08	6.84896e+08	6.33696e+08	1.04214e+08	1.73014e+08	Adrenal gland			Expressed in all	chr10	Nuclear-encoded genes
ENSG00000108387	2018-09-04	1.13382e+08	2.80555e+06	4.6178e+08	7.27477e+06	9.74029e+06	4.90729e+06	9.75725e+06	2.93993e+06	1.98567e+07	5.0363e+06	2.67691e+06	8.34028e+06	2.50916e+07	7.427e+06	1.33902e+07	1.24599e+07	2.92552e+06	7.80625e+06	2.21178e+06	1.76302e+07	4.10909e+06	1.11623e+07	6.26732e+06	7.82898e+07	1.36042e+06	1.04829e+06	9.38897e+06	2.50108e+06	6.77705e+06	Brain	Spleen;Adrenal gland;Brain		Group enriched	chr17	Nuclear-encoded genes
ENSG00000108439	PNPO	4.10448e+08	113079941	8.09143e+08	117313810	4.0272e+08	7.46462e+07	2.19745e+08	2.77559e+08	2.34724e+08	2.83822e+08	3.41251e+08	1009672246	1580419661	1.5656e+08	2.27324e+08	1.28564e+08	6.36098e+07	1.54295e+08	4.33351e+08	162097501	3.88786e+08	407909016	1.84041e+08	3.96316e+08	2.22756e+08	9.99794e+08	5.04002e+08	7.83663e+07	219280634	Liver			Expressed in all	chr17	Nuclear-encoded genes
ENSG00000108528	SLC25A11	2.34041e+08	7.57861e+07	7.52019e+08	1.18416e+08	1.5294e+08	1.36451e+08	5.80194e+07	1.4629e+08	6.46187e+07	7.37256e+07	2132355551	8.91592e+08	2.94882e+08	1.45489e+08	7.0148e+07	5.06408e+07	9.40282e+07	1.53409e+08	1.22185e+08	9.84368e+07	3.47834e+08	1.50279e+08	6.21458e+07	1.48291e+08	1.6219e+08	6.43144e+07	8.21305e+08	1.9887e+08	1.01618e+08	Heart			Expressed in all	chr17	Nuclear-encoded genes
ENSG00000108561	C1QBP	6.0612e+08	7.86097e+07	2.92307e+08	1.55756e+08	4.17719e+08	1.25919e+08	1.31777e+08	1.41826e+08	9.48195e+07	1.243e+08	6.77165e+08	1.01686e+08	5.92767e+08	1.05066e+08	4.40832e+08	3.91856e+08	4.53126e+07	3.22862e+08	1.67232e+08	446979217	4.47776e+08	3.8179e+08	127061837	111540985	1.57716e+08	9.34977e+08	6.66787e+08	1.02723e+08	132991109	Testis			Expressed in all	chr17	Nuclear-encoded genes
ENSG00000108599	AKAP10	7.7806e+06	6.00816e+07	1.04974e+07	1.68839e+08	1.03543e+07	5.82109e+06	3.41307e+07	3.41679e+07	1.87521e+07	1.72376e+08	2.12465e+07	8.05256e+06	630976	5.07826e+06	1.52331e+06	2.4559e+08	2.19692e+06	5.50639e+06	1.0438e+07	1.80505e+08	3.91802e+06	2.95213e+06	3.9376e+06	8.64894e+06	4.61235e+06	406944801	1.01168e+07	2.04533e+06	2.33493e+06	Testis	Appendix;Colon;Gallbladder;Rectum;Ovary;Testis;		Group enriched	chr17	Nuclear-encoded genes
ENSG00000108826	MRPL27	3.39119e+07	8.03756e+06	1.71843e+07	1.22216e+08	6.93093e+07	2.49881e+07	1.19045e+07	2.90011e+07	8.62694e+06	1.11655e+07	7.22538e+07	6.69516e+07	2.53029e+07	3.57201e+07	2.70678e+06	0	2.01367e+07	1.54698e+06	2.08706e+07	1.64284e+07	6.91515e+07	3.37451e+07	1.20569e+06	9.9452e+06	1.75112e+07	985761	1.75132e+06	5.90702e+07	2.34183e+07	Colon			Mixed	chr17	Nuclear-encoded genes
ENSG00000109016	DHRS7B	4.31448e+07	7.11237e+06	5.17563e+07	5.08017e+07	3.60184e+07	1.04883e+07	1.22788e+07	3.69319e+07	1.0746e+08	3.38094e+07	8.48619e+07	4.68612e+07	3.48674e+07	2.06853e+07	1.69339e+07	1.1212e+07	7.44922e+07	2.13965e+07	1.00974e+07	1.87666e+07	8.03806e+07	3.00558e+07	9.80203e+06	1.11734e+07	3.36359e+07	3.1726e+07	4.44375e+07	2.14052e+07	2.48323e+07	Fat			Expressed in all	chr17	Nuclear-encoded genes
ENSG00000109180	OCIAD1	5.54398e+08	1.3352e+08	3.2405e+08	2.40163e+08	2.83001e+08	1.92043e+08	1.6299e+08	2.95595e+08	1.25074e+08	1.74731e+08	6.80333e+08	6.39594e+08	6.17639e+08	1.92698e+08	9.68859e+07	8.28148e+07	6.40087e+07	1.86745e+08	2.26323e+08	1.97907e+08	3.30144e+08	3.80548e+08	1.09221e+08	2.31723e+08	2.09443e+08	1.5299e+08	6.47697e+08	1.57474e+08	1.7315e+08	Heart			Expressed in all	chr4	Nuclear-encoded genes
ENSG00000109390	NDUFC1	3.92602e+07	3.29716e+07	5.63815e+07	3.6999e+07	1.0791e+08	1.69116e+07	3.57694e+07	4.56921e+07	6.72107e+06	3.24927e+07	8.52518e+08	8.42074e+07	7.61478e+07	4.39512e+07	46919623	3.49577e+06	7.88864e+07	4.55832e+07	8.54303e+07	2.81294e+07	8.56458e+07	1.12505e+08	1.48888e+07	6.9372e+07	4.75771e+07	1.37051e+07	4.27576e+06	2.67013e+07	7.0675e+07	Heart			Tissue enriched	chr4	Nuclear-encoded genes
ENSG00000109475	RPL34	5.00118e+07	3.24748e+08	4.16099e+08	383942225	1.50147e+08	277685764	9.79133e+08	4.31456e+08	2.9115e+08	6.25641e+07	1.57428e+08	5.28443e+08	8.84256e+07	6.33397e+08	160642844	7.53199e+07	6.98056e+08	1.05052e+07	1.32834e+07	6.15401e+06	2.05852e+07	8.24617e+06	4.52798e+06	3.60491e+07	1.14765e+08	2.45405e+08	5.01341e+08	8.54142e+08	1.12604e+07	Esophagus			Expressed in all	chr4	Nuclear-encoded genes
ENSG00000109519	GRPEL1	8.52326e+08	1.26524e+08	1.13621e+08	229224034	1.45581e+08	5.56208e+07	3.88572e+07	1.05531e+08	5.9321e+07	5.18968e+07	5.27267e+08	3.87589e+08	435596597	209869218	8.81486e+07	6.5754e+07	3.91384e+07	4.45672e+07	1.10846e+08	1.034e+08	7.40399e+07	2.47472e+08	5.36266e+07	9.87059e+07	9.31313e+07	2.61733e+08	5.65302e+08	4.63187e+07	8.72899e+07	Adrenal gland			Expressed in all	chr4	Nuclear-encoded genes
ENSG00000109576	AADAT	3.20346e+06	0	1.28109e+06	461707	192124	3.64705e+06	1.20534e+07	219658	1.59634e+06	1.12209e+07	443581	3.37961e+06	3.70801e+08	531644	0	353623	15154.6	2.53344e+06	789643	806160	0	198867	0	0	756765	344052	285642	64018.7	573498	Liver			Tissue enriched	chr4	Nuclear-encoded genes
ENSG00000109854	HTATIP2	1.94342e+08	2.08913e+07	2.81958e+07	9.7569e+07	209110416	6.22914e+06	2.22986e+07	8.52507e+06	4.10965e+07	9.49336e+07	8.7951e+06	2.7596e+07	1.26814e+08	1.00062e+08	1.10201e+07	1.22856e+07	4.96373e+07	1.26519e+08	5.60712e+07	6.36077e+07	4.48415e+07	3.89318e+08	6.17872e+06	1.79064e+07	1.96408e+08	1.20509e+07	156897068	2.2492e+07	8.33018e+07	Small intestine			Expressed in all	chr11	Nuclear-encoded genes
ENSG00000109919	MTCH2	3.83303e+08	247060362	6.22697e+08	4.92061e+08	1.73351e+08	2.05389e+08	1.52636e+08	1.72496e+08	3.69945e+08	2.52098e+08	1431978254	1534860916	1063842663	2.55141e+08	2.03951e+08	1.49282e+08	4.91985e+08	9.20558e+07	1.66842e+08	1.84309e+08	3.83075e+08	6.32122e+08	3.03133e+08	2.03524e+08	2.33133e+08	6.44755e+07	1037473806	2.27317e+08	2.41671e+08	Kidney			Expressed in all	chr11	Nuclear-encoded genes
ENSG00000110011	DNAJC4	651775	0	460117	858913	3.07656e+06	0	0	1.7926e+06	0	0	640485	1.92458e+06	0	262571	0	0	0	0	0	0	1.84254e+06	402621	0	245580	0	0	1.21159e+06	0	4.39914e+06	Urinary bladder		Duodenum;Urinary bladder	Tissue enhanced	chr11	Nuclear-encoded genes
ENSG00000110074	FOXRED1	1.22156e+07	624831	6.43015e+06	4.08466e+06	7.76683e+06	44195.4	1.07293e+06	7.80055e+06	2.19369e+06	2.06132e+06	1.10111e+07	1.3521e+07	2.52184e+07	8.02193e+06	577540	6.85158e+06	2.63796e+07	4.39965e+06	2.69205e+06	5.47343e+06	6.25434e+06	1.24949e+07	799774	2.79215e+06	4.75882e+06	1.3803e+06	4.14287e+07	1.32256e+07	3.08935e+06	Thyroid			Expressed in all	chr11	Nuclear-encoded genes
ENSG00000110090	CPT1A	1.01356e+08	4.44999e+07	7.9098e+07	1.61419e+08	1.29181e+08	2.47243e+07	4.5075e+07	7.2003e+07	2.41035e+07	6.54824e+07	2.31165e+07	1.97908e+08	1.72275e+08	6.34977e+07	3.98769e+07	4.13863e+07	6.29031e+07	2.08247e+07	1.98342e+07	9.376e+07	88168377	229415084	2.29928e+07	4.87174e+07	8.66697e+07	2.645e+07	2.10216e+08	2.76278e+07	3.02588e+07	Small intestine			Expressed in all	chr11	Nuclear-encoded genes
ENSG00000110435	PDHX	9.46457e+07	4.68378e+08	1.52857e+08	1.31103e+08	4.19936e+07	1.02762e+08	6.46592e+07	1.48478e+08	1.00748e+08	3.07124e+07	1570627001	1.56144e+08	8.0776e+07	4.44764e+07	4.57502e+07	4.00289e+07	7.96425e+07	7.53218e+07	3.09117e+07	6.093e+07	1.15469e+08	7.76906e+07	4.8636e+07	3.43773e+07	104233896	5.94666e+07	1.93392e+08	5.32558e+07	5.2364e+07	Heart	Appendix;Heart;		Group enriched	chr11	Nuclear-encoded genes
ENSG00000110455	ACCS	0	0	0	0	0	207613	2.33608e+07	128559	0	0	0	356867	96104.8	0	176146	0	322744	63923.8	0	89285.6	565000	151678	272641	208261	0	0	597750	0	0	Esophagus			Tissue enriched	chr11	Nuclear-encoded genes
ENSG00000110536	PTPMT1	4.00088e+07	479144	3.25271e+07	1.25363e+06	1.45045e+07	3.60884e+06	4.8971e+06	2.20676e+07	6.42278e+06	4.38767e+06	1.9741e+07	4.64983e+07	5.71127e+06	1.94596e+07	8.02851e+06	7.71889e+06	3.26101e+06	5.46272e+06	7.58827e+06	3.32285e+06	2.92392e+07	2.02895e+07	33768.9	1.78519e+06	5.11111e+06	3.92794e+07	1.20878e+08	4.77605e+06	9.1788e+06	Thyroid			Expressed in all	chr11	Nuclear-encoded genes
ENSG00000110717	NDUFS8	1.45638e+08	3.72206e+07	2.4336e+08	1.48619e+08	3.084e+08	6.63359e+07	6.05379e+07	1.1236e+08	7.6802e+07	5.20957e+07	1756825935	2.87105e+08	1.14573e+08	1.49334e+08	1.11768e+08	3.58132e+07	1.2836e+08	5.00089e+07	3.17567e+07	1.48018e+08	2.53297e+08	2.65495e+08	7.99735e+07	3.14877e+07	1.36247e+08	137249958	2.76624e+07	7.02203e+07	4.93181e+07	Heart			Tissue enriched	chr11	Nuclear-encoded genes
ENSG00000110719	TCIRG1	7.71157e+07	1.80803e+07	762933	1.31958e+07	4.51436e+06	5.14058e+06	9.81442e+06	1.7084e+07	1.82092e+07	1.77359e+07	5.92382e+06	1.65971e+06	8.00873e+06	3.66132e+07	4.89877e+06	7.58996e+06	1.2988e+06	1.28535e+07	1.17387e+07	7.05364e+06	2.50517e+06	6.95123e+06	2.83828e+06	4.01309e+07	6.09491e+06	4.89411e+06	2.06157e+07	1.38922e+07	2.8352e+07	Adrenal gland			Expressed in all	chr11	Nuclear-encoded genes
ENSG00000110871	COQ5	6.39224e+07	2.91573e+07	6.83945e+07	9.83678e+07	1.10455e+08	2.50429e+07	3.99797e+07	6.41918e+07	3.8668e+07	2.66964e+07	4.91465e+08	1.43746e+08	1.37848e+08	1.77852e+07	3.32854e+07	1.85869e+07	3.08223e+07	3.2611e+07	8.01328e+07	4.98801e+07	8.76317e+07	1.08947e+08	1.6353e+07	3.61789e+07	5.81404e+07	3.97114e+07	5.33215e+07	5.74389e+07	3.09045e+07	Heart			Expressed in all	chr12	Nuclear-encoded genes
ENSG00000110955	ATP5B	4839990118	1365808521	6318977547	2855803760	4334225015	2370289439	3750515151	2410683165	3252586673	2070903961	25614226620	7518740616	7194606880	2124021699	3165666185	2509174287	2394256633	2801641365	2946277980	4319478044	7347274797	4264560691	3090715131	2478276603	3183734864	2765262735	8344332842	3723733538	1836341240	Heart			Expressed in all	chr12	Nuclear-encoded genes
ENSG00000111012	CYP27B1	0	0	0	0	0	0	0	0	0	0	0	1.67237e+06	0	0	0	85385.3	0	0	0	0	0	0	0	0	0	0	0	0	0	Kidney			Tissue enriched	chr12	Nuclear-encoded genes
ENSG00000111058	ACSS3	1.05265e+08	2.1031e+06	9.2657e+07	5.36886e+06	7.11949e+06	3.24842e+07	1.46866e+07	4.35768e+07	121978707	2.32863e+07	9.366e+07	4.16362e+08	3.88692e+08	1.39133e+07	7.79358e+06	7.90653e+06	7.34259e+06	5.0269e+06	3.46627e+07	6.7657e+06	1.16703e+08	4.00265e+06	6.15836e+07	1.27876e+07	2.56464e+06	3.14868e+07	118624525	1.73585e+06	3.92993e+06	Kidney			Expressed in all	chr12	Nuclear-encoded genes
ENSG00000111271	ACAD10	2.85619e+06	3.12372e+06	2.00127e+06	4.29334e+06	1.41964e+07	1.45638e+06	1.96663e+06	6.64521e+06	1.72549e+06	2.2147e+06	1.103e+07	6.74772e+07	2.49319e+07	3.57408e+06	582469	3.49293e+06	1.42611e+07	2.14857e+06	3.10934e+06	7.36356e+06	7.70659e+06	1.35902e+07	8.11504e+06	5.48882e+06	5.21661e+06	3.20579e+06	2.87278e+07	2.16037e+06	668836	Kidney			Expressed in all	chr12	Nuclear-encoded genes
ENSG00000111275	ALDH2	2462872201	7.52718e+08	2963662760	1131219001	1228096288	6.1017e+08	1221905303	4.23201e+08	1759509251	3.35603e+08	2719138094	5112027509	9039685327	6.05453e+08	3.6272e+08	5.9095e+08	4.90169e+08	207644549	3.35829e+08	1030284861	1185282173	1355938859	9.0866e+08	4.30147e+08	1543919506	4.76328e+08	2288384079	7.29384e+08	349481022	Liver			Expressed in all	chr12	Nuclear-encoded genes
ENSG00000111639	MRPL51	4.74907e+06	900933	2.1802e+06	303638	7.09332e+06	430861	0	908626	0	0	0	1.43501e+06	1.4529e+07	3.63855e+06	0	0	1.45142e+07	0	0	0	1.88451e+06	5.62849e+06	0	0	0	0	0	1.59893e+06	0	Liver		Pancreas;Liver	Tissue enhanced	chr12	Nuclear-encoded genes
ENSG00000111640	GAPDH	13877828055	6881094889	20443205663	9323068053	11684761046	10150969605	17049655717	7322473336	4559677738	12110888509	26194028531	17710330997	11830827569	10571172830	10881276435	8250172021	1520162623	11929148388	11201691807	12905840607	12773082736	8728945896	15616202607	9942257154	7832652287	11122309219	14026063313	8423156578	8538669434	Heart			Expressed in all	chr12	Nuclear-encoded genes
ENSG00000111666	CHPT1	7.14847e+06	1.69402e+06	1.3646e+06	3.19549e+06	0	0	0	2.04878e+06	0	0	0	3.21444e+06	1.01318e+06	2.69383e+06	7.2461e+06	0	0	2.35472e+06	8.80275e+06	0	2.84717e+07	1.13016e+07	1.39231e+06	0	6.59423e+06	0	4.61586e+06	2.9125e+06	0	Salivary gland		Salivary gland;	Tissue enhanced	chr12	Nuclear-encoded genes
ENSG00000111669	TPI1	2471448346	2849073081	4695785371	2795269522	3050291538	4571854662	3472071071	1872609328	1192998357	3413029722	4131837204	6895070677	1375443482	2791630534	4146662807	3994700814	2680700987	2379311332	1893860261	3486261988	3764736134	2993279161	5730842347	4267177526	3467973729	3689604410	5053754228	3453193486	4532167449	Kidney			Expressed in all	chr12	Nuclear-encoded genes
ENSG00000111696	NT5DC3	1.77622e+07	794975	4.1103e+07	1.99055e+06	5.48711e+06	1.9579e+07	1.1391e+07	4.71434e+06	781293	2.80979e+06	3.48313e+06	1.53574e+06	3.69861e+06	1.41286e+07	2.14778e+06	1.87921e+06	1.28075e+07	6.50029e+06	7.32962e+06	4.65903e+07	5.51325e+06	3.73408e+06	2.63509e+07	7.29267e+06	4.96037e+06	5.00853e+06	8.432e+06	900804	3.022e+06	Rectum			Expressed in all	chr12	Nuclear-encoded genes
ENSG00000111716	LDHB	3248473474	4039206955	8561138608	1894773851	1969455741	2401726761	3045447286	1195050887	5689886902	2569473030	12213212131	14851159871	3.17328e+08	2151283716	3744666568	1144308580	1523407889	1776419192	1809071182	3208304771	2356502405	9.66765e+08	3596754056	2513266763	1422918669	3085769349	4053694665	2791016203	3446032536	Kidney			Expressed in all	chr12	Nuclear-encoded genes
ENSG00000111737	RAB35	1.72839e+08	265142091	4.26072e+08	2.61076e+08	2.4306e+08	132925891	1.93422e+08	1.55093e+08	9.27308e+07	1.29869e+08	6.80455e+07	1.24546e+08	7.26377e+07	3.51956e+08	1.60383e+08	8.85315e+07	1.27913e+08	2.14045e+08	3.232e+08	4.60409e+07	1.37023e+08	1.92819e+08	1.86684e+08	2.29035e+08	1.98337e+08	1.53895e+08	9.94714e+07	1.04221e+08	245008091	Brain			Expressed in all	chr12	Nuclear-encoded genes
ENSG00000111775	COX6A1	1.07214e+08	0	2.23748e+08	5.21419e+07	7.14251e+07	84590743	1.43569e+08	1.62724e+08	5.93542e+07	9.02185e+07	8.13706e+08	1.31607e+08	1.69253e+08	4.96679e+07	7.49162e+07	0	0	2.40288e+08	1.92945e+08	1.47865e+08	2.02106e+08	1.07768e+08	7.61094e+07	1.39416e+08	1.1733e+08	1.56286e+07	2.47049e+07	2.42873e+07	1.23796e+08	Heart		Heart;	Tissue enhanced	chr12	Nuclear-encoded genes
ENSG00000111786	SRSF9	7.1973e+07	1.23729e+08	1.21118e+08	1.04099e+08	1.33848e+08	121822271	6.96182e+07	354653534	4.31839e+07	1.48677e+08	2.61806e+07	3.84206e+08	3.43002e+08	6.48746e+08	2.00085e+08	2.03522e+08	3.26054e+08	1.14837e+08	7.01719e+07	8.40573e+07	8.41817e+07	3.21013e+08	1.29315e+08	1.17657e+08	1.78503e+08	5.92304e+08	2.0843e+08	1.68125e+08	9.9828e+07	Lung			Expressed in all	chr12	Nuclear-encoded genes
ENSG00000111843	TMEM14C	5.52006e+07	1.60426e+06	2.50435e+06	7.84514e+06	1.08471e+07	0	5.50447e+06	5.88634e+06	2.49555e+07	9.10337e+06	5.32568e+07	1.43346e+06	9.95408e+06	928634	3.16066e+07	1.85528e+07	1.52233e+07	3.499e+06	3.97297e+07	3.98187e+07	2.45043e+07	6.97677e+06	889213	0	1.55273e+07	1.87449e+07	6.66344e+07	0	0	Thyroid			Mixed	chr6	Nuclear-encoded genes
ENSG00000111911	HINT3	1.2723e+08	3.42228e+07	282444077	8.51065e+07	7.98913e+07	7.03286e+07	4.58418e+07	6.41002e+07	7.52332e+07	7.78081e+07	2.65291e+08	8.92865e+07	7.46223e+07	4.32162e+07	1.39827e+07	1.72522e+07	2.11853e+07	7.08978e+07	1.17964e+08	8.19492e+07	9.13253e+07	141717867	7.70691e+07	1.16325e+07	6.64559e+07	1.18361e+08	2.61687e+08	2.8758e+07	1.59963e+08	Brain			Expressed in all	chr6	Nuclear-encoded genes
ENSG00000112031	MTRF1L	9.69468e+06	0	3.61914e+06	4.32914e+06	3.01037e+06	5.01431e+06	1.2786e+06	4.43514e+06	628072	3.15002e+06	4.56425e+07	2.52805e+06	5.99415e+06	1.1303e+07	988761	4.30348e+06	0	839597	1.44872e+06	3.746e+06	3.45258e+06	9.05994e+06	1.41757e+06	707971	2.74356e+06	5.15813e+06	4.37918e+06	1.85231e+06	3.96707e+06	Heart		Heart;	Tissue enhanced	chr6	Nuclear-encoded genes
ENSG00000112096	SOD2	2940798452	2393658027	1930437915	2413407953	1852064071	1559164178	3124752491	1930611627	1691380839	2675838779	7872022985	5037771709	3082196005	2804191767	2519584585	1293266549	1131753795	1353610980	5430419855	1546355154	3480599029	1271258487	3148880525	1389526475	1325354096	1373309011	2665701418	7.44273e+08	4875274114	Heart			Expressed in all	chr6	Nuclear-encoded genes
ENSG00000112110	MRPL18	5.01002e+07	2.61038e+06	2.74638e+07	3.01818e+07	7.66719e+07	2.07698e+07	1.75801e+07	3.69281e+07	4.4455e+06	2.65373e+07	5.88708e+07	1.32744e+08	6.03369e+07	5.53488e+07	1.57042e+07	2.7646e+06	3.7505e+07	1.40728e+07	5.45714e+07	3.64067e+07	4.09331e+07	1.26859e+08	3.27083e+07	1.00878e+07	4.89937e+07	2.92123e+07	6.83343e+06	3.85884e+07	1.39163e+07	Kidney			Expressed in all	chr6	Nuclear-encoded genes
ENSG00000112234	FBXL4	3.67231e+06	0	129773	0	614517	56873	0	1.075e+06	0	815710	1.02178e+06	753393	662588	405659	91472.3	211606	0	227169	111348	199770	173273	701508	0	0	646963	1.42614e+06	1.19218e+06	2.67889e+06	80538.6	Adrenal gland		Adrenal gland;	Tissue enhanced	chr6	Nuclear-encoded genes
ENSG00000112294	ALDH5A1	4.92712e+07	1.11552e+07	7.50472e+08	4.95716e+07	5.30927e+07	1.76462e+07	7.89692e+06	1.48351e+08	4.02482e+07	2.57808e+07	1.87357e+08	3.64228e+08	4.91447e+08	3.50838e+07	7.11058e+07	3.05854e+07	5.30091e+07	1.12991e+07	3.0984e+07	5.30192e+07	3.77171e+07	4.56062e+07	1.87161e+07	2.61662e+07	3.10215e+07	3.33323e+07	9.43468e+08	4.13851e+07	2.1636e+07	Thyroid	Fallopian tube;Heart;Kidney;Liver;Brain;Thyroid;		Group enriched	chr6	Nuclear-encoded genes
ENSG00000112304	ACOT13	7.12365e+08	156088937	1090121695	5.86133e+08	3.4363e+08	3.04434e+08	4.18208e+08	2.48278e+08	4.94358e+08	2.9065e+08	3722089877	3242072770	3148176416	270777395	2.49696e+08	2.22326e+08	2.30679e+08	4.17992e+08	4.80626e+08	6.49772e+08	4.76431e+08	3.23752e+08	3.40617e+08	2.1782e+08	4.26766e+08	7.35618e+08	1764311401	2.38327e+08	1.54185e+08	Heart			Expressed in all	chr6	Nuclear-encoded genes
ENSG00000112651	MRPL2	2.54791e+07	2.01601e+06	1.62086e+07	4.21394e+07	5.1349e+07	2.25311e+07	7.95449e+06	5.88278e+06	0	2.45137e+07	3.31563e+07	5.28508e+07	2.51511e+07	6.77023e+06	2.31195e+07	8.35284e+06	0	3.14292e+06	9.5434e+06	2.64387e+07	2.86542e+07	3.96115e+07	2.62714e+06	7.21562e+06	8.86925e+06	1.54101e+07	7.8521e+06	1.91396e+07	1.40737e+07	Kidney			Mixed	chr6	Nuclear-encoded genes
ENSG00000112695	COX7A2	1072843307	7.03572e+08	1278468434	2116914475	2284360552	6.56627e+08	8.32864e+08	1084401325	739991892	1311865977	6505386177	1903789555	2360854616	5.41065e+08	6.80623e+08	619598660	5.06519e+08	4.10899e+08	6.62637e+08	1796181593	3682726029	2126232349	5.20348e+08	4.54675e+08	1327356561	840850992	4.81445e+08	7.85535e+08	1020728473	Heart			Expressed in all	chr6	Nuclear-encoded genes
ENSG00000112855	HARS2	3.75249e+07	5.20329e+06	1.24083e+07	1.33089e+07	1.45247e+07	4.34534e+06	6.21813e+06	1.67125e+07	4.80472e+06	4.60881e+06	6.91848e+07	2.35966e+07	8.3827e+06	8.33735e+06	1.42784e+07	2.1489e+06	2.20464e+07	8.85256e+06	1.18448e+07	1.03637e+07	1.7118e+07	1.05766e+07	5.43653e+06	1.12622e+07	6.16018e+06	1.31165e+07	5.59981e+07	1.05562e+07	5.25995e+06	Heart			Expressed in all	chr5	Nuclear-encoded genes
ENSG00000112992	NNT	333217575	6.59453e+07	4.93181e+08	1.8365e+08	1.96956e+08	1.04315e+08	1.68348e+08	9.3953e+07	2.52607e+08	1.27619e+08	3934896492	1153120245	1422622067	1.4023e+08	1.49159e+08	1.50559e+08	1.43587e+08	6.29094e+07	1.27156e+08	2.76139e+08	8.6774e+08	195899296	1.04655e+08	9.51721e+07	1.67568e+08	1.0018e+08	1051421433	1.45359e+08	1.05273e+08	Heart			Expressed in all	chr5	Nuclear-encoded genes
ENSG00000112996	MRPS30	1.66599e+07	3.81817e+07	1.97547e+07	1.82394e+08	4.04044e+07	4.43975e+07	9.62571e+06	3.03774e+07	1.46233e+07	6.49855e+08	8.26806e+07	7.47737e+07	2.58308e+07	3.6195e+07	1.37627e+07	1.62605e+06	5.08039e+07	8.55839e+07	1.43967e+07	1.69287e+07	3.98704e+07	3.95128e+07	1.1655e+07	1.44178e+07	3.13924e+07	543525	1.80865e+07	1.74626e+07	3.80106e+07	Gallbladder			Expressed in all	chr5	Nuclear-encoded genes
ENSG00000113013	HSPA9	3515352918	4.81744e+08	1453847591	1035417032	1188736494	676463437	6.25858e+08	6.0096e+08	5.83335e+08	6.22804e+08	3396729175	2673596198	1724821233	9.32154e+08	7.86705e+08	5.75795e+08	7.95808e+08	4.92076e+08	8.1483e+08	8.28008e+08	1225535825	993754751	5.06388e+08	5.40969e+08	5.91803e+08	1041663310	7346634640	6.69427e+08	7.90143e+08	Thyroid			Expressed in all	chr5	Nuclear-encoded genes
ENSG00000113048	MRPS27	5.35638e+07	2.99981e+07	20226049	3.19824e+07	5.35467e+07	1.72069e+07	1.05478e+07	2.68744e+07	1.83088e+07	2.58552e+07	8.32046e+07	4.88409e+07	4.01355e+07	3.30146e+07	1.79456e+07	1.42414e+07	2.57268e+07	1.50797e+07	4.08698e+07	4.05034e+07	6.11169e+07	6.36906e+07	1.44915e+07	2.0102e+07	17988445	3.42257e+07	8.21643e+07	2.48049e+07	3.86535e+07	Heart			Expressed in all	chr5	Nuclear-encoded genes
ENSG00000113272	THG1L	8.34651e+06	2.21381e+06	7.70959e+06	3.9511e+06	4.60359e+06	5.09041e+06	1.29619e+06	4.29853e+06	3.98049e+06	3.08037e+06	1.68249e+06	917363	7.16291e+06	3.74111e+06	2.22987e+06	4.68622e+06	3.42273e+06	3.30154e+06	0	4.89371e+06	4.87037e+06	5.41135e+06	4.78604e+06	1.23474e+06	2.95938e+06	1.56404e+07	5.38948e+06	7.48925e+06	1.83376e+06	Testis			Mixed	chr5	Nuclear-encoded genes
ENSG00000113384	GOLPH3	2.06872e+07	2.17796e+07	2.3179e+07	1.90043e+07	5.27585e+07	2.09857e+07	1.61413e+07	3.20781e+07	5.7346e+06	1.46219e+07	1.22851e+07	2.44205e+07	3.99237e+07	4.30767e+07	6.32195e+06	1.16888e+07	8.55914e+07	1.14723e+08	4.02356e+07	2.98333e+07	1.10842e+08	3.49953e+07	7.76779e+06	1.9277e+07	3.58775e+07	3.04316e+07	4.6963e+07	2.98178e+07	1.74732e+07	Placenta			Expressed in all	chr5	Nuclear-encoded genes
ENSG00000113407	TARS	130515704	6.0756e+07	1.66585e+08	1.0194e+08	9.13372e+07	7.98402e+07	228161713	4.40856e+07	7.56382e+07	5.79403e+07	4.21817e+07	7.91451e+07	233826873	1.81192e+08	9.41505e+07	6.54799e+07	296271354	9.2643e+07	7.19389e+07	1.04586e+08	2.01483e+08	1.21275e+08	1.37152e+08	1.03775e+08	1.5759e+08	1.00112e+08	2.55317e+08	1.50097e+08	9.23977e+07	Pancreas			Expressed in all	chr5	Nuclear-encoded genes
ENSG00000113492	AGXT2	2.09283e+06	568117	646098	892188	3.02103e+06	637363	3.32222e+06	0	2.47141e+06	12941.3	4.12574e+06	4.5606e+08	3.69801e+08	1.5852e+07	617615	9.20182e+06	1.72695e+06	5.25816e+06	5.52198e+06	3.5227e+06	1.8521e+07	4.61872e+06	705197	2.30727e+06	2.46581e+06	261520	0	1.31994e+06	3.39559e+07	Kidney	Liver;Kidney;		Group enriched	chr5	Nuclear-encoded genes
ENSG00000113593	PPWD1	6.40491e+06	2.16612e+07	4.0186e+06	1.21197e+07	1.35869e+07	1.71603e+07	4.01853e+06	1.53859e+07	4.98127e+06	8.416e+06	2.58223e+06	2.27094e+06	9.91854e+06	1.87162e+07	2.4125e+07	1.43509e+07	2.98262e+06	1.03178e+07	8.13904e+06	6.62735e+06	1.16392e+07	2.03899e+07	1.06993e+07	3.38072e+07	7.28193e+06	3.00071e+07	7.90668e+06	1.64994e+07	1.75929e+07	Spleen			Expressed in all	chr5	Nuclear-encoded genes
ENSG00000113643	RARS	3.54319e+08	1.43902e+08	1.18681e+08	2.88553e+08	4.02436e+08	2.02691e+08	2.2043e+08	2.47248e+08	1.03167e+08	2.64688e+08	244952740	2.35501e+08	2.97534e+08	3.10145e+08	1.4871e+08	1.92356e+08	626862594	3.08965e+08	2.11392e+08	2.41108e+08	4.72943e+08	3.97305e+08	180074242	168300355	2.64511e+08	3.78931e+08	3.12258e+08	1.78086e+08	2.5034e+08	Pancreas			Expressed in all	chr5	Nuclear-encoded genes
ENSG00000113790	EHHADH	1.6685e+07	1.71022e+06	3.70641e+06	4.57989e+07	1.24808e+08	5.17361e+06	7.72692e+06	7.26911e+06	3.3185e+07	2.09979e+07	4.18673e+07	1635693834	2106633798	1.14708e+07	9.63245e+06	1.3094e+07	1.63066e+07	4.04573e+06	3.45252e+07	3.73532e+07	3.01419e+07	1.00739e+08	4.25073e+06	9.21771e+06	2.07329e+07	1.47839e+07	1.03371e+07	5.96626e+06	1.21138e+07	Liver	Kidney;Liver;		Group enriched	chr3	Nuclear-encoded genes
ENSG00000113845	TIMMDC1	5.24856e+07	3.06802e+07	6.83142e+06	1.10966e+07	1.15017e+08	4.85511e+06	1.15215e+07	1.59494e+07	2.36282e+07	1.70713e+07	1.57507e+08	6.14192e+07	2.65003e+07	3.34405e+07	1.42639e+07	1.36576e+07	4.76667e+06	3.64887e+07	2.83755e+08	1.55655e+07	3.24809e+07	1.24212e+08	5.57573e+06	9.78601e+06	1.79478e+07	4.12795e+07	7.65388e+07	2.17206e+07	1.50845e+07	Prostate			Expressed in all	chr3	Nuclear-encoded genes
ENSG00000114021	NIT2	1.74125e+08	8.19378e+07	2.55373e+08	9.85818e+07	2.09681e+08	144527004	1.97188e+08	2.65157e+08	1.60221e+08	1.12855e+08	370947758	1235138681	1213935878	165566715	2.19884e+08	8.07446e+07	1.81213e+08	9.1297e+07	1.79436e+08	145951970	3.58279e+08	114095188	2.96198e+08	1.25327e+08	2.08683e+08	1.06874e+08	2.5478e+08	1.2505e+08	1.36846e+08	Kidney			Expressed in all	chr3	Nuclear-encoded genes
ENSG00000114023	FAM162A	9.18674e+08	8.06716e+06	2.57181e+08	2.71663e+08	3.66648e+08	1.46708e+08	2.25224e+08	1.44484e+08	9.79085e+07	1.2293e+08	2855131556	9.00755e+08	7.30724e+08	3.00835e+08	7.42261e+07	5.25602e+07	1.75704e+08	6.13512e+07	3.6014e+08	3.33353e+08	516202087	3.94176e+08	1.40491e+08	5.02677e+07	1.50691e+08	2.3564e+08	3.50489e+08	1.60455e+08	1.8071e+08	Heart			Expressed in all	chr3	Nuclear-encoded genes
ENSG00000114026	OGG1	642962	0	582316	223716	772553	1.17758e+06	811286	123985	0	0	0	187460	151622	64201.7	2.03105e+06	0	0	3.17433e+06	27391.9	708505	0	252145	0	247689	147964	323441	0	850023	0	Placenta		Placenta;	Tissue enhanced	chr3	Nuclear-encoded genes
ENSG00000114054	PCCB	4.29509e+08	5.03688e+07	2.3299e+08	1.9601e+08	1.31511e+08	6.15177e+07	7.23318e+07	1.23878e+08	1.62585e+08	5.37692e+07	4.27027e+08	9.97456e+08	7.43261e+08	2.25509e+07	3.57418e+07	4.49842e+07	8.38168e+07	5.78983e+07	1.22125e+08	1.80295e+08	3.37336e+08	8.364e+07	5.73627e+07	4.18017e+07	1.29795e+08	9.76026e+07	5.65401e+08	2.53801e+07	4.78104e+07	Kidney			Expressed in all	chr3	Nuclear-encoded genes
ENSG00000114120	SLC25A36	780884	0	5.02694e+06	467031	283881	374697	160561	4.24104e+06	0	0	689899	4.81462e+06	157738	1.79156e+06	407444	170081	75616.4	943751	177576	306074	848193	1.40952e+06	0	382887	149664	466460	1.98026e+06	0	0	Brain		Kidney;Brain	Tissue enhanced	chr3	Nuclear-encoded genes
ENSG00000114686	MRPL3	4.88211e+07	861926	1.54487e+07	6.43672e+06	2.84735e+07	8.66114e+06	1.20041e+07	4.97166e+07	2.58766e+06	8.30448e+06	1.07546e+08	1.0102e+08	2.92395e+07	4.08309e+07	4.92596e+06	2.8658e+06	911082	1.60162e+06	2.22774e+07	1.42797e+07	3.66684e+07	2.93135e+07	1.63181e+07	4.28803e+06	22090162	5.65814e+06	1.32892e+07	1.97597e+07	1.36403e+07	Heart			Expressed in all	chr3	Nuclear-encoded genes
ENSG00000114735	HEMK1	581146	0	0	1.32828e+06	93733.6	0	404528	1.08571e+06	0	1.72207e+06	0	78316	4.21919e+06	507784	0	301386	0	731751	181830	543154	379587	0	0	0	0	0	3.70523e+06	0	0	Liver		Thyroid;Liver	Tissue enhanced	chr3	Nuclear-encoded genes
ENSG00000114956	DGUOK	3.15482e+07	7.16671e+06	2.42549e+07	3655223	3.92977e+07	1.52381e+07	20843096	4.25401e+07	1.33637e+07	1.18698e+07	1.83366e+07	3.48951e+07	2.01585e+07	1.41279e+07	1.27022e+07	1.33916e+08	4.06252e+07	1.4978e+08	4.96087e+07	8.05252e+06	4.80639e+07	1.04489e+07	2.89761e+06	3.83826e+06	9.20652e+06	7.64544e+07	4.06906e+07	9.43795e+06	8.95375e+06	Placenta			Expressed in all	chr2	Nuclear-encoded genes
ENSG00000115042	FAHD2A	2.48662e+08	1.59373e+07	4.5319e+08	7.14506e+07	2.78016e+08	147236753	8.04677e+07	9.31217e+07	1.64833e+08	8.27383e+07	6.14591e+08	3.75011e+08	1758144673	1.18593e+08	6.28542e+07	9.52293e+07	1.49594e+08	5.57408e+07	8.97909e+07	3.26896e+07	1854136840	2.08601e+08	1.46687e+08	6.23207e+07	1.10495e+08	2.08524e+08	5.91767e+08	3.35388e+07	3.21351e+07	Salivary gland			Expressed in all	chr2	Nuclear-encoded genes
ENSG00000115159	GPD2	8.08004e+07	4.60781e+07	2.32926e+08	1.0815e+08	1.20901e+08	4.92634e+07	5.44674e+07	3.18847e+08	9.10152e+07	9.47966e+07	8.74818e+07	1.06246e+08	1.11982e+07	1.43819e+08	5.65991e+07	8.53772e+07	9.27979e+07	5.24328e+07	1.2759e+08	1.3382e+08	342435126	1.18512e+08	3.12542e+07	1.19117e+08	1.47841e+08	6.94145e+07	8.05968e+07	6.23657e+07	8.85176e+07	Salivary gland			Expressed in all	chr2	Nuclear-encoded genes
ENSG00000115204	MPV17	23705647	0	1.49005e+07	3.14822e+06	9.09462e+06	4.20149e+06	2.17213e+06	8.07631e+06	4.50681e+07	4.18824e+06	8.87735e+07	7.60625e+06	4.28591e+06	5.27737e+06	9.17276e+06	9.47022e+06	2.1237e+06	2.53287e+07	9.79634e+06	2.15106e+07	12491513	6.2791e+06	331252	8.63759e+06	3.56698e+06	1.08758e+07	5.31554e+07	1.20624e+06	4.84229e+06	Heart		Heart;	Tissue enhanced	chr2	Nuclear-encoded genes
ENSG00000115286	NDUFS7	1.80857e+08	1.01446e+08	320755468	220151762	2.74254e+08	7.97397e+07	107205350	1.38951e+08	1.83727e+08	8.58687e+07	1993778701	5.33944e+08	7.42224e+07	1.64987e+08	1.20734e+08	1.72279e+08	2.54436e+08	1.97666e+08	1.67911e+08	136500587	4.82325e+08	3.69339e+08	1.20203e+08	1.45151e+08	1.79571e+08	7.79408e+07	3.63316e+07	5.49156e+07	1.19489e+08	Heart			Expressed in all	chr19	Nuclear-encoded genes
ENSG00000115317	HTRA2	8.01312e+07	1.14671e+07	2.887e+07	1.94251e+07	1.31675e+07	2.35484e+07	1.38211e+07	3.84227e+07	1.01305e+07	1.18287e+07	1.05035e+08	6.36792e+07	4.11715e+07	1.84063e+07	2.94804e+07	7.31791e+06	2.36574e+07	2.92672e+07	7.77922e+06	3.09864e+07	1.85693e+07	2.15868e+07	1.86426e+07	2.76364e+07	1.36882e+07	5.33032e+07	6.01447e+07	1.82325e+07	1.32711e+07	Heart			Expressed in all	chr2	Nuclear-encoded genes
ENSG00000115361	ACADL	6.91003e+06	3.35883e+06	2.34025e+06	1.44829e+06	213474	959357	1.37614e+06	289833	1.51624e+08	1.45443e+06	5.21394e+06	2.88125e+08	1.79473e+08	1.3288e+07	1.74268e+06	5.79347e+06	2.09476e+08	4.43696e+06	1.96907e+08	4.34833e+06	1.20321e+08	870704	294743	1.83606e+07	0	8.83456e+06	1.71023e+08	0	978270	Kidney	Salivary gland;Fat;Thyroid;Liver;Prostate;Pancreas;Kidney		Group enriched	chr2	Nuclear-encoded genes
ENSG00000115364	MRPL19	5.15803e+07	8.77888e+06	2.51803e+07	2.15914e+07	5.14467e+07	1.68724e+07	9.86378e+06	2.42058e+07	1.02774e+08	7.90537e+06	5.73561e+07	5.20617e+07	2.35071e+07	3.21167e+07	1.0065e+07	1.78417e+07	2.36744e+07	4.75953e+06	2.6575e+07	1.69322e+07	3.45849e+07	3.34612e+07	1.30391e+07	7.91635e+06	3.25883e+07	1.60459e+07	3.34252e+06	3.00245e+07	1.53852e+07	Fat			Expressed in all	chr2	Nuclear-encoded genes
ENSG00000115419	GLS	1.76541e+08	4.26631e+07	5.05875e+08	1.03082e+08	3.07231e+08	4.81677e+07	5.57435e+07	2.67704e+07	1.90743e+07	5.20522e+07	9.2206e+07	9.05834e+08	1.10254e+07	7.39295e+07	1.10595e+08	42995092	7.5093e+07	4.84188e+07	2.53075e+07	7.64096e+07	1.75118e+08	2.5353e+08	9.85551e+07	8.45479e+07	3.16773e+07	4.92978e+07	5.37624e+08	1.37877e+08	6.91795e+07	Kidney			Expressed in all	chr2	Nuclear-encoded genes
ENSG00000115468	EFHD1	8.43423e+06	1.84854e+07	2.10147e+07	1.2364e+07	2.50782e+07	5.24358e+07	1.406e+07	2.96995e+07	1.92797e+07	1.96193e+07	1.26062e+08	6.4928e+07	1.69165e+08	1.73801e+06	4.27886e+07	1.0689e+07	3.13269e+07	178896998	1.34886e+07	3.80289e+07	1.48101e+07	3.32227e+06	4.22921e+07	1.27668e+08	6.23712e+06	3.48526e+07	1.18386e+07	1.94219e+06	2.82994e+06	Placenta			Expressed in all	chr2	Nuclear-encoded genes
ENSG00000115520	COQ10B	1.03325e+07	774210	2.33438e+07	7.52463e+06	2.69941e+07	2.84672e+06	1.24691e+07	1.5728e+06	1.22244e+06	1.80528e+06	156532618	1.07843e+07	6.2337e+06	9.38435e+06	3.48753e+06	2.45696e+06	1.92247e+07	9.30064e+06	3.46524e+06	1.30735e+07	2.75303e+07	1.55283e+07	2.97283e+06	1.69019e+06	6.15536e+06	1.19943e+07	2.59676e+07	3.05466e+06	2.84019e+06	Heart			Tissue enriched	chr2	Nuclear-encoded genes
ENSG00000115541	HSPE1	8260501587	3.03367e+08	2911538993	2125022914	2227320119	1286178135	1386965234	1343338345	1589565845	9.51357e+08	5932531997	3909600121	1506885938	1334872581	1878818768	6.33132e+08	3159697957	9.60448e+08	7.44184e+08	2077628981	3471152839	8.80339e+08	8.89659e+08	5.05168e+08	1038018826	2043664531	4783599509	1372589173	1626846629	Adrenal gland			Expressed in all	chr2	Nuclear-encoded genes
ENSG00000115657	ABCB6	14092561	6.13382e+06	21816373	2.63999e+06	1.09427e+06	3.95772e+06	1.90691e+06	7.69408e+06	6.44168e+06	5.94409e+06	6.96418e+06	9.08749e+06	1.42958e+07	2.72586e+07	796075	5.22821e+06	5.38231e+06	3.36929e+06	1.70854e+07	3.4425e+06	5.16428e+06	5.31494e+06	5.21802e+06	3.9803e+06	4.5532e+06	2.25905e+07	1.98975e+07	1.91411e+06	3.18247e+06	Lung			Expressed in all	chr2	Nuclear-encoded genes
ENSG00000115840	SLC25A12	1.00359e+08	3.43053e+07	3.48967e+08	7.27021e+07	8.01908e+07	7.93861e+07	7.57166e+07	6.29897e+07	4.05765e+07	5.31796e+07	1732210630	2.1077e+08	123207864	9.06893e+07	5.74012e+07	4.58396e+07	8.23893e+07	6.19759e+07	8.61785e+07	6.71746e+07	4.615e+08	4.88635e+07	5.89099e+07	8.98529e+07	6.62204e+07	6.12996e+07	2.33285e+08	8.13173e+07	5.4958e+07	Heart	Liver;Kidney;Thyroid;Brain;Salivary gland;Heart;		Group enriched	chr2	Nuclear-encoded genes
ENSG00000115944	COX7A2L	7.73629e+07	6.17554e+07	2.06658e+08	1.0168e+08	1.77692e+08	1.16509e+07	2.27668e+07	6.27392e+07	7.32876e+07	2.11329e+07	2.82485e+08	3.80861e+08	6.06027e+07	1.04313e+08	5.83797e+07	1.54926e+07	1.63081e+07	5.81141e+07	1.96312e+07	8.36454e+07	2.3185e+08	1.54743e+08	1.2643e+08	3.42765e+07	1.04951e+08	8.77496e+07	4.66195e+06	4.46043e+07	5.6862e+07	Kidney			Expressed in all	chr2	Nuclear-encoded genes
ENSG00000116096	SPR	4.55202e+08	4.9088e+07	1.47906e+08	3.10048e+08	3.35211e+08	9.2178e+07	1.91686e+08	5.81893e+08	2.92836e+08	214590127	443386211	1021281979	8.90699e+08	2.02291e+08	7.5325e+07	5.99156e+07	6.65557e+08	7.77467e+07	210465731	3.47118e+08	5.04995e+08	3.5116e+08	1.59648e+08	1.00385e+08	2.88133e+08	1.89686e+08	1576339671	3.15315e+07	1.33521e+08	Thyroid			Expressed in all	chr2	Nuclear-encoded genes
ENSG00000116133	DHCR24	1046553873	1.08534e+08	3.50768e+06	1.88376e+07	1.78244e+07	6.56034e+06	1.51197e+07	9.69757e+06	2.81467e+07	1.35641e+07	1.55631e+07	3.67211e+06	8.37796e+08	5.24421e+07	1.89615e+06	3.59737e+06	1.57642e+07	2.56251e+07	1.3609e+07	2.08124e+07	1.41102e+06	3.27026e+06	1.25284e+07	2.21991e+07	4.44874e+07	2.71006e+08	1.77505e+07	1.49153e+07	6.84301e+06	Adrenal gland	Testis;Liver;Adrenal gland		Group enriched	chr1	Nuclear-encoded genes
ENSG00000116171	SCP2	2.60706e+08	109290880	1.00974e+08	3.89643e+08	4.96167e+08	1.7318e+08	1.16832e+08	2.83122e+08	1.12405e+08	2.4333e+08	172928604	6.1777e+08	3372396171	2.34771e+08	1.09859e+08	2.03749e+08	3.72882e+08	4.41339e+07	3.28293e+08	2.3292e+08	90909919	6.19377e+08	4.65412e+07	9.07547e+07	2.56149e+08	6.98339e+08	2.81446e+08	2.82098e+08	2.18368e+08	Liver			Expressed in all	chr1	Nuclear-encoded genes
ENSG00000116221	MRPL37	3.66698e+07	9.68467e+06	2.32242e+07	6.81369e+07	6.6358e+07	4.26013e+07	1.82513e+07	4.18621e+07	6.61133e+06	4.17311e+07	6.41643e+07	7.72157e+07	3.61345e+07	4.77596e+07	1.82527e+07	22260986	2.93154e+06	9.28588e+06	4.13685e+07	3.96567e+07	5.39946e+07	6.73705e+07	1.53884e+07	2.00197e+07	4.58694e+07	2.57671e+07	4.77536e+06	2.03372e+07	2.16077e+07	Kidney			Expressed in all	chr1	Nuclear-encoded genes
ENSG00000116288	PARK7	3573330869	1937903366	5954950271	2149195241	1589249252	2629726737	3566902898	2657675539	3188585026	2458803088	3776865022	4424999939	3758439673	2244043591	2904874218	2830201415	3853965795	2038793127	2293223946	2858519835	4086443313	2045204276	4426580338	2969992634	2136148702	3650236660	4915616864	2438394255	2065263781	Brain			Expressed in all	chr1	Nuclear-encoded genes
ENSG00000116353	MECR	1.03757e+08	7.11965e+06	7.23481e+07	5.16982e+07	5.5549e+07	6.86276e+06	6.10467e+06	5.27261e+07	5.40386e+07	1.9258e+06	2.98978e+08	8.63588e+07	9.74451e+07	1.40044e+07	1.29658e+07	1.03962e+07	2.09091e+08	9.174e+07	3.15059e+07	5.16818e+07	8.50844e+07	2.78531e+07	5.80956e+06	8.97857e+06	4.69133e+07	6.01046e+07	1.55736e+08	8.8545e+06	3.78886e+06	Heart			Expressed in all	chr1	Nuclear-encoded genes
ENSG00000116459	ATP5F1	1086810266	2.70314e+08	1092106960	1090692107	9.44084e+08	3.74496e+08	3.9139e+08	5.04951e+08	7.20459e+08	4.77987e+08	6481014589	2271969179	1476302426	5.41541e+08	4.82063e+08	2.70898e+08	4.52609e+08	3.55585e+08	1045933849	7.51434e+08	2106393053	8.27868e+08	5.83244e+08	3.66875e+08	752964142	2.90931e+08	1739456667	4.06841e+08	6.00575e+08	Heart			Expressed in all	chr1	Nuclear-encoded genes
ENSG00000116688	MFN2	6.30603e+07	2.05677e+07	6.24683e+07	2.70761e+07	3.25783e+07	1.84104e+07	3.14131e+07	2.6835e+07	8.77908e+07	5.90372e+07	3.25123e+08	3.71808e+07	6.23e+07	2.10518e+07	1.34141e+07	1.89153e+07	1.18075e+07	3.22669e+07	3.08632e+07	3.6956e+07	2.26397e+07	5.01823e+07	2.29908e+07	1.68231e+07	2.41334e+07	3.41153e+07	6.27251e+07	1.37199e+07	3.63532e+07	Heart			Expressed in all	chr1	Nuclear-encoded genes
ENSG00000116771	AGMAT	851914	2.94528e+06	1.34352e+06	1.49058e+08	2.76922e+08	2.20622e+06	486660	4.40728e+06	3.09622e+06	2.28474e+06	1.08728e+07	5648606372	6.55746e+08	2.454e+06	1.41176e+07	1.38757e+06	2.0021e+06	1.46662e+06	921778	7.09342e+07	2.28168e+07	3.05463e+08	227834	1.88715e+06	1.72125e+07	2.34006e+06	742882	4.89102e+06	237367	Kidney			Tissue enriched	chr1	Nuclear-encoded genes
ENSG00000116791	CRYZ	1558471452	2.69353e+08	569264185	6.40031e+08	4.41945e+08	7.30595e+08	9.67348e+08	1051724152	3.31071e+08	9.72617e+08	2253336115	5380381510	2957788498	4.18551e+08	7.46308e+08	2.35543e+08	1290776468	2.28487e+08	7.89999e+08	5.553e+08	5.64249e+08	8.15389e+08	1959398226	4.89515e+08	6.39491e+08	383486037	5.99062e+08	4.27423e+08	8.42745e+08	Kidney			Expressed in all	chr1	Nuclear-encoded genes
ENSG00000116874	WARS2	4.71681e+07	5.06017e+06	2.7569e+07	2.57894e+07	3.60689e+07	1.7535e+07	1.47686e+07	2.35215e+07	1.25694e+07	1.27789e+07	102208348	7.35313e+07	3.49444e+07	2.56146e+07	2.28061e+07	1.73317e+07	2.1784e+07	2.01858e+07	2.19158e+07	3.62957e+07	3.23747e+07	4.03097e+07	1.20276e+07	7.77477e+06	2.91878e+07	2.51637e+07	6.99392e+07	9.42822e+06	6.05065e+06	Heart			Expressed in all	chr1	Nuclear-encoded genes
ENSG00000116882	HAO2	445365	0	1.16231e+06	3.37816e+06	2.14792e+06	495715	515962	424535	1.43844e+06	2.49024e+06	0	4.00439e+08	132707562	1.53185e+06	2.04454e+06	2.90172e+06	808770	49927.7	90393	0	394217	189836	0	161882	2.06198e+06	0	0	0	1.67737e+06	Kidney	Liver;Kidney;		Group enriched	chr1	Nuclear-encoded genes
ENSG00000116898	MRPS15	1.92724e+07	2.32394e+07	1.49959e+07	4.88602e+06	8.39557e+06	0	507768	7.63366e+06	1.55942e+06	1.16376e+07	1.35061e+07	5.03958e+07	1.2948e+07	1.23949e+07	2.1318e+06	6.70522e+06	2.63981e+07	2.54991e+06	500113	1.51515e+07	1.12979e+07	3.54649e+07	7.91573e+06	8.39857e+06	4.04962e+06	2.78893e+06	776280	1.87508e+07	1.42132e+07	Kidney			Mixed	chr1	Nuclear-encoded genes
ENSG00000117009	KMO	538612	3.08787e+06	1.23061e+06	1.29773e+06	1.00872e+06	6.10117e+06	537651	90081.6	3.8751e+06	1.61949e+06	1.08185e+06	1.38361e+08	3.37159e+08	897783	7.46702e+06	407968	2.95446e+06	7.62986e+06	2.13045e+06	326603	334545	709170	838202	2.17623e+06	340975	3.85863e+06	24036.7	7.79693e+06	1.74815e+06	Liver	Kidney;Liver;		Group enriched	chr1	Nuclear-encoded genes
ENSG00000117054	ACADM	5.41054e+08	9.24511e+07	8.71574e+07	2.1622e+08	5.98972e+08	6.95622e+07	1.80276e+08	2.0325e+08	4.32925e+08	1.78944e+08	3119685146	3787562329	2341971334	1.88984e+08	2.20724e+08	1.11958e+08	5.51911e+08	6.04539e+07	1.31156e+08	2.3618e+08	4.09471e+08	7.26525e+08	1.13768e+08	2.47978e+08	3.20079e+08	3.43103e+08	4.40728e+08	2.22306e+08	1.47924e+08	Kidney			Expressed in all	chr1	Nuclear-encoded genes
ENSG00000117118	SDHB	9.13931e+08	1.98996e+08	4.28356e+08	4.05713e+08	8.13398e+08	2.57733e+08	3.53362e+08	5.69947e+08	3.4916e+08	1.39488e+08	4917276827	2402442559	1407190353	453916585	3.47914e+08	7.58948e+07	1.82549e+08	243309231	650916494	3.32572e+08	9.79257e+08	1043903931	4.02718e+08	4.94057e+08	3.38006e+08	3.18636e+08	2.26628e+08	2.38477e+08	216348430	Heart			Expressed in all	chr1	Nuclear-encoded genes
ENSG00000117305	HMGCL	3.42693e+08	7.87892e+07	4.82884e+07	3.48556e+08	2.26122e+08	8.2587e+07	1.03861e+08	170178238	1.30699e+08	1.3911e+08	1.74744e+08	1107134597	1674762021	9.95788e+07	8.18624e+07	4.77647e+07	2.84011e+08	8.7458e+07	1.7209e+08	1.8211e+08	159361521	2.80841e+08	1.58602e+08	1.57676e+08	1.84894e+08	2.10489e+08	677322719	6.80685e+07	1.21711e+08	Liver			Expressed in all	chr1	Nuclear-encoded genes
ENSG00000117481	NSUN4	1.02793e+07	3.60383e+07	7.40546e+06	1.70231e+07	1.82772e+07	2.17426e+07	1.04315e+07	1.53388e+07	1.3623e+06	2.06764e+07	1.81696e+07	1.18127e+07	2.94868e+06	1.21575e+07	1.32511e+07	2.33865e+06	9.04986e+06	4.28095e+06	4.86647e+07	9.49815e+06	5.94412e+06	9.72801e+06	2.19633e+06	6.86954e+06	4.6574e+06	4.03611e+06	5.02528e+07	1.29941e+07	2.65437e+07	Thyroid			Expressed in all	chr1	Nuclear-encoded genes
ENSG00000117528	ABCD3	5.06719e+07	1.2779e+07	7.14526e+07	3.70158e+07	124070036	2.00458e+07	6.37666e+06	2.33777e+07	1.76088e+07	7.33604e+07	5.68571e+07	1.23749e+08	2.70327e+08	3.60887e+07	7.05008e+06	1.18445e+07	3.20707e+07	2.16123e+07	5.65949e+07	4.75815e+07	3.68444e+07	1.54574e+08	1.381e+07	1.26741e+07	7.47142e+07	1.06668e+08	7.057e+07	2.20366e+07	3.90609e+07	Liver			Expressed in all	chr1	Nuclear-encoded genes
ENSG00000117592	PRDX6	2660454458	1352418241	1557841686	1127929729	1688478794	2924729491	2802276505	2161857637	6737163346	1653918922	2290441858	2756116991	6028284273	1457310095	1758136882	2081276100	2558174056	3833215032	2145448695	5209219793	2172623727	1006234003	4631710292	1641641009	1391806287	8379811934	2353580918	1080634977	1120750440	Testis			Expressed in all	chr1	Nuclear-encoded genes
ENSG00000117593	DARS2	1.10962e+08	2.0345e+07	6.21599e+07	6.12677e+07	7.18539e+07	1.78547e+07	2.30057e+07	3.60492e+07	4.88163e+07	2.534e+07	2.59436e+08	2.63305e+08	7.01281e+07	5.97011e+07	5.13318e+07	1.43379e+07	7.5405e+07	4.70172e+07	3.48658e+07	6.08009e+07	8.53463e+07	9.25032e+07	1.51013e+07	5.29707e+07	4.64146e+07	3.08261e+07	1.06377e+08	4.96816e+07	4.13141e+07	Kidney			Expressed in all	chr1	Nuclear-encoded genes
ENSG00000117640	MTFR1L	7.54668e+07	1.57079e+07	7.00207e+07	2.78655e+07	5.03211e+07	5.88704e+07	7.23803e+07	3.05682e+07	2.47844e+07	2.87148e+07	322186303	4.43895e+07	3.56191e+07	1.49644e+07	1.89968e+07	3.54191e+07	1.62379e+07	1.92135e+07	5.71578e+07	4.03673e+07	3.11316e+07	2.43937e+07	7.73154e+07	2.77025e+07	1.67069e+07	6.02945e+07	7.80938e+07	2.31728e+08	3.54248e+07	Heart			Expressed in all	chr1	Nuclear-encoded genes
ENSG00000117791	2018-03-02	1.41589e+08	1.90249e+07	6.09012e+07	9.34169e+07	135809203	1.78039e+07	37429509	1.22275e+07	128182140	2.18568e+07	2.4686e+08	9.97598e+08	2.135e+08	4.17785e+07	1.67045e+07	3.62997e+07	1.23214e+08	1.52415e+07	3.75209e+07	4.18269e+07	2.82559e+08	1.12e+08	7.24935e+07	7.13649e+07	6.65152e+07	1.14843e+08	1.40211e+08	3.30669e+06	1.95596e+07	Kidney			Expressed in all	chr1	Nuclear-encoded genes
ENSG00000117862	TXNDC12	1.78255e+08	4.73909e+07	6.16361e+07	2.14292e+08	2.90285e+08	1.79108e+08	1.76741e+08	1.74986e+08	1.62035e+08	1.76139e+08	2.94628e+08	7.68244e+07	1.37019e+08	3.3063e+08	2.06124e+08	7.82909e+07	7.87783e+08	2.68115e+08	1.26941e+08	1.05815e+08	2.6255e+08	1.30591e+08	7.63208e+07	1.10626e+08	1.73805e+08	4.21529e+08	101720808	2.54003e+08	179887111	Pancreas			Expressed in all	chr1	Nuclear-encoded genes
ENSG00000117906	RCN2	4.96751e+07	2.02135e+07	8.36979e+07	2.04669e+07	4.87981e+07	5.36043e+07	3.00627e+07	9.56262e+07	9.18519e+07	3.68778e+07	2.64809e+07	7.68567e+06	2.22119e+07	6.00144e+07	2.2555e+08	7.13036e+07	1.37503e+07	1.63439e+08	3.42559e+07	4.27295e+07	3.13785e+07	4.0864e+07	3.06978e+07	2.40389e+07	2.96031e+07	4.60559e+08	4.8739e+07	2.36035e+07	6.5315e+07	Testis			Expressed in all	chr15	Nuclear-encoded genes
ENSG00000118246	FASTKD2	1.05194e+07	1.37275e+06	9.58292e+06	4.80111e+06	5.18188e+06	6.21273e+06	1.88764e+06	2.74977e+06	1.98776e+06	1.58296e+06	1.88855e+07	5.48912e+06	1.01192e+07	7.5188e+06	1.5782e+06	314458	661568	1.67153e+06	1.49984e+06	4.64004e+06	2.56528e+06	7.16599e+06	1.3945e+06	928942	1.68096e+06	3.59887e+06	9.52823e+06	863429	2.07591e+06	Heart			Expressed in all	chr2	Nuclear-encoded genes
ENSG00000118508	RAB32	4.49304e+07	3.46056e+07	4.11077e+06	4.4881e+07	1.12438e+07	3.39555e+07	4.05659e+07	1.07635e+07	7.4468e+07	4.84991e+07	4.53829e+06	2.98909e+07	5.42239e+07	7.08398e+07	3.72879e+07	3.21423e+07	1.7528e+07	1.86859e+07	9.97732e+06	3.03338e+07	3.46611e+07	1.5281e+07	4.79845e+07	2.10207e+08	2.93806e+07	1.89524e+07	1.49928e+07	2.1421e+07	1.97971e+07	Spleen			Expressed in all	chr6	Nuclear-encoded genes
ENSG00000118596	SLC16A7	8.58194e+06	0	3.26572e+06	0	293848	0	415811	0	8.04811e+06	1.63357e+06	9.52076e+06	8.73171e+06	1.31872e+07	0	1.12443e+06	4.57659e+06	3.13948e+06	0	0	1.5888e+06	3.6151e+06	452985	1.7692e+07	2.40378e+06	7.23224e+06	187508	185261	2.92419e+06	95978.4	Smooth muscle		Smooth muscle;	Tissue enhanced	chr12	Nuclear-encoded genes
ENSG00000119013	NDUFB3	2.76395e+08	2.46958e+07	2.10316e+08	5.18481e+08	3.27644e+08	1.9289e+08	6.25603e+07	2.01634e+08	5.9381e+07	134806033	2776776900	7.83302e+08	170201319	242839004	7.56498e+07	7.74995e+07	5.97743e+08	9.22455e+07	1.11387e+07	1.02213e+08	2.65835e+08	2.59029e+08	1.23491e+08	1.42301e+08	1.51861e+08	1.01672e+08	1.82576e+07	1.27537e+08	1.47256e+08	Heart			Expressed in all	chr2	Nuclear-encoded genes
ENSG00000119421	NDUFA8	5.36301e+08	3.52329e+08	6.32328e+08	4.0198e+08	8.78908e+08	3.9664e+08	5.96429e+08	3.11355e+08	6.9095e+08	2.64675e+08	7900659601	2013429857	4.12537e+08	3.38222e+08	2.32761e+08	3.19915e+08	6.68235e+08	205935143	1.50597e+08	8.4497e+08	1489492432	8.60256e+08	3.5192e+08	1.57676e+08	3.72143e+08	2.66972e+08	1.53225e+08	298178258	4.75444e+08	Heart			Expressed in all	chr9	Nuclear-encoded genes
ENSG00000119431	HDHD3	1565304209	5.45266e+07	1.02866e+08	4.54608e+08	6.4485e+08	8.19424e+07	1.00812e+08	1.4685e+08	1.11058e+08	1.26602e+08	8.87065e+08	1397946136	7.38018e+08	112588679	6.40838e+07	7.27113e+07	1.09132e+08	1.37292e+08	9.91818e+07	1.93795e+08	6.35986e+08	6.25994e+08	7.28541e+07	7.51014e+07	301890228	2.1118e+08	1112680234	6.55931e+07	9.60976e+07	Adrenal gland			Expressed in all	chr9	Nuclear-encoded genes
ENSG00000119471	HSDL2	7.87958e+08	7.26083e+07	5.30108e+08	3.06377e+08	1.96425e+08	1.777e+08	1.23552e+08	275231087	2.41303e+08	1.04938e+08	1472104856	1322011510	1050651024	7.58022e+07	1.2311e+08	6.79417e+07	290708261	101218412	7.4593e+07	1.52527e+08	1.71481e+08	365543407	7.50023e+07	8.06465e+07	1.78961e+08	106881602	568274136	5.24065e+07	193209516	Heart			Expressed in all	chr9	Nuclear-encoded genes
ENSG00000119673	ACOT2	2.55485e+08	1.01368e+08	2.80501e+08	1.92124e+08	2.52911e+08	1.64892e+08	3.48951e+08	1.28864e+08	5.49993e+08	1.35758e+08	3089159732	1243132480	7.26777e+08	6.96389e+07	8.73102e+07	9.64537e+07	8.89786e+07	1.11901e+08	6.99225e+07	3.66238e+08	295923374	1.28147e+08	3.99034e+08	1.04004e+08	1.15878e+08	3.61006e+08	7.87833e+08	6.01914e+07	7.33716e+07	Heart			Expressed in all	chr14	Nuclear-encoded genes
ENSG00000119689	DLST	663742039	39864706	3.81116e+08	9.3068e+07	1.50386e+08	1.25326e+08	2.41427e+08	2.32887e+08	5.03058e+08	1.26843e+08	2378667007	999663856	4.79591e+08	1.62137e+08	2.64971e+08	3.27116e+07	1.35073e+08	1.92567e+08	2.31018e+08	1.40898e+08	3.4616e+08	2.01961e+08	270585411	6.84301e+07	1.91161e+08	1.6296e+08	6.31323e+08	2.50108e+08	101781844	Heart			Expressed in all	chr14	Nuclear-encoded genes
ENSG00000119705	SLIRP	3.75751e+08	5.42937e+07	249577381	5.58335e+08	4.77828e+08	2.09265e+08	1.60689e+08	1.25073e+08	1.30801e+08	1.33437e+08	755092731	1050441909	3.97549e+08	3.64531e+08	1.12432e+08	8.57339e+07	2.48819e+08	5.6859e+07	4.56115e+08	2.1935e+08	6.26626e+08	267816354	2.1147e+08	1.09968e+08	1.45006e+08	2.21799e+08	1.76231e+08	2.09918e+08	2.11665e+08	Kidney			Expressed in all	chr14	Nuclear-encoded genes
ENSG00000119711	ALDH6A1	2.8585e+08	1.17437e+08	2529776753	4.56505e+08	4.3195e+08	3.45535e+08	1.32589e+08	4.04757e+08	715860333	1.59203e+08	2021623240	9086327031	3893288525	1.11381e+08	1.90684e+08	2.79712e+08	1231210479	1.25559e+08	9.24201e+08	4.00113e+08	8.1365e+08	6.97967e+08	2.78011e+08	1.40065e+08	4.46272e+08	1154247717	1623301379	1.08034e+08	1.67424e+08	Kidney			Expressed in all	chr14	Nuclear-encoded genes
ENSG00000119723	COQ6	6.3835e+07	6.45062e+07	2.77236e+07	4.27927e+07	4.93121e+07	1.72016e+07	1.19181e+08	2.5058e+07	3.37216e+07	2.2899e+07	1552592026	8.3971e+07	7.44446e+07	1.67568e+07	1.04971e+07	2.01657e+06	1.92432e+07	2.01767e+07	1.54305e+08	4.28335e+07	9.20338e+07	3.41635e+07	9.40728e+06	4.7144e+07	2.85426e+07	1.28567e+07	2.68431e+07	1497744499	1.39377e+07	Heart	Tonsil;Heart;		Group enriched	chr14	Nuclear-encoded genes
ENSG00000119912	IDE	3.89065e+07	3.25345e+07	2.03186e+07	8.93382e+07	8.51854e+07	5.74795e+07	7.97033e+07	3.50138e+07	4.00234e+07	1.15568e+08	6.8801e+07	3.72712e+07	8.17535e+07	8.63619e+07	3.1396e+07	8.82152e+07	9.75277e+07	6.54856e+07	6.85188e+07	5.4735e+07	6.45615e+07	4.56212e+07	2.29579e+07	2.66145e+07	5.43243e+07	3.20336e+07	9.73644e+07	3.8387e+07	4.59841e+07	Gallbladder			Expressed in all	chr10	Nuclear-encoded genes
ENSG00000119927	GPAM	1.20146e+07	2.65909e+06	293853	624151	322693	3.10531e+06	1.82927e+06	596508	1.42477e+08	5.06277e+06	3.4253e+06	301892	5.54776e+07	1.75029e+06	883665	1.49955e+06	4.52678e+06	1.00537e+06	1.86016e+06	4.80548e+06	8.00371e+06	1.492e+06	397192	450701	805177	1.19832e+06	1.58483e+06	1.83711e+07	122496	Fat	Liver;Fat;		Group enriched	chr10	Nuclear-encoded genes
ENSG00000120254	MTHFD1L	1.53024e+07	3.78474e+06	6.78749e+06	2.21437e+06	1.24341e+07	3.08636e+06	8.18372e+06	3.34187e+06	3.47934e+06	3.86034e+06	347642	3.18848e+06	0	2.72648e+07	2.67752e+06	9.85782e+06	1.52233e+07	2.0263e+07	4.09054e+06	3.53254e+06	169323	4.01809e+06	1.31058e+06	1.04207e+06	2.00265e+06	9.21868e+06	9.20362e+07	6.79771e+06	2.69297e+07	Thyroid		Thyroid;	Tissue enhanced	chr6	Nuclear-encoded genes
ENSG00000120333	MRPS14	5.2364e+07	1.75951e+07	3.2269e+07	7.22722e+07	4.20882e+07	6.12149e+07	8.02368e+07	3.62934e+07	6.9086e+06	2.11069e+07	4.85988e+07	4.06457e+07	2.6487e+07	2.74642e+07	2.70813e+07	3.02441e+08	4.0751e+07	2.73931e+06	8.95629e+06	4.57436e+07	3.34749e+07	3.63315e+07	2.13351e+07	1.48071e+07	1.73312e+07	1.68538e+07	1.00246e+07	7.22059e+07	4.98392e+07	Ovary			Expressed in all	chr1	Nuclear-encoded genes
ENSG00000120662	MTRF1	461141	0	735815	1.1415e+06	7.03183e+06	259585	627594	594422	0	360802	1.78296e+06	3.20101e+06	1.7206e+06	788804	2.01434e+06	291105	0	737827	751274	177915	3.46224e+06	4.43896e+06	198557	299734	1.65085e+06	2.48112e+06	1.78679e+06	477717	851753	Duodenum		Duodenum;	Tissue enhanced	chr13	Nuclear-encoded genes
ENSG00000120832	MTERF2	0	0	0	0	201946	2.82481e+06	0	0	0	175774	589128	0	0	0	0	0	0	0	0	0	0	0	0	0	0	0	0	0	0	Endometrium	Heart;Endometrium;		Group enriched	chr12	Nuclear-encoded genes
ENSG00000120915	EPHX2	203254420	3.99627e+07	3.22373e+07	7.40209e+07	385062336	6.78623e+07	8.45604e+07	1.16595e+08	8.08644e+07	2.14381e+07	4.13116e+07	7.81171e+08	1571753197	1.97349e+07	7.9097e+07	5.73898e+07	1.47518e+08	5.38906e+06	344820795	2.15316e+08	1.74776e+08	5.86726e+08	4.9902e+07	3.10242e+07	8.48489e+07	1.41555e+08	1.0164e+07	3.95808e+07	1.32537e+07	Liver			Expressed in all	chr8	Nuclear-encoded genes
ENSG00000120992	LYPLA1	1.25672e+08	6.06977e+07	7.83081e+07	80241416	1.4477e+08	5.21341e+07	9.88369e+07	1.1387e+08	3.73624e+07	3.1838e+07	1.29498e+08	2.16904e+08	1.377e+08	1.10442e+08	1.30882e+08	2.30832e+07	3.29658e+06	2.69229e+08	7.65845e+07	8.25774e+07	219022799	1.13764e+08	7.08959e+07	1.52358e+08	153600235	6.96176e+07	1.30106e+08	1.02371e+08	1.08694e+08	Placenta			Expressed in all	chr8	Nuclear-encoded genes
ENSG00000121057	AKAP1	3.30183e+06	5.26393e+07	4.86643e+07	3.94774e+07	1.9581e+07	1.14984e+07	1.87442e+07	1.14761e+07	9.98106e+06	7.72081e+06	3.45778e+07	1.2237e+07	3.40225e+07	1.44937e+07	3.71551e+06	3.90769e+06	8.54757e+06	782465	1.00589e+07	2.38127e+07	1.12764e+07	3.62839e+07	7.77031e+06	881868	2.35419e+07	4.91832e+06	1.54149e+07	410571	6.77511e+06	Appendix			Expressed in all	chr17	Nuclear-encoded genes
ENSG00000121289	CEP89	0	0	0	0	213654	310319	98223.8	1.15542e+07	0	0	0	0	47824.3	99185.4	0	7.31564e+06	2.34699e+06	0	0	0	0	463828	194641	0	0	0	61432.4	1.18737e+06	0	Fallopian tube	Pancreas;Ovary;Fallopian tube		Group enriched	chr19	Nuclear-encoded genes
ENSG00000121310	ECHDC2	9.8452e+07	3.60388e+07	3.51827e+06	5.92436e+07	6.28611e+07	8.71343e+06	1.09618e+07	7.48052e+07	1.83804e+07	2.31546e+07	240632876	5.33467e+08	1424391912	7.3145e+06	1.43449e+07	6.43317e+06	2.56273e+07	9.68171e+06	2.03202e+08	3.30798e+07	3.87616e+07	9.98921e+07	2.50693e+06	1.52126e+07	3.09381e+07	2.27192e+07	1.33828e+08	7.85535e+06	7.47989e+06	Liver	Thyroid;Prostate;Heart;Kidney;Liver		Group enriched	chr1	Nuclear-encoded genes
ENSG00000121691	CAT	3306049499	3152683116	5.82401e+08	1052934320	9.98066e+08	3.89728e+08	9.18061e+08	7.14878e+08	2935772135	1113938295	2.9882e+08	2610059062	7368997326	4.83483e+08	1315982526	6.71381e+08	5.43733e+08	2051343914	7.2883e+08	1172557842	2792207924	1112742967	4.25538e+08	2513035040	494071300	1.16477e+08	1489160756	6.4334e+08	2282961912	Liver			Expressed in all	chr11	Nuclear-encoded genes
ENSG00000121897	LIAS	2.34062e+07	0	3.15078e+06	3.40141e+06	6.88773e+06	0	7.44012e+06	6.5521e+06	0	3.3561e+06	3.0827e+07	1.95596e+07	6.87455e+06	3.43488e+06	1.32626e+06	2.21856e+06	6.55095e+06	1.18057e+06	2.99017e+06	1.31559e+06	1.28747e+06	5.22109e+06	1.35227e+06	1.15259e+06	1.13664e+06	5.12252e+06	3.81876e+06	1.00341e+06	2.62341e+06	Heart		Heart;	Tissue enhanced	chr4	Nuclear-encoded genes
ENSG00000122033	MTIF3	6.05905e+06	5.10529e+06	3.72127e+06	1.00259e+07	1.42358e+07	6.62999e+06	3.29523e+06	1.69593e+07	0	5.59304e+06	3.88434e+07	3.04178e+07	1.26674e+07	5.2684e+06	6.17522e+06	2.4212e+06	1.27573e+07	1.95616e+06	2.9461e+06	5.01021e+06	1.63548e+07	2.9725e+07	7.66174e+06	7.30217e+06	1.85432e+06	1.55168e+07	4.77486e+06	3.06904e+06	1.91827e+07	Heart			Mixed	chr13	Nuclear-encoded genes
ENSG00000122085	MTERF4	326435	1.34888e+06	894130	3.10033e+06	1.89346e+06	944496	4.91923e+06	5.1098e+06	0	0	973645	961981	1.34819e+06	1.72434e+06	881050	0	2.38256e+06	0	767163	0	2.8506e+06	946101	209376	8.10219e+06	397582	81112.3	4.01023e+06	2.06435e+06	0	Spleen		Spleen;	Tissue enhanced	chr2	Nuclear-encoded genes
ENSG00000122140	MRPS2	1.96381e+07	2.19838e+06	1.33553e+07	1.63454e+07	1.64128e+07	3.06858e+06	6.69293e+06	9.04085e+06	5.73447e+06	244413	7.0635e+06	2.9209e+07	7.14899e+06	2.35841e+07	5.38596e+06	226372	6.74693e+06	168805	2.74823e+06	3.57366e+06	1.02198e+07	2.57682e+07	4.03687e+06	2.13718e+06	7.59639e+06	7.11717e+06	1.36689e+07	9.41399e+06	5.30457e+06	Kidney			Expressed in all	chr9	Nuclear-encoded genes
ENSG00000122335	SERAC1	1.03476e+07	2.39696e+06	2.10117e+06	1.44307e+06	5.62679e+06	4.02504e+06	2.0527e+06	1.03434e+06	2.07846e+07	1.66005e+06	4.45647e+06	3.24879e+06	2.27673e+06	700461	1.23577e+06	934778	1.03392e+07	1.18954e+06	3.43855e+06	3.30408e+06	8.76113e+06	1.53326e+06	2.4858e+06	892886	2.14523e+06	2.25279e+06	2.92649e+06	229609	96396.9	Fat			Expressed in all	chr6	Nuclear-encoded genes
ENSG00000122378	FAM213A	2.358e+08	81763182	5.83457e+08	4.76501e+07	1.98119e+08	9.3987e+07	6.92169e+07	8.74054e+07	9.1309e+08	9.79139e+07	3.86436e+08	2.58604e+08	9.53865e+08	2.02574e+08	3.65584e+07	1.23496e+08	7.48124e+07	2.22331e+08	8.41443e+07	1.356e+08	1.83192e+08	1.83277e+08	3.45968e+07	3.62021e+07	7.66295e+07	6.41797e+08	1.61094e+08	7.92501e+07	2.00817e+08	Liver			Expressed in all	chr10	Nuclear-encoded genes
ENSG00000122687	FTSJ2	2.33258e+06	1.20677e+07	782363	0	7.8485e+06	3.03481e+06	1.07412e+07	0	1.4401e+08	2.33248e+06	2.1093e+06	4.84006e+06	1.81479e+06	0	943197	2.51096e+06	3.18832e+07	1.29614e+06	0	1.13354e+06	0	1.90724e+06	9.25334e+06	0	0	583415	0	899456	3.10875e+07	Fat	Urinary bladder;Pancreas;Fat		Group enriched	chr7	Nuclear-encoded genes
ENSG00000122696	SLC25A51	2.3154e+06	124680	3.18458e+06	255431	2.91963e+06	2.46534e+06	0	1.9053e+06	615719	0	2.69544e+06	2.94724e+06	146682	5.73903e+06	653519	417561	0	7.13748e+06	1.21181e+06	538282	1.04281e+06	1.90201e+06	2.77294e+06	0	930720	15577.1	792479	1.05494e+06	1.4592e+06	Placenta			Mixed	chr9	Nuclear-encoded genes
ENSG00000122729	ACO1	6.77116e+08	1.18266e+08	2.63985e+08	2.54972e+08	8.18179e+08	4.19545e+08	364979117	9.75253e+07	1070437120	3.65139e+08	6.98612e+08	1484341144	1845452084	2.75243e+08	2.36559e+08	2.1382e+08	4.48095e+08	2.57711e+08	3.91419e+08	3.71571e+08	2.03576e+08	6.91873e+08	2.75995e+08	1.79296e+08	3.65858e+08	8.21351e+08	1465679902	1.44854e+08	2.80389e+08	Liver			Expressed in all	chr9	Nuclear-encoded genes
ENSG00000122873	CISD1	8.26733e+08	1.63449e+08	2088287604	3.93703e+08	1370799214	2.42861e+08	1079776999	3.30155e+08	441049271	3.47414e+08	7596624038	2192289478	9.62307e+08	3.08475e+08	4.2606e+08	3.87453e+08	1.53197e+08	2.55673e+08	4.79308e+08	3.68848e+08	8.72903e+08	1355769142	4.39595e+08	2.12374e+08	6.52396e+08	5.69265e+08	1700988034	3.57041e+08	3.33545e+08	Heart			Expressed in all	chr10	Nuclear-encoded genes
ENSG00000122912	SLC25A16	2.66668e+06	3.33389e+06	81564.8	2.27633e+06	5.63594e+06	573948	1.90396e+06	942906	1.00162e+07	0	932518	4.08949e+06	3.8416e+07	278846	0	0	1.66191e+07	1.91249e+06	1.24611e+07	1.48409e+06	6.10149e+06	2.46219e+06	443531	3.02306e+06	5.56982e+06	3.32337e+06	3.8009e+07	1.72094e+06	2.56016e+06	Liver		Thyroid;Liver	Tissue enhanced	chr10	Nuclear-encoded genes
ENSG00000122971	ACADS	3.94933e+07	7.11237e+07	5.03159e+07	4.60911e+08	5.88377e+08	4.14327e+07	6.05108e+07	1.01764e+08	4.29348e+08	1.4496e+08	1717587678	5.57577e+08	2475265092	31835134	1.58516e+08	1.3553e+08	4.36005e+08	8.06828e+07	1.08911e+08	4.76862e+08	3.25851e+08	8.41218e+08	2.64808e+07	1.66956e+08	2.03306e+08	9.87873e+07	5.38623e+08	1.21126e+08	2.42946e+07	Liver			Expressed in all	chr12	Nuclear-encoded genes
ENSG00000123130	ACOT9	1.19003e+08	3.71478e+07	1.53894e+08	1.99284e+07	5.54209e+07	8.90576e+07	5.33756e+07	5.70233e+07	6.74713e+07	3.69711e+07	1032374992	8.45879e+07	5.04536e+07	5.28297e+07	4.4948e+07	2.98557e+07	4.79699e+07	7.20654e+07	7.74669e+07	6.01972e+07	8.75561e+07	6.85005e+07	1.08564e+08	6.02885e+07	8.06678e+07	5.49471e+07	4.23847e+08	6.26803e+07	7.91896e+07	Heart			Expressed in all	chrX	Nuclear-encoded genes
ENSG00000123131	PRDX4	2.58953e+08	548661744	1.51877e+08	4.43348e+08	7.32823e+08	1.9307e+08	1152871555	4.41123e+08	3.9891e+08	6.6252e+08	3.11109e+08	229947611	7.09197e+08	9.04685e+08	166069897	1.31524e+08	1784664935	5.86252e+08	7.05854e+08	3.64513e+08	3.38966e+08	611491979	5.12174e+08	4.63643e+08	7.71747e+08	7.23502e+08	6.02346e+08	2.14899e+08	5.02992e+08	Pancreas			Expressed in all	chrX	Nuclear-encoded genes
ENSG00000123213	NLN	6.70916e+06	3.40613e+07	6.63205e+07	1.34735e+07	6.58188e+06	2.5206e+07	1.67281e+07	5.95681e+06	1.89961e+07	1.08159e+07	1.46461e+07	2.54265e+07	105296219	4.22037e+07	5.56133e+06	22739403	5.56001e+06	2.17129e+07	1.222e+07	9.45418e+06	9.65819e+06	4.20916e+06	1.44202e+07	3.53447e+06	1.50901e+07	1.54962e+07	5.08248e+07	1.14123e+07	1.12798e+07	Liver			Expressed in all	chr5	Nuclear-encoded genes
ENSG00000123297	TSFM	1.47226e+08	11974112	1.63303e+08	3.88884e+07	133901549	3.82075e+07	3.0093e+07	4.46694e+07	4.0528e+07	3.675e+07	3.117e+08	1.51017e+08	1.23674e+08	1.49423e+08	4.53475e+07	4.25134e+07	5.41225e+07	4.72137e+07	2.14431e+07	7.62742e+07	3.74305e+07	6.01906e+07	4.27225e+07	1.0624e+07	3.02966e+07	1.90768e+08	4.13388e+08	4.77725e+07	3.32603e+07	Thyroid			Expressed in all	chr12	Nuclear-encoded genes
ENSG00000123453	SARDH	1.6695e+06	1.57438e+06	3.95845e+06	6.96408e+06	8.01877e+06	1.17641e+07	3.10453e+06	3.88857e+06	2.77583e+06	4.81913e+06	2.5149e+06	4.4046e+08	1306649092	1.16985e+07	3.62731e+06	965916	6.39865e+08	1.82657e+06	7.22239e+06	4.70245e+06	9.56845e+06	7.98962e+06	8.11601e+06	3.99015e+06	1.13443e+07	1.11804e+07	1.33654e+06	1.63833e+07	3.03558e+06	Liver	Kidney;Pancreas;Liver		Group enriched	chr9	Nuclear-encoded genes
ENSG00000123472	ATPAF1	4.28786e+07	3.31778e+07	6.47281e+07	7.27388e+06	2.58741e+07	8.13189e+06	1.0492e+07	1.05768e+07	4.33372e+07	5.5138e+07	4.20507e+08	9.54181e+07	9.27576e+07	1.11567e+07	6.13921e+06	5.81723e+06	4.65463e+06	1.20766e+07	1.2536e+07	2.0169e+07	3.96064e+07	1.99813e+07	5.1236e+06	6.1176e+06	7.21685e+06	3.17275e+07	5.32753e+07	2.25579e+07	5.04045e+06	Heart			Expressed in all	chr1	Nuclear-encoded genes
ENSG00000123545	NDUFAF4	6.64646e+07	5.63459e+06	4.91797e+07	3.03592e+07	3.02242e+07	1.46083e+07	1.26116e+07	1.58578e+07	1.99542e+07	9.59118e+06	2.67046e+08	1.29295e+08	1.09619e+07	1.10201e+08	1.49841e+07	1.21786e+07	4.61945e+06	1.86592e+07	4.51377e+07	1.83269e+07	8.98773e+07	4.76736e+07	3.07792e+07	3.92353e+07	1.33181e+07	4.19035e+07	3.55123e+07	1.63324e+07	1.78634e+07	Heart			Expressed in all	chr6	Nuclear-encoded genes
ENSG00000123600	METTL8	295899	0	135074	792133	141983	412252	0	528304	0	0	81163.5	0	35155.5	1.76699e+06	0	0	0	0	0	0	0	52586.4	0	0	0	601164	34899	0	0	Lung	Adrenal gland;Endometrium;Fallopian tube;Testis;Colon;Lung;		Group enriched	chr2	Nuclear-encoded genes
ENSG00000123815	ADCK4	1.60198e+06	0	1.69512e+06	1.04238e+06	1.65897e+07	2.2728e+07	3.66166e+07	9.06197e+06	0	1.27489e+07	3.20212e+06	5.76897e+06	4.31109e+06	7.0688e+06	1.26597e+07	1.75303e+06	206606	451959	6.65381e+06	3.71201e+07	5.91611e+06	8.66176e+06	2.0005e+06	2.81242e+06	5.34732e+06	1.95014e+06	6.59575e+06	3.32572e+06	1.25716e+06	Rectum			Mixed	chr19	Nuclear-encoded genes
ENSG00000124098	FAM210B	9.24271e+07	7.87843e+06	1.75519e+07	2.29928e+07	1.11864e+07	1.44972e+07	7.83991e+06	9.38632e+07	1.68001e+07	1.49623e+07	8.52762e+07	1.86376e+07	3.31442e+07	6.99909e+07	2.23941e+07	2.14761e+07	4.93966e+07	1.59026e+07	1.07166e+07	1.81482e+07	9.07747e+07	1.80328e+07	1.41187e+07	8.91287e+06	3.12848e+07	5.82569e+06	2.36882e+07	1.13314e+06	3.23014e+06	Fallopian tube			Expressed in all	chr20	Nuclear-encoded genes
ENSG00000124172	ATP5E	168286782	2.54275e+08	5.95791e+08	9.93896e+06	5.45431e+07	3.66292e+07	1.72863e+08	1.91751e+06	3.40703e+06	0	2113747844	1.73087e+08	5.26592e+08	6.13754e+07	1.53939e+07	0	1.12635e+07	5.62832e+06	3.56649e+07	3.54811e+07	3.38442e+07	7.71334e+07	6.97209e+07	1.03031e+07	5.4849e+07	1.0126e+08	1.5044e+08	963343989	3.21988e+08	Heart		Heart;	Tissue enhanced	chr20	Nuclear-encoded genes
ENSG00000124279	FASTKD3	309936	398540	5.97734e+06	151964	2.06982e+06	0	399408	0	0	461344	3.87898e+06	1.0983e+06	6.43616e+06	857615	357335	1.54448e+06	1.60874e+06	126496	0	614486	258632	1.44446e+06	0	0	0	2.49849e+06	7.79652e+06	0	0	Thyroid		Thyroid;	Tissue enhanced	chr5	Nuclear-encoded genes
ENSG00000124370	MCEE	3.32052e+08	6.41278e+06	5.56381e+07	8.18738e+07	8.82314e+07	1.02819e+07	8.74427e+07	4.06245e+07	6.73256e+07	1.05596e+08	7.3194e+08	4.34403e+08	5.35878e+08	5.03885e+07	2.17725e+07	4.04992e+07	6.07866e+08	4.32809e+07	7.96732e+07	8.93623e+07	3.66652e+08	3.33945e+07	2.40068e+07	1.60989e+07	6.78465e+07	4.32067e+07	64536128	3.10956e+07	2.0598e+07	Heart			Expressed in all	chr2	Nuclear-encoded genes
ENSG00000124523	SIRT5	4.1929e+07	8.99186e+06	6.31568e+07	2.11294e+07	2.40308e+07	1.71243e+07	2.53474e+07	4.38108e+07	1.67094e+07	1.95417e+07	3.49007e+08	8.83734e+07	1.65247e+08	1.61495e+07	1.13522e+07	2.78179e+07	1.58699e+07	5.38213e+06	2.18132e+07	2.83409e+07	8.24008e+07	3.82057e+07	1.99798e+07	8.11795e+06	2.34307e+07	6.84425e+07	6.53804e+07	1.32316e+07	9.29797e+06	Heart			Expressed in all	chr6	Nuclear-encoded genes
ENSG00000124532	MRS2	0	108806	465904	398461	1.21967e+06	0	0	761229	3.75183e+06	292568	4.08376e+06	0	0	150473	600348	0	0	0	141908	581267	0	189383	0	0	251847	362367	127234	356165	0	Heart		Fat;Heart	Tissue enhanced	chr6	Nuclear-encoded genes
ENSG00000124608	AARS2	1.49728e+07	6.42394e+06	1.8806e+07	2.28077e+07	2.07518e+07	1.24574e+07	7.50557e+06	2.41282e+07	8.58938e+06	1.74946e+07	1.09495e+07	2.39272e+07	1.77096e+07	1.63986e+07	2.11863e+07	1.94991e+07	9.49584e+06	7.27094e+06	1.47116e+07	1.78892e+07	1.49787e+07	4.57536e+07	9.4257e+06	6.32198e+06	1.3092e+07	1.36404e+07	2.43714e+07	1.68679e+07	2.34562e+07	Small intestine			Expressed in all	chr6	Nuclear-encoded genes
ENSG00000124615	MOCS1	1.65212e+07	3.40584e+06	1.47919e+06	4.11679e+06	1.34211e+07	7.00153e+06	7.95441e+07	2.76452e+06	4.99136e+06	1.33697e+06	2.10814e+07	1.72416e+07	5.105e+06	684608	2.64234e+06	6.29694e+06	1.60712e+06	4.09695e+06	1.4977e+06	7.30004e+07	1.33395e+06	5.15207e+06	4.45799e+06	0	3.57588e+06	4.07504e+06	4.42464e+06	283596	954019	Esophagus	Duodenum;Adrenal gland;Kidney;Heart;Rectum;Esophagus;		Group enriched	chr6	Nuclear-encoded genes
ENSG00000125166	GOT2	9.82048e+08	1.66413e+08	1483584327	5.58304e+08	7.82769e+08	485838945	6.02497e+08	8.5355e+08	1.62074e+08	4.53845e+08	11015957861	2606313987	1513698730	757815053	4.01436e+08	1.07271e+08	5.8566e+08	2.58086e+08	8.13191e+08	7.74818e+08	1282212965	5.35023e+08	5.97184e+08	3.2827e+08	5.46988e+08	1305464028	4298994650	3.32062e+08	6.80532e+08	Heart			Expressed in all	chr16	Nuclear-encoded genes
ENSG00000125246	CLYBL	3.67582e+07	4.97721e+06	2.85105e+07	1.11476e+08	4.10256e+08	1.36514e+07	2.48736e+07	1.6303e+07	2.27404e+07	1.92319e+07	3.09903e+07	2.84109e+08	4.06953e+08	3.06805e+07	2.41883e+07	3.1265e+07	5.90197e+07	3.7386e+06	7.63921e+06	4.44292e+07	8.51928e+07	3.17745e+08	3.0215e+07	1.38964e+07	6.53657e+06	7.36655e+07	8.77584e+07	2.00518e+07	1.54728e+07	Duodenum			Expressed in all	chr13	Nuclear-encoded genes
ENSG00000125356	NDUFA1	1.18197e+08	1.28052e+07	1.48806e+08	2.45196e+07	2.41512e+07	1.71191e+07	1.50608e+07	4.51744e+07	4.14465e+07	1.6399e+07	2197403320	3.08646e+07	0	4.35847e+07	1.534e+07	0	7.01204e+07	6.03687e+06	2.98832e+07	9.53235e+07	5.79255e+07	0	4.23502e+07	1.26451e+08	2.28708e+07	1.07559e+07	730042	8.1909e+06	9.47562e+07	Heart			Tissue enriched	chrX	Nuclear-encoded genes
ENSG00000125375	ATP5S	3.15724e+07	572046	1.28523e+08	2.56257e+07	2.16363e+07	7.93565e+06	1.45122e+07	2.80166e+07	2.81428e+07	2.10821e+07	1.92328e+08	6.89326e+07	1.72053e+07	3.63565e+07	3.64256e+06	3.42547e+06	7.2483e+07	3.14383e+07	3.33e+07	1.78145e+07	5.47203e+07	1.65846e+07	544816	2.07601e+07	2.54406e+07	1.31981e+07	1.48804e+08	2.26148e+07	2.13139e+07	Heart			Expressed in all	chr14	Nuclear-encoded genes
ENSG00000125434	SLC25A35	3.80152e+06	1.02222e+06	0	72980.5	5.08634e+06	4.90179e+06	104060	5.5817e+06	1.67963e+06	2.75827e+06	5.43005e+06	2.3869e+07	655635	2.26868e+06	497442	1.16734e+06	1.7815e+07	1.31965e+07	6.19708e+06	2.99799e+06	6.77507e+06	1.81942e+06	278128	3.1753e+06	1.06311e+06	1.51584e+06	4.04932e+06	831972	351781	Kidney		Kidney;	Tissue enhanced	chr17	Nuclear-encoded genes
ENSG00000125445	MRPS7	6.66807e+07	2.61023e+07	3.23463e+07	7.06077e+07	1.11789e+08	2.86196e+07	4.22611e+07	50563759	1.15025e+07	1.61492e+07	205123472	6.83166e+07	4.36552e+07	8.71004e+07	1.94627e+07	4.5988e+06	1.06571e+08	2.28833e+07	4.968e+07	5.18388e+07	3.51549e+07	5.07656e+07	1.74983e+07	2.54397e+07	3.69251e+07	3.02006e+07	5.37861e+07	5.94963e+07	9.82815e+07	Heart			Expressed in all	chr17	Nuclear-encoded genes
ENSG00000125454	SLC25A19	2.28917e+07	3.63687e+06	4.55639e+06	1.3479e+06	6.92526e+06	2.84121e+06	3.37883e+06	6.44411e+06	7.45472e+06	1.89574e+06	1.04542e+07	1.8059e+07	1.06435e+06	1.30402e+07	8.19599e+06	1.22872e+06	4.71189e+06	6.22315e+06	3.32676e+06	5.50665e+06	9.8703e+06	6.68656e+06	4.49812e+06	3.9671e+06	3.46148e+06	8.55936e+06	1.20013e+07	1.32233e+07	1.66842e+06	Adrenal gland			Expressed in all	chr17	Nuclear-encoded genes
ENSG00000125458	NT5C	1.57565e+08	1.53983e+07	1.5766e+08	8.5466e+07	2.76269e+08	1.41161e+08	6.07139e+07	2.53798e+08	1.32704e+08	6.18754e+07	2.38159e+08	167676052	5.01138e+07	6.09503e+07	2.31153e+08	1.04001e+08	2.40065e+07	1.01712e+08	2.57684e+08	1.81726e+08	1.50055e+08	181121662	1.63367e+08	1.06791e+08	159665110	144865962	1.15215e+08	1.98316e+08	1.33274e+08	Duodenum			Expressed in all	chr17	Nuclear-encoded genes
ENSG00000125611	CHCHD5	1.72788e+07	2.30279e+07	1.44067e+07	3.95677e+07	5.69805e+06	1.35572e+07	1.01289e+07	5.99586e+07	3.65435e+06	7.47234e+06	1.37907e+07	3.78033e+07	2.38529e+08	1.96942e+07	4.52365e+06	0	8.24511e+06	7.57591e+06	2.282e+07	8.94112e+06	1.0486e+07	5.06547e+07	5.7861e+06	2.46669e+06	3.76538e+07	8.98909e+06	5.77442e+07	2.74046e+07	1.29973e+07	Liver		Liver;	Tissue enhanced	chr2	Nuclear-encoded genes
ENSG00000125648	SLC25A23	566225	0	1.1501e+07	0	1.5767e+06	2.64645e+06	3.0222e+06	909479	718735	770385	1.66226e+06	3.95196e+06	0	648222	366611	39695.6	736983	0	877674	1.34637e+06	3.18487e+06	1.70066e+06	546987	0	1.90364e+06	135278	9.19525e+06	0	0	Brain		Thyroid;Brain	Tissue enhanced	chr19	Nuclear-encoded genes
ENSG00000125652	ALKBH7	1.10349e+07	458865	4.75872e+06	6.22529e+06	1.38631e+07	7.2798e+06	3.43696e+06	2.41244e+06	149107	961400	6.30554e+07	2.80274e+07	1.56805e+07	5.18178e+06	1.3055e+06	524021	1.26809e+06	2.29333e+06	4.35132e+06	5.41828e+06	6.82294e+06	2.23135e+07	399829	1.77731e+06	3.2757e+06	7.51961e+06	1.61943e+07	2.9334e+06	2.52203e+06	Heart			Expressed in all	chr19	Nuclear-encoded genes
ENSG00000125656	CLPP	6.88229e+07	3.44819e+07	3.51362e+07	3.59724e+07	6.98233e+07	1.06093e+07	3.62216e+07	3.66292e+07	1.43806e+08	1.91837e+07	4.21903e+07	1.15942e+08	5.1133e+07	1.00932e+08	9.65113e+07	5.09806e+07	1.542e+07	2.25647e+07	2.84621e+07	5.65457e+07	7.09978e+07	6.07362e+07	2.0387e+07	3.48175e+07	3.85845e+07	3.44825e+07	1.12206e+08	5.53889e+07	3.78249e+07	Fat			Expressed in all	chr19	Nuclear-encoded genes
ENSG00000125741	OPA3	1.79028e+07	1.24908e+07	4.09903e+07	0	7.29055e+06	5.52588e+06	1.46163e+07	2.33574e+06	1.31159e+07	1.21046e+06	1.3789e+08	6.11297e+07	1.35318e+07	9.48649e+06	2.07899e+07	7.27437e+06	1.10351e+06	106900341	1.16934e+07	8.3101e+06	5.23507e+07	4.24794e+06	41820918	1.25941e+07	4.7922e+06	1.69465e+07	1.4457e+08	7.20973e+06	1.70082e+07	Thyroid		Heart;Thyroid	Tissue enhanced	chr19	Nuclear-encoded genes
ENSG00000125779	PANK2	7.45765e+06	7.42966e+06	1.31995e+07	2.61719e+06	6.29179e+06	8.01715e+06	2.79161e+06	1.26069e+07	8.98834e+06	4.92171e+06	2.14811e+06	5.83534e+06	1.58005e+07	1.46532e+07	2.84365e+06	2.1931e+06	5.90845e+06	1.99171e+06	1.04373e+07	2.74104e+06	3.5976e+06	1.60924e+07	1.03308e+07	8.32859e+06	6.69231e+06	6.00965e+06	3.51476e+06	4.77605e+06	6.53261e+06	Small intestine			Expressed in all	chr20	Nuclear-encoded genes
ENSG00000125871	MGME1	1.83148e+06	1.03323e+07	2.49687e+06	2.88966e+07	6.75751e+06	7.42778e+06	198964	5.96673e+06	3.18692e+06	226140	8.95961e+06	8.83605e+06	5.81672e+06	1.18331e+07	2.41519e+06	5.00359e+07	3.19365e+06	3.69254e+06	0	2.40138e+06	4.36854e+06	3.59135e+06	1.76588e+06	2.24655e+06	2.55314e+06	1.53085e+07	1.04135e+07	8.22834e+06	4.14915e+06	Ovary		Ovary;	Tissue enhanced	chr20	Nuclear-encoded genes
ENSG00000125901	MRPS26	4.70787e+07	5.33622e+06	1.64963e+07	1.67019e+07	6.07328e+07	7.03317e+06	1.43928e+07	1.22281e+07	7.55258e+06	5.20925e+06	4.17108e+07	4.49202e+07	2.41965e+07	2.21002e+07	4.03127e+06	2.33313e+06	1.0245e+07	4.94336e+06	2.91635e+07	5.8422e+06	2.11176e+07	4.07926e+07	1.70973e+07	8.68833e+06	6.19077e+06	5.36012e+06	2.5794e+07	2.01717e+07	1.77856e+07	Duodenum			Expressed in all	chr20	Nuclear-encoded genes
ENSG00000125995	ROMO1	4.8192e+07	7.57133e+06	3.08582e+07	6.33468e+06	1.58222e+07	9.90561e+06	1.41953e+07	5.57204e+06	1.89884e+06	7.82385e+06	1.87728e+08	7.34267e+07	8.97585e+07	1.55649e+07	1.68446e+07	0	3.35699e+07	1.1566e+07	1.2977e+07	1.97488e+07	7.7301e+07	4.44198e+07	6.28225e+06	3.31538e+07	1.10284e+07	3.16244e+07	2.97645e+07	7.65462e+06	1.24968e+07	Heart		Heart;	Tissue enhanced	chr20	Nuclear-encoded genes
ENSG00000126267	COX6B1	8.3637e+08	2.12517e+08	1432305354	1.32689e+08	9.92358e+08	1.36451e+08	4.43122e+08	3.49807e+08	3.37241e+08	1.19409e+08	5211437631	1546974296	1044578753	3.42984e+08	4.20737e+08	9.48401e+07	2.13828e+08	3.2506e+08	3.04671e+08	3.67829e+08	1799928589	8.85563e+08	5.33978e+08	3.74789e+08	3.8668e+08	1.50252e+08	2.84156e+08	437594251	5.11168e+08	Heart			Expressed in all	chr19	Nuclear-encoded genes
ENSG00000126432	PRDX5	2555551544	1218709507	2068392714	2674560877	1357965905	9.27655e+08	1202079002	3401529591	1703005889	1243064097	3811411748	2629559281	1753997756	8.62032e+08	5.4723e+08	1343784140	2087895942	2040156108	1114121368	2367452779	5141840372	9.85803e+08	8.36554e+08	1499015553	1790575058	2017174083	4708535715	1570246208	1867437014	Salivary gland			Expressed in all	chr11	Nuclear-encoded genes
ENSG00000126602	TRAP1	1.73401e+08	3.43233e+07	1.37946e+08	1.55437e+08	1.69885e+08	7.46102e+07	5.68688e+07	1.64467e+08	6.10405e+07	5.89707e+07	3.50841e+08	3.12585e+08	377821158	1.05784e+08	4.97784e+07	6.72784e+07	9.30526e+07	4.75942e+07	9.73364e+07	1.0169e+08	1.2236e+08	1.53907e+08	6.27353e+07	3.75982e+07	5.02471e+07	1.52636e+08	3.60381e+08	7.01469e+07	7.71685e+07	Liver			Expressed in all	chr16	Nuclear-encoded genes
ENSG00000126768	TIMM17B	4.4022e+07	2.96663e+06	4.68649e+06	3.68307e+06	16138438	4.3085e+06	8.96324e+06	3.17474e+06	20619772	9.97595e+06	3.14753e+07	6.7095e+06	6.84204e+06	7.17095e+06	1.41601e+07	1.08552e+07	1.18144e+07	1.23992e+07	1.11904e+07	9.71803e+06	8.41677e+06	1.61522e+07	774899	3.00278e+06	5.53014e+06	1.70025e+07	2.96783e+07	3.92738e+06	1.30195e+07	Adrenal gland			Expressed in all	chrX	Nuclear-encoded genes
ENSG00000126858	RHOT1	5.25369e+07	9.17719e+06	4.39124e+07	8.86574e+06	1.03086e+07	1.80601e+07	2.33035e+07	2.24187e+07	2.46362e+07	1.27424e+07	6.81003e+07	4.83593e+07	2.21801e+07	1.84547e+07	8.51186e+06	1.46744e+07	2.54791e+07	1.85718e+07	1.76468e+07	1.58272e+07	3.27622e+07	1.5945e+07	1.36435e+07	1.17136e+07	1.33704e+07	1.71805e+07	3.76306e+07	7.34095e+06	1.97699e+07	Heart			Expressed in all	chr17	Nuclear-encoded genes
ENSG00000126953	TIMM8A	1.3561e+08	3.49923e+07	3.81762e+08	104295941	1.18174e+08	5.99098e+07	9.80168e+07	2.36308e+08	3.63685e+07	4.07998e+07	1125967374	3.3379e+08	5.36404e+08	2.12023e+08	2.50215e+08	1.93362e+07	1.68127e+08	1.72536e+08	9.12302e+07	5.50498e+07	2.18067e+08	8.68266e+07	9.56801e+07	1.25872e+08	1.33082e+08	7.65942e+07	6.81857e+08	1.47752e+08	3.98342e+07	Heart			Expressed in all	chrX	Nuclear-encoded genes
ENSG00000127184	COX7C	5.1512e+07	1.85426e+08	3.44004e+07	450400825	6.11774e+08	2.22623e+08	2.14307e+08	389760189	3.38289e+06	1.22278e+08	3812203824	9.22128e+08	3.89299e+08	2.13686e+08	7.93284e+07	2.92516e+06	6.0326e+08	2.89804e+08	1.11515e+08	3.77155e+08	1015819670	1143621860	2.65506e+08	2.53053e+08	3.9532e+08	2.54183e+08	1.44095e+07	1.44239e+08	487416553	Heart			Expressed in all	chr5	Nuclear-encoded genes
ENSG00000127540	UQCR11	1.377e+08	4.36494e+06	1.9611e+08	1.38149e+06	7.01859e+07	0	1.50497e+07	2.64559e+07	0	3.8291e+06	5.84528e+08	5.98411e+07	8.14351e+06	2.86051e+07	2.0077e+07	0	4.18227e+07	9.2802e+07	1.94156e+07	1.54007e+07	2.96138e+08	2.60985e+07	1.58031e+07	1.25443e+07	2.53479e+07	760349	4.41028e+06	3.71923e+06	1.30042e+07	Heart		Heart;	Tissue enhanced	chr19	Nuclear-encoded genes
ENSG00000127554	GFER	1.65524e+07	985787	1.95481e+07	1.41748e+07	1.6123e+07	5.54387e+06	9.04525e+06	1.62979e+07	1.15808e+07	1.68568e+06	3.66098e+07	1.35869e+07	2.43083e+07	9.08067e+06	9.27611e+06	3.69257e+06	1.73999e+07	3.47424e+06	4.6039e+06	2.92546e+06	2.415e+07	1.76811e+07	5.49837e+06	9.06975e+06	7.59398e+06	4.90117e+06	3.38149e+07	1.36555e+07	2.04595e+07	Heart			Expressed in all	chr16	Nuclear-encoded genes
ENSG00000127884	ECHS1	4.49565e+08	144299669	8.95228e+08	3.38642e+08	6.89057e+08	2.31504e+08	2.33942e+08	2.97961e+08	8.91092e+08	2.04951e+08	2410898433	9413310829	8181274679	2.32445e+08	3.18017e+08	1.44847e+08	2.24939e+08	2.10433e+08	6.55049e+08	5.26674e+08	3008504209	953879188	3.58648e+08	3.79388e+08	4.76976e+08	4.8089e+08	9.63664e+08	450574154	3.64087e+08	Kidney	Heart;Salivary gland;Liver;Kidney;		Group enriched	chr10	Nuclear-encoded genes
ENSG00000127989	MTERF1	963981	0	0	424561	248064	112126	0	57662.7	0	113396	0	0	0	326516	178231	180298	0	0	56527.2	204971	0	324855	0	0	39889.9	317363	0	49099.7	0	Adrenal gland		Adrenal gland;	Tissue enhanced	chr7	Nuclear-encoded genes
ENSG00000128050	PAICS	1.78265e+08	1.30769e+08	6.03352e+08	146150784	2.82787e+08	1.57906e+08	1.57591e+08	2.12001e+08	1.07878e+08	1.09261e+08	4.94414e+07	1.66746e+08	9.98592e+08	312395107	2.03997e+08	7.58786e+07	7.34105e+07	2.29617e+08	1.78424e+08	104698149	2.06893e+08	2.47728e+08	177927939	125176720	9.9784e+07	283705347	294584799	3.25351e+08	1.41569e+08	Liver			Expressed in all	chr4	Nuclear-encoded genes
ENSG00000128309	MPST	3.1716e+08	1.45716e+08	3.70079e+08	2.93984e+08	4.90377e+08	2.1044e+08	4.04058e+08	3.35612e+08	1.5529e+08	8.76295e+07	1.41538e+08	6.09233e+08	2204900919	1.31148e+08	4.58581e+07	2.64354e+07	2.02848e+08	2.00977e+08	2.72191e+08	1.98305e+08	433741141	9.7106e+08	2.70915e+08	9.38779e+07	3.06414e+08	2.82771e+07	2.40304e+08	1.07996e+08	2.20805e+08	Liver			Expressed in all	chr22	Nuclear-encoded genes
ENSG00000128311	TST	1055761415	5.54096e+07	5.03666e+08	1215148992	9.65178e+08	1.50814e+08	5.63784e+07	2.76554e+08	3.94843e+08	6.95062e+08	4.945e+08	1870083879	6075011141	1.50528e+08	5.52325e+07	9.87809e+07	1.57672e+08	1.24503e+08	1.34661e+08	7.2421e+08	4.38024e+08	9.52602e+08	1.44093e+08	8.66945e+07	7.47309e+08	1.70819e+08	6.03383e+08	1.56613e+08	1.99235e+08	Liver			Expressed in all	chr22	Nuclear-encoded genes
ENSG00000128609	NDUFA5	977456012	5.91938e+08	1489117725	9.32929e+08	1898257677	5.77409e+08	1006125076	6.0807e+08	9.42472e+08	5.5618e+08	6140421644	2389228772	1088417589	5.61446e+08	750427569	9.92431e+08	1044418635	2.65554e+08	6.27439e+08	1471176871	1605422948	1796199669	7.65844e+08	4.97104e+08	8.86796e+08	871315008	3.69661e+08	1058839525	505209322	Heart			Expressed in all	chr7	Nuclear-encoded genes
ENSG00000128626	MRPS12	4.12709e+06	0	1.01325e+07	1.26001e+06	2.4126e+06	5.14619e+06	0	0	1.33279e+06	23491.1	4.96437e+06	4.96519e+07	1.99333e+07	7.74724e+06	72276.3	1.60002e+06	2.42716e+06	0	0	3.38051e+06	1.285e+07	6.93208e+06	6.44705e+06	3.52474e+06	365227	4.87961e+06	1.70911e+06	5.12508e+06	3.81879e+06	Kidney		Kidney;	Tissue enhanced	chr19	Nuclear-encoded genes
ENSG00000128654	MTX2	2.07806e+08	8.88707e+07	2.01534e+08	1.05017e+08	8.28332e+07	141563216	1.22151e+08	2.8762e+08	8.45627e+07	3.89725e+07	1441884086	5.68063e+08	8.34197e+07	2.44551e+08	5.3596e+07	4.88318e+07	7.31929e+07	1.09243e+08	1.06528e+08	9.76829e+07	2.89171e+08	1.8323e+08	1.28567e+08	1.11388e+08	1.43302e+08	4.8763e+07	564876906	3.48922e+07	1.15085e+08	Heart			Expressed in all	chr2	Nuclear-encoded genes
ENSG00000128694	OSGEPL1	6.69098e+06	0	1.10845e+07	3.17254e+06	4.00607e+06	5.16874e+06	935977	3.01001e+06	1.35949e+06	3.23988e+06	7.33463e+06	1.78911e+07	6.79258e+06	5.43356e+06	3.87541e+06	5.09482e+06	1.53328e+06	377517	2.87702e+06	1.94968e+06	3.97878e+06	1.41735e+06	1.83237e+06	1.25571e+06	1.85543e+06	2.2798e+07	1.01601e+07	1.02858e+06	1.00266e+06	Testis			Mixed	chr2	Nuclear-encoded genes
ENSG00000128928	IVD	5.32091e+08	1.39797e+08	4.0725e+08	4.16988e+08	3.54824e+08	2.56622e+08	1.88286e+08	2.6737e+08	2.27583e+08	1.46486e+08	1223575585	1535480790	1384625941	1.84788e+08	8.71358e+07	1.78312e+07	3.21294e+08	6.86034e+07	2.78586e+08	2.19064e+08	2.09652e+08	2.49701e+08	148153074	1.82563e+08	4.00048e+08	1.91114e+08	2995057865	1.27717e+08	2.30555e+08	Thyroid			Expressed in all	chr15	Nuclear-encoded genes
ENSG00000128951	DUT	6.49896e+07	5.06696e+07	1.20776e+08	8.81696e+07	2.78598e+07	2.11974e+07	5.91262e+07	5.21278e+07	5.77065e+07	3.12341e+07	118896793	5.57802e+07	2.85589e+07	7.70204e+07	1.00574e+08	7.58291e+07	3.62002e+07	4.37545e+07	3.73499e+07	7.31889e+07	7.08378e+07	4.19887e+07	6.27232e+07	2.55926e+07	4.73904e+07	143081845	4.36569e+08	1.77547e+08	3.71985e+07	Thyroid			Expressed in all	chr15	Nuclear-encoded genes
ENSG00000130159	ECSIT	1.12972e+07	919757	1.44777e+07	1.04275e+06	6.85337e+06	1.43564e+06	1.56891e+06	5.15737e+06	320072	910011	1.8665e+07	1.6202e+07	1.45757e+07	8.72316e+06	3.38667e+06	2.21126e+06	4.19115e+06	802001	9.82378e+06	3.39915e+06	5.11135e+06	7.62395e+06	299881	1.90615e+06	2.32768e+06	7.46516e+06	9.61116e+06	3.45926e+06	3.82655e+06	Heart			Expressed in all	chr19	Nuclear-encoded genes
ENSG00000130204	TOMM40	6.57361e+07	2.76655e+07	3.37043e+07	6.39174e+07	5.82702e+07	3.08202e+07	1.75021e+07	3.91834e+07	4.7922e+07	2.73681e+07	1.33374e+08	6.37838e+07	6.39469e+07	5.98239e+07	5.67558e+07	8.1712e+07	499737045	5.02219e+07	5.11228e+07	1.00978e+08	6.1894e+07	3.596e+07	4.70325e+07	1.72124e+07	4.87396e+07	1.18383e+08	1.31343e+08	7.89505e+07	6.65566e+07	Pancreas			Expressed in all	chr19	Nuclear-encoded genes
ENSG00000130299	GTPBP3	3.01053e+06	40556.5	1.28772e+06	2.63723e+06	3.61855e+06	2.06015e+06	1.27422e+06	1.95452e+06	451678	895207	9.0382e+06	569135	6.09041e+06	2.79115e+06	3.35336e+06	3.49934e+06	8.19881e+06	809611	145495	3.45471e+06	1.85972e+07	5.17697e+06	1.32129e+06	1.51709e+06	1.95463e+06	946666	1.30094e+06	2.63013e+06	1.89418e+06	Salivary gland			Expressed in all	chr19	Nuclear-encoded genes
ENSG00000130312	MRPL34	3.82363e+06	0	0	6.74102e+06	501666	633795	1.33011e+07	0	3.0975e+07	0	0	0	1.21371e+07	0	0	24020.6	1.83976e+07	0	338369	2.23504e+07	0	2.73499e+07	4.34088e+06	0	1.49745e+07	0	2.46474e+06	8.75638e+06	0	Fat		Fat;	Tissue enhanced	chr19	Nuclear-encoded genes
ENSG00000130347	RTN4IP1	3.53153e+07	6.07123e+06	1.92566e+07	1.94297e+07	4.74738e+07	1.16519e+07	1.10884e+07	1.92056e+07	9.76428e+06	1.04625e+07	2.4212e+08	3.39355e+07	3.25363e+07	2.00283e+07	2.14488e+07	1.18396e+07	2.36813e+07	8.84518e+06	6.14792e+06	3.2587e+07	3.0917e+07	2.1834e+07	5.53696e+06	8.2425e+06	1.35153e+07	3.7027e+07	7.58132e+07	1.34293e+07	9.25834e+06	Heart			Expressed in all	chr6	Nuclear-encoded genes
ENSG00000130348	QRSL1	1.22759e+07	3.5311e+06	1.44363e+07	1.67738e+07	1.94193e+07	5.12079e+06	7.44689e+06	1.02195e+07	5.79132e+06	3.44512e+06	1.23795e+07	1.71163e+07	1.28406e+07	8.36357e+06	5.02495e+06	1.10036e+06	1.93682e+07	4.36461e+06	7.68802e+06	1.3708e+07	7.05673e+06	8.36284e+06	6.14459e+06	3.47121e+06	5.37681e+06	7.00628e+06	1.00943e+08	5.45238e+06	5.10558e+06	Thyroid			Tissue enriched	chr6	Nuclear-encoded genes
ENSG00000130349	C6orf203	4.73108e+07	1.23195e+06	4.10806e+07	3.27841e+07	1.83668e+07	7.32606e+06	1.23751e+07	3.31872e+07	1.43486e+07	238035	7.50157e+07	4.29793e+07	3.79228e+07	1.35917e+07	3.94317e+06	7.25775e+06	2.48534e+07	3.10203e+07	1.86963e+07	1.26847e+07	1.63773e+07	3.55984e+07	5.31709e+06	7.10567e+06	1.29202e+07	7.40702e+06	4.16997e+07	1.41064e+07	1.33523e+06	Heart			Expressed in all	chr6	Nuclear-encoded genes
ENSG00000130414	NDUFA10	3.40583e+08	1.08553e+08	4.20526e+08	272826016	4.90472e+08	1.27358e+08	1.70204e+08	2.03326e+08	1.65995e+08	9.08511e+07	3632707077	9.04733e+08	1.8616e+08	218634474	1.59595e+08	1.24834e+08	299265085	1.56885e+08	1.87202e+08	1.97683e+08	6.09515e+08	4.02929e+08	1.66663e+08	1.8963e+08	2.89727e+08	8.87945e+07	5.98599e+07	1.36233e+08	1.49653e+08	Heart			Expressed in all	chr2	Nuclear-encoded genes
ENSG00000130489	SCO2	7.92911e+07	3.09248e+06	9.06548e+06	5.97592e+07	9.05426e+06	4.23896e+06	2.30694e+07	5.67939e+06	1.07391e+07	6.02078e+06	1.63101e+07	5.56518e+07	4.05768e+07	1.93609e+07	4.29038e+06	0	6.54061e+06	3.49048e+06	0	8.56418e+06	7.39465e+06	1.88808e+07	4.95996e+06	2.8137e+06	3.50469e+07	8.00232e+06	1.56173e+07	1.03562e+07	9.63442e+06	Adrenal gland			Mixed	chr22	Nuclear-encoded genes
ENSG00000130770	ATPIF1	3.28535e+07	2.51039e+07	1.84904e+07	3.69622e+08	1.41687e+07	1.25696e+07	4.18351e+06	6.80802e+07	0	0	8.87248e+07	1.56699e+07	0	1.50479e+07	1.06829e+06	3.17515e+07	2.27331e+06	0	1.63668e+07	0	335039	2.31307e+08	3.14849e+06	2.90905e+06	1.0652e+07	6.67184e+06	6.91012e+06	2.95617e+08	2.9505e+07	Colon	Fallopian tube;Heart;Small intestine;Tonsil;Colon		Group enriched	chr1	Nuclear-encoded genes
ENSG00000130921	C12orf65	0	0	0	0	0	0	3.72002e+06	0	0	0	0	0	3.43409e+06	0	0	0	0	0	0	457889	2.91877e+06	0	9.19091e+06	0	0	0	0	0	0	Smooth muscle	Salivary gland;Liver;Esophagus;Smooth muscle;		Group enriched	chr12	Nuclear-encoded genes
ENSG00000131055	COX4I2	1.52642e+06	0	301828	0	0	1.00566e+06	539873	715451	389886	0	1.27853e+06	648660	0	2.07067e+06	0	0	0	7.74401e+06	0	618828	0	4.61274e+06	515539	0	456284	978086	2.42115e+06	0	0	Placenta		Small intestine;Placenta	Tissue enhanced	chr20	Nuclear-encoded genes
ENSG00000131143	COX4I1	1421112943	5.26199e+08	1996078380	2296065075	1355474918	4.47828e+08	7.51154e+08	9.85747e+08	8.0927e+08	7.13322e+08	12778632977	4696969875	1870037377	9.47752e+08	6.62827e+08	1.82893e+08	7.25802e+08	4.07605e+08	9.76535e+08	1020595798	2689373263	2422367898	8.69165e+08	9.02758e+08	1069316621	3.46576e+08	6.9557e+08	1016671692	1117701835	Heart			Expressed in all	chr16	Nuclear-encoded genes
ENSG00000131269	ABCB7	3.16377e+07	1.09878e+07	2.74858e+07	1.74056e+07	1.97166e+07	7.96666e+06	1.07006e+07	1.05694e+07	1.68538e+07	7.07909e+06	9.32579e+07	2.32272e+07	3.131e+07	1.1205e+07	5.8855e+06	9.15479e+06	6.53914e+06	1.61667e+07	5.21239e+06	2.45052e+07	1.59319e+07	1.47801e+07	7.64565e+06	5.79469e+06	1.07275e+07	1.98811e+07	9.39122e+07	1.12453e+07	8.17414e+06	Thyroid			Expressed in all	chrX	Nuclear-encoded genes
ENSG00000131368	MRPS25	4.56629e+07	8.0919e+06	3.80373e+07	2.84759e+07	7.29197e+07	1.96393e+07	1.3833e+07	5.29157e+07	594347	3.77471e+06	5.73037e+07	7.46897e+07	7.55479e+07	4.5511e+07	1.3963e+07	1.38871e+07	2.74451e+07	1.3941e+07	1.61035e+07	2.51006e+07	1.45933e+07	8.96126e+07	1.35366e+07	5.55359e+06	3.58868e+07	1.1825e+07	9.19937e+07	1.71757e+07	6.47108e+06	Thyroid			Expressed in all	chr3	Nuclear-encoded genes
ENSG00000131473	ACLY	1.94462e+08	118596154	1.6166e+08	7.72811e+07	1.04505e+08	5.9967e+07	1.45672e+08	9.16309e+07	2.69331e+08	132249603	4.54652e+07	1.36618e+08	1.61197e+08	1.89067e+08	1.39277e+08	86147494	1.96653e+08	4.60563e+08	2.05881e+08	1.17682e+08	167090222	7.75165e+07	5.18351e+07	2.32024e+08	1.01353e+08	1.05991e+08	1.00695e+08	151085173	1.24012e+08	Placenta			Expressed in all	chr17	Nuclear-encoded genes
ENSG00000131495	NDUFA2	440371179	1.29206e+08	3.72913e+08	1.99468e+08	3.7904e+08	1.20616e+08	2.74662e+08	244054851	2.62598e+08	1.90676e+08	1734099429	9.85226e+08	1.30569e+08	7.09572e+07	2.16439e+08	1.84239e+08	3.08617e+08	1.19539e+08	1.34295e+08	2.87241e+08	5.77645e+08	2.18851e+08	2.21048e+08	2.89376e+08	2.58707e+08	2.18031e+08	2.94285e+07	1.64792e+08	3139509133	Urinary bladder			Expressed in all	chr5	Nuclear-encoded genes
ENSG00000131730	CKMT2	1.15524e+08	1.33049e+07	3.36473e+08	8.48678e+07	2.02366e+08	4.24414e+07	1.35687e+08	4.88631e+07	4.55613e+07	6.51492e+07	21621254461	1.37444e+08	1.48489e+06	3.63841e+07	7.1138e+06	2.46644e+07	2.1311e+07	1.50774e+08	7.39767e+07	2.6258e+08	6.40076e+08	2.1534e+08	4.24433e+07	1.1477e+07	5.95418e+07	3.70528e+07	2.39442e+07	3.92116e+07	2.68981e+07	Heart			Tissue enriched	chr5	Nuclear-encoded genes
ENSG00000131779	PEX11B	2.20296e+07	8588700	1.41571e+07	1.27137e+07	7.92354e+06	1.81871e+06	5.97878e+06	1.24218e+07	2.5455e+07	1.74183e+07	4.70621e+06	1.15273e+07	7.69031e+06	2.35751e+07	6.49762e+06	1.14593e+07	2.23488e+07	6.21122e+06	2.50577e+07	2.34442e+07	1.50495e+07	8.03432e+06	1.41974e+07	3.57305e+07	5.87001e+06	2.14661e+06	8.738e+06	3.03788e+07	9.55904e+06	Spleen			Expressed in all	chr1	Nuclear-encoded genes
ENSG00000131828	PDHA1	3.07595e+08	1.43349e+08	671061817	2.91475e+08	3.68508e+08	2.41866e+08	3.86302e+08	2.20701e+08	3.3857e+08	261968862	5419631923	871646858	3.0291e+08	1.5589e+08	305471484	1.8192e+08	3.05785e+08	2.44468e+08	180169667	469372154	5.37274e+08	3.18198e+08	184430830	1.50967e+08	2.65642e+08	2.95862e+08	1036142641	2.50168e+08	1.78521e+08	Heart			Tissue enriched	chrX	Nuclear-encoded genes
ENSG00000131844	MCCC2	3.70747e+08	5.51621e+07	2.76691e+08	2.17949e+08	2.29155e+08	9.4168e+07	6.98738e+07	1.48733e+08	1.75768e+08	1.0499e+08	1247825315	1125033473	8.94771e+08	1.46539e+08	6.6924e+07	9.84323e+07	2.43804e+08	3.39093e+07	7.36952e+08	1.46545e+08	2.28179e+08	1.86225e+08	4.80117e+07	7.98216e+07	158606399	1.58303e+08	2.07556e+08	1.22744e+08	2.57352e+08	Heart			Expressed in all	chr5	Nuclear-encoded genes
ENSG00000132153	DHX30	1.57023e+07	1.59927e+07	3.03749e+07	4.68331e+06	1.22066e+07	1.37827e+07	6.01724e+06	1.22261e+07	3.78887e+06	9.95508e+06	1.12243e+07	1.58752e+07	7.94153e+06	1.61327e+07	5.74334e+06	9.43698e+06	7.379e+06	7.65144e+06	7.13618e+06	7.58833e+06	1.19678e+07	1.5191e+07	2.32041e+07	5.35152e+06	6.03632e+06	2.61542e+07	1.12235e+07	1.46764e+07	1.27615e+07	Brain			Expressed in all	chr3	Nuclear-encoded genes
ENSG00000132286	TIMM10B	2.02923e+07	2.63895e+06	2.79589e+07	1.83021e+07	1.34346e+07	2.71123e+06	4.77073e+06	1.4727e+07	0	0	2.69921e+07	2.17757e+07	8.69816e+06	7.19717e+06	3.61101e+06	4.31305e+06	1.92185e+06	2.85215e+06	8.90998e+06	1.32061e+07	2.24476e+07	5.22149e+06	1.58051e+07	6.28977e+06	2.3071e+07	1.15947e+07	6.74762e+07	4.60401e+06	6.01795e+06	Thyroid		Thyroid;	Tissue enhanced	chr11	Nuclear-encoded genes
ENSG00000132300	PTCD3	2.28305e+07	8.72066e+06	1.73694e+07	1.72205e+07	3.38427e+07	6.41628e+06	1.21299e+07	8.36263e+06	1.21311e+07	5.79201e+06	7.45039e+07	8.47717e+07	1.66225e+07	2.12506e+07	8.65631e+06	1.02243e+07	2.26559e+07	7.06024e+06	1.26261e+07	1.83157e+07	3.01044e+07	2.24226e+07	9.21921e+06	5.12397e+06	1.26728e+07	1.62872e+07	8.66781e+06	1.19688e+07	1.36486e+07	Kidney			Expressed in all	chr2	Nuclear-encoded genes
ENSG00000132305	IMMT	5.74811e+08	2.42665e+08	5.30777e+08	4.64216e+08	4.0693e+08	2.45296e+08	339992332	3.01849e+08	420790131	2.95392e+08	2933024590	1185651259	3.41168e+08	2.91892e+08	3.41144e+08	2.8088e+08	1.26261e+08	2.9318e+08	2.22111e+08	6.27933e+08	6.63791e+08	4.5709e+08	3.99572e+08	2.81064e+08	4.36667e+08	3.21258e+08	5.37832e+08	2.51958e+08	238087757	Heart			Expressed in all	chr2	Nuclear-encoded genes
ENSG00000132313	MRPL35	5.40823e+06	7.20746e+06	549665	611606	2.03447e+07	1.81458e+06	0	6.39488e+06	225347	4.64905e+06	0	815497	2.21645e+06	1.09628e+07	196702	271189	5.08124e+06	1.10112e+06	1.71131e+07	4.09509e+06	4.48576e+06	1.17171e+07	0	2.29765e+06	0	2.04146e+07	521425	8.12723e+06	5.44121e+06	Testis			Mixed	chr2	Nuclear-encoded genes
ENSG00000132394	EEFSEC	1.56721e+07	1.47118e+07	6.60333e+07	3.79261e+07	4.88769e+07	8.55063e+07	4.66093e+07	4.57455e+07	3.10938e+07	3.1525e+07	5.19913e+07	6.31368e+07	7.42742e+07	4.01815e+07	4.93551e+07	4.27348e+07	6.20042e+07	4.454e+07	3.27172e+07	4.3438e+07	5.42415e+07	2.93541e+07	6.65451e+07	3.69668e+07	3.19041e+07	2.44499e+07	2.50596e+07	4.92457e+07	3.6126e+07	Endometrium			Expressed in all	chr3	Nuclear-encoded genes
ENSG00000132423	COQ3	5.90983e+07	5.28673e+06	2.76391e+07	2.3412e+07	4.66823e+07	2.56188e+07	1.30647e+07	7.88488e+06	3.71299e+07	9.10076e+06	5.25482e+08	6.62426e+07	9.13062e+07	8.85291e+06	1.15857e+07	2.31611e+07	3.11811e+07	1.08442e+07	2.62159e+07	4.35322e+07	6.89862e+07	3.56506e+07	4.28601e+06	7.23694e+06	2.89579e+07	8.669e+06	1.1911e+07	1.09209e+07	1.3658e+07	Heart			Tissue enriched	chr6	Nuclear-encoded genes
ENSG00000132463	GRSF1	8.18886e+07	7.96479e+06	2.84526e+07	2.09075e+07	3.48265e+07	2.08979e+06	1.6002e+07	2.6475e+07	9.4168e+06	1.06816e+07	5.25518e+07	6.04907e+07	1.3473e+07	2.70632e+07	1.29461e+07	1.89518e+07	1.70118e+07	1.06233e+07	2.44296e+07	2.48856e+07	4.34439e+07	2.4381e+07	2.47494e+07	1.23914e+07	1.51383e+07	2.58665e+07	6.56465e+07	2.17797e+07	2.78726e+07	Adrenal gland			Expressed in all	chr4	Nuclear-encoded genes
ENSG00000132541	HRSP12	3.61624e+08	0	1148961571	9.05682e+07	2.33503e+07	3.15707e+06	2.40687e+07	6.6812e+07	3.93208e+07	4.93698e+07	1.21066e+08	2476915185	3403952328	3.93429e+07	7.11338e+06	1.38352e+06	1.06393e+08	7.861e+06	1.87836e+07	5.50149e+07	5.9394e+07	3.94762e+07	1.39954e+07	554084	1.02892e+08	1.82814e+07	5.14331e+07	1.96593e+07	6.20169e+07	Liver	Brain;Kidney;Liver		Group enriched	chr8	Nuclear-encoded genes
ENSG00000132570	PCBD2	3.42773e+07	1.31695e+07	7.7438e+07	1.17352e+07	2.75046e+07	1.67952e+07	4.34913e+07	3.22676e+07	2.93373e+07	3.55865e+07	4.54433e+08	4.05979e+07	5.01133e+07	1.61129e+07	3.24243e+07	5.7899e+06	2.80693e+07	2.70807e+07	1.00621e+08	6.64082e+07	1.73724e+08	2.18573e+07	2.24169e+07	1.43332e+07	3.08621e+07	4.36445e+07	1.27721e+08	1.8079e+07	3.91108e+07	Heart			Expressed in all	chr5	Nuclear-encoded genes
ENSG00000132591	ERAL1	841313	0	950055	2.07423e+06	8.81557e+06	215160	2.66708e+06	252348	1.78668e+06	2.32785e+06	1.95539e+06	4.42306e+06	3.63314e+06	5.58319e+06	2.60135e+06	853772	559920	16335.3	353421	2.58503e+06	2.20139e+06	3.70825e+06	432847	0	0	2.35802e+06	612051	1.89358e+06	0	Duodenum			Mixed	chr17	Nuclear-encoded genes
ENSG00000132676	DAP3	8.73668e+07	1.9788e+07	2.51009e+07	4.35454e+07	1.53325e+08	3.16151e+07	1.62838e+08	2.8935e+07	5.8718e+07	2.8334e+07	2.05294e+08	9.12804e+07	5.20571e+07	8.59823e+07	1.73842e+07	1.87961e+07	1798167588	1.41642e+07	3.28237e+07	6.03618e+07	4.29029e+07	6.66624e+07	1.60135e+07	1.70015e+07	1.52962e+07	3.92338e+07	5.6685e+07	3.46053e+07	4.7913e+07	Pancreas			Tissue enriched	chr1	Nuclear-encoded genes
ENSG00000132763	MMACHC	7.52096e+06	3.29226e+06	5.5448e+06	9.98256e+06	5.89702e+06	844309	383882	1.77276e+06	0	261441	2.84209e+06	698676	6.07745e+06	1.38201e+06	0	181831	5.85028e+06	0	1.05741e+06	4.3965e+06	3.50808e+06	2.39433e+06	0	156251	2.01211e+06	2.5408e+06	0	0	0	Colon			Mixed	chr1	Nuclear-encoded genes
ENSG00000132781	MUTYH	0	0	3.14369e+06	0	1.17325e+06	224687	0	0	0	0	0	0	0	345261	0	326475	422502	0	0	0	0	2.58715e+06	3.06473e+06	0	0	393383	0	357715	5.49664e+06	Urinary bladder	Duodenum;Small intestine;Smooth muscle;Brain;Urinary bladder		Group enriched	chr1	Nuclear-encoded genes
ENSG00000132837	DMGDH	3.0044e+06	550845	1.83561e+06	362310	617702	358661	1.37048e+06	85257	2.62305e+06	196734	1.51488e+06	6.34597e+08	7.21645e+08	522320	7.55471e+06	529137	5.93361e+06	0	1.25124e+06	596840	1.4809e+06	1.58365e+06	1.14025e+06	289758	150007	636779	185923	822310	367108	Liver	Kidney;Liver;		Group enriched	chr5	Nuclear-encoded genes
ENSG00000133028	SCO1	8.7603e+07	1.02528e+07	5.34628e+07	5.6502e+07	2.35537e+07	1.99907e+07	4.11933e+06	1.44535e+07	1.83867e+07	1.73472e+07	1.54924e+08	2.36482e+08	231131377	2.54255e+07	5.39509e+06	1.01433e+07	1.44046e+07	2.14584e+07	1.59168e+07	1.23671e+07	6.0491e+07	1.17264e+08	1.43257e+07	1.03085e+07	1.39008e+07	1.28376e+07	169112108	1.04536e+07	5.59807e+07	Kidney			Expressed in all	chr17	Nuclear-encoded genes
ENSG00000133315	MACROD1	9.09972e+07	1.9217e+07	9.14151e+07	9.47601e+07	5.97458e+07	9.38081e+07	6.73194e+07	7.91655e+07	4.02086e+07	2.73603e+07	7.46745e+08	670730036	1.39544e+08	2.57436e+07	1.66558e+07	2.59343e+07	3.14944e+08	5.65047e+07	5.05564e+07	1.07776e+08	121243997	5.22869e+07	6.83036e+07	2.58093e+07	6.37934e+07	3.57319e+07	8.53079e+08	1.58972e+07	2.86735e+07	Thyroid			Expressed in all	chr11	Nuclear-encoded genes
ENSG00000133597	ADCK2	1.88855e+06	688192	3.00662e+06	0	866611	1.73625e+06	437230	0	0	0	0	679034	0	4.49961e+06	535846	0	0	0	0	0	0	0	0	0	0	237222	135115	0	0	Lung		Brain;Lung	Tissue enhanced	chr7	Nuclear-encoded genes
ENSG00000133835	HSD17B4	7.39897e+08	7.06095e+07	3.6044e+08	2.09106e+08	6.04616e+08	9.89641e+07	1.05438e+08	9.35122e+07	1.52978e+08	3.47322e+08	3.6831e+08	4.40821e+08	1980300936	4.01525e+08	8.07842e+07	1.97716e+08	3.59981e+08	1.47202e+08	3.09149e+08	1.9903e+08	1.86755e+08	6.57802e+08	5.02103e+07	1.41073e+08	1.65543e+08	3.12786e+08	8.62459e+08	1.28016e+08	259929628	Liver			Expressed in all	chr5	Nuclear-encoded genes
ENSG00000133878	DUSP26	1.30234e+06	0	6.54631e+06	0	0	0	0	0	769425	0	6.1654e+06	0	0	0	0	0	0	0	0	0	0	0	0	0	0	0	0	0	0	Brain	Adrenal gland;Heart;Brain		Group enriched	chr8	Nuclear-encoded genes
ENSG00000133943	C14orf159	5.93003e+07	2.02863e+07	1.8803e+08	1.97356e+08	5.57508e+07	4.92709e+07	1.37486e+08	1.39524e+08	1.10619e+08	7.19452e+07	2057632262	4.25983e+08	1.01925e+08	4.55131e+07	2.83317e+07	142235805	1.26076e+07	4.22541e+07	3.90315e+07	1.45086e+08	1.61927e+08	7.13871e+07	7.86163e+07	8.27529e+07	9.33705e+07	2.01644e+08	2.63785e+08	1.76311e+07	4.00282e+07	Heart			Expressed in all	chr14	Nuclear-encoded genes
ENSG00000134056	MRPS36	5.49655e+08	2.79648e+08	3.1036e+08	5.51741e+08	2.29386e+08	2.86789e+08	3.50119e+08	3.24363e+08	2.9917e+08	174078537	4420685611	1783043168	3.58753e+08	201718220	1.97965e+08	7.87264e+07	8.58653e+08	1.94861e+08	7.28759e+07	492724888	5.15408e+08	4.19924e+08	2.72195e+08	2.63087e+08	2.54805e+08	156061120	2.41028e+08	1.8079e+08	1.83734e+08	Heart			Expressed in all	chr5	Nuclear-encoded genes
ENSG00000134240	HMGCS2	6.69691e+06	3.14706e+07	1.57127e+07	1646625027	6.46837e+08	1.73265e+07	1.6928e+07	1.83445e+06	1.66685e+07	2.76623e+07	1.4205e+07	3.92613e+08	9627511957	1.45745e+07	2.90135e+06	3.62186e+07	1.43144e+08	6.71496e+06	115961534	560046796	1.38193e+07	2419117488	2.27388e+07	5.30831e+06	2.41965e+08	3.94737e+08	3.36663e+06	4.15544e+06	3.53527e+08	Liver	Colon;Small intestine;Liver		Group enriched	chr1	Nuclear-encoded genes
ENSG00000134326	CMPK2	1.99255e+07	7.58588e+06	1.21785e+07	1.47251e+07	2.06396e+07	1.19155e+07	1.99473e+07	4.55089e+07	8.13562e+06	1.61244e+07	5.62752e+06	1.77956e+08	1.12004e+07	3.59555e+07	9.85129e+06	4.56329e+07	1.78189e+07	3.25491e+07	8.92993e+06	1.39621e+07	1.96459e+07	2.42719e+07	1.88055e+07	3.43066e+07	1.56272e+07	1.71805e+07	4.72165e+06	7.71229e+06	2.03844e+07	Kidney			Expressed in all	chr2	Nuclear-encoded genes
ENSG00000134375	TIMM17A	5.67189e+06	2.50951e+06	2.46604e+06	3.25164e+06	1.00718e+07	850692	5.95967e+07	3.30041e+06	5.26232e+06	3.79467e+06	7.20729e+06	8.5686e+06	1.44468e+07	8.86464e+06	0	7.5362e+06	2.87591e+06	2.17174e+06	1.99988e+06	2.30812e+06	718168	4.80979e+06	1.11063e+06	858765	0	5.57043e+06	1.71373e+07	121695	1.83509e+06	Esophagus		Esophagus;	Tissue enhanced	chr1	Nuclear-encoded genes
ENSG00000134419	RPS15A	6.40842e+08	8.94966e+08	3.72676e+08	8.59495e+08	9.04228e+08	8.74275e+08	6.25436e+08	6.74557e+08	4.78122e+08	9.52727e+08	7.65694e+08	3.57706e+08	4.76992e+08	8.78182e+08	1085203064	9.24967e+08	4035750083	7.75991e+08	1020817756	8.53068e+08	2156951639	7.61931e+08	6.12133e+08	3.55729e+08	5.49306e+08	7.11158e+08	6.56814e+08	1232678850	1644251394	Pancreas			Expressed in all	chr16	Nuclear-encoded genes
ENSG00000134463	ECHDC3	2.71049e+07	1.26388e+07	0	1.15469e+07	6.95584e+06	6.01691e+06	7.49052e+06	4.15429e+07	267797708	5.32468e+06	3.21443e+08	1554464447	8.03761e+08	9.10344e+06	1.20931e+07	6.43552e+07	5.19405e+07	3.64013e+07	2.10508e+07	5.69791e+07	2.08965e+08	3.54765e+06	3.28189e+07	2.66644e+07	2.77861e+07	1.27485e+08	3.54786e+08	1.18692e+07	1.85117e+06	Kidney	Testis;Salivary gland;Fat;Heart;Thyroid;Liver;Kidney		Group enriched	chr10	Nuclear-encoded genes
ENSG00000134809	TIMM10	2.09032e+08	9.35913e+07	1.71223e+08	1.97219e+08	1.74479e+08	1.43807e+08	1.33967e+08	1.98035e+08	7.79606e+07	6.90106e+07	3.73342e+08	2.8686e+08	7.28443e+07	1.26717e+08	4.6931e+07	5.08128e+07	1.92671e+08	1.12599e+07	4.89746e+07	9.34319e+07	2.63806e+08	1.58214e+08	7.84244e+07	212860672	1.84551e+08	7.4968e+07	5.46142e+08	1.79404e+08	3.51033e+08	Thyroid			Expressed in all	chr11	Nuclear-encoded genes
ENSG00000134905	CARS2	8.20102e+07	3.90657e+06	8.64224e+06	2.9198e+07	2.05976e+07	7.12283e+06	6.22681e+06	8.39901e+06	1.02909e+07	6.94606e+06	9.04186e+07	2.92361e+07	4.1832e+07	1.31251e+07	4.80922e+06	5.37035e+06	3.23878e+07	1.21816e+07	6.37557e+06	1.03274e+07	2.43851e+07	1.32321e+07	2.20757e+07	1.32163e+06	9.14051e+06	1.07264e+07	9.71445e+07	1.51078e+07	4.10481e+06	Thyroid			Expressed in all	chr13	Nuclear-encoded genes
ENSG00000135002	RFK	1.3767e+07	858724	3.32899e+07	6.06328e+07	3.75256e+07	1.68375e+07	9.11293e+06	1.80418e+07	8.60318e+06	1.16748e+07	2.21605e+07	6.74333e+06	1.93543e+07	2.93747e+06	4.94453e+06	1.14698e+06	1.81892e+07	2.79224e+07	4.73786e+07	3.11163e+06	1.1329e+07	1.54139e+07	1.65577e+07	4.03928e+06	1.47341e+07	8.32315e+07	3.62217e+07	9.28366e+06	1.04262e+07	Testis			Expressed in all	chr9	Nuclear-encoded genes
ENSG00000135070	ISCA1	2.815e+06	1.07083e+06	2.24901e+07	1.48156e+06	3.25216e+06	1.58393e+07	4.36847e+06	6.79543e+06	0	3.02239e+06	3.46966e+07	7.44585e+06	4.93113e+06	7.2372e+06	1.2725e+06	4.63189e+06	2.77028e+06	1.55039e+06	0	0	1.36927e+06	254809	4.91982e+06	0	5.52755e+06	1.49318e+08	1.16473e+07	0	0	Testis	Thyroid;Endometrium;Brain;Heart;Testis		Group enriched	chr9	Nuclear-encoded genes
ENSG00000135241	PNPLA8	3.25169e+07	8.78179e+06	3.58476e+07	1.53173e+07	2.05938e+06	3.48298e+06	4.60352e+06	1.62788e+07	1.67605e+06	2.86177e+06	1.46589e+07	1.18472e+07	1.26459e+07	6.28807e+06	4.00398e+06	340268	2.7932e+06	8.83553e+06	2.17256e+06	3.19853e+06	3.1123e+06	6.88797e+06	1.58611e+07	3.3119e+06	2.01989e+07	1.21621e+07	3.74207e+07	2.73769e+06	4.72894e+06	Thyroid			Expressed in all	chr7	Nuclear-encoded genes
ENSG00000135297	MTO1	970462	1.77378e+06	519970	4.9541e+06	6.60427e+06	3.2716e+06	2.17556e+06	1.7575e+06	1.3066e+06	1.98462e+06	1.32051e+06	5.96668e+06	5.99059e+06	5.21547e+06	1.50027e+06	634454	1.27874e+06	319250	3.74283e+06	4.37339e+06	1.14685e+06	8.43191e+06	885646	1.14455e+06	1.86229e+06	2.36596e+06	3.6504e+06	2.77079e+06	2.70461e+06	Small intestine			Expressed in all	chr6	Nuclear-encoded genes
ENSG00000135423	GLS2	800478	55647.3	2.21771e+06	254161	1.78197e+06	34447.7	0	502012	84698.1	1.08896e+06	530387	6618.06	2.26859e+08	60473.4	8979.02	1.96127e+06	0	212932	227876	0	335769	29979.8	65705.6	0	0	0	4.04433e+06	27243.6	150332	Liver			Tissue enriched	chr12	Nuclear-encoded genes
ENSG00000135441	BLOC1S1	2.61886e+07	2.31933e+07	4.48585e+07	2.01319e+08	3.56274e+08	1.78071e+07	2.18416e+07	1.23467e+08	1.57743e+07	1.62157e+07	3.46442e+07	1.76587e+07	1.28088e+07	3.648e+07	6.24464e+07	1.62597e+07	9.82222e+06	3.91829e+07	2.65279e+07	1.90445e+07	4.54276e+07	2.71398e+07	2.13506e+07	1.56911e+07	2.55259e+07	9.33935e+07	5.4563e+07	8.38863e+07	3.58488e+07	Duodenum			Expressed in all	chr12	Nuclear-encoded genes
ENSG00000135469	COQ10A	560959	0	2.06468e+06	0	0	0	0	0	0	0	5.18792e+07	95392.2	2.57738e+06	505251	0	0	1.4819e+07	194997	0	55952.3	497846	0	0	0	0	4.17732e+06	0	0	0	Heart	Pancreas;Heart;		Group enriched	chr12	Nuclear-encoded genes
ENSG00000135537	LACE1	2.79771e+06	1.08985e+06	8.40274e+06	1.47046e+07	1.02042e+07	3.71596e+06	1.53737e+06	4.00763e+06	1.68142e+06	3.35355e+06	3.91036e+07	2.98405e+07	2.82079e+07	1.32562e+06	696676	1.0363e+06	4.06684e+06	2.60818e+06	1.21124e+06	4.19281e+06	1.26665e+07	6.15372e+06	1.13537e+07	1.44618e+06	2.96791e+06	1.01444e+06	4.27701e+06	4.14518e+06	331051	Heart			Expressed in all	chr6	Nuclear-encoded genes
ENSG00000135624	CCT7	696368453	3.25204e+08	7.91741e+08	4.57607e+08	5.57098e+08	5.60749e+08	4.61794e+08	5.36992e+08	3.35696e+08	4.20265e+08	3.37169e+08	6.08045e+08	4.83145e+08	5.86465e+08	5.59516e+08	167478383	4.31483e+08	4.60739e+08	3.61814e+08	4.28188e+08	5.66718e+08	5.01393e+08	5.2153e+08	5.74395e+08	3.68194e+08	1225330421	6.63134e+08	5.70981e+08	4.64718e+08	Testis			Expressed in all	chr2	Nuclear-encoded genes
ENSG00000135631	RAB11FIP5	1.18056e+07	4.43116e+06	3.6735e+07	6.47497e+06	6.02251e+06	1.67465e+07	6.90019e+06	7.56777e+06	1.51023e+07	2.12445e+07	2.2534e+07	1.05306e+08	2.32316e+06	4.19918e+06	1.21616e+07	1.30421e+07	1.20189e+06	2.77628e+07	1.75916e+07	1.10178e+07	8.44189e+06	6.2878e+06	4.26953e+07	1.24261e+08	7.42841e+06	2.45714e+07	4.7189e+06	4.27318e+06	4.83259e+06	Spleen			Expressed in all	chr2	Nuclear-encoded genes
ENSG00000135776	ABCB10	1.0642e+07	8.11179e+06	3.05025e+06	3.35246e+06	1.1532e+07	1.54752e+06	769213	4.78404e+06	1.76075e+06	256210	2.6378e+07	2.87015e+06	6.7206e+06	1.14756e+07	1.47734e+06	641525	723326	2.03703e+06	1.24344e+06	2.89559e+06	1.76858e+06	1.11611e+07	3.72937e+06	4.52659e+06	5.26889e+06	1.297e+06	9.79139e+06	2.52445e+06	478049	Heart			Expressed in all	chr1	Nuclear-encoded genes
ENSG00000135862	LAMC1	400550274	7.19922e+08	6.93956e+07	4.46989e+08	3.77999e+08	1346088992	1886046587	4.09794e+08	1345695299	8.72773e+08	1658913079	7.15658e+08	5.93979e+07	2.67892e+08	7.30535e+08	2.8602e+08	4.58187e+08	2636914832	9.82378e+08	1022131473	6.09397e+08	210156406	1771601558	1.68822e+08	8.90411e+08	1.98244e+08	9.44417e+08	6.20489e+07	5.02272e+08	Placenta			Expressed in all	chr1	Nuclear-encoded genes
ENSG00000135900	MRPL44	3.89789e+07	1.00859e+07	2.39605e+07	5.8139e+07	7.98219e+07	3.9195e+07	2.1207e+07	2.04954e+07	2.0524e+07	1.00216e+07	1.15217e+08	1.43643e+08	4.17809e+07	4.57788e+07	1.79549e+07	1.77379e+07	3.06333e+08	2.03016e+07	6.49242e+07	5.53052e+07	6.30662e+07	9.10347e+07	2.33398e+07	1.19303e+07	2.30265e+07	5.02355e+07	1.96765e+07	2.51569e+07	9.96284e+06	Pancreas			Expressed in all	chr2	Nuclear-encoded genes
ENSG00000135929	CYP27A1	8.32973e+07	7.21765e+06	1.13392e+07	1.14898e+07	1.22708e+08	5.84237e+06	3.01113e+06	2.40404e+07	2.74837e+06	8.91033e+06	3.4916e+06	9.21095e+07	4.69638e+08	3.53164e+07	1.06186e+07	4.48569e+06	1.23499e+07	1.72332e+06	6.66984e+07	1.93139e+07	2.4953e+07	1.18802e+08	9.74251e+06	5.33125e+06	1.19805e+07	1.4853e+07	9.44405e+06	1.97178e+07	1.72454e+07	Liver	Lung;Prostate;Adrenal gland;Kidney;Small intestine;Duodenum;Liver		Group enriched	chr2	Nuclear-encoded genes
ENSG00000135940	COX5B	2056659812	1258298160	2451760062	2028945564	2749638953	8.34709e+08	1368651783	1093864858	1323083939	7.20496e+08	12166296824	6381737107	1795763133	7.90529e+08	1114984406	1.22215e+08	1950014566	7.78149e+08	474961343	1488139102	4264954838	2466190387	8.68254e+08	1097787322	1312912851	5.70678e+08	3.43457e+08	1682668796	1598688602	Heart			Expressed in all	chr2	Nuclear-encoded genes
ENSG00000135972	MRPS9	3.10177e+07	2.35363e+06	1.69242e+07	1.07636e+07	3.40698e+07	1.60224e+07	5.79382e+06	1.39358e+07	1.06264e+08	9.02642e+06	6.96296e+07	4.94621e+07	2.27658e+07	3.35999e+07	8.99843e+06	8.16715e+06	1.46677e+07	9.23874e+06	1.56796e+07	2.90124e+07	2.79478e+07	1.6331e+07	6.07538e+06	5.80188e+06	1.27483e+07	1.55366e+07	1.54149e+07	2.09356e+07	1.57081e+07	Fat			Expressed in all	chr2	Nuclear-encoded genes
ENSG00000136003	ISCU	1.99838e+08	3.00651e+07	8.20844e+07	3.56909e+07	7.58868e+07	2.80025e+07	3.77369e+07	4.66575e+07	3.07847e+07	1.50823e+07	2.90065e+08	5.36928e+07	1.83368e+07	4.77216e+07	8.44358e+07	1.00962e+08	3.9025e+07	2.82637e+07	2.383e+07	2.68073e+07	4.86468e+07	5.21691e+07	1.92739e+07	8.18422e+06	2.55778e+07	7.55199e+07	3.36451e+08	3.77151e+07	3.57851e+07	Thyroid			Expressed in all	chr12	Nuclear-encoded genes
ENSG00000136010	ALDH1L2	1.75612e+06	1.18989e+07	3.77065e+07	1.2422e+07	2.29596e+07	1.05163e+07	2.25924e+07	1.00102e+07	3.2066e+07	2.75221e+07	2.25486e+07	1.44444e+06	1.21527e+06	67232965	1.38001e+07	9.71105e+06	4.25858e+08	6.44577e+06	1.23974e+07	1.36354e+07	2.81733e+08	2.10743e+07	1.82217e+07	2.39671e+06	2.57632e+07	1.45337e+07	5.30705e+07	9.53607e+06	8.46958e+06	Pancreas	Salivary gland;Pancreas;		Group enriched	chr12	Nuclear-encoded genes
ENSG00000136143	SUCLA2	3.78374e+08	9.01515e+07	5.27151e+08	2.32682e+08	3.71882e+08	1.5689e+08	1.96304e+08	2.26387e+08	4.29514e+08	127782372	2148538286	8.85814e+08	1.25511e+08	1.17903e+08	1.09496e+08	7.31937e+07	1.90156e+08	2.13647e+08	9.32466e+07	2.0384e+08	6.19477e+08	2.59156e+08	1.87091e+08	1.09415e+08	2.29264e+08	1.4658e+08	257327678	1.07771e+08	1.12729e+08	Heart			Expressed in all	chr13	Nuclear-encoded genes
ENSG00000136270	TBRG4	3.9638e+07	3.17296e+08	1.86944e+07	4.14158e+07	3.77652e+07	8.27638e+06	8.6336e+06	1.16821e+07	6.81087e+06	2.60475e+06	7.13783e+07	5.28546e+07	6.23422e+07	1.58637e+07	9.25121e+06	4.02032e+06	5.55569e+06	1.53727e+07	3.97262e+07	2.08803e+07	4.14194e+07	2.56405e+07	7.07853e+06	5.3017e+06	2.72613e+07	2.01865e+07	1.44058e+08	13955830	1.32398e+07	Appendix			Expressed in all	chr7	Nuclear-encoded genes
ENSG00000136444	RSAD1	1.32365e+06	0	645422	279940	0	0	2.38776e+06	225942	1.02653e+06	77116.8	702024	0	405931	946441	209268	0	0	1.00145e+06	0	0	4.97857e+06	248842	0	765914	200488	515960	757845	2.64811e+06	1.47616e+06	Salivary gland		Salivary gland;	Tissue enhanced	chr17	Nuclear-encoded genes
ENSG00000136463	TACO1	1.26476e+08	2.97589e+07	9.85494e+07	7.006e+07	1.92749e+08	4.67442e+07	3.86414e+07	9.11819e+07	1.94585e+07	4.09348e+07	8.27111e+08	3.78472e+08	292913034	1.18662e+08	5.03502e+07	3.94078e+07	4.99374e+07	3.65211e+07	9.83874e+07	8.43993e+07	1.78168e+08	1.40209e+08	6.24638e+07	4.8437e+07	5.67013e+07	5.8073e+07	1.01357e+08	7.08659e+07	3.63255e+07	Heart			Expressed in all	chr17	Nuclear-encoded genes
ENSG00000136521	NDUFB5	2.52521e+08	119071606	1.52498e+08	3.53115e+08	4.29175e+08	1.28554e+08	8.32227e+07	1.65523e+08	1.01268e+08	9.73269e+07	1650017449	4.30697e+08	1.63248e+08	1.76692e+08	4.39654e+07	105276065	1.07072e+08	8.21594e+07	1.07223e+08	1.64883e+08	2.02653e+08	3.38931e+08	8.89814e+07	6.23671e+07	1.18531e+08	5.261e+07	5.3053e+07	1.19808e+08	4.45207e+07	Heart			Expressed in all	chr3	Nuclear-encoded genes
ENSG00000136522	MRPL47	2.50541e+07	1.5589e+07	4.44657e+06	1.07555e+07	2.37482e+07	2.00278e+06	2.56882e+06	1.23858e+07	4.2282e+06	1.47693e+06	2.07146e+07	1.10332e+07	9.7808e+06	1.55697e+07	1.62531e+06	1.64511e+07	284914	3.39627e+06	4.02748e+06	1.75542e+06	1.92563e+07	1.8637e+07	3.57116e+07	1.29151e+06	6.65393e+06	750489	6.27913e+06	2.02196e+07	3.81325e+06	Smooth muscle			Expressed in all	chr3	Nuclear-encoded genes
ENSG00000136758	YME1L1	8.66806e+06	1.94314e+06	6.97166e+06	6.15614e+06	1.07311e+07	6.68302e+06	2.8471e+07	6.87811e+06	3.74046e+06	6.32064e+06	1.41428e+07	9.8755e+06	7.15869e+06	1.47139e+07	3.43492e+06	2.44155e+07	2.01521e+06	3.89154e+06	4.09161e+06	7.84451e+06	7.33583e+06	6.8218e+06	5.66337e+06	2.5559e+06	6.7357e+06	2.41181e+06	9.72182e+06	8.32347e+06	3.51449e+06	Esophagus			Expressed in all	chr10	Nuclear-encoded genes
ENSG00000136783	NIPSNAP3A	8.06969e+07	9.50516e+07	2.08271e+08	2.79649e+07	9.6089e+07	5.4955e+07	8.63041e+07	1.12708e+08	2.60414e+08	2.04547e+07	6.75641e+08	3.50694e+08	1.24918e+07	1.28035e+08	9.96585e+07	1.87166e+07	1.31238e+08	3.68107e+08	1.22652e+08	8.91459e+07	2.67671e+08	7.04062e+07	165061754	1.46182e+08	177533407	1.91666e+08	4.83905e+08	9.50162e+06	3.54581e+08	Heart			Expressed in all	chr9	Nuclear-encoded genes
ENSG00000136874	STX17	4.07966e+07	1.0785e+07	3.46382e+07	2.83474e+07	3.06634e+07	2.45698e+07	1.90754e+07	2.06646e+07	9.9642e+06	1.12131e+07	2.3535e+07	1.81636e+07	2.19631e+07	3.52398e+07	1.86128e+07	5.97145e+06	2.86017e+07	9.35232e+06	2.61083e+07	2.54971e+07	3.23167e+07	3.44387e+07	1.02195e+07	2.80825e+07	1.82582e+07	3.22381e+07	6.52693e+07	2.07252e+07	1.31736e+07	Thyroid			Expressed in all	chr9	Nuclear-encoded genes
ENSG00000136877	FPGS	2.15674e+06	1.12435e+06	1.16653e+06	721620	964674	7.94687e+06	1.14634e+06	4.10201e+06	3.32579e+06	37578.9	766243	2.07735e+06	6.21312e+06	3.37759e+06	1.04961e+06	2.52458e+06	8.91329e+06	546419	981024	163131	463421	399057	2.00283e+06	5.82818e+06	7.44806e+06	1.78685e+06	1.77543e+07	6.83628e+06	141428	Thyroid			Expressed in all	chr9	Nuclear-encoded genes
ENSG00000136897	MRPL50	6.73107e+07	5.22075e+07	4.05729e+07	1.16812e+08	1.0838e+08	5.71334e+07	5.25413e+07	6.05946e+07	9.85191e+06	3.59061e+07	178552348	1.2217e+08	4.89884e+07	4.47401e+07	2.88516e+07	5.12628e+07	7.17161e+07	3.57493e+06	1.45506e+07	1.10338e+08	5.21526e+07	1.13166e+08	1.8662e+07	4.0701e+07	4.78923e+07	1.44756e+07	1.9609e+07	5.4419e+07	7.55389e+07	Heart			Expressed in all	chr9	Nuclear-encoded genes
ENSG00000137106	GRHPR	1969542162	3.8287e+08	1248013624	4.83936e+08	8.33282e+08	4.65897e+08	7.90448e+08	5.34372e+08	3.56748e+08	3.83738e+08	7.61612e+08	4125910493	6952158123	5.92469e+08	4.24151e+08	4.57026e+08	4.88457e+08	3.70191e+08	8.78066e+08	484763808	1116904638	4.76052e+08	9.72176e+08	5.43031e+08	5.23534e+08	6.78001e+08	5.76318e+08	2.769e+08	2.3934e+08	Liver			Expressed in all	chr9	Nuclear-encoded genes
ENSG00000137124	ALDH1B1	1.57314e+08	3.35931e+08	6.17333e+07	6.27287e+08	8.65161e+08	5.71556e+08	3048791481	9.9811e+07	8.94158e+07	8.16101e+08	5.88732e+08	8.91225e+08	2920095985	351818054	1.07016e+08	8.73314e+07	3.79317e+07	3.88819e+07	6.8501e+08	7.4906e+08	3.54586e+08	4.09203e+08	883415998	3.61036e+07	3.18244e+08	3.06818e+08	3.8952e+08	7.68683e+07	4.16467e+08	Esophagus			Expressed in all	chr9	Nuclear-encoded genes
ENSG00000137133	HINT2	740168434	3.45741e+07	410873828	1.1184e+08	2.85612e+08	2.01061e+08	2.32796e+08	4.84841e+08	2.23955e+08	1.04938e+08	2043070238	1036572217	9.86818e+08	4.79432e+08	1.75897e+08	3.71373e+08	6.8362e+08	2.95074e+08	2.01196e+08	3.17529e+08	713509383	4.16813e+08	1.53146e+08	139786850	1.96297e+08	3.82036e+08	2342090287	114564684	2.06443e+08	Thyroid			Expressed in all	chr9	Nuclear-encoded genes
ENSG00000137274	BPHL	2.04912e+08	1.48186e+07	1.96347e+08	8.68154e+07	1.45965e+08	1.02436e+08	3.76915e+07	9.22504e+07	8.63677e+07	2.00895e+07	3.48051e+08	1003667212	6.13514e+08	7.42907e+07	1.60332e+07	7.66335e+07	1.61878e+08	2.94097e+07	4.57612e+07	7.09831e+07	8.10998e+07	2.40606e+08	4.95608e+07	4.39845e+07	8.82679e+07	6.07676e+07	2.01586e+08	4.17087e+07	1.94917e+07	Kidney			Expressed in all	chr6	Nuclear-encoded genes
ENSG00000137288	UQCC2	7.81456e+07	4.65336e+06	1.45047e+08	2.75366e+07	6.94197e+07	3.16744e+07	1.16768e+07	22157896	1.75628e+07	7.36082e+06	1.93419e+08	5.14599e+07	7.16091e+07	3.48436e+07	2.05605e+07	5.16755e+06	1.42827e+07	1.86797e+07	3.20994e+07	3.87221e+07	1.52717e+07	6.44394e+07	2.97768e+07	3.45649e+06	3.0901e+07	5.30067e+07	3.9509e+07	1.8103e+07	2.43207e+07	Heart			Expressed in all	chr6	Nuclear-encoded genes
ENSG00000137409	MTCH1	1.11836e+08	6.54523e+06	1.67218e+08	3.82259e+07	6.23125e+07	3.88976e+07	5.38001e+07	8.48093e+07	5.53812e+07	4.38995e+07	2.00992e+08	5.24427e+07	5.80265e+07	4.08261e+07	3.37712e+07	2.53853e+07	5.63624e+07	4.61971e+07	50004181	4.3186e+07	8.52014e+07	3.58137e+07	9.21068e+06	1.77581e+07	2.61155e+07	5.9424e+07	2.2112e+08	1.30346e+07	2.22684e+07	Thyroid			Expressed in all	chr6	Nuclear-encoded genes
ENSG00000137463	MGARP	8.86399e+08	0	2.09015e+06	916636	0	1.01844e+07	4.85999e+06	1.61389e+06	0	1.82413e+06	3.80885e+06	4.18402e+06	403954	0	3.2307e+06	0	0	1.32817e+06	1.35894e+06	0	733239	0	2.11451e+07	1.60688e+06	0	2.55074e+07	0	0	610913	Adrenal gland			Tissue enriched	chr4	Nuclear-encoded genes
ENSG00000137500	CCDC90B	6.55754e+07	2.88124e+07	5.80415e+07	2.68527e+07	3.0898e+07	4.71655e+07	4.01893e+07	1.50679e+07	4.23586e+07	2.19951e+07	8.14986e+07	5.69432e+07	6.33819e+07	8.79493e+07	2.26151e+07	1.82496e+08	7.31149e+07	7.06876e+07	9.13941e+06	3.24111e+07	6.16568e+07	4.81275e+07	1.2098e+07	3.78682e+07	1.07925e+07	6.47956e+07	1.13547e+08	1.3991e+07	1.93442e+07	Ovary			Expressed in all	chr11	Nuclear-encoded genes
ENSG00000137513	NARS2	4.5476e+07	1.15676e+07	2.66515e+07	3.1058e+07	2.00783e+07	1.29475e+07	1.03877e+07	2.87938e+07	1.58382e+07	1.36391e+07	3.69546e+07	4.65216e+07	5.1835e+07	2.73344e+07	1.23489e+07	9.49374e+06	1.39345e+07	1.24037e+07	4.37234e+07	1.94842e+07	2.39783e+07	2.78316e+07	1.67646e+07	6.79435e+07	2.69664e+07	1.55425e+07	8.87801e+07	1.11913e+07	2.79557e+07	Thyroid			Expressed in all	chr11	Nuclear-encoded genes
ENSG00000137547	MRPL15	6.07553e+07	1.07729e+07	4.13286e+07	1.36574e+08	1.12132e+08	5.3109e+07	2.45512e+07	5.99357e+07	1.20203e+07	5.10712e+07	1.44036e+08	1.57991e+08	2.2203e+07	6.695e+07	2.19251e+07	2.34019e+07	3.36301e+07	1.58912e+07	6.18533e+07	9.55539e+07	8.20198e+07	5.10576e+07	2.42336e+07	2.90847e+07	3.09566e+07	2.30283e+07	2.30924e+07	3.96018e+07	5.87688e+07	Kidney			Expressed in all	chr8	Nuclear-encoded genes
ENSG00000137700	SLC37A4	263302	3.63105e+06	509833	1.22538e+07	8.76859e+06	131158	3.40909e+06	3.47187e+06	2.23252e+07	6.11991e+06	1.38894e+06	7.65739e+07	1.69283e+08	1.02022e+06	967997	0	1.88003e+07	1.72866e+06	1.09442e+06	1.38148e+07	2.4018e+06	2.20337e+07	3.59152e+06	0	1.39674e+07	1.9561e+06	0	3.2807e+06	0	Liver	Kidney;Liver;		Group enriched	chr11	Nuclear-encoded genes
ENSG00000137714	FDX1	2584188834	2.3058e+06	2.83441e+06	2.44003e+07	1.45127e+07	1.69941e+06	3.55106e+06	3.03151e+07	184723	2.28546e+07	6.43105e+07	2.13469e+07	185663395	1.10629e+07	903215	1.09574e+06	759011	4.66867e+08	7.19282e+07	1.7254e+07	2.01333e+07	42203669	1.98674e+07	3.25212e+06	1.18355e+07	8.38643e+06	2.80296e+08	1.66394e+07	2.6907e+07	Adrenal gland			Tissue enriched	chr11	Nuclear-encoded genes
ENSG00000137767	SQRDL	1.33641e+08	2.35193e+08	1.22246e+07	6.25023e+08	3.18373e+08	1.24712e+08	2.51189e+08	1.35377e+08	1.63926e+08	295482877	1.6828e+08	2.94841e+08	6.15306e+08	3.21492e+08	2.66154e+08	1.72214e+08	2.06768e+08	1.0136e+08	248517502	5.04406e+08	2.94474e+08	3.25778e+08	1.68298e+08	437156870	397155674	3.82228e+07	6.46635e+08	2.90861e+08	2.9444e+08	Thyroid			Expressed in all	chr15	Nuclear-encoded genes
ENSG00000137806	NDUFAF1	2.72135e+07	2.03731e+06	4.07283e+07	1.32682e+07	1.91765e+07	1.3047e+07	1.37988e+07	1.22049e+07	2.79154e+06	2.58226e+06	3.39691e+07	2.74772e+07	2.91291e+07	2.76175e+07	7.16496e+06	6.48636e+06	1.35466e+07	1.59935e+06	1.7764e+07	1.19615e+07	9.72797e+06	2.04973e+07	8.2116e+06	6.45522e+06	9.20448e+06	6.47898e+06	2.43189e+07	3.64374e+06	3.15891e+06	Brain			Expressed in all	chr15	Nuclear-encoded genes
ENSG00000137824	RMDN3	6.92048e+07	6.98235e+06	2.79775e+08	4.24546e+07	1.1777e+08	4.46124e+07	2.81581e+07	8.05278e+07	1.02082e+08	9.30488e+07	4.91276e+07	9.88726e+07	170697468	7.71412e+07	2.17414e+07	1.17236e+08	5.86432e+07	1.51757e+08	3.93236e+07	4.40327e+07	7.43351e+07	1.62033e+08	3.79742e+07	3.1994e+07	4.53948e+07	137249958	9.58344e+07	2.04787e+07	6.69307e+07	Brain			Expressed in all	chr15	Nuclear-encoded genes
ENSG00000137944	CCBL2	2.11112e+07	1.88449e+07	5.99635e+07	9.09614e+06	3.33162e+07	5.14598e+07	2.86295e+07	3.6792e+07	7.67649e+07	3.8653e+07	1.561e+07	2.46762e+07	9.74525e+06	1.74663e+07	3.89523e+07	1.28564e+07	5.47529e+07	4.45121e+07	2.65881e+07	3.7289e+07	2.82903e+07	1.07861e+07	2.01427e+07	2.23497e+07	2.93213e+07	5.81774e+07	1.91894e+08	6.48883e+07	1.07785e+07	Thyroid			Expressed in all	chr1	Nuclear-encoded genes
ENSG00000137992	DBT	2.24607e+08	1.32413e+07	7.31042e+07	4.3628e+07	4.95044e+07	4.43658e+07	3.27206e+08	5.8796e+07	4.02521e+07	3.69515e+07	6.07578e+08	3.38439e+08	3.83264e+08	3.7605e+07	4.57273e+07	2.74887e+07	1.47287e+08	4.45939e+07	5.49098e+07	1.67786e+08	1.73928e+08	1.17938e+08	1.23634e+08	5.4339e+07	2.95493e+07	6.70378e+07	5.8531e+08	4.68055e+07	6.02349e+07	Heart			Expressed in all	chr1	Nuclear-encoded genes
ENSG00000138029	HADHB	2657339525	4.85349e+08	1644601992	1022841303	2040590742	6.19178e+08	1209643254	9.39726e+08	1299067353	6.54042e+08	8076135036	3354812445	3874479295	8.16066e+08	5.50841e+08	3.5608e+08	966944270	7.59067e+08	6.10196e+08	9.88277e+08	2472647606	2934017225	8.40141e+08	6.78218e+08	8.86981e+08	1078455600	3522003200	5.48759e+08	841941631	Heart			Expressed in all	chr2	Nuclear-encoded genes
ENSG00000138035	PNPT1	7.89766e+07	6.09646e+07	6.2954e+07	4.32516e+07	7.79962e+07	2.92918e+07	7.55939e+07	7.81721e+07	1.74159e+07	2.44706e+07	167304860	7.93414e+07	4.32583e+07	1.02975e+08	3.61257e+07	2.60818e+07	5.80745e+07	2.07911e+07	4.86362e+07	5.03869e+07	4.7261e+07	5.20472e+07	2.70275e+07	2.41849e+07	2.71946e+07	7.47251e+07	1.95553e+08	2.32305e+07	2.50978e+07	Thyroid			Expressed in all	chr2	Nuclear-encoded genes
ENSG00000138078	PREPL	2.41759e+07	4.50913e+06	1.08096e+08	8.92709e+06	1.59124e+07	2.95225e+07	1.74726e+07	1.26643e+07	2.58996e+06	1.01605e+07	2.92276e+07	2.07335e+07	6.60123e+06	5.07957e+06	4.7728e+06	9.72727e+06	4.15511e+06	3.65926e+06	2.74075e+07	1.34434e+07	7.69392e+06	7.28208e+06	1.4508e+07	3.98969e+06	7.29954e+06	3.9314e+07	2.22606e+07	5.91308e+06	9.79046e+06	Brain			Expressed in all	chr2	Nuclear-encoded genes
ENSG00000138095	LRPPRC	3.69994e+08	8.00554e+07	1.60752e+08	348632269	3.09062e+08	2.20749e+08	1.27637e+08	1.70954e+08	119482515	8.48513e+07	5.42164e+08	6.78853e+08	2.29939e+08	2.66892e+08	8.1549e+07	8.68692e+07	2.46944e+08	8.95479e+07	1.19011e+08	2.53163e+08	3.1195e+08	2.69575e+08	1.26316e+08	1.12671e+08	1.1104e+08	1.94889e+08	1.20398e+08	1.72701e+08	1.38227e+08	Kidney			Expressed in all	chr2	Nuclear-encoded genes
ENSG00000138138	ATAD1	8.35907e+07	8.83613e+06	1.30259e+08	3.35322e+07	2.69884e+07	3.86192e+07	3.3774e+07	4.19003e+07	2.24478e+07	5.577e+07	4.11618e+08	6.17589e+07	7.36833e+07	2.83063e+07	2.04454e+07	3.42652e+07	3.36579e+06	2.8659e+07	3.6014e+07	4.53199e+07	2.85007e+07	4.86087e+07	1.64426e+07	8.317e+06	2.80531e+07	1.45881e+08	7.08372e+07	2.28455e+07	3.47652e+07	Heart			Expressed in all	chr10	Nuclear-encoded genes
ENSG00000138346	DNA2	1.76275e+06	0	2.30565e+07	0	4.10414e+06	42571.6	0	0	26534.5	0	2.97967e+07	136437	1.30976e+06	115481	1.03501e+06	0	128321	0	0	234288	3.66523e+06	0	0	0	838903	2.23903e+06	220258	1.11584e+06	0	Heart	Brain;Heart;		Group enriched	chr10	Nuclear-encoded genes
ENSG00000138363	ATIC	3.19662e+08	2.11086e+08	3.32384e+08	1.98152e+08	4.67076e+08	3.71913e+08	3.0046e+08	4.45676e+08	1.42234e+08	2.59602e+08	2.35393e+08	1.91038e+08	310330085	3.12437e+08	3.2279e+08	2.1206e+08	8.37396e+07	4.35376e+08	4.34063e+08	3.79486e+08	1.54166e+08	2.79489e+08	4.11695e+08	3.01437e+08	2.22422e+08	5.06497e+08	3.82763e+08	4.37003e+08	2.05188e+08	Testis			Expressed in all	chr2	Nuclear-encoded genes
ENSG00000138382	METTL5	461492	394994	3.1412e+06	3.0682e+06	1.45779e+06	3.47314e+06	1.54542e+07	7.22892e+06	1.28246e+07	8.401e+06	0	1.95248e+06	586500	9.87782e+06	2.51305e+06	631470	1.85966e+06	3.25213e+06	2.19454e+06	1.83353e+06	3.64204e+06	2.17081e+06	1.15976e+06	0	1.25933e+07	3.45568e+06	0	514418	2.34598e+06	Esophagus			Mixed	chr2	Nuclear-encoded genes
ENSG00000138399	FASTKD1	558307	8.15255e+06	2.0561e+06	1.14e+06	2.84013e+06	26082.4	0	1.11493e+07	0	6.06004e+07	2.73851e+07	2.55517e+06	1.06243e+06	3.36627e+06	1.31536e+06	868692	1.61908e+06	1.9569e+07	298005	2.1764e+06	6.78816e+06	1.06155e+06	34974.9	7.98204e+07	333281	580943	9.36961e+06	762541	2.2831e+06	Spleen		Gallbladder;Spleen	Tissue enhanced	chr2	Nuclear-encoded genes
ENSG00000138413	IDH1	3539267567	4.25166e+08	832755317	1408619401	1513289936	3.28091e+08	5.10714e+08	4.91735e+08	2262796738	9.7027e+08	2.00316e+08	1302382150	5639658915	8.44087e+08	3.10463e+08	3.18512e+08	8.37936e+08	7.40951e+08	1946514991	7.75725e+08	8.91323e+08	1829922670	6.40285e+08	7.82285e+08	2175641773	2494958759	7.89107e+08	2.75012e+08	2480760964	Liver			Expressed in all	chr2	Nuclear-encoded genes
ENSG00000138495	COX17	1200555571	3.58515e+08	1.87667e+08	7.07255e+08	4.28828e+07	1.55482e+08	1.29253e+08	588659741	2.91635e+07	1.49864e+07	2175956322	1554464447	7.0642e+08	3.87763e+08	186999851	1.43566e+08	389385649	1.63075e+08	4.24979e+07	2.45841e+08	3.54382e+08	7.55256e+08	1.42368e+08	2.55046e+08	1080144769	2.91932e+07	1023902622	8.34519e+06	265347831	Heart			Expressed in all	chr3	Nuclear-encoded genes
ENSG00000138777	PPA2	3.63696e+08	4.13697e+08	1.68187e+08	6.3807e+08	5.16157e+08	3.51221e+08	2.24922e+08	4.57302e+08	1.24541e+08	2.4181e+08	3.81707e+08	7.25823e+08	5.5487e+08	2.29093e+08	2.7275e+08	1.61465e+08	3.13833e+08	9.23136e+07	2.69492e+08	3.36178e+08	8.5728e+08	4.09336e+08	2.45762e+08	1.86251e+08	3.51207e+08	2.53874e+08	1996022467	2.06413e+08	310292587	Thyroid			Expressed in all	chr4	Nuclear-encoded genes
ENSG00000138796	HADH	1618660002	5.15962e+08	1341321080	1483278233	1349326281	8.69438e+08	465750872	8.34762e+08	2829741463	462655140	7336457334	3295278665	6480002010	3.5159e+08	7.3894e+08	5.97835e+08	4.21198e+08	2.02834e+08	4.4867e+08	1593472462	2099845126	1487526824	1072317808	7.69251e+08	1460168237	1018925675	3490528864	5.24604e+08	4.87139e+08	Heart			Expressed in all	chr4	Nuclear-encoded genes
ENSG00000139131	YARS2	1.92734e+07	6.55202e+06	2.61852e+07	8.69898e+06	2.03268e+07	5.14556e+06	1.9593e+06	6.06569e+06	7.95664e+06	1.08544e+07	2.57492e+07	2.96752e+07	2.83782e+07	1.50348e+07	1.30695e+07	1.63432e+07	9.53827e+06	2.53145e+07	8.28439e+06	2.02381e+07	5.14925e+07	1.80357e+07	1.03678e+07	1.54154e+07	7.70263e+06	2.08443e+07	4.87315e+07	1.75749e+07	1.33947e+07	Salivary gland			Expressed in all	chr12	Nuclear-encoded genes
ENSG00000139180	NDUFA9	2.50571e+08	5.08879e+07	3.01224e+08	1.71654e+08	2.74453e+08	6.22925e+07	8.79125e+07	8.02709e+07	1.15382e+08	1.06868e+08	2150427084	5.16769e+08	2.34915e+08	1.58492e+08	1.01495e+08	5.25472e+07	2.74582e+08	6.31685e+07	6.94772e+07	2.32676e+08	2.50829e+08	212205325	8.94409e+07	1.05457e+08	1.28688e+08	8.28636e+07	3.66176e+07	1.44681e+08	1.23355e+08	Heart			Expressed in all	chr12	Nuclear-encoded genes
ENSG00000139410	SDSL	7.43977e+07	965459	2.35233e+08	4.47739e+07	8.74998e+07	2.55563e+07	2.67217e+07	5.72989e+07	7.88715e+06	3.90919e+07	7.0897e+07	2.28721e+08	2.82257e+08	3.2243e+07	5.42072e+06	2.18215e+07	3.38616e+07	4.86363e+07	2.86509e+07	3.96197e+07	1.69044e+07	3.35257e+07	7.2922e+07	6.2155e+06	5.06976e+07	158170054	2.06669e+08	4.86046e+06	5.01606e+06	Liver			Expressed in all	chr12	Nuclear-encoded genes
ENSG00000139428	MMAB	2.39257e+08	2.6275e+07	1.50918e+08	5.85582e+07	1.26574e+07	2.78406e+07	1.33354e+07	9.09555e+07	1.84506e+07	6.17097e+06	2.04581e+08	1.85562e+08	3.60219e+08	1.02229e+08	2.99733e+07	638241	4.68519e+07	3.90284e+07	2.9642e+07	3.27985e+07	1.46749e+08	2.06447e+07	1.83273e+07	1.40957e+07	5.8726e+07	4.11205e+07	4.22755e+07	2.10442e+07	1.8124e+07	Liver			Expressed in all	chr12	Nuclear-encoded genes
ENSG00000139437	TCHP	5.40793e+06	268247	107492	1.91788e+06	739697	4.45733e+07	0	3.74369e+06	0	5.76899e+06	743090	0	382301	4.75146e+06	3.76407e+06	123245	6.16932e+06	112395	678099	728329	501657	2.22549e+06	1.38577e+08	2.56981e+06	5.67328e+06	217288	857064	427947	155171	Smooth muscle	Endometrium;Smooth muscle;		Group enriched	chr12	Nuclear-encoded genes
ENSG00000139531	SUOX	7.72413e+07	6.15953e+06	6.50913e+07	9.58127e+06	2.20626e+07	1.16276e+07	1.8788e+07	1.13359e+07	2.16647e+07	2.16357e+07	145291223	2.95228e+08	4.10811e+08	7.3918e+06	4.60822e+06	8.84504e+06	4.44793e+07	1.29841e+07	1.89293e+07	1.98884e+07	5.77645e+07	3.85737e+07	1.15685e+07	3.26185e+06	1.5333e+07	4.13236e+06	1.25648e+07	7.21826e+06	2.22834e+07	Liver			Expressed in all	chr12	Nuclear-encoded genes
ENSG00000139637	C12orf10	2.58077e+07	1.60392e+07	6.55856e+07	4.20813e+07	5.37328e+07	8.48564e+07	3.1687e+07	6.5264e+07	9.68954e+06	3.48731e+07	2.35283e+07	6.38884e+07	3.26799e+07	8.57891e+07	4.27461e+07	7.71816e+07	1.69748e+07	1.79022e+07	4.63347e+07	3.90376e+07	3.83773e+07	2.19966e+07	5.96932e+07	2.57456e+07	4.13287e+07	2.17921e+08	3.51513e+07	6.54433e+07	4.95676e+07	Testis			Expressed in all	chr12	Nuclear-encoded genes
ENSG00000140374	ETFA	1522699961	3.21498e+08	6.20754e+08	1075010692	1148313147	4.28278e+08	6.03874e+08	5.19578e+08	1273364496	5.24818e+08	6131891588	3396653973	2840045678	6.22809e+08	5.35639e+08	3.8905e+08	6.66074e+08	6.30776e+08	559073534	1060034730	1511605105	1266789174	3.868e+08	4.3338e+08	7.62457e+08	8.70285e+08	1894705080	544571721	6.36632e+08	Heart			Expressed in all	chr15	Nuclear-encoded genes
ENSG00000140459	CYP11A1	4440287136	4.15695e+06	1.67886e+06	2.34227e+06	475589	6.89155e+06	3.40415e+06	1.58832e+06	6.61925e+06	2.96428e+06	1.36779e+07	3.65997e+07	9.33871e+06	640989	3.83079e+06	2.51437e+06	3.6343e+06	1487751073	4.78916e+06	9.49606e+06	2.32355e+06	4.08832e+06	1.80972e+06	276503	1.86452e+06	1.79171e+08	985334	5.09055e+07	3.63865e+06	Adrenal gland	Placenta;Adrenal gland;		Group enriched	chr15	Nuclear-encoded genes
ENSG00000140521	POLG	2.68346e+06	1.73477e+06	550848	1.80635e+07	1.06715e+07	2.47254e+06	2.21019e+06	4.22056e+06	5.0141e+07	238948	878961	1.41151e+06	1.08464e+06	5.07011e+06	2.09632e+06	7.49298e+07	0	339167	561425	2.57002e+06	1.01728e+06	5.37438e+06	1.69137e+06	1.60642e+06	982654	918115	1.28195e+06	1.89223e+06	2.06743e+06	Ovary	Duodenum;Colon;Fat;Ovary;		Group enriched	chr15	Nuclear-encoded genes
ENSG00000140740	UQCRC2	9.69126e+08	3.64589e+08	1922243417	7.71403e+08	1481411617	4.24245e+08	8.92263e+08	5.7028e+08	1020577155	5.74577e+08	9743151668	2906694838	1397585056	5.66449e+08	8.4882e+08	3.02603e+08	150859355	6.86772e+08	5.32354e+08	1399698170	1955898069	1240089379	5.56701e+08	7.75924e+08	8.0297e+08	6.05086e+08	164428427	6.0485e+08	7.35795e+08	Heart			Expressed in all	chr16	Nuclear-encoded genes
ENSG00000140905	GCSH	2.76114e+07	9.81905e+06	2.19059e+08	9.71452e+06	3.19035e+07	1.60754e+07	1.03081e+07	3.07387e+07	4.76461e+07	1.27228e+07	2.15981e+08	5.64706e+07	5.31279e+08	2.12285e+07	1.05719e+07	2.2231e+07	1.61546e+07	1.02099e+08	1.6929e+07	3.45799e+07	3.92886e+07	1.86434e+07	2.27562e+07	0	1.96575e+07	9.82796e+07	2.80022e+08	1.70843e+07	1.98747e+07	Liver		Liver;	Tissue enhanced	chr16	Nuclear-encoded genes
ENSG00000140983	RHOT2	6.66304e+07	1.51116e+07	2.1541e+07	2.18056e+07	1.89129e+07	1.9072e+07	3.00643e+07	1.98607e+07	6.6853e+06	2.75671e+07	5.75748e+07	6.6417e+07	4.82094e+07	2.2515e+07	1.57219e+07	1.70033e+07	6.1728e+06	1.98274e+07	2.44324e+07	3.84093e+07	1.82258e+07	2.13076e+07	7.89905e+06	3.10404e+07	2.68052e+07	2.15824e+07	6.3136e+07	1.57751e+07	5.45063e+07	Adrenal gland			Expressed in all	chr16	Nuclear-encoded genes
ENSG00000140990	NDUFB10	5.08126e+08	1.19164e+08	6.3727e+08	422097784	7.50701e+08	2.37579e+08	2.00309e+08	3.73059e+08	2.65422e+08	213220611	4883822557	1461095850	4.22193e+08	3.50914e+08	213720045	2.09879e+08	3.54371e+08	1.96565e+08	3.97974e+08	3.30324e+08	5.5038e+08	7.08125e+08	254725647	143042557	4.54096e+08	1.92424e+08	2.92199e+08	1.39214e+08	1.96272e+08	Heart			Expressed in all	chr16	Nuclear-encoded genes
ENSG00000141378	PTRH2	1.51868e+08	3.69067e+07	9.02746e+07	1.29755e+08	1.08654e+08	1.25728e+08	6.8142e+07	1.03033e+08	3.41227e+07	1.29934e+08	7.04339e+07	2.56086e+07	1.69535e+08	1.45275e+08	2.86347e+07	1.1006e+08	8.44494e+07	3.37588e+07	6.71864e+07	1.02723e+08	5.17082e+07	8.9514e+07	1.7653e+07	4.41919e+07	7.18848e+07	330350612	1.33828e+08	4.25154e+07	8.78663e+07	Testis			Expressed in all	chr17	Nuclear-encoded genes
ENSG00000141385	AFG3L2	110811239	4.4562e+07	1.09519e+08	116360686	132060111	3.82858e+07	3.00802e+07	5.69593e+07	2.35784e+07	3.27673e+07	5.74505e+08	2.66624e+08	1.26644e+08	5.01621e+07	2.57302e+07	2.26064e+07	5.06118e+07	4.15374e+07	4.766e+07	6.01384e+07	8.13124e+07	1.88564e+08	4.5751e+07	3.18086e+07	8.87574e+07	4.34245e+07	3.42471e+08	4.12788e+07	7.46021e+07	Heart			Expressed in all	chr18	Nuclear-encoded genes
ENSG00000141391	PRELID3A	0	0	297013	0	0	0	0	0	0	0	0	0	0	0	0	0	0	0	0	0	0	0	0	0	0	0	0	0	0	Brain			Tissue enriched	chr18	Nuclear-encoded genes
ENSG00000141447	OSBPL1A	1.97539e+07	1.24025e+07	6.97901e+07	1.62404e+07	5.47229e+06	2.45503e+07	6.16274e+06	1.56667e+07	6.13266e+06	4.85304e+06	1.65934e+07	6.78641e+06	1.46863e+06	8.53743e+06	1.61016e+06	3.58237e+06	2.54729e+06	921205	1.71786e+07	8.07223e+06	1.2498e+07	1.10566e+07	2.2225e+07	8.11389e+06	1.22744e+07	7.26868e+06	1.03717e+07	1.50441e+06	1.20073e+07	Brain			Expressed in all	chr18	Nuclear-encoded genes
ENSG00000141756	FKBP10	1.01155e+07	1.16025e+07	1.56173e+07	1.45767e+07	7.08355e+06	125770460	8.46798e+07	1.89729e+07	2.7278e+07	1.08048e+08	7.06593e+06	2.57881e+06	2.4629e+06	8.06359e+07	1.33404e+07	6.03276e+07	9.62855e+06	3.48702e+07	8.73078e+06	1.28187e+07	2.36434e+06	4.80811e+06	4.59371e+07	7.17623e+06	1.39316e+07	1.92137e+07	1.34153e+07	5.07549e+06	4.91748e+07	Endometrium			Expressed in all	chr17	Nuclear-encoded genes
ENSG00000142082	SIRT3	1.33781e+07	767030	2.62515e+07	6.53479e+06	1.06248e+07	9.14814e+06	4.93245e+06	1.15868e+07	5.72604e+06	8.10969e+06	1.64222e+08	4.71337e+07	4.3373e+07	2.13037e+07	7.36876e+06	2.21451e+07	2.4794e+07	6.03744e+06	8.60609e+06	1.61337e+07	1.1694e+07	7.05629e+06	9.39487e+06	4.32325e+06	6.41049e+06	7.60423e+06	3.72446e+07	1.35094e+07	3.93714e+06	Heart			Expressed in all	chr11	Nuclear-encoded genes
ENSG00000142168	SOD1	3935868909	1255726838	2032235547	4.5444e+08	5.05134e+08	5.30846e+08	1020616589	5.06452e+08	2837917322	1152480391	9.0248e+08	2687543375	2300280009	3.53399e+08	2157331392	8.00108e+08	3.411e+08	1619733113	1796352820	9.94838e+08	1665213037	8.28274e+08	1667485504	1574209640	1097647801	6.99201e+08	6.76211e+08	3.37395e+08	616427985	Adrenal gland			Expressed in all	chr21	Nuclear-encoded genes
ENSG00000142444	C19orf52	3.76013e+07	6.15322e+06	3.80985e+07	2.35221e+07	1.6787e+07	2.25026e+06	9.94819e+06	1.59735e+07	1.93678e+07	3.02187e+07	7.0312e+07	2.19139e+07	9.28983e+06	1.79391e+07	9.0721e+06	4.13004e+06	4.29145e+06	1.02224e+07	7.01256e+06	1.40095e+07	6.51884e+07	1.15221e+07	1.02726e+07	7.63017e+06	4.06056e+06	3.66282e+07	8.33533e+07	2.14202e+07	1.54866e+07	Thyroid			Expressed in all	chr19	Nuclear-encoded genes
ENSG00000143149	ALDH9A1	1054857080	2.62741e+08	1597462507	3.33961e+08	4.60076e+08	3.26197e+08	3.67129e+08	5.58247e+08	6.72311e+08	2.55291e+08	6.01186e+08	1988376596	1838194980	3.10621e+08	4.65295e+08	2.62335e+08	8.83999e+08	2.42259e+08	5.96659e+08	2.82557e+08	1582666217	6.10729e+08	4.38431e+08	4.0957e+08	5.2891e+08	1071538649	2592885791	6.20878e+08	2.45482e+08	Thyroid			Expressed in all	chr1	Nuclear-encoded genes
ENSG00000143158	MPC2	3.48591e+08	1.04478e+07	1.37828e+08	7.21865e+07	231087852	2.22909e+07	1.02269e+08	4.84383e+07	1.12656e+08	9.58987e+07	2502291888	1077768043	7.41484e+08	5.84491e+07	1.71621e+07	1.37938e+06	1.23167e+08	2.76623e+07	7.82126e+07	7.62533e+07	6.40012e+08	1.01465e+08	3.4463e+07	3.01054e+07	6.56345e+07	9.54834e+07	5.09272e+08	3.03481e+07	4.60617e+07	Heart	Duodenum;Adrenal gland;Thyroid;Salivary gland;Liver;Kidney;Heart		Group enriched	chr1	Nuclear-encoded genes
ENSG00000143198	MGST3	6.98348e+08	3.71474e+07	9.1563e+08	3.08886e+07	5.77215e+08	1.96647e+08	1.09355e+08	2.18857e+08	478926493	8.52882e+07	6632118436	1367727254	1109522434	1.07185e+08	1.81095e+08	4.87474e+07	3.32566e+08	1018374327	6.83265e+08	2.51048e+08	1396211305	4.88066e+08	2.46272e+08	7.45777e+07	401735387	1.38942e+08	1362389124	8.98782e+07	1.01374e+08	Heart			Expressed in all	chr1	Nuclear-encoded genes
ENSG00000143224	PPOX	5.82392e+07	1.79245e+07	4.15148e+07	1.72082e+07	2.429e+07	2.85857e+07	3.23368e+07	2.05145e+08	2.17542e+07	2.1371e+07	6.97941e+07	8.03396e+07	4.27199e+07	3.21775e+07	1.56658e+07	1.14415e+08	2.76812e+06	5.65512e+07	4.4924e+07	2.93132e+07	6.98589e+07	2.20732e+07	3.97386e+07	2.88715e+07	2.59894e+07	2.49952e+07	7.51625e+07	2.2128e+07	1.71415e+07	Fallopian tube			Expressed in all	chr1	Nuclear-encoded genes
ENSG00000143252	SDHC	6.98549e+06	1.53445e+07	0	0	8.04336e+06	1.04849e+06	0	2.57194e+06	3.10913e+07	7.22061e+06	1.18141e+07	7.51017e+06	3.17558e+07	1.0403e+06	4.74416e+06	5.99943e+06	2.98895e+07	5.17956e+06	9.24593e+06	1.39167e+07	1.19677e+07	0	0	522408	2.29356e+06	0	1.64791e+06	1.14303e+07	229615	Liver			Mixed	chr1	Nuclear-encoded genes
ENSG00000143314	MRPL24	6.3408e+07	1.95653e+07	1.75451e+07	5.63904e+07	8.59233e+07	2.24443e+07	2.69064e+07	5.50182e+07	2.32935e+07	5.07334e+07	5.35651e+07	6.72034e+07	2.47556e+07	7.93359e+07	4.41625e+07	2.56391e+07	3.39719e+07	6.31799e+06	5.5975e+07	8.45319e+07	4.11693e+07	1.01744e+08	4.78973e+06	1.91762e+07	1.90475e+07	4.95445e+07	1.16809e+07	3.16573e+07	2.15714e+07	Small intestine			Expressed in all	chr1	Nuclear-encoded genes
ENSG00000143353	LYPLAL1	2.03244e+08	5.05823e+06	2.01741e+08	2.44844e+07	8.11053e+07	7.66711e+07	9.9864e+07	4.9868e+07	7.60687e+07	4.7097e+07	2.68898e+08	5.67611e+08	200984772	7.79556e+07	3.21358e+07	6.08863e+06	1.81499e+07	7.11079e+07	1.13222e+08	2.18883e+07	1.28007e+08	5.33027e+07	5.12728e+07	6.12768e+07	3.03763e+07	1.08913e+08	5.22836e+08	8.03511e+07	6.52041e+07	Kidney			Expressed in all	chr1	Nuclear-encoded genes
ENSG00000143374	TARS2	7.84099e+06	1.98666e+06	1.38825e+07	1.42245e+07	9.578e+06	5.92652e+06	2.60425e+06	1.2237e+07	3.62306e+06	8.17732e+06	1.97763e+07	2.13482e+07	2.01651e+07	1.85989e+07	8.55036e+06	1.48496e+07	8.96885e+06	3.20715e+06	9.37382e+06	1.07064e+07	9.54001e+06	6.25065e+06	3.82825e+06	4.69042e+06	9.18001e+06	9.28858e+06	2.88577e+07	1.52156e+07	4.38417e+06	Thyroid			Expressed in all	chr1	Nuclear-encoded genes
ENSG00000143436	MRPL9	5.68134e+06	544101	8.60465e+06	1.53142e+07	1.44042e+07	5.09687e+06	5.40963e+06	2.05552e+06	2.01126e+06	382428	2.37111e+07	1.09042e+07	4.1481e+06	1.28428e+07	5.9708e+06	2.64248e+06	1.10274e+07	1.0558e+06	2.12379e+06	1.24376e+07	2.10779e+07	9.60554e+06	4.31723e+06	1.37099e+06	7.23836e+06	2.07634e+06	208667	2.60744e+07	4.0297e+06	Tonsil			Expressed in all	chr1	Nuclear-encoded genes
ENSG00000143627	PKLR	7.39716e+07	9.23832e+06	4.84574e+06	9.47693e+06	8.02224e+07	3.68801e+06	9.60819e+06	6.44563e+06	9.1111e+06	1.84045e+07	8.05176e+06	4.56945e+08	1333350054	3.00269e+06	3.58995e+06	1.08495e+07	8.68105e+06	4.55293e+07	1.76803e+07	1.34344e+07	3.2842e+07	7.92862e+07	1.76792e+06	3.58012e+07	5.11129e+06	1.48817e+06	2.51632e+06	161923	2.46834e+07	Liver	Kidney;Liver;		Group enriched	chr1	Nuclear-encoded genes
ENSG00000143653	SCCPDH	3.43567e+08	8.79198e+06	2.2556e+08	4.4855e+07	5.4335e+07	7.54961e+07	2.70458e+07	9.05256e+07	7.13752e+07	1.71555e+07	3.77297e+08	229947611	4.43557e+08	3.02042e+07	1.90528e+07	1.92867e+07	2.54043e+07	8.27954e+07	6.63564e+07	8.25216e+07	2.66307e+07	8.98216e+07	4.35639e+07	3.91542e+07	1.24544e+08	1.9692e+08	1.98101e+08	2.52977e+07	8.18578e+07	Liver			Expressed in all	chr1	Nuclear-encoded genes
ENSG00000143774	GUK1	1.67027e+08	4.95198e+07	5.16563e+08	110089650	1.47886e+08	2.30155e+08	2.96304e+08	1.36293e+08	8.90722e+07	2.58447e+08	1.77157e+08	1.96152e+08	7.08231e+07	1.4728e+08	1.47466e+08	298953860	4.84082e+07	1.24673e+08	1.1273e+08	1.60318e+08	2.3916e+08	1.18025e+08	3.30321e+08	1.55778e+08	1.45592e+08	2.89322e+08	2.41366e+08	6.31372e+07	8.14061e+07	Brain			Expressed in all	chr1	Nuclear-encoded genes
ENSG00000143811	PYCR2	9.7825e+06	5.65545e+06	3.27298e+07	2.0291e+07	1.99771e+07	1.74895e+07	1.78254e+07	1.53439e+07	3.36935e+06	1.05798e+07	1.20572e+07	7.89539e+06	5.02695e+06	5.0461e+07	3.00117e+07	1.03176e+07	3.59595e+07	9.60902e+06	4.75282e+07	2.29611e+07	9.51371e+07	1.84037e+07	5.82837e+06	5.45371e+06	5.22495e+07	8.8169e+06	1.57871e+08	2.92179e+07	4.55462e+06	Thyroid			Expressed in all	chr1	Nuclear-encoded genes
ENSG00000144029	MRPS5	2.26014e+07	1.1211e+07	8.97847e+06	3.80286e+07	3.67184e+07	1.18139e+07	6.3222e+06	2.45251e+07	5.59024e+06	8.49948e+06	6.07974e+07	3.62691e+07	1.13366e+07	2.39699e+07	7.65598e+06	1.3999e+07	1.84631e+07	5.11544e+06	2.86135e+07	1.76296e+07	3.14429e+07	3.13357e+07	6.04203e+06	7.18747e+06	1.8571e+07	1.41945e+07	3.78654e+06	8.72717e+06	9.15441e+06	Heart			Expressed in all	chr2	Nuclear-encoded genes
ENSG00000144040	SFXN5	5.83658e+07	1.03658e+06	4.65904e+08	3.53038e+06	2.22663e+06	0	386470	344490	1.56236e+06	0	66985.3	4.73829e+07	1.0017e+08	3.23997e+06	0	150020	2.56304e+06	4.54509e+06	1.34369e+06	2.33527e+06	1.30594e+06	1.70281e+06	0	6.22211e+06	3.26198e+06	4.71206e+06	6.82756e+07	1.35993e+06	1.05077e+07	Brain	Kidney;Adrenal gland;Thyroid;Liver;Brain		Group enriched	chr2	Nuclear-encoded genes
ENSG00000144120	TMEM177	0	0	240107	192675	4.16783e+06	0	0	0	0	1.06653e+06	0	9.4926e+06	3.21904e+06	724065	0	0	0	0	1.02684e+06	1.20948e+06	0	1.9221e+06	0	0	671531	1.73321e+06	390719	2.34897e+06	0	Kidney		Kidney;	Tissue enhanced	chr2	Nuclear-encoded genes
ENSG00000144182	LIPT1	1.34776e+06	637979	261624	1.41384e+06	1.48639e+06	1.69433e+06	0	2.22457e+06	543081	981226	2.2559e+06	829521	838418	21088.4	972833	0	0	0	0	0	1.12313e+06	246596	0	650296	405128	233491	103032	560945	0	Heart			Mixed	chr2	Nuclear-encoded genes
ENSG00000144381	HSPD1	9221307779	1198672603	3620025168	3334557195	3378912539	1191972017	1465394579	2412946539	1603362607	1697743436	5035048262	7457606785	6809089489	2338390875	1752325888	1831526211	1283369298	1046088284	1412450672	2467411275	2622069159	3242922241	1022295569	1310972406	1779821077	2635358137	9203870272	1782957834	1166950667	Adrenal gland			Expressed in all	chr2	Nuclear-encoded genes
ENSG00000144559	TAMM41	2.14408e+07	1.27203e+06	1.80241e+07	6.25161e+06	6.71715e+06	8.34698e+06	3.23981e+06	5.30899e+06	3.63059e+06	8.07558e+06	7.24567e+07	1.76341e+07	9.56753e+06	3.62937e+06	7.89901e+06	7.3154e+06	757314	5.41314e+06	2.12493e+07	6.81435e+06	6.10793e+06	8.53639e+06	6.6803e+06	7.26938e+06	3.79671e+06	2.07538e+07	1.59807e+07	5.68539e+06	1.41555e+06	Heart			Expressed in all	chr3	Nuclear-encoded genes
ENSG00000144659	SLC25A38	0	217087	0	0	0	0	0	0	0	0	0	0	1.36826e+06	0	0	0	0	0	0	0	0	0	349128	0	0	0	2.55329e+06	132638	0	Thyroid	Liver;Thyroid;		Group enriched	chr3	Nuclear-encoded genes
ENSG00000144741	SLC25A26	3.58006e+06	0	5.02948e+06	0	2.25816e+06	1.68745e+06	1.98645e+06	1.10941e+06	287892	1.25767e+06	1.73526e+07	1.10171e+06	1.34782e+06	3.1156e+06	1.8314e+06	0	312243	148650	4.18637e+06	1.38001e+06	2.05787e+06	2.60445e+06	786668	752914	1.67827e+06	2.14094e+06	1.87535e+07	273881	1.46009e+06	Thyroid		Heart;Thyroid	Tissue enhanced	chr3	Nuclear-encoded genes
ENSG00000144827	ABHD10	4.77891e+08	5.71707e+07	5.31967e+08	1.69925e+08	2.37735e+08	107035086	1.2657e+08	3.26873e+08	9.33402e+07	1.31558e+08	6.17759e+08	1159759359	5.33582e+08	1.91987e+08	2.69838e+08	7.35554e+07	4.73951e+08	7.77808e+07	3.81444e+08	1.29423e+08	8.62888e+08	1.40464e+08	1.40458e+08	1.38953e+08	2.12688e+08	518631476	2210322729	4.10271e+08	8.44658e+07	Thyroid			Expressed in all	chr3	Nuclear-encoded genes
ENSG00000144908	ALDH1L1	117181780	1.68718e+07	2.49915e+08	9.21149e+06	3.38774e+06	6.26492e+06	1.65689e+07	2.61277e+07	5.43043e+08	1.34258e+07	6.63334e+07	8.70472e+08	1910321713	7.15369e+06	4.07724e+06	1.63286e+07	4.09208e+08	6.47587e+06	8.59719e+06	1.96183e+07	7.94145e+08	3.15986e+06	1.51905e+07	1.3068e+06	5.75727e+06	1.54756e+08	1.83725e+07	1.41895e+07	1.26783e+08	Liver	Brain;Pancreas;Fat;Salivary gland;Kidney;Liver;		Group enriched	chr3	Nuclear-encoded genes
ENSG00000144959	NCEH1	1.76948e+08	1.53838e+07	71042920	2.04573e+07	3.24959e+07	1.08549e+07	1.75284e+07	1.80316e+07	5.70023e+07	4.29311e+07	3.39584e+08	5.55872e+07	7.34019e+06	1.92353e+08	1.64405e+08	2.34611e+07	4.48165e+07	2.3596e+08	2.85522e+07	3.55369e+07	1.47801e+08	1.60959e+07	8.02702e+06	2.0462e+08	5.08992e+07	2.61049e+07	3.05751e+07	9.40125e+07	5.6438e+07	Heart			Expressed in all	chr3	Nuclear-encoded genes
ENSG00000145020	AMT	3.88292e+07	2.59995e+06	1.09599e+07	6.55774e+06	7.46791e+06	551519	1.40233e+06	7.35472e+06	3.61501e+06	652607	7.00196e+07	1.12135e+08	1.68157e+08	153689	3.46781e+06	0	2.01845e+07	610786	4.36058e+06	7.11436e+06	3.7628e+07	1.83445e+07	1.57634e+06	0	1.36112e+07	745044	1.71298e+06	104371	557146	Liver		Kidney;Liver	Tissue enhanced	chr3	Nuclear-encoded genes
ENSG00000145246	ATP10D	83640	1.11188e+06	0	73112.1	307473	169359	4.19163e+06	0	0	477557	0	39102.5	43932.1	51741.9	0	0	61080.6	804613	1.96169e+07	169036	0	1.28577e+07	258681	673062	0	0	0	59666.4	69183.9	Prostate	Esophagus;Small intestine;Prostate		Group enriched	chr4	Nuclear-encoded genes
ENSG00000145247	OCIAD2	2.88151e+07	9.90687e+06	3.74294e+06	1.15498e+08	2.30517e+08	4.95482e+07	1.98653e+07	2.10068e+07	3.4856e+06	8.54643e+07	7.28589e+06	6.93046e+08	1.0779e+08	7.8839e+07	2.69485e+07	1.82155e+07	4.17826e+07	1.0403e+07	4.58752e+07	2.40605e+07	8.74846e+07	3.19202e+08	1.95494e+07	1.23462e+07	3.01093e+08	2.25757e+07	8.78871e+07	5.17728e+07	1.84563e+08	Kidney			Expressed in all	chr4	Nuclear-encoded genes
ENSG00000145337	PYURF	7.69057e+06	3.85102e+06	3.6833e+07	2.12456e+07	8.18273e+07	1.13375e+07	2.51818e+07	8.77717e+06	3.99314e+07	1.33828e+07	2.93958e+08	3.38529e+07	9.98222e+07	8.23934e+06	2.26618e+07	7.55453e+06	0	1.9531e+07	1.44576e+07	6.62721e+07	7.11813e+06	122708774	3.7602e+06	1.75287e+07	3.12718e+07	1.29354e+07	1.72959e+07	3.62381e+07	9.13695e+06	Heart		Heart;	Tissue enhanced	chr4	Nuclear-encoded genes
ENSG00000145354	CISD2	2.57384e+08	5.32409e+07	46522785	6.88774e+07	2.66245e+08	6.72674e+07	127111275	6.163e+07	1.43997e+08	6.70019e+07	2.45532e+08	1.04955e+08	2.77873e+08	1.46973e+08	6.26591e+07	2.90302e+07	4.56475e+07	9.5704e+07	1.27711e+08	5.85734e+07	1.47167e+08	1.21763e+08	4.26139e+07	1.10543e+08	9.16703e+07	5.67536e+08	2.99518e+08	8.73691e+07	1.76093e+08	Testis			Expressed in all	chr4	Nuclear-encoded genes
ENSG00000145439	CBR4	2.07103e+08	1.62532e+07	1.74243e+08	8.68123e+07	2.31309e+08	2.93161e+07	6.41504e+07	1.4236e+08	4.81213e+07	1.8465e+07	4.2105e+08	7.29192e+08	5.47482e+08	1.00725e+08	5.32484e+07	1.25118e+08	1.74801e+08	4.45184e+07	9.65919e+07	6.9564e+07	2.22447e+08	1.20933e+08	2.13971e+07	6.66227e+07	6.07377e+07	7.9361e+07	9.85534e+08	1.38704e+07	2.6039e+07	Thyroid			Expressed in all	chr4	Nuclear-encoded genes
ENSG00000145494	NDUFS6	5.33246e+08	2.60092e+08	1120534266	3.85151e+08	3.71472e+08	231080198	556689100	1047361260	310657094	1.70694e+08	4767874726	2841478875	4.16802e+08	6.55344e+08	1.96007e+08	5.66308e+07	7.58193e+08	116892699	9.83625e+07	3.5916e+08	8.82424e+08	1333596703	4.77829e+08	2.65937e+08	613792784	2.55434e+07	8.93971e+07	2.56055e+08	4.22038e+08	Heart			Expressed in all	chr5	Nuclear-encoded genes
ENSG00000145832	SLC25A48	0	0	1.59358e+06	781149	1.54725e+06	0	0	1.19991e+06	475362	0	0	2.51346e+06	1.36063e+07	1.51066e+06	0	0	7.34336e+06	7.56114e+06	0	0	1.25087e+06	1.01778e+06	0	0	233677	2.6645e+06	0	0	0	Liver		Placenta;Liver	Tissue enhanced	chr5	Nuclear-encoded genes
ENSG00000145982	FARS2	1.99808e+07	8.24473e+06	1.79814e+07	9.12306e+06	1.49068e+07	7.35189e+06	4.97266e+06	1.85874e+07	6.01475e+06	2.38185e+06	2.36404e+07	2.25156e+07	3.06154e+07	1.25005e+07	9.73248e+06	5.02289e+06	7.71889e+06	2.669e+06	2.57363e+06	5.57331e+06	1.3624e+07	7.1155e+06	7.9516e+06	2.86259e+06	6.44812e+06	1.74491e+07	2.23518e+07	2.96493e+06	2.73504e+07	Liver			Expressed in all	chr6	Nuclear-encoded genes
ENSG00000146066	HIGD2A	4.25158e+07	953087	2.48749e+07	7.79665e+06	1.59108e+07	3.62312e+06	1.73842e+06	7.18147e+06	3.7973e+06	1.33345e+06	1.85681e+08	8.67618e+07	4.68231e+07	1.49389e+07	2.57614e+06	642571	2.21011e+06	1.47304e+07	6.08379e+06	9.27618e+06	3.71289e+07	4.20313e+07	3.00269e+06	5.45789e+06	1.00976e+07	8.59762e+06	4.13962e+07	0	1.4773e+06	Heart		Heart;	Tissue enhanced	chr5	Nuclear-encoded genes
ENSG00000146085	MUT	2.26436e+08	2.6882e+07	1.21059e+08	6.41332e+07	1.68974e+08	3.69785e+07	5.68545e+07	5.19973e+07	5.82121e+07	4.75137e+07	3.55551e+08	4.45109e+08	1236151504	3.69984e+07	1.53255e+07	3.30473e+07	1.88512e+08	2.52958e+07	6.01504e+07	6.61108e+07	1.93872e+08	8.4383e+07	5.53444e+07	3.21052e+07	3.7244e+07	6.53512e+07	1.42734e+08	2.47038e+07	3.3324e+07	Liver			Expressed in all	chr6	Nuclear-encoded genes
ENSG00000146282	RARS2	1.92332e+07	1.52101e+07	1.16497e+06	5.4787e+06	2.77751e+07	5.45623e+07	4.27516e+07	9.31039e+06	1.29536e+07	2.53537e+07	1.34891e+07	2.38187e+06	1.02177e+07	1.13631e+07	3.75826e+06	2.05241e+06	1.44571e+07	9.06156e+06	3.59748e+07	6.04533e+06	2.20633e+07	1.60907e+07	1.44867e+06	4.41154e+06	1.15607e+07	1.35212e+07	6.64308e+06	9.71733e+06	1.47112e+07	Endometrium			Expressed in all	chr6	Nuclear-encoded genes
ENSG00000146701	MDH2	3816094701	1152922481	4803074162	2214215741	2005559276	1460088980	2464751640	1916874240	1565549259	1356016566	12165078244	5841929731	3613149476	1626127547	2363829202	1586317230	3008622560	2435534318	2439217914	2291227444	5511959276	2155427994	1452583763	1873595650	2179535457	1849327657	7405336775	1743785939	1506260433	Heart			Expressed in all	chr7	Nuclear-encoded genes
ENSG00000146729	GBAS	4.01254e+08	1.2959e+08	7.51866e+08	1.9601e+08	1.31414e+08	8.02805e+07	2.33162e+08	2.02487e+08	2.15281e+08	3.18171e+07	2201972993	5.22012e+08	2.2868e+07	1.33115e+08	8.25929e+07	4.07919e+07	165141304	1.30625e+08	2.8777e+08	2.88819e+08	8.49921e+08	1.26725e+08	2.21436e+08	9.51037e+07	2.03343e+08	1.19501e+08	1646907131	8.75488e+07	1.07668e+08	Heart			Expressed in all	chr7	Nuclear-encoded genes
ENSG00000147123	NDUFB11	2.22004e+07	8.30585e+06	3.57774e+07	3.15388e+07	4.32549e+07	6.33944e+06	5.42206e+06	1.70636e+07	4.34253e+07	3.66372e+07	5.14125e+08	7.4815e+07	3.64892e+07	1.90241e+07	4.99538e+07	3.00162e+07	1.46276e+08	1.37332e+07	2.19889e+07	6.49793e+07	7.8909e+07	5.78561e+07	1.525e+07	3.37435e+07	2.54869e+07	2.07428e+07	7.44281e+06	1.02289e+07	1.108e+07	Heart			Expressed in all	chrX	Nuclear-encoded genes
ENSG00000147454	SLC25A37	1.53154e+07	1.93048e+06	8.07538e+07	5.90141e+06	3.16198e+07	5.8014e+06	1.86948e+07	3.26428e+06	1.59723e+06	1.19735e+07	5.69113e+07	9.54413e+06	1.50881e+08	5.89115e+06	0	322372	1.85372e+07	8.85711e+07	7.14865e+07	2.91897e+07	360222	7.95654e+07	9.4226e+06	2.00197e+06	5.27779e+07	1.81754e+07	5.75031e+06	2.72166e+07	125328	Liver		Liver;	Tissue enhanced	chr8	Nuclear-encoded genes
ENSG00000147465	STAR	3.36835e+08	602174	133490	0	0	1.28089e+06	0	219455	566319	0	4.76093e+06	708258	31728.4	200483	3.41168e+06	0	0	402176	205963	0	9.4375e+06	601326	0	0	1.07054e+06	5.44158e+07	0	4.30456e+06	0	Adrenal gland			Tissue enriched	chr8	Nuclear-encoded genes
ENSG00000147471	PROSC	2.32314e+08	1.45134e+08	339311360	1.57181e+08	1.99755e+08	1.71667e+08	1.77569e+08	1.50043e+08	207820117	1.81702e+08	3.24502e+08	4.02466e+08	4.47052e+08	1.81054e+08	1.37119e+08	6.18066e+07	5.5722e+08	1.24417e+08	2.50737e+08	1.69343e+08	2.28147e+08	1.38578e+08	2.54609e+08	2.18017e+08	1.08094e+08	169818493	2.95159e+08	2.11858e+08	1.31567e+08	Pancreas			Expressed in all	chr8	Nuclear-encoded genes
ENSG00000147576	ADHFE1	5.47887e+06	4.67471e+06	3.31383e+07	1.22955e+07	1.09234e+06	1.51365e+06	1.75156e+06	700289	4.19588e+07	1.28552e+06	1.21163e+08	4.85891e+07	4.75192e+08	4.51045e+06	2.53837e+06	4.67657e+06	1.0029e+07	1.34538e+06	1.20262e+07	2.70802e+06	2.01741e+07	2.31998e+06	378986	0	8.59429e+06	3.26142e+06	4.77361e+07	107022	959950	Liver	Heart;Liver;		Group enriched	chr8	Nuclear-encoded genes
ENSG00000147586	MRPS28	1.17001e+07	6.35262e+06	1.22605e+07	4.80494e+06	4.71837e+07	1.18679e+07	2.20597e+07	688650	2.6316e+06	1.34513e+07	5.67401e+06	5.55601e+07	3.82775e+06	2.4591e+07	7.79016e+06	1.23099e+07	4.63573e+07	4.5264e+06	1.34273e+07	6.86377e+06	5.44433e+07	1.56647e+07	7.62878e+06	4.51721e+06	1.7063e+07	2.06405e+07	1.53812e+07	1.1828e+07	1.96388e+07	Kidney			Expressed in all	chr8	Nuclear-encoded genes
ENSG00000147592	LACTB2	2.17603e+08	5.27655e+06	3.73551e+07	5.92176e+07	2.50309e+08	2.87466e+07	5.43559e+07	3.06802e+07	3.71222e+07	1.12535e+08	132209773	8.84367e+08	5.14166e+08	7.34004e+07	4.42995e+07	3.85555e+07	5.45322e+06	2.41265e+07	6.21668e+07	4.6413e+07	6.33689e+07	1.99413e+08	4.78352e+07	5.71637e+07	8.40757e+07	162717581	8.74824e+07	2.16382e+07	2.32683e+07	Kidney			Expressed in all	chr8	Nuclear-encoded genes
ENSG00000147684	NDUFB9	2.55666e+08	1.56264e+08	5.37078e+08	1.86571e+08	3.93103e+08	1.81892e+08	1.07261e+08	1.34397e+08	1.38134e+08	1.86143e+08	3505792032	9.8418e+08	2.05235e+08	1.54186e+08	1.03768e+08	8.54745e+07	3.60575e+08	1.40427e+08	2.66501e+08	2.45387e+08	3.18508e+08	6.29012e+08	1.11009e+08	1.09619e+08	1.88584e+08	1.63041e+08	3.89932e+07	1.81179e+08	2.77423e+08	Heart			Expressed in all	chr8	Nuclear-encoded genes
ENSG00000147853	AK3	8.60616e+08	1.54211e+08	529770083	3.46475e+08	4.31035e+08	1.40992e+08	1.88055e+08	2.64101e+08	2.57463e+08	1.77731e+08	2045202752	1025750241	1878331211	2.19863e+08	2.6384e+08	1.43655e+08	2.04176e+08	3.60446e+08	7.30682e+08	2.86655e+08	6.70239e+08	6.28142e+08	2.8598e+08	1.88344e+08	4.73694e+08	9.88682e+07	1399858572	1.65024e+08	1.69622e+08	Heart			Expressed in all	chr9	Nuclear-encoded genes
ENSG00000148090	AUH	1.11143e+08	9.51535e+06	7.4722e+07	3.17897e+07	7.07188e+07	2.30858e+07	1.72744e+07	4.6641e+07	4.80817e+07	3.12863e+07	5.58664e+08	4.08665e+08	5.7089e+07	1.56857e+07	5.19482e+07	1.67397e+07	1.32311e+08	2.53799e+07	9.3895e+07	6.1628e+07	2.49347e+08	7.12826e+07	9.35668e+06	1.27343e+07	9.29608e+07	3.95157e+07	247897867	6.46037e+06	1.26246e+07	Heart			Expressed in all	chr9	Nuclear-encoded genes
ENSG00000148175	STOM	6.31598e+08	3.25714e+08	165414816	4.00526e+08	3.27896e+08	3.22227e+08	7.1979e+08	2.0138e+08	7.22848e+08	6.54694e+08	2.77014e+08	1.84606e+08	3.60108e+08	323969386	4.32255e+08	404675907	9.22115e+07	9.15072e+08	4.25157e+08	7.48502e+08	453535203	1.88239e+08	3.53762e+08	9.55046e+08	2.75969e+08	2.97024e+08	1.11669e+08	1.49175e+08	2.95022e+08	Spleen			Expressed in all	chr9	Nuclear-encoded genes
ENSG00000148187	MRRF	3.93878e+07	5.76849e+06	1.71789e+07	2.84071e+08	3.85315e+07	7.0409e+06	8.96483e+06	5.4152e+07	1.11262e+06	4.80504e+06	3.69321e+07	3.59295e+07	1.40973e+07	5.06342e+07	8.94104e+06	1.47782e+07	1.69786e+07	1.18409e+07	4.89105e+06	2.11581e+07	1.22296e+07	8.48009e+07	1.8035e+06	518318	2.18788e+07	8.93243e+06	5.90081e+07	3.30415e+07	2.27645e+06	Colon			Expressed in all	chr9	Nuclear-encoded genes
ENSG00000148290	SURF1	2.36755e+07	5.29644e+06	7.08613e+06	8.1294e+06	1.93105e+07	5.39685e+06	9.11054e+06	6.93649e+06	5.75759e+06	8.461e+06	2.59204e+07	1.99458e+07	1.98067e+07	1.09317e+07	9.29655e+06	7.44028e+06	3.32466e+07	7.19313e+06	2.81696e+06	2.08517e+07	1.23133e+07	7.69883e+06	7.64933e+06	7.45823e+06	1.07835e+07	2.42704e+07	1.1656e+08	1.32668e+07	7.57883e+06	Thyroid			Expressed in all	chr9	Nuclear-encoded genes
ENSG00000148334	PTGES2	1.82857e+08	5.51379e+06	9.3789e+07	2.75901e+07	1.26514e+08	4.49776e+07	6.44546e+07	6.22825e+07	2.73035e+07	2.62015e+07	9.04369e+08	1.90908e+08	6.04206e+07	5.55897e+07	4.62337e+07	1.46282e+07	2.22277e+07	7.18462e+07	6.58861e+07	6.76179e+07	9.24868e+07	1.14368e+08	4.91071e+07	2.74163e+07	5.41426e+07	1.14858e+08	1.25423e+08	3.81143e+07	2.85821e+07	Heart			Expressed in all	chr9	Nuclear-encoded genes
ENSG00000148339	SLC25A25	4.15592e+06	3.20649e+06	2.86018e+07	783177	913344	5.25757e+06	467104	1.32337e+06	2.46502e+06	1.20031e+06	150836	1.24685e+07	3.69535e+06	705983	3.86232e+06	1.27843e+06	1.52403e+06	542557	3.75423e+06	3.32648e+06	928110	647470	2.21281e+06	700058	571778	3.44531e+06	1.81065e+07	2.61605e+06	1.29508e+06	Brain			Expressed in all	chr9	Nuclear-encoded genes
ENSG00000148450	MSRB2	2.24114e+07	1.20561e+07	1.04716e+08	2.96738e+07	3.3663e+07	6.60237e+07	3.44755e+07	2.88396e+07	4.97424e+07	1.15457e+07	3.84151e+08	1.62678e+08	1.39973e+08	1.01429e+07	1.80691e+07	1.16677e+07	3.23308e+06	1.36735e+07	3.57076e+07	3.43831e+07	40146308	6.30696e+07	2.87473e+07	1.67582e+07	1.69538e+07	9.42839e+06	343719735	5.72007e+06	8.75421e+06	Heart			Expressed in all	chr10	Nuclear-encoded genes
ENSG00000148459	PDSS1	0	0	0	0	641634	0	0	0	0	0	0	2.26809e+06	120009	0	0	106468	0	634468	548315	0	81592.5	1.85244e+06	0	0	59438	0	400998	0	0	Kidney	Thyroid;Prostate;Placenta;Duodenum;Small intestine;Kidney;		Group enriched	chr10	Nuclear-encoded genes
ENSG00000148672	GLUD1	1196536303	4.42985e+08	9419026535	7.29423e+08	1169943737	5.98982e+08	7.19408e+08	8.55547e+08	7.81331e+08	5.56552e+08	2654248741	5502548443	7965042582	7.24341e+08	8.56945e+08	9.11344e+08	1503423963	8.65493e+08	1323457766	8.6298e+08	1074933498	9.25148e+08	6.95309e+08	9.89978e+08	7.09151e+08	972861728	1955780280	7.48528e+08	9.4188e+08	Brain			Expressed in all	chr10	Nuclear-encoded genes
ENSG00000148824	MTG1	2.03275e+07	759607	4.466e+06	1.46028e+07	2.05137e+07	1.21145e+07	7.40461e+06	1.88991e+07	1.58676e+06	1.81363e+06	1.71478e+07	2.91716e+07	6.96415e+06	1.48064e+07	4.27648e+06	4.62621e+06	0	2.05083e+06	1.56692e+07	6.57367e+06	7.47934e+06	1.85064e+07	6.86681e+06	2.01124e+06	1.19323e+07	6.64829e+06	2.6963e+07	4.64715e+06	3.74286e+06	Kidney			Mixed	chr10	Nuclear-encoded genes
ENSG00000148834	GSTO1	1798803626	7.10699e+08	1204608127	7.12105e+08	1403796899	9.22415e+08	8.98649e+08	7.84557e+08	6.93453e+08	8.31453e+08	3046448524	2414566142	5372093911	1655515311	8.79598e+08	4.30864e+08	4.59723e+08	1804706737	1486093942	6.68801e+08	1627964992	1738696437	1452612846	1472552796	2052193479	2.92153e+08	2134359668	8.48742e+08	9.29739e+08	Liver			Expressed in all	chr10	Nuclear-encoded genes
ENSG00000148950	IMMP1L	772001	0	0	1.98932e+06	0	238955	534466	235685	0	0	0	0	1.57124e+07	0	0	682474	0	0	276516	443852	475004	1.28316e+06	0	1.89468e+06	965077	2.03483e+06	3.5606e+06	0	0	Liver	Stomach;Small intestine;Spleen;Colon;Testis;Thyroid;Liver		Group enriched	chr11	Nuclear-encoded genes
ENSG00000149124	GLYAT	4.18024e+06	1.63289e+07	2.81844e+06	1.43734e+06	5.88535e+07	3.33543e+07	1.79583e+07	158273	1.84315e+08	6.3464e+06	1.68932e+06	5032089526	2383810764	332942	1.04058e+07	3.33546e+06	1.17828e+07	1.35884e+06	8.48211e+06	7.91641e+06	1.88655e+06	543051	2.02726e+06	1.42116e+06	1.03413e+08	1.26904e+07	319340	472227	1.89238e+06	Kidney	Liver;Kidney;		Group enriched	chr11	Nuclear-encoded genes
ENSG00000149474	CSRP2BP	0	90350.4	381268	651261	181905	1.06855e+06	0	1.28432e+06	30736.1	0	0	8.00632e+06	0	194492	0	497473	21649	17771.6	137109	231629	36512.7	311273	428291	0	903427	500574	604570	781041	0	Kidney			Tissue enriched	chr20	Nuclear-encoded genes
ENSG00000149792	MRPL49	6.3417e+07	2.92971e+07	2.40538e+07	8.81341e+07	1.19457e+08	2.96993e+07	1.08599e+07	7.68403e+07	2.59315e+07	3.78952e+07	133574582	5.66604e+07	6.4095e+07	5.42604e+07	4.15351e+07	2.45793e+07	9.24199e+07	1.4083e+07	5.61817e+07	7.2079e+07	4.93982e+07	3.04952e+08	3.69893e+07	3.23427e+07	4.28175e+07	3.76098e+07	4.93248e+07	4.1329e+07	4.23008e+07	Small intestine			Expressed in all	chr11	Nuclear-encoded genes
ENSG00000150768	DLAT	146361671	7.27733e+07	3.34572e+08	2.14155e+08	2.11687e+08	9.12984e+07	1.67656e+08	2.08961e+08	1.72574e+08	8.23666e+07	2960355888	2.84703e+08	1.95364e+08	8.80874e+07	6.88987e+07	1.02438e+08	1.25667e+08	1.26377e+08	7.09058e+07	2.44626e+08	450143162	1.62474e+08	9.64848e+07	5.43031e+07	1.06164e+08	248163995	6.91074e+08	1.1649e+08	4.58095e+07	Heart			Expressed in all	chr11	Nuclear-encoded genes
ENSG00000150779	TIMM8B	2.87076e+07	11082397	2.30367e+07	3.57628e+07	2.38469e+07	1.69201e+07	9.00703e+06	2.42783e+07	0	1.07566e+06	1.04895e+08	4.24653e+07	9.29354e+07	2.67237e+07	1.1705e+07	1.93921e+07	3.284e+06	0	1.68014e+07	2.72219e+07	4.61618e+07	2.87737e+07	6.0048e+06	3.0862e+06	1.87768e+07	4.86512e+07	1.38762e+08	7.45704e+06	1.75295e+07	Thyroid			Mixed	chr11	Nuclear-encoded genes
ENSG00000150787	PTS	8.72412e+06	0	237750	3.30962e+06	2.30013e+06	1.41277e+06	0	2.04077e+06	0	1.08179e+07	0	7.18964e+06	5.25637e+06	8.28351e+06	0	4.25126e+06	0	2.02721e+07	3.40884e+06	819562	0	2.33165e+06	0	0	2.23627e+07	1.12069e+07	1.8756e+07	0	1.96225e+06	Stomach			Mixed	chr11	Nuclear-encoded genes
ENSG00000150967	ABCB9	0	0	851003	0	0	0	452422	60821	1.09885e+07	982204	0	35425.8	3.35648e+06	281151	0	1.29902e+06	0	0	0	0	2.22157e+06	18788.5	0	0	0	0	1.24641e+06	685493	0	Fat		Fat;	Tissue enhanced	chr12	Nuclear-encoded genes
ENSG00000151093	OXSM	3.37197e+07	6.19931e+06	2.23173e+07	1.30139e+07	17719426	9.68598e+06	7.00673e+06	8.86608e+06	1.61269e+07	1.28826e+07	7.04522e+07	5.89113e+07	100192475	9.93925e+06	1.19115e+07	8.49474e+06	293764	2.09422e+07	1.36628e+07	3.2402e+07	4.91052e+07	2.82345e+07	1.78864e+07	1.08873e+07	4.2812e+07	1.77309e+07	7.96163e+07	1.65293e+07	8.88502e+06	Liver			Expressed in all	chr3	Nuclear-encoded genes
ENSG00000151366	NDUFC2	4.68596e+08	2.91282e+08	4.30127e+08	3.77257e+08	764039098	2.39516e+08	200962257	2.88727e+08	4.04194e+08	9.30032e+07	3919012310	5.81533e+08	2.43009e+08	413623462	1.80037e+08	1.58907e+08	1492236050	1.07482e+08	107393562	2.96944e+08	7.31994e+08	5.75195e+08	2.03792e+08	1.55057e+08	2.99777e+08	1.97427e+07	5.49277e+07	1.69398e+08	3.91579e+08	Heart			Expressed in all	chr11	Nuclear-encoded genes
ENSG00000151376	ME3	1.54983e+07	257380	134668552	6.81247e+06	2.07483e+07	1.18943e+07	8.13515e+06	8.27563e+06	2.36717e+07	1.92502e+07	1.00837e+08	2.94118e+07	1.03843e+07	1.5088e+06	2.08283e+08	1.65386e+06	4.68503e+06	1.54687e+06	1.0377e+07	1.09536e+07	4.1296e+07	6.02661e+06	1.39531e+07	1.97683e+06	1.03222e+07	8.36215e+07	2.43277e+06	1.26953e+06	9.49973e+06	Lymph node			Expressed in all	chr11	Nuclear-encoded genes
ENSG00000151413	NUBPL	2.88925e+07	4.63672e+06	1.83155e+07	1.06995e+07	1.63138e+07	1.08993e+07	1.90388e+07	4.4326e+07	7.00428e+06	4.30432e+06	2.67923e+08	6.50197e+07	3.51933e+07	1.05715e+07	7.78383e+06	1.56499e+07	4.20017e+07	9.74021e+06	1.81684e+07	3.16593e+07	3.62208e+07	9.79941e+06	8.09333e+06	2.27668e+06	1.2457e+07	3.25008e+07	1.43708e+08	4.26674e+06	3.12316e+06	Heart			Expressed in all	chr14	Nuclear-encoded genes
ENSG00000151498	ACAD8	4.70898e+07	8.40919e+07	7.79026e+07	1.6786e+07	5.85193e+07	2.55817e+07	1.9011e+07	5.8955e+07	5.02726e+07	1.7582e+07	2.41851e+08	3.28533e+08	5.24341e+07	2.40548e+07	2.13824e+07	2.71376e+07	2.40787e+07	9.10017e+07	1.26564e+08	4.95897e+07	1.54993e+08	2.75884e+07	1.58636e+07	2.46808e+07	6.20709e+07	59916244	795401439	3.43095e+07	2.69838e+07	Thyroid			Expressed in all	chr11	Nuclear-encoded genes
ENSG00000151552	QDPR	5.54579e+08	1.64662e+08	2476259077	1.17724e+08	2.58218e+08	2.16663e+08	1.79456e+08	133850482	3.90998e+08	8.73099e+07	4.45403e+08	1144598262	1433130058	9.17246e+07	1.52051e+08	5.15588e+07	1.4758e+08	6.39636e+07	2.77634e+08	2.51341e+08	4.06455e+08	154487334	2.42918e+08	9.63353e+07	270184523	2.69894e+08	2.60712e+08	1.25837e+08	1.05094e+08	Brain			Expressed in all	chr4	Nuclear-encoded genes
ENSG00000151726	ACSL1	2.03074e+08	475713941	5.24061e+07	6.46702e+07	4.88706e+07	6.5251e+07	7.72469e+07	1.77772e+07	3232929864	8.88881e+07	2233863758	825835808	3414010823	1.06949e+08	4.5358e+07	1.60967e+08	8.97116e+07	2.77747e+07	9.86688e+07	1.85831e+08	4.28976e+08	4.88551e+07	5.19824e+07	3.32696e+07	9.87216e+07	9.84267e+07	4.09452e+08	3.6533e+07	9.897e+07	Liver	Kidney;Heart;Fat;Liver;		Group enriched	chr4	Nuclear-encoded genes
ENSG00000151729	SLC25A4	3.09695e+08	3.25243e+07	772986168	6.60562e+07	3.92788e+08	9.61156e+07	3.86366e+08	1.80189e+08	138912955	2.35668e+08	15435745379	6.97475e+08	3.55931e+08	5.95679e+07	4.11647e+07	5.02687e+07	3.27111e+08	9.10017e+07	3.52459e+08	4.67152e+08	5.71344e+08	8.78017e+07	2.38885e+08	6.35848e+07	1.94258e+08	5.28985e+08	710845385	5.57574e+07	6.59496e+07	Heart			Tissue enriched	chr4	Nuclear-encoded genes
ENSG00000151806	GUF1	7.04869e+06	854698	5.85484e+06	5.34193e+06	2.36899e+07	3.14013e+06	8.50859e+06	5.78484e+06	2.57067e+06	1.82439e+07	3.27597e+07	2.0226e+07	5.15129e+06	1.08807e+07	1.75876e+06	2.08403e+06	1.14178e+07	6.96256e+06	9.6517e+06	7.03967e+06	2.11509e+06	6.76724e+06	7.21018e+06	2.16754e+07	3.83843e+06	2.2224e+07	824153	2.92291e+06	4.9174e+07	Urinary bladder			Expressed in all	chr4	Nuclear-encoded genes
ENSG00000152234	ATP5A1	4651650430	1341987407	5176844654	3329855830	4719365864	2406299463	3585932963	2773705578	3360111994	2413739487	25637143834	9175162795	4792451193	2736899447	2557812622	2470139920	3765225125	2431047838	2611086802	4077915772	5815085370	3849814380	3006596339	2406071742	3085094893	2872521237	8477874741	2396357494	2406904345	Heart			Expressed in all	chr18	Nuclear-encoded genes
ENSG00000152256	PDK1	3.18467e+07	5.73308e+06	5.0016e+06	2.37791e+07	2.72202e+07	7.57819e+06	1.50959e+07	4.34241e+06	8.13587e+06	1.00157e+07	2.56121e+08	1.80771e+07	6.01147e+06	2.53647e+07	7.65028e+06	2.27143e+07	1.14163e+07	2.47239e+06	4.01501e+06	1.75332e+07	1.79499e+07	2.59127e+07	1.92465e+06	1.15505e+07	1.05085e+07	4.6075e+06	4.38917e+07	3.69384e+07	7.72101e+06	Heart			Tissue enriched	chr2	Nuclear-encoded genes
ENSG00000152620	NADK2	1.39195e+08	3.97298e+07	2.67694e+08	7.73229e+07	1.06753e+08	6.17357e+07	1.13936e+08	5.12495e+07	3.68156e+07	4.8595e+07	1.0226e+08	1.27782e+08	1242349664	6.86107e+07	3.36861e+07	6.20494e+07	1.95395e+08	1.33078e+08	3.9117e+07	6.62455e+07	9.07867e+07	102738738	5.01657e+07	3.28676e+07	4.83073e+07	1.15314e+08	1.8106e+08	4.20914e+07	4.04245e+07	Liver			Expressed in all	chr5	Nuclear-encoded genes
ENSG00000152683	SLC30A6	663189	580440	6.57123e+06	9.04458e+06	6.83319e+06	842044	0	9.80493e+06	6.30423e+06	196480	4.54835e+06	1.05884e+06	438388	1.00021e+06	1.70988e+06	9.10209e+06	1.5187e+07	5.53677e+06	2.44453e+06	5.27232e+06	4.78396e+06	2.79053e+06	0	1.72738e+06	3.43886e+06	3.5637e+06	4.29675e+06	2.85086e+06	0	Pancreas			Mixed	chr2	Nuclear-encoded genes
ENSG00000153291	SLC25A27	0	0	1.40257e+07	577260	0	0	0	0	2.09136e+06	0	135177	0	0	102036	0	0	0	0	199693	0	0	0	0	0	0	0	0	0	63519.1	Brain			Tissue enriched	chr6	Nuclear-encoded genes
ENSG00000153574	RPIA	7.25558e+06	2.40322e+07	5.4033e+06	3.51218e+07	5.07089e+07	7.12431e+06	6.09607e+07	1.91344e+07	7.81433e+06	3.0805e+07	1.51317e+07	4.38548e+06	2.31087e+06	3.75988e+07	2.94669e+07	21540117	7.49266e+06	7.32375e+07	3.2492e+06	3.4448e+07	4.56659e+07	1.40464e+07	3.84783e+06	3.19534e+07	4.21037e+07	9.16054e+06	2.91949e+06	3.48038e+07	3.40307e+07	Placenta			Expressed in all	chr2	Nuclear-encoded genes
ENSG00000153904	DDAH1	6.56206e+08	2.36348e+08	3681864061	7.9146e+08	1102497918	3.77523e+08	2.73722e+08	1640854526	8.8915e+07	4.65329e+08	4.62341e+08	2686251969	1062647462	1.01325e+08	1.27333e+08	1.0813e+08	182609879	8.30056e+07	8.33071e+08	4.85741e+08	1058703226	6.4184e+08	6.1128e+08	3.46762e+08	9.3606e+08	1307230058	9.00828e+08	3.59498e+07	2.02014e+08	Brain			Expressed in all	chr1	Nuclear-encoded genes
ENSG00000154079	SDHAF4	3.38e+07	1.14734e+07	2.21733e+07	7.09794e+06	1.66338e+07	3.61413e+06	3.81445e+06	2.63987e+07	4.17646e+07	281931	108362174	7.78175e+06	3.4038e+07	9.23803e+06	9.23357e+06	0	0	3.03349e+06	916328	5.46268e+06	1.61519e+07	1.28612e+07	652577	1.14448e+06	1.04831e+07	2.82241e+07	4.8082e+07	6.28675e+06	7.35628e+06	Heart		Heart;	Tissue enhanced	chr6	Nuclear-encoded genes
ENSG00000154174	TOMM70A	159866414	7.84447e+07	2.97207e+08	9.61967e+07	1.37323e+08	7.67536e+07	6.29632e+07	9.87146e+07	1.34097e+08	6.54172e+07	2.44837e+08	2.18583e+08	3.18587e+08	9.77015e+07	7.4555e+07	5.37133e+07	3.3269e+07	7.07558e+07	8.85868e+07	1.15532e+08	1.46588e+08	207648947	8.17592e+07	5.67849e+07	1.21429e+08	8.27017e+07	3.73895e+08	9.55405e+07	1.08954e+08	Thyroid			Expressed in all	chr3	Nuclear-encoded genes
ENSG00000154258	ABCA9	489879	54880.7	17526.5	0	30497.2	792464	35070.3	643762	77665.6	0	268161	31284.3	4575.16	0	133591	272892	0	0	100856	151515	82872.1	0	787889	0	90481.8	677353	58496.1	10718	0	Endometrium			Mixed	chr17	Nuclear-encoded genes
ENSG00000154358	OBSCN	1.4191e+06	958375	301380	2.38572e+06	1.20126e+06	1.43373e+06	743120	1.21788e+06	1.91738e+06	2.21014e+06	3.86867e+08	632104	1.18928e+06	762853	969481	1.16595e+06	4.70108e+06	671571	716717	810275	1.73971e+06	858863	405828	472946	465202	2.28745e+06	1.38212e+06	244633	1.21936e+06	Heart			Tissue enriched	chr1	Nuclear-encoded genes
ENSG00000154719	MRPL39	2.75782e+07	4.47007e+06	2.48826e+07	3.32645e+07	3.64346e+07	1.4187e+07	1.1352e+07	3.19521e+07	1.69675e+06	9.03424e+06	6.97698e+07	7.28391e+07	7.43483e+07	4.23576e+07	1.55237e+07	6.99365e+06	2.1872e+07	3.52978e+06	3.23898e+07	2.81866e+07	2.43658e+07	2.33942e+07	1.43131e+07	8.69934e+06	1.4311e+07	6.95911e+06	1.14002e+07	4.31078e+07	9.64939e+06	Liver			Expressed in all	chr21	Nuclear-encoded genes
ENSG00000154723	ATP5J	1770889805	3.7158e+08	9.63952e+08	7.18346e+08	2269036256	3.6372e+08	1041079880	4.50052e+08	6.17865e+08	4.31958e+08	8420383719	3995736848	3492518625	5.84277e+08	9.58274e+08	6.27667e+08	2059810424	3.2218e+08	829935452	874567044	1390736809	1528853463	3.2623e+08	9.3331e+08	8.67735e+08	1098985698	1750572604	8.30998e+08	4.59785e+08	Heart			Expressed in all	chr21	Nuclear-encoded genes
ENSG00000154814	OXNAD1	1.01828e+06	1.894e+06	928428	0	4.94729e+06	290250	972524	0	1.07762e+07	0	5.97774e+06	1.05455e+07	6.75859e+06	547035	806358	796394	6.95996e+06	116035	0	843644	2.25055e+06	7.21649e+06	600558	0	667563	1.44873e+06	3.57571e+07	7.56025e+06	2.45488e+06	Thyroid		Thyroid;	Tissue enhanced	chr3	Nuclear-encoded genes
ENSG00000154930	ACSS1	1.55797e+07	1.75675e+07	1.5431e+08	4.36968e+07	9.83151e+07	1.26882e+07	2.24117e+07	6.539e+07	1.61026e+08	3.46866e+07	7.71544e+08	1.96926e+08	3.7089e+06	1.05183e+08	4.73928e+07	3.1668e+07	1.30845e+08	1.47015e+08	6.39801e+07	5.41954e+07	1.64181e+08	9.86615e+07	54283823	2.77859e+07	7.43286e+07	2.75508e+08	1.98863e+08	3.62943e+07	2.05204e+07	Heart			Expressed in all	chr20	Nuclear-encoded genes
ENSG00000155008	APOOL	2.68156e+08	5.81119e+07	9.63107e+07	9.42522e+07	1.64194e+08	1.1563e+08	1.47312e+08	1.07589e+08	1.10825e+08	6.30225e+07	1518654589	3.57823e+08	1.32746e+08	9.29531e+07	6.53114e+07	1.20366e+07	1.59625e+08	1.57402e+08	131373196	1.19294e+08	2.33654e+08	1.11414e+08	1.54516e+08	7.44526e+07	1.51279e+08	6.14314e+07	3.36875e+08	6.56957e+07	7.67805e+07	Heart			Expressed in all	chrX	Nuclear-encoded genes
ENSG00000155189	AGPAT5	1.87157e+07	3.4806e+06	101392131	3.52411e+07	1.23629e+07	3.59687e+06	1.79376e+06	7.08468e+06	3.10772e+06	2.27764e+06	5.11212e+06	9.36256e+06	3.47749e+07	1.52453e+07	9.77087e+06	5.15579e+06	3.60212e+06	2.00705e+07	9.96735e+06	1.07588e+07	7.79729e+06	2.9137e+07	9.9329e+06	2.89098e+06	3.03188e+07	2.01636e+07	1.22459e+07	8.80881e+06	6.44835e+06	Brain			Expressed in all	chr8	Nuclear-encoded genes
ENSG00000155287	SLC25A28	571098	0	182615	0	0	0	0	0	0	0	0	0	461604	1.32424e+06	59114.4	0	0	0	167943	0	0	0	0	0	0	0	332641	0	0	Lung	Prostate;Brain;Thyroid;Liver;Adrenal gland;Lung;		Group enriched	chr10	Nuclear-encoded genes
ENSG00000155368	DBI	4540065482	5235793391	15516746929	3072486334	6404357277	2552456550	3709508945	2837279151	9300422904	4482426137	11191433296	7523985012	10802718593	3798047574	4154341620	3577018451	6530423092	2543096273	12315079286	4648209710	6389810899	5381691885	13349539485	3699803963	4425263525	5075496383	6931847853	3591156449	4486438370	Brain			Expressed in all	chr2	Nuclear-encoded genes
ENSG00000155380	SLC16A1	6.10346e+07	3.07055e+07	8.64224e+07	2.36109e+08	6.85053e+07	1.64353e+08	9.61854e+07	5.95389e+07	7.70076e+07	1.08916e+08	5.49744e+08	2.94996e+07	9.57345e+07	8.96817e+07	3.64214e+06	5.57267e+07	1.38761e+07	2.24068e+08	5.85722e+07	1.09145e+08	8.02132e+06	1.66862e+08	203889093	8.41629e+06	1.22607e+08	8.69843e+07	1.00391e+08	2.23048e+07	2.81469e+07	Heart			Expressed in all	chr1	Nuclear-encoded genes
ENSG00000155463	OXA1L	2.61313e+07	2.018e+07	1.57465e+07	1.67325e+07	2.27216e+07	1.2612e+07	1.10812e+07	3.73085e+07	7.11785e+06	1.23322e+07	1.58105e+08	5.82914e+07	1.25844e+08	4.2214e+07	6.16038e+06	565513	2.89659e+07	5.61503e+06	1.11448e+07	7.60299e+06	3.63066e+07	2.72332e+07	1.01545e+07	1.35882e+07	1.11728e+07	4.36114e+06	1.3183e+08	1.67548e+07	2.15487e+07	Heart			Expressed in all	chr14	Nuclear-encoded genes
ENSG00000155542	SETD9	456529	0	248952	1.26822e+06	841764	321486	0	765669	0	1.36306e+06	1.47052e+07	1.75489e+06	1.03562e+07	0	0	756369	419709	214590	1.02064e+06	543769	3292856	2.22078e+06	485351	244375	1.24694e+06	2.79114e+06	1.12276e+06	0	0	Heart		Liver;Heart	Tissue enhanced	chr5	Nuclear-encoded genes
ENSG00000155906	RMND1	1.24105e+07	887058	1.57157e+07	2.98911e+06	6.45891e+06	948814	7.66123e+06	1.9109e+06	5.50606e+06	2.33509e+06	2.25992e+07	2.96726e+07	5.07864e+07	6.47428e+06	4.19813e+06	2.2977e+07	2.51157e+06	3.09397e+06	2.08613e+06	2.31922e+07	6.07734e+06	2.03348e+07	2.12788e+06	1.21805e+06	2.55722e+06	3.07422e+06	6.42301e+07	2.74286e+06	0	Thyroid		Thyroid;	Tissue enhanced	chr6	Nuclear-encoded genes
ENSG00000156026	MCU	1.17855e+08	8.07735e+07	9.75737e+07	5.14457e+08	3.34076e+08	1.4856e+08	9.69419e+07	3.71584e+08	1.12045e+08	2.24535e+08	4.65796e+07	1.68373e+08	5.33049e+07	2.16578e+08	1.0549e+08	3.86918e+07	5.75861e+07	1.21714e+08	8.01043e+07	2.16209e+08	8.22216e+07	4.01222e+08	195164284	1.13767e+08	762290440	3.22764e+07	1.31268e+08	3.88783e+07	8.39142e+07	Stomach			Expressed in all	chr10	Nuclear-encoded genes
ENSG00000156170	NDUFAF6	5.72073e+06	1.2549e+06	2.03477e+07	5.37941e+06	1.12766e+07	1.87015e+06	5.04575e+06	1.54736e+06	0	4.86563e+06	7.32305e+07	1.69562e+07	1.30998e+07	5.44405e+06	684732	3.37835e+06	7.29012e+06	541166	2.36159e+06	2.52465e+06	1.39567e+07	6.4718e+06	4.81997e+06	5.63967e+06	4.60604e+06	3.30373e+07	4.59063e+07	666364	3.89113e+06	Heart		Heart;	Tissue enhanced	chr8	Nuclear-encoded genes
ENSG00000156398	SFXN2	4.52791e+06	1.29604e+07	1.89466e+06	1.0516e+07	2.64379e+07	1.56424e+07	5.29665e+06	2.55019e+07	3.46899e+06	1.18509e+06	9.31421e+06	6.63756e+08	1.40321e+08	1.30161e+07	1.87996e+07	3.90713e+06	6.63605e+07	7.24481e+06	6.52769e+07	1.45833e+07	8.695e+07	4.0449e+07	1.33809e+06	4.88437e+06	2.50086e+07	6.83535e+06	110072748	2.52378e+06	1.27637e+06	Kidney	Small intestine;Prostate;Pancreas;Salivary gland;Thyroid;Liver;Kidney		Group enriched	chr10	Nuclear-encoded genes
ENSG00000156411	C14orf2	2.04943e+07	0	5.16803e+06	998072	3.15725e+07	0	1.63444e+06	1.42042e+06	9.64458e+06	0	1.41331e+08	1.31013e+08	2.44498e+08	4.14762e+06	8.84361e+06	0	1.60836e+06	9.56075e+06	1.05388e+07	2.41094e+06	5.21451e+07	5.28964e+06	0	9.95157e+06	2.5118e+06	5.10265e+06	0	3.06582e+08	3.35125e+07	Tonsil	Salivary gland;Kidney;Heart;Liver;Tonsil		Group enriched	chr14	Nuclear-encoded genes
ENSG00000156467	UQCRB	1274767349	4.23862e+08	1328437977	1234196174	1059075928	1.5751e+08	9.39749e+08	7.94411e+08	5.22335e+08	5.70515e+08	9847170216	2237081731	8.88402e+08	4.44146e+08	3.20219e+08	7.40095e+07	1144685478	5.011e+08	1157088056	7.11198e+08	2422518393	2008770665	5.74926e+08	5.29474e+08	1080293656	4.07748e+08	7.75917e+07	4.96015e+08	8.41493e+08	Heart			Expressed in all	chr8	Nuclear-encoded genes
ENSG00000156469	MTERF3	2.78847e+06	2.21129e+06	1.35061e+06	3.00716e+06	4.41882e+06	4.53946e+06	5.5235e+06	787000	3.59674e+06	381815	917103	3.84619e+06	1.17461e+08	8.04678e+06	0	978565	1.00182e+06	347486	16575.2	2.56451e+06	1.26783e+06	1.33046e+06	0	369123	3.95246e+06	2.36935e+06	1.27046e+06	1.45168e+06	0	Liver			Tissue enriched	chr8	Nuclear-encoded genes
ENSG00000156502	SUPV3L1	2.80575e+07	3.15346e+06	1.85251e+07	2.2644e+07	1.43932e+07	1.61749e+07	1.48697e+07	1.84895e+07	7.09243e+06	1.10768e+07	4.61768e+07	1.83896e+07	3.06457e+07	2.36696e+07	1.76882e+07	2.58929e+07	2.32114e+07	8.55839e+06	1.38032e+07	4.09774e+07	1.80229e+07	1.80914e+07	1.46978e+07	8.6399e+06	1.23478e+07	6.47147e+07	7.58507e+07	1.51797e+07	1.25134e+07	Thyroid			Expressed in all	chr10	Nuclear-encoded genes
ENSG00000156515	HK1	2.4415e+08	1.64252e+08	1356696324	1.88745e+08	2.18259e+08	290514732	3.41801e+08	3.38523e+08	2.40549e+08	1.81028e+08	2345156073	2.86434e+08	3.48445e+07	7.94611e+08	3.27052e+08	1.88729e+08	1.2542e+08	3.98894e+08	3.92519e+08	2.94594e+08	6.2347e+08	1.01181e+08	328556920	2.48384e+08	5.23571e+08	1.45147e+08	1093296039	3.03945e+08	3.21184e+08	Heart			Expressed in all	chr10	Nuclear-encoded genes
ENSG00000156521	TYSND1	506177	0	636087	1.18648e+06	51364.8	131635	115558	0	265856	0	4.09784e+06	505572	554406	3.27406e+06	135739	348393	1.87749e+06	285289	0	0	46524.6	1.45787e+06	55299.8	0	218065	4.42346e+06	1.1059e+06	989933	345878	Testis		Heart;Testis	Tissue enhanced	chr10	Nuclear-encoded genes
ENSG00000156709	AIFM1	1021396667	1.12056e+08	2.02691e+08	3.82565e+08	5.41301e+08	2.30847e+08	2.43473e+08	725346739	3.0464e+08	2.67284e+08	4240351700	2438043889	1588935652	2.10056e+08	1.64244e+08	451641860	5.70823e+08	2.0288e+08	1.11818e+08	2.89566e+08	5.16986e+08	7.09402e+08	1.62e+08	1.42255e+08	3.00666e+08	1403699442	9.08946e+08	1.90542e+08	2.44143e+08	Heart			Expressed in all	chrX	Nuclear-encoded genes
ENSG00000156885	COX6A2	0	0	0	0	0	0	0	0	762054	61748.9	2418088051	0	0	0	0	0	0	0	0	9.17008e+07	0	0	246486	0	0	0	0	0	0	Heart			Tissue enriched	chr16	Nuclear-encoded genes
ENSG00000156928	MALSU1	3.11333e+06	7.67903e+06	2.83884e+06	1.25323e+07	8.1553e+06	7.20656e+06	4.63927e+06	1.59379e+07	1.85541e+06	4.10842e+06	1.45139e+07	7.0645e+06	3.94749e+06	1.70881e+07	8.91998e+06	3.73863e+06	2.62831e+07	2.93058e+06	0	1.34483e+07	7.72731e+06	1.68563e+07	3.04496e+06	4.18967e+06	1.74072e+07	1.4923e+06	161943	5.11077e+06	1.62266e+07	Pancreas			Mixed	chr7	Nuclear-encoded genes
ENSG00000156990	RPUSD3	3.30293e+06	0	497414	3.2039e+06	4.60959e+06	1.04144e+07	1.30734e+06	2.00477e+06	0	6.25165e+06	2.55914e+06	4.3439e+06	3.66587e+06	6.23251e+06	1.65406e+06	1.22256e+06	870805	0	4.69297e+06	3.04573e+06	5.07454e+06	2.67706e+06	1.18745e+07	0	767278	2.5227e+06	4.64734e+06	1.07592e+06	531344	Smooth muscle			Mixed	chr3	Nuclear-encoded genes
ENSG00000157036	EXOG	11531282	1.48268e+06	1.82429e+07	2.72704e+06	1.54123e+06	4.27759e+06	1.02293e+06	1.31039e+06	4.43821e+06	5.25614e+06	5.04614e+07	1.09144e+07	1.18061e+06	1.32293e+06	6.83695e+06	3.65413e+06	6.39038e+06	382810	2.18439e+06	6.17362e+06	6.67781e+06	39768.2	8.37601e+06	3.60063e+06	2.88188e+06	8.22528e+06	6.82831e+06	6.40592e+06	1.08769e+06	Heart			Expressed in all	chr3	Nuclear-encoded genes
ENSG00000157184	CPT2	6.34231e+08	6.6408e+07	2.40217e+08	4.5421e+08	2.49698e+08	4.48019e+08	6.7806e+08	1.5466e+08	1.25405e+08	100000760	5.6745e+08	8.5522e+08	9.81709e+08	1.34523e+08	3.16637e+07	6.67513e+08	1.94762e+08	1.64421e+08	4.51057e+08	1.64624e+08	2.89569e+08	5.89833e+08	4.29377e+07	1.11217e+08	6.26549e+08	3.83457e+08	4.40641e+08	6.15059e+07	5.89656e+08	Liver			Expressed in all	chr1	Nuclear-encoded genes
ENSG00000157326	DHRS4	4.70857e+08	147559911	100340363	2.00906e+08	3.23103e+08	4.32988e+07	5.57008e+07	6.65106e+07	3.0556e+08	174711123	2.95633e+08	1859752637	6.15189e+08	7.69134e+07	1.35002e+08	7.8955e+07	2.47832e+08	1.14916e+08	2.48297e+08	1.26456e+08	1.38333e+08	3.61121e+08	9.63471e+07	2.0051e+08	1.74044e+08	2.98194e+08	2.61687e+08	6.28248e+07	1.25797e+08	Kidney			Expressed in all	chr14	Nuclear-encoded genes
ENSG00000157379	DHRS1	1.34525e+08	3.67912e+07	1.3379e+07	2.03583e+07	1.2495e+08	1.41786e+07	6.66928e+07	3.46309e+07	9.80669e+07	5.37913e+07	1.30071e+07	5.87357e+07	5.64366e+08	4.43308e+07	5.67713e+07	2.28351e+07	109494942	2.32508e+07	5.43256e+07	4.26178e+07	4.86371e+07	1.49002e+08	4.28757e+07	2.63087e+07	4.57693e+07	1.79289e+07	2.47211e+07	6.82572e+07	1.49667e+07	Liver			Expressed in all	chr14	Nuclear-encoded genes
ENSG00000158042	MRPL17	1.8772e+07	1.6912e+07	1.49761e+07	5.33734e+07	2.42994e+07	8.01345e+06	4.21783e+07	1.82135e+07	4.0565e+06	2.22625e+06	4.34814e+07	4.26499e+07	1.35278e+07	3.47221e+07	1.16355e+07	2.72244e+06	8.4596e+06	3.77977e+06	4.87252e+06	1.51048e+07	3.57528e+07	3.99626e+07	8.0528e+06	3.22663e+06	1.51765e+07	1.0892e+07	6.93285e+06	1.71061e+07	1.00391e+07	Colon			Expressed in all	chr11	Nuclear-encoded genes
ENSG00000158402	CDC25C	0	0	15362.1	0	312849	0	0	0	0	0	0	0	6.2143e+06	0	0	0	0	0	0	0	0	0	0	0	0	226324	0	0	0	Liver			Tissue enriched	chr5	Nuclear-encoded genes
ENSG00000158793	NIT1	2.78535e+08	5.07812e+07	2.29264e+08	1.0501e+08	2.75049e+08	1.16911e+08	2.32254e+08	1.32935e+08	1.37124e+08	1.59138e+08	2.12197e+08	2.18893e+08	3.31191e+08	6.68002e+07	1.06943e+08	5.4482e+07	1.08831e+08	1.53631e+08	136104284	1.55501e+08	1.53726e+08	1.61522e+08	3.23962e+08	1.30448e+08	1.04868e+08	284397042	2.24017e+08	8.51521e+07	1.41012e+08	Liver			Expressed in all	chr1	Nuclear-encoded genes
ENSG00000158864	NDUFS2	2.4189e+08	5.71513e+07	3.52993e+08	1.98274e+08	3.23387e+08	1.07808e+08	113081579	1.0972e+08	2.1095e+08	9.6577e+07	2201790206	7.18228e+08	169668144	139264045	1.07545e+08	6.78063e+07	1.83659e+08	1.16932e+08	1.27287e+08	2.71033e+08	4.57657e+08	1.71465e+08	1.41821e+08	1.26544e+08	1.11573e+08	1.63983e+08	6.25303e+07	1.2756e+08	1.71395e+08	Heart			Expressed in all	chr1	Nuclear-encoded genes
ENSG00000158882	TOMM40L	1.07777e+07	0	3.12037e+06	3.40906e+06	2.30681e+06	3.25636e+06	4.88276e+06	1.72468e+06	7.7884e+06	1.61466e+06	5.57957e+06	335339	2.47838e+06	2.58596e+06	3.21753e+06	0	0	1.1047e+06	7.94381e+06	2.25423e+06	788048	7.99427e+06	2.30955e+07	659634	6.4255e+06	0	5.43245e+06	3.68545e+06	0	Smooth muscle		Smooth muscle;	Tissue enhanced	chr1	Nuclear-encoded genes
ENSG00000159111	MRPL10	8.86902e+06	429629062	4.20357e+06	2.06413e+07	1.91746e+07	7.09584e+06	523343	7.38321e+06	4.76857e+06	593698	1.80782e+07	2.95499e+07	9.99037e+06	1.28187e+07	2.19801e+06	5.52734e+06	4.52833e+06	6.44463e+06	8.9627e+06	3.31538e+07	2.96288e+07	2.09918e+07	350776	4.48813e+06	9.41474e+06	6.57191e+06	2.73465e+06	1.52411e+07	1.38454e+06	Appendix			Tissue enriched	chr17	Nuclear-encoded genes
ENSG00000159231	CBR3	4.68898e+07	9.33584e+07	1.20472e+08	2.04532e+08	4.50175e+07	1.16202e+08	7.33382e+07	1.09741e+08	6.32594e+07	1.28513e+08	3.63722e+07	1.04701e+08	2.60908e+07	4.83635e+08	9.06058e+07	1.98146e+08	3.77511e+07	1.64847e+07	4.95054e+07	1.67361e+08	6.40173e+07	8.75405e+07	1.21395e+08	2.60422e+07	1.99412e+08	1.26904e+08	2.85492e+07	7.42536e+07	8.69656e+07	Lung			Expressed in all	chr21	Nuclear-encoded genes
ENSG00000159399	HK2	4.26736e+06	2.07084e+07	445375	1.12311e+08	8.68282e+06	6.67403e+06	3.58864e+07	2.14545e+07	4.52112e+07	2.9635e+07	4.08517e+07	1.77465e+06	1.18594e+07	1.21665e+08	7.17782e+06	2.46352e+07	4.11507e+07	2.2605e+07	2.83741e+06	7.19743e+07	8.25651e+06	5.49151e+06	2.57925e+06	7.66794e+06	1.46955e+07	4.72273e+07	5.76842e+07	8.99905e+06	2.38479e+07	Lung			Expressed in all	chr2	Nuclear-encoded genes
ENSG00000159423	ALDH4A1	134725888	5.18049e+07	6.74652e+08	3.17055e+07	2.66217e+07	4.14528e+07	7.17935e+07	2.89859e+07	3.84661e+08	5.36407e+07	1030796322	3819072616	2466664105	3.93532e+07	2.65261e+07	3.87777e+07	3.65906e+07	1.67766e+08	3.68191e+08	4.13934e+07	3.0201e+07	9.02337e+06	206351428	3.13034e+07	4.95684e+07	4.56997e+07	9.8381e+07	2.23729e+07	2.43462e+08	Kidney	Brain;Heart;Liver;Kidney;		Group enriched	chr1	Nuclear-encoded genes
ENSG00000159445	THEM4	6.10025e+06	2.19091e+06	3.69331e+06	8.53956e+06	1.49481e+06	282481	2.46539e+06	2.35304e+06	206287	0	8.81338e+06	2.68909e+07	1.11833e+07	5.0285e+06	1.16365e+07	0	1.59493e+07	3.77444e+06	298547	359236	4.89903e+06	0	0	818063	3.74127e+06	995526	1.18076e+07	3.54524e+06	161859	Kidney		Kidney;	Tissue enhanced	chr1	Nuclear-encoded genes
ENSG00000159685	CHCHD6	1.8772e+08	2.48943e+07	2.18966e+08	1.78875e+07	1.82873e+07	3.81926e+08	4.43854e+08	1.41419e+08	2.0745e+07	6.32449e+06	280876461	2.57764e+08	6.73889e+07	1.15191e+08	6.54038e+06	3.39554e+07	1.83459e+08	4.07963e+07	1.89714e+07	2.46134e+08	2.47168e+08	6.91873e+07	560074575	9.67629e+07	7.61456e+07	4.4749e+07	1.12405e+08	1.63818e+07	1.74402e+07	Smooth muscle			Expressed in all	chr3	Nuclear-encoded genes
ENSG00000160072	ATAD3B	155656	1.59228e+06	0	177514	2.9574e+06	0	0	0	0	187552	992899	0	198711	1.08938e+06	923896	0	248757	0	0	797434	7.05061e+06	687810	54163.6	0	105901	0	0	466865	201671	Salivary gland		Salivary gland;	Tissue enhanced	chr1	Nuclear-encoded genes
ENSG00000160124	CCDC58	1.5235e+08	2.64875e+07	8.12185e+07	4.95058e+07	1.8491e+08	3.88521e+07	2.97076e+07	7.8513e+07	9.07099e+07	3.3936e+08	4.10625e+08	4.16749e+08	3.11263e+08	1.38822e+08	5.00192e+07	6.31008e+07	8.73892e+06	2.83273e+07	1.22894e+08	7.5639e+07	4.53589e+07	1.21182e+08	3.49167e+07	2.18526e+07	139900033	6.92335e+07	4.33646e+08	9.69111e+07	1.42337e+08	Thyroid			Expressed in all	chr3	Nuclear-encoded genes
ENSG00000160194	NDUFV3	8.02638e+07	4.94184e+07	227286234	1.15456e+08	1.02925e+08	2.69079e+08	3.15095e+08	8.41166e+07	4.98919e+07	1.74104e+08	3.25135e+08	353368498	1.58138e+08	8.05549e+07	7.91675e+07	5.85404e+07	6.07481e+07	4.65642e+07	2.74332e+08	6.1189e+07	1.36809e+08	1.38584e+08	1.07864e+08	9.60329e+07	6.28478e+07	4.55224e+07	4.16848e+07	4.25731e+07	9.4468e+07	Kidney			Expressed in all	chr21	Nuclear-encoded genes
ENSG00000160221	C21orf33	3.09785e+06	21144.5	7.43545e+07	1.76963e+06	2.76143e+07	1.95494e+07	7.66904e+06	7.96056e+06	646314	1.32126e+07	4.46122e+08	125552997	7.4726e+07	5.13782e+06	3.05762e+07	1.77022e+06	0	1.58271e+07	5.03426e+06	2.66537e+07	3.22491e+07	2.39201e+07	1.62557e+06	500012	3.95339e+06	1.90621e+07	8.52143e+07	264938	240222	Heart		Heart;	Tissue enhanced	chr21	Nuclear-encoded genes
ENSG00000160439	RDH13	4.58297e+07	1.3448e+07	2.11304e+07	6.80436e+07	4.4513e+07	8.93434e+06	7.1014e+07	4.35081e+07	1.80163e+07	1.11224e+07	4.5843e+08	7.71485e+07	1.68817e+07	1.51321e+07	1.45742e+06	2.48907e+07	2.97483e+07	9.68114e+07	2.66263e+07	1.31189e+08	9.0034e+07	4.69127e+07	2.91758e+07	2.14993e+07	3.81785e+07	2.26251e+07	6.89838e+07	9.83791e+06	1.39285e+07	Heart			Expressed in all	chr19	Nuclear-encoded genes
ENSG00000160688	FLAD1	2.20949e+07	4.49787e+06	2.00715e+07	5.21663e+06	2.20976e+07	8.313e+06	7.8958e+06	1.70636e+07	1.35694e+07	8.72382e+06	2.21897e+07	2.03732e+07	5.57123e+07	3.44626e+07	6.32132e+06	1.25694e+07	1.50188e+07	3.04189e+07	1.00917e+07	1.90542e+07	2.44731e+07	2.50131e+07	1.13797e+07	1.11411e+07	1.2956e+07	1.05123e+07	3.54661e+07	1.90976e+07	10386321	Liver			Expressed in all	chr1	Nuclear-encoded genes
ENSG00000160703	NLRX1	2.29942e+07	2.1651e+06	1.89073e+07	7.57665e+06	9.27814e+06	1.22595e+07	1.27191e+07	2.14456e+07	9.30655e+06	1.23804e+07	1.81288e+08	2.61949e+07	2.95838e+07	2.70239e+07	6.97859e+06	1.67349e+07	4.68303e+06	1.21941e+07	1.84167e+07	1.07714e+07	2.11391e+07	7.15671e+06	1.39711e+07	5.87313e+06	1.00273e+07	1.12967e+07	3.99412e+07	7.51756e+06	6.30424e+06	Heart			Expressed in all	chr11	Nuclear-encoded genes
ENSG00000160752	FDPS	4.10458e+08	1.28624e+08	9.29315e+08	1.57533e+08	4.66098e+08	1.54911e+08	2.00803e+08	1.46685e+08	2.87496e+08	1.01814e+08	1.95265e+08	2.61587e+08	1500517458	3.6449e+08	2.67026e+08	3.44882e+08	4.56104e+08	2.35324e+08	2.23583e+08	2.19567e+08	2.99541e+08	3.17809e+08	2.73203e+08	1.93234e+08	299702349	2.54831e+08	1.94704e+08	2.13393e+08	1.61856e+08	Liver			Expressed in all	chr1	Nuclear-encoded genes
ENSG00000160785	SLC25A44	5.36291e+06	200238	8.5641e+06	8.08427e+06	4.80098e+06	1.06421e+06	0	1.54482e+06	0	0	3.81726e+06	5.37134e+06	5.14351e+06	2.08082e+06	0	0	1.4187e+07	534039	1.24914e+06	978853	574672	5.50323e+06	1.90052e+06	554258	634763	2.60762e+06	6.38742e+06	8.64778e+07	0	Tonsil			Tissue enriched	chr1	Nuclear-encoded genes
ENSG00000160957	RECQL4	0	1.22958e+07	0	3.09635e+07	82817.4	3.11272e+07	1.37566e+07	7.69675e+06	1.56184e+07	1.81878e+07	1.29023e+07	0	1.48119e+06	1.60176e+07	7.02134e+06	3.55294e+07	3.76948e+06	166852	892245	1.25527e+06	0	9.68622e+06	0	1.0094e+07	7.0166e+06	509301	497057	0	2.1435e+07	Ovary			Mixed	chr8	Nuclear-encoded genes
ENSG00000161267	BDH1	1.46382e+07	7.82798e+06	1.18655e+08	3.33991e+08	1.5062e+08	1.27909e+07	9.63447e+06	3.43142e+07	1.70007e+07	1.85446e+07	9.8449e+08	2.88048e+08	2033322231	2.93836e+07	1.42525e+07	1.78571e+07	1.89091e+07	7.3902e+06	6.25551e+07	1.51515e+08	2.73778e+08	1.31549e+08	3.69292e+06	6.87997e+06	7.41265e+07	1.08905e+07	4.92611e+08	2.18936e+07	1.81497e+07	Liver			Expressed in all	chr3	Nuclear-encoded genes
ENSG00000161281	COX7A1	2.34695e+08	4.48691e+06	1.36388e+07	752448	3.52869e+07	2.94241e+07	4.71476e+07	3.86707e+06	2.98751e+08	2.82622e+07	2692573063	4.43572e+07	2.7908e+06	4.61349e+06	3.62015e+07	1.33097e+07	4.09115e+06	1.57538e+07	9.41408e+06	5.2851e+07	6.11007e+07	5.73146e+06	1.51406e+07	2.00614e+07	6.04726e+06	1.37463e+07	8.4676e+06	5.76643e+06	2.03483e+07	Heart			Tissue enriched	chr19	Nuclear-encoded genes
ENSG00000161513	FDXR	3901956329	3.71275e+07	290555532	1.05688e+08	6.49622e+07	5.07496e+07	2.71238e+08	6.39148e+08	1.05706e+08	6.39349e+07	122863269	1.53116e+08	1.4081e+08	1.13365e+08	2.1206e+07	7.01813e+07	1.69038e+08	1.11756e+08	3.43563e+07	7.39394e+07	1.08238e+08	6.25472e+07	5.8875e+07	3.96119e+08	5.11445e+07	1102045072	2.16211e+08	2.41959e+07	66720112	Adrenal gland	Spleen;Fallopian tube;Testis;Adrenal gland;		Group enriched	chr17	Nuclear-encoded genes
ENSG00000161533	ACOX1	5.08902e+07	1.9532e+07	1.3809e+08	1.01923e+08	2.65904e+08	1.58108e+07	2.89806e+07	1.5226e+07	6.494e+07	7.86209e+07	3.03619e+07	4.2569e+08	1038118449	3.7844e+07	2.85724e+07	6.2195e+07	4.89869e+07	7.23493e+07	4.14952e+07	1.06959e+08	1.51986e+07	1.22347e+08	1.60668e+07	1.69413e+07	4.08994e+07	2.64752e+08	6.39239e+07	5.69039e+07	5.54374e+07	Liver			Expressed in all	chr17	Nuclear-encoded genes
ENSG00000161558	TMEM143	1.40473e+07	1.18916e+07	2.97473e+06	1.92155e+06	341707	542140	51300.8	4.39902e+06	1.78643e+07	457516	181452567	1.92703e+07	1.21068e+07	1.25923e+06	1.66329e+06	0	1.0674e+07	1.70816e+06	1.24234e+06	3.90941e+06	853764	2.89931e+06	481590	1.43657e+07	7.63366e+06	1.17662e+06	1.71373e+06	252056	0	Heart			Tissue enriched	chr19	Nuclear-encoded genes
ENSG00000161653	NAGS	0	0	425607	120895	2.72366e+06	886151	1.82283e+06	0	4.55779e+06	3.44622e+06	0	287325	3.20372e+07	189930	0	823364	0	1.88512e+06	0	1.52213e+06	949621	911043	0	0	0	8.86179e+06	0	0	0	Liver	Duodenum;Gallbladder;Fat;Testis;Liver		Group enriched	chr17	Nuclear-encoded genes
ENSG00000162129	CLPB	5.48459e+07	1.86668e+07	3.97877e+07	2.10315e+07	3.83927e+07	2.69652e+07	4.06033e+07	1.70382e+07	2.74734e+07	1.94419e+07	7.74163e+07	8.94376e+07	6.25933e+07	3.39312e+07	4.14085e+07	2.29137e+07	2.14276e+07	4.14909e+07	2.26626e+07	4.38449e+07	5.00444e+07	2.91678e+07	2.23355e+07	3.79956e+07	2.17546e+07	5.88603e+07	1.50777e+08	1.44082e+07	1.75353e+07	Thyroid			Expressed in all	chr11	Nuclear-encoded genes
ENSG00000162377	COA7	2.42432e+07	2.22943e+07	3.96555e+07	5.71798e+07	5.66085e+07	3.38666e+07	2.60369e+07	3.22905e+07	1.55405e+07	1.99343e+07	4.92623e+07	3.115e+07	1.01437e+07	4.72523e+07	7.78185e+06	3.99932e+07	1.32395e+07	1.09101e+07	1.4511e+07	4.60298e+07	1.46448e+07	5.47717e+07	1.0703e+07	5.04264e+06	2.56464e+07	2.50953e+07	5.90743e+07	5.87923e+06	2.06119e+07	Thyroid			Expressed in all	chr1	Nuclear-encoded genes
ENSG00000162396	PARS2	1.07485e+07	1.49025e+06	1.51184e+07	1.22304e+07	7.38341e+06	1.10475e+07	2.3321e+06	1.88075e+07	2.20569e+06	3.63235e+06	2.38878e+07	3.16691e+07	7.23593e+06	6.39063e+06	7.93574e+06	6.59802e+06	6.65658e+06	1.3698e+07	7.45182e+06	1.02765e+07	2.06131e+07	1.32402e+07	7.27242e+06	1.96327e+06	6.06376e+06	1.26337e+07	2.26853e+07	2.01057e+06	2.02092e+06	Kidney			Expressed in all	chr1	Nuclear-encoded genes
ENSG00000162433	AK4	6.08557e+07	4.73783e+07	2.84674e+08	1.61618e+08	1.54996e+08	1.47565e+08	4.57518e+08	1.93468e+08	6.26526e+08	3.68074e+08	3103843614	4219408230	1357300720	1.31355e+08	2.63746e+07	176633176	6.21454e+07	5.22079e+07	2.92334e+08	2.99366e+08	2.17874e+08	1.88443e+08	2.15677e+08	1.37516e+07	2.36476e+08	5.27013e+08	5.00917e+07	1.91231e+07	6.79368e+07	Kidney	Gallbladder;Esophagus;Testis;Fat;Liver;Heart;Kidney		Group enriched	chr1	Nuclear-encoded genes
ENSG00000162461	SLC25A34	189810	0	75816	0	0	0	0	0	0	0	0	0	0	0	0	0	0	0	0	0	0	810165	0	0	0	64714	0	0	0	Small intestine	Adrenal gland;Small intestine;		Group enriched	chr1	Nuclear-encoded genes
ENSG00000162600	OMA1	1.47326e+07	559287	121693	9.50584e+06	5.22634e+06	2.81909e+06	1.13368e+06	1.82071e+07	7.31778e+06	1.68561e+06	4.9899e+07	1.81262e+07	1.97963e+07	1.72268e+06	4.71334e+06	2.70533e+06	4.49345e+06	2.95063e+06	1.05744e+07	7.70979e+06	6.14786e+06	7.03017e+06	2.07864e+06	69881.8	1.21268e+07	3.79674e+06	1.18352e+07	3.6498e+06	2.39548e+06	Heart			Expressed in all	chr1	Nuclear-encoded genes
ENSG00000162836	ACP6	2.42392e+07	0	5.98747e+06	3.16795e+06	1.45928e+07	3.63233e+06	2.24085e+06	2.73361e+07	865300	6.05326e+06	2.6707e+07	1.27574e+07	1.63048e+07	4.67761e+06	1.82839e+07	3.71316e+06	5.80321e+06	3.70203e+06	1.51413e+07	3.24097e+06	1.22253e+07	4.92617e+06	2.10016e+06	816870	6.03929e+06	1.29656e+06	1.33903e+08	4.38418e+06	1.5738e+06	Thyroid		Thyroid;	Tissue enhanced	chr1	Nuclear-encoded genes
ENSG00000162851	TFB2M	2.30485e+07	1.96847e+07	791952	3.13445e+06	4.20914e+06	743720	2.62137e+06	950564	255777	202669	3.16325e+06	1.67172e+07	1.07879e+07	7.14748e+06	626435	578001	4.49237e+07	1.12588e+06	3.30161e+06	4.60088e+06	4.96483e+06	1.1056e+07	0	2.68335e+06	556982	5.94107e+06	2.43864e+07	2.5977e+06	2.48932e+06	Pancreas		Pancreas;	Tissue enhanced	chr1	Nuclear-encoded genes
ENSG00000162910	MRPL55	3.30876e+07	1.15661e+07	1.06554e+07	1.70797e+07	2.63256e+07	8.73524e+06	1.17214e+07	3.52682e+07	7.99024e+06	2.63925e+07	7.01841e+07	8.0904e+06	3.00007e+07	2.87963e+07	1.14207e+07	7.17374e+06	0	5.12862e+06	5.70616e+07	1.59843e+07	2.47576e+07	7.2014e+07	1.72577e+07	1.25466e+07	1.52527e+07	4.31081e+06	3.93317e+06	1.48733e+07	2.14835e+07	Small intestine			Mixed	chr1	Nuclear-encoded genes
ENSG00000162972	C2orf47	1.41991e+07	71157.7	3.38306e+06	2.18515e+07	4.30688e+07	5.76711e+06	1.16251e+06	1.69326e+07	1.3655e+07	8.416e+06	3.07289e+07	2.61703e+07	4.99755e+07	1.1546e+07	8.91998e+06	1.16288e+07	1.45528e+07	9.76974e+06	3.79698e+06	1.74411e+07	1.07068e+07	1.98821e+07	4.65847e+06	1.83675e+06	1.00372e+07	4.37004e+06	2.77624e+07	4.1672e+06	6.27348e+06	Liver			Expressed in all	chr2	Nuclear-encoded genes
ENSG00000163050	ADCK3	1.45809e+08	9.31595e+06	4.59863e+07	5.35876e+07	6.01936e+07	1.94858e+07	2.47685e+07	6.19327e+07	9.07444e+07	2.60717e+07	4.90838e+08	127044570	7.96134e+07	1.91835e+07	1.53026e+07	1.57659e+07	5.25076e+07	1.59156e+07	3.25145e+07	4.22876e+07	9.9478e+07	7.18573e+07	2.12885e+07	3.43437e+07	5.31803e+07	2.70512e+07	2.2664e+07	1.59174e+07	1.02904e+07	Heart			Expressed in all	chr1	Nuclear-encoded genes
ENSG00000163114	PDHA2	0	0	344574	0	0	0	873950	0	353133	0	0	0	0	0	0	0	0	0	0	1.31663e+06	0	0	0	0	0	7.86472e+06	121279	0	273524	Testis			Tissue enriched	chr4	Nuclear-encoded genes
ENSG00000163170	BOLA3	1.86384e+07	4.9088e+06	1.49119e+07	1.15827e+07	5.88566e+06	2.10461e+06	1.75459e+07	6.45555e+06	380484	2.3362e+06	5.21911e+07	2.28863e+07	3.05472e+07	3.37807e+07	0	3.1235e+07	8.94647e+06	0	3.00595e+07	3.40822e+06	2.71127e+06	3.43551e+07	0	9.01055e+06	10778271	6.36249e+06	5.64365e+06	2.20344e+06	2.14661e+06	Heart			Mixed	chr2	Nuclear-encoded genes
ENSG00000163319	MRPS18C	2.80997e+06	1.03008e+06	6.47112e+06	0	9.16273e+06	921664	1.3974e+06	3.59322e+06	0	4.77133e+06	1.26111e+07	1.41628e+07	2.0191e+07	8.17446e+06	3.85227e+06	315212	4.79553e+06	5.23391e+06	4.73821e+06	1.48891e+06	8.15442e+06	3.35257e+06	1.11156e+07	1.85008e+07	2.13745e+06	0	908422	0	1.60628e+06	Liver			Mixed	chr4	Nuclear-encoded genes
ENSG00000163382	APOA1BP	2.11685e+08	2.8418e+07	2.66431e+08	5.67086e+07	2.33194e+08	2.27524e+08	1.22469e+08	1.97767e+08	7.10674e+07	1.24365e+08	6.52732e+08	195208811	325932860	1.15156e+08	1.9003e+08	1.18988e+08	1.70342e+08	1.12401e+08	2.79929e+08	2.39209e+08	2.27621e+08	8.15098e+07	2.78477e+08	8.66713e+07	1.61198e+08	488616326	336725438	1.01854e+08	5.35058e+07	Heart			Expressed in all	chr1	Nuclear-encoded genes
ENSG00000163528	CHCHD4	4.93365e+07	7.02407e+07	8.03821e+07	2.7304e+07	5.25346e+07	4.98816e+07	5.15548e+07	6.47031e+07	5.0629e+07	1.45723e+07	3.7726e+08	1.44521e+08	2.13374e+08	9.0434e+07	6.8688e+07	6.5835e+07	0	4.59092e+07	5.89248e+06	4.50469e+07	1.42273e+08	1.38711e+08	3.15664e+07	4.20044e+07	6.75814e+07	6.48795e+07	1.42521e+08	1.56605e+07	2.40111e+07	Heart			Mixed	chr3	Nuclear-encoded genes
ENSG00000163541	SUCLG1	4.93285e+08	8.36795e+07	5.00414e+08	407043626	6.31828e+08	3.09271e+08	2.84957e+08	3.38334e+08	312458338	1.29974e+08	1903116393	3165492441	1156619562	142997906	3.41956e+08	1.50012e+08	204052092	1.25343e+08	2.16914e+08	4.7102e+08	7.21689e+08	7.2519e+08	1.58076e+08	1.28038e+08	344405539	1.03548e+08	8.81431e+08	2.46873e+08	1.11027e+08	Kidney			Expressed in all	chr2	Nuclear-encoded genes
ENSG00000163586	FABP1	3.98279e+07	3.56681e+08	2.25277e+07	11162413381	12957227788	5.28899e+07	1.24269e+07	3.80666e+07	1.72242e+08	6.46066e+07	3.9376e+07	7026277446	35622756917	2.17151e+07	2.66953e+07	3.01468e+08	1.84786e+08	2.60273e+07	2.72034e+07	5918771553	1.03802e+07	27435780369	245710011	2.52636e+07	2.13096e+08	8.86989e+07	1.44657e+07	6.65331e+06	6.38544e+06	Liver	Rectum;Kidney;Colon;Duodenum;Small intestine;Liver;		Group enriched	chr2	Nuclear-encoded genes
ENSG00000163626	COX18	2.065e+08	2057251510	3.55582e+06	1018389311	407638870	5.85496e+08	6.49984e+08	1.62267e+08	2506922779	2.65086e+08	2.5188e+06	5.99522e+06	1.00259e+07	6.93352e+07	4.07133e+08	2441467335	0	1.982e+07	413578	728677897	860752	2.66702e+08	1.75316e+08	1.35118e+07	4.02662e+08	1030625623	2.99169e+06	1.64657e+07	1.18186e+08	Fat		Ovary;Fat	Tissue enhanced	chr4	Nuclear-encoded genes
ENSG00000163644	PPM1K	9.47492e+06	4.94082e+06	3.20675e+06	1.54397e+06	6.70927e+06	6.92584e+06	921644	1.28406e+07	1.85004e+06	122324	7.54362e+07	3.62756e+07	3.26696e+06	881495	3.73647e+06	855069	1.13407e+07	1.27706e+06	3.05868e+07	1.08544e+06	3.73103e+07	1.88437e+06	7.22744e+06	2.03754e+06	2.40296e+06	4.01809e+06	1.75894e+06	5.39718e+06	90513.1	Heart			Expressed in all	chr4	Nuclear-encoded genes
ENSG00000163738	MTHFD2L	2.65513e+06	0	2.36644e+07	474160	788508	0	0	193684	289515	0	3.90463e+07	62179.9	0	0	147599	0	0	570976	713831	901302	692577	474339	1.91926e+06	4.3148e+06	0	1.04027e+06	3.6128e+06	0	0	Heart	Brain;Heart;		Group enriched	chr4	Nuclear-encoded genes
ENSG00000163864	NMNAT3	1.37961e+07	6.87465e+06	735815	2.1111e+07	2.92839e+06	4.80017e+06	4.70226e+07	5.33494e+07	0	0	5.76309e+07	6.07826e+08	6.78406e+06	4.85906e+06	381004	4.70162e+06	4.71852e+07	289083	2.34281e+06	6.05656e+06	6.69209e+06	7.21707e+06	7.56577e+06	1.02467e+06	8.60949e+06	895892	3.0389e+07	1.73982e+06	0	Kidney			Tissue enriched	chr3	Nuclear-encoded genes
ENSG00000163931	TKT	2575547406	2959009217	4002547722	1568447438	1233826499	2118579159	2452489590	1198243557	3836777351	2812594742	323484090	2137663038	1349451199	3175990464	2300012039	1150876678	2081183195	2315137621	1214265108	1457006777	1905768856	1879027075	2143394754	3705017728	1805037310	2207095883	5022904383	2209879054	2344543738	Thyroid			Expressed in all	chr3	Nuclear-encoded genes
ENSG00000164051	CCDC51	4.4004e+07	6.28179e+07	2.30996e+07	1.48606e+07	9.82836e+06	7.88071e+06	1.22995e+07	7.53648e+06	1.32589e+07	1.35791e+07	6.11666e+07	1.79802e+07	2.90218e+07	1.01215e+07	6.76898e+06	4.28718e+06	7.68424e+06	7.06479e+07	2.51225e+06	1.40528e+07	9.31298e+06	2.86791e+07	3.33908e+06	4.9905e+06	7.52093e+06	3.45458e+07	4.47585e+07	7.50932e+06	1.00978e+07	Placenta			Expressed in all	chr3	Nuclear-encoded genes
ENSG00000164182	NDUFAF2	197526962	4.2551e+07	1353190430	9.64843e+07	1.1421e+08	2.38892e+07	7.95433e+07	3.37037e+07	9.72416e+07	3.68517e+07	288864249	7.49286e+08	3.18017e+08	3.08641e+08	3.80921e+07	2.30621e+07	1.47341e+08	1.27229e+07	1.10475e+08	3.32844e+07	233396036	1.66642e+08	9.67e+06	5.10729e+07	9.97061e+07	8.18334e+07	1.0139e+08	2.88786e+07	4.56875e+07	Brain			Expressed in all	chr5	Nuclear-encoded genes
ENSG00000164209	SLC25A46	1.5847e+06	1.1195e+07	4.10929e+07	1.66605e+07	2.11119e+06	4.74418e+06	5.86015e+06	5.94027e+06	6.28915e+06	3.15928e+06	3.40898e+07	9.24814e+06	1.11663e+07	2.05576e+06	7.72312e+06	4.45909e+06	3.62195e+06	4.14182e+06	1.61448e+06	8.26472e+06	8.43212e+06	7.50322e+06	7.45661e+06	8.59368e+06	6.44961e+06	5.57278e+06	7.71583e+06	9.9203e+06	4.49392e+06	Brain			Expressed in all	chr5	Nuclear-encoded genes
ENSG00000164258	NDUFS4	8.60093e+07	1.30943e+07	1.77314e+08	5.46004e+07	1.15774e+08	2.23618e+07	5.91469e+07	6.30533e+07	1.3563e+08	3.94016e+07	1075274471	3.26971e+08	1.28429e+08	2.85361e+07	7.02653e+07	19364536	3.54418e+07	4.17799e+07	3.69046e+07	4.78719e+07	4.69401e+08	8.76856e+07	6.24968e+07	9.83316e+06	8.06456e+07	4.17622e+07	9.0731e+06	5.12268e+07	2.07383e+07	Heart			Expressed in all	chr5	Nuclear-encoded genes
ENSG00000164284	GRPEL2	2.70115e+06	6.84214e+06	0	3.92234e+06	1.63506e+06	1.48697e+06	476572	446491	6.74125e+06	4.92641e+07	0	36462.8	57084.5	1.14397e+07	1.10668e+06	807503	1.29031e+06	3.37855e+06	1.91331e+06	1.66307e+07	0	9.8766e+06	0	3.11412e+07	0	4.5529e+06	7.53061e+06	398894	6.82028e+06	Gallbladder		Spleen;Gallbladder	Tissue enhanced	chr5	Nuclear-encoded genes
ENSG00000164347	GFM2	1.74205e+06	1.0229e+06	3.03006e+06	3.57368e+06	4.53706e+06	3.06911e+06	1.57607e+06	2.22368e+07	5.23625e+06	2.86516e+06	4.34594e+07	4.48867e+06	7.95023e+06	3.79494e+06	1.64804e+06	2.04325e+06	2.17539e+06	6.05675e+06	1.76835e+06	1.93139e+07	1.11444e+07	4.22838e+06	932682	1.52543e+06	2.53497e+06	7.25029e+06	2.72365e+06	3.80664e+06	4.07626e+06	Heart			Expressed in all	chr5	Nuclear-encoded genes
ENSG00000164366	CCDC127	2.88322e+07	3.24215e+06	4.17353e+07	4.30879e+06	9.38913e+06	9.76018e+06	1.03893e+07	2.90215e+07	8.42382e+06	8.4447e+06	6.6181e+07	2.04869e+07	1.19816e+07	1.03734e+07	4.60085e+06	6.03576e+06	1.744e+06	9.21432e+06	3.16107e+06	1.04279e+07	3.05402e+07	8.1742e+06	1.14809e+07	5.34631e+06	3.69659e+07	198310	3.74382e+07	7.80742e+06	2.63311e+07	Heart			Expressed in all	chr5	Nuclear-encoded genes
ENSG00000164398	ACSL6	4.83739e+06	1.06773e+06	2.9372e+08	2.90221e+06	4.0477e+07	845198	675575	3.21111e+06	947352	2.7796e+06	1.14918e+07	3.08181e+06	1.67275e+08	1.79707e+07	2.19811e+07	26507.5	1.31115e+07	6.52868e+06	685260	3.48787e+06	4.03878e+06	3.70788e+07	611415	84451.4	2.94548e+06	3.08219e+07	1.62572e+06	1.50141e+06	52147.8	Brain	Liver;Brain;		Group enriched	chr5	Nuclear-encoded genes
ENSG00000164405	UQCRQ	495043282	4.75093e+06	6.82889e+08	5.92008e+06	4.01679e+07	5.24008e+07	8.39313e+06	3.13225e+07	3.98011e+07	5.20657e+07	7.71361e+08	1566216234	3.16425e+08	1.19028e+08	4.32265e+06	8.83936e+06	1.87317e+06	2.14772e+08	2.1142e+07	7.65255e+06	1.60929e+08	1.49449e+08	1.95649e+08	2.19836e+08	1.24869e+08	4.24127e+07	5.24148e+07	1.80588e+08	1.02483e+08	Kidney			Expressed in all	chr5	Nuclear-encoded genes
ENSG00000164466	SFXN1	3.21722e+08	1.67403e+08	662444922	1.83312e+08	2.35988e+08	7.38333e+07	101782976	1.7416e+08	3.82336e+07	180958725	4.79828e+08	1010614972	9.54754e+08	2.57229e+08	2.67638e+08	1.38019e+08	4.07502e+08	3.31432e+08	2.60591e+08	1.01089e+08	1.82215e+08	2.72663e+08	6.74428e+07	1.32337e+08	2.33602e+08	3.49107e+08	3.79878e+08	2.18816e+08	205614568	Kidney			Expressed in all	chr5	Nuclear-encoded genes
ENSG00000164494	PDSS2	878431	423730	70662.8	1.18718e+06	7.68611e+06	230329	661394	1.71348e+06	0	8.0371e+06	1.19579e+06	1.90947e+07	1.27881e+07	3.10276e+06	119489	486785	413567	856634	4.18388e+06	2.90759e+06	9.59261e+06	3.88604e+06	130261	1.42614e+06	619893	748208	2.35633e+07	1.26181e+07	2.13347e+06	Thyroid		Thyroid;	Tissue enhanced	chr6	Nuclear-encoded genes
ENSG00000164587	RPS14	3155326921	5036394662	1059075529	3226546671	2401941411	1464322962	8.81036e+08	1627625931	11986703591	1781544778	1096051250	1476721853	2369074398	2390706341	5837973262	6198257054	7706388430	2180770364	6.88644e+08	1747807823	5324323591	1529549979	1915812957	1601321222	2391463064	2164416827	2781856707	3183259437	4112845651	Fat			Expressed in all	chr5	Nuclear-encoded genes
ENSG00000164830	OXR1	8.53894e+07	1.23614e+07	1.96262e+08	3.26372e+07	7.15291e+06	4.02123e+07	3.94875e+07	4.44633e+07	4.51624e+07	1.47138e+07	8.57271e+06	3.10467e+07	2.16111e+07	2.35535e+07	2.78044e+07	2.78577e+07	1.31399e+07	1.04087e+07	1.83626e+07	2.35996e+07	2.9704e+08	1.88833e+07	1.52432e+07	1.61746e+07	3.83787e+07	1.95913e+07	6.67074e+06	8.07274e+06	1.81291e+07	Salivary gland			Expressed in all	chr8	Nuclear-encoded genes
ENSG00000164896	FASTK	0	0	0	0	0	0	0	0	0	0	0	0	114921	0	0	0	0	0	0	0	0	0	0	0	0	0	0	0	0	Liver			Tissue enriched	chr7	Nuclear-encoded genes
ENSG00000164898	C7orf55	3.66497e+06	0	2.00309e+07	0	2.21635e+06	6.66503e+06	0	1.23918e+07	0	0	1.06144e+08	0	4.61567e+07	0	0	9.60645e+06	0	0	0	0	0	1.00664e+07	0	2.70397e+07	0	0	4.19071e+07	2.96538e+06	0	Heart		Heart;	Tissue enhanced	chr7	Nuclear-encoded genes
ENSG00000164904	ALDH7A1	6.64254e+08	1.39206e+08	2589081266	3.42436e+08	4.69661e+08	5.43643e+08	246475164	5.43148e+08	217567274	1.41849e+08	7.90858e+08	2614708121	2736372755	1.55359e+08	1.4651e+08	3.95083e+08	6.23159e+08	3.9493e+08	6.50418e+08	3.32592e+08	1230795635	2.65773e+08	5.34714e+08	1.097e+08	2.65271e+08	6.32128e+08	1019768493	2.44491e+08	2.81497e+07	Liver			Expressed in all	chr5	Nuclear-encoded genes
ENSG00000164919	COX6C	1457889252	4.11227e+08	2653750218	1897374671	1952334152	5.69661e+08	5.03262e+08	1249656999	2.48584e+08	3.8769e+08	15114040415	3189383438	8.27902e+08	9.50168e+08	1.501e+08	8.70476e+07	1743385396	1.9862e+08	8.87364e+08	1413100426	1281246878	2023322053	5.74926e+08	4.91762e+08	1057913692	3.51028e+08	8.75998e+07	1079586399	8.43411e+08	Heart			Expressed in all	chr8	Nuclear-encoded genes
ENSG00000164933	SLC25A32	1.28054e+06	639822	1.78488e+06	284637	2.29486e+07	518218	2.71796e+06	365885	0	300694	8.70188e+06	1.85523e+06	2.20705e+06	3.5558e+06	831657	1.22994e+06	1.2434e+06	2.63726e+06	880275	1.7321e+06	669284	514464	0	1.34388e+06	2.5639e+06	2.56501e+06	4.58526e+06	1.48486e+06	857046	Duodenum		Duodenum;	Tissue enhanced	chr8	Nuclear-encoded genes
ENSG00000164951	PDP1	6.49052e+07	3.38386e+07	3.5905e+07	2.7714e+07	2.59277e+07	6.33002e+07	3.22173e+07	4.61449e+07	2.03017e+07	2.57254e+07	270756159	7.15271e+07	2.89025e+06	3.67319e+07	5.13889e+07	3.18066e+07	2.855e+07	3.18682e+07	2.99298e+07	2.58245e+07	2.45966e+07	1.87276e+07	3.81255e+07	3.28699e+07	4.02217e+07	3.41455e+07	8.48471e+07	3.50128e+07	3.05221e+07	Heart			Expressed in all	chr8	Nuclear-encoded genes
ENSG00000164978	NUDT2	4.41205e+07	1.32835e+07	122862561	3.05902e+07	1.10984e+08	7.51638e+07	1.41666e+08	6.1719e+07	5.19269e+07	4.28072e+07	8.77255e+07	2.09014e+07	5.98156e+07	4.21705e+07	4.95408e+07	9.02019e+07	1.009e+07	4.64686e+07	3.11707e+07	6.33578e+07	6.9993e+07	3.68109e+07	7.0671e+07	5.24099e+07	3.62168e+07	1.49627e+08	1.33091e+07	2.99893e+07	4.4942e+07	Testis			Expressed in all	chr9	Nuclear-encoded genes
ENSG00000164983	TMEM65	1.23944e+07	2.45459e+06	7.77421e+07	2.41509e+06	3.51229e+07	1.51439e+07	1.58706e+07	2.76592e+07	1.64207e+07	2.46787e+07	5.91724e+08	1.94873e+07	3.94831e+06	2.34467e+07	1.49996e+07	4.1259e+07	2.88694e+08	2.67139e+07	1.35581e+07	1.45324e+07	7.36212e+07	1.70641e+07	1.906e+07	1.43657e+07	1.07347e+07	8.82868e+06	2.22668e+06	1.08423e+07	7.48183e+06	Heart	Pancreas;Heart;		Group enriched	chr8	Nuclear-encoded genes
ENSG00000165028	NIPSNAP3B	4.12096e+06	4.67554e+06	3.44084e+07	1.78829e+06	3.67657e+06	4.21673e+06	1.03527e+07	5.26434e+06	3.60619e+07	1.93937e+06	3.16496e+08	93562.3	4.13248e+06	501083	4.96352e+06	1.57951e+06	0	1.95332e+06	5.59822e+06	2.01404e+06	9.32725e+06	816491	1.2213e+07	1.51095e+06	6.73162e+06	9.61971e+06	1.88646e+07	1.67795e+06	6.25241e+06	Heart			Tissue enriched	chr9	Nuclear-encoded genes
ENSG00000165060	FXN	1.65302e+08	4.83355e+07	49703433	6.36971e+07	7.51332e+07	1.12423e+08	6.70766e+07	7.95598e+07	3.78849e+07	3.84541e+06	7.25908e+08	1.33415e+08	2.24681e+08	1.20567e+08	7.13196e+07	7.87126e+07	1.46893e+08	2.59807e+07	1.25898e+08	7.16323e+07	1.7718e+08	7.97221e+07	4.14002e+07	4.86271e+07	3.62242e+07	1.4441e+08	2.08867e+08	5.88035e+07	8.18883e+07	Heart			Expressed in all	chr9	Nuclear-encoded genes
ENSG00000165264	NDUFB6	1.03647e+08	2.85024e+07	9.97448e+07	1.03398e+08	1.08812e+08	1.7733e+07	2.17062e+07	3.78516e+07	1.80814e+07	7.60016e+07	1573612520	2.37373e+08	8.19238e+07	2.44095e+07	1.70594e+07	4.55672e+07	4.06268e+08	4.15102e+07	7.17251e+07	9.32853e+07	1.01537e+08	142100951	4.12587e+07	7.00742e+07	8.21159e+07	3.23919e+07	3.39973e+07	9.14885e+07	2.90643e+07	Heart	Kidney;Pancreas;Heart		Group enriched	chr9	Nuclear-encoded genes
ENSG00000165283	STOML2	3.37207e+08	7.02844e+07	1.10959e+08	2.18545e+08	1.94896e+08	1.49121e+08	1.42487e+08	1.48669e+08	1.13983e+08	1.09307e+08	2.91399e+08	3.74792e+08	2.95238e+08	4.2684e+08	1.30229e+08	1.8518e+08	2.5645e+08	1.07852e+08	116848613	2.27182e+08	2.1533e+08	2.86791e+08	148785138	7.37273e+07	2.0453e+08	3.07333e+08	5.53424e+08	270510767	1.09304e+08	Thyroid			Expressed in all	chr9	Nuclear-encoded genes
ENSG00000165487	MICU2	9.39062e+06	1.21439e+06	7.57189e+06	8.99486e+06	2.31368e+07	7.19883e+06	4.6388e+06	1.03816e+07	4.73561e+06	1.00568e+07	3.33592e+06	7.51262e+06	1.62433e+06	5.57726e+06	3.46615e+06	3.38581e+06	1.91205e+06	1.24213e+07	6.76852e+06	1.28313e+07	4.20688e+06	3.27287e+07	8.50494e+06	796744	2.12317e+07	3.85936e+06	6.90087e+06	3.19921e+06	1.49897e+07	Small intestine			Expressed in all	chr13	Nuclear-encoded genes
ENSG00000165526	RPUSD4	800096	0	1.37131e+06	7.57435e+06	1.58856e+06	2.07507e+06	517705	1.58947e+06	0	400414	3.80172e+06	1.51637e+06	4.76962e+07	3.91717e+06	869864	0	0	3.54557e+06	0	1.00496e+06	1.51837e+06	1.29372e+06	0	0	472489	1.1154e+06	1.09497e+06	314678	0	Liver			Tissue enriched	chr11	Nuclear-encoded genes
ENSG00000165609	NUDT5	344531716	9.13547e+07	7.82406e+08	2.93525e+08	3.21873e+08	2.21818e+08	2.18185e+08	4.00636e+08	2.91124e+08	3.0683e+08	4.16163e+07	3.76716e+08	1602042871	3.46704e+08	5.61228e+08	5.27394e+08	6.1238e+07	3.02116e+08	1.57259e+08	2.82997e+08	3.56991e+08	3.47869e+08	1.95203e+08	2.80744e+08	2.48176e+08	3.18842e+08	4.81845e+08	3.5406e+08	2.08796e+08	Liver			Expressed in all	chr10	Nuclear-encoded genes
ENSG00000165629	ATP5C1	8.72433e+08	224670456	1880341653	1003771785	1231407279	3.35618e+08	7.28047e+08	8.87095e+08	4.68477e+08	3.79226e+08	8854216268	3227221610	1196237429	6.81806e+08	3.13949e+08	1.31467e+08	2.77537e+08	6.67861e+08	5.31252e+08	7.88415e+08	2774711004	1049075321	4.77383e+08	465114240	8.61839e+08	4.7398e+08	2539179583	8.42533e+08	2.63715e+08	Heart			Expressed in all	chr10	Nuclear-encoded genes
ENSG00000165637	VDAC2	6.26544e+08	4.19111e+08	1056118752	5.49416e+08	7.21629e+08	6.04242e+08	6.43766e+08	6.45873e+08	8.95921e+08	6.0935e+08	4197092131	1411635031	230990678	5.69624e+08	5.81047e+08	3.22461e+08	5.0959e+08	1061137871	7.49564e+08	7.88569e+08	1438182445	4.52527e+08	7.52079e+08	507843946	5.1595e+08	1164402389	2446005556	626458207	6.95331e+08	Heart			Expressed in all	chr10	Nuclear-encoded genes
ENSG00000165644	COMTD1	1.65343e+07	458680	2.58258e+07	3.14485e+07	4.6695e+07	7.98053e+06	7.3089e+06	6.46369e+06	442851	1.60025e+07	2.43216e+08	4.08084e+07	6.93172e+07	3.49099e+07	6.72903e+06	2.32494e+06	2.10479e+08	2.57439e+07	1.13457e+06	3.14067e+07	6.51894e+07	8.31583e+07	1.58904e+06	7.03557e+06	3.35673e+07	1.82887e+06	6.93847e+07	4.43391e+06	4.83897e+06	Heart			Expressed in all	chr10	Nuclear-encoded genes
ENSG00000165672	PRDX3	4324532196	7.36805e+08	1558686480	1254543765	1755956144	1025745851	1130338048	1058007734	1027501085	1152871681	5486653791	5211336569	4715785066	5.66484e+08	1136464329	7.73041e+08	1879569296	1138998188	1646012521	1819286525	2833642349	1363372779	9.30297e+08	1260340948	9.70436e+08	1664483192	4914492780	6.88369e+08	7.94023e+08	Heart			Expressed in all	chr10	Nuclear-encoded genes
ENSG00000165678	GHITM	1.96673e+07	1.05516e+07	8.63886e+06	2.82373e+07	714818	3.67986e+07	4.41402e+06	2.06404e+07	1.1483e+07	3.90371e+06	2.16011e+07	2.61729e+07	9.31057e+06	5.55144e+07	8.98618e+06	5.97218e+06	1.99569e+07	410485	1.20675e+07	2.5317e+07	1.61712e+07	6.02777e+06	3.99383e+06	1.08191e+07	1.71378e+07	22050.4	2.02922e+08	1.90459e+07	435091	Thyroid			Expressed in all	chr10	Nuclear-encoded genes
ENSG00000165688	PMPCA	1.59665e+08	2.38362e+07	7.06712e+07	5.28089e+07	9.04007e+07	4.87162e+07	4.55487e+07	4.14856e+07	2.19535e+07	1.06685e+08	3.89641e+08	1.40453e+08	1.78043e+08	8.75766e+07	3.89243e+07	2.43887e+07	1.48969e+07	4.23018e+07	3.45915e+07	5.20817e+07	2.34051e+08	8.49808e+07	2.83169e+07	2.5639e+07	3.92817e+07	71015742	2.53506e+08	1.88489e+08	7.65893e+07	Heart			Expressed in all	chr9	Nuclear-encoded genes
ENSG00000165775	FUNDC2	7.33607e+07	5.54338e+07	9.22134e+07	2.67043e+07	4.77607e+07	3.87229e+07	3.42828e+07	4.3255e+07	7.5131e+07	3.29414e+07	399176150	1.32666e+08	3.64262e+07	3.79487e+07	7.61033e+07	4.00313e+06	4.36182e+07	3.07898e+07	1.96793e+07	1.56073e+07	9.11987e+07	3.74023e+07	3.95912e+07	3.15862e+07	6.3061e+07	8.60645e+06	1.36851e+08	1.00484e+07	3.63671e+07	Heart			Expressed in all	chrX	Nuclear-encoded genes
ENSG00000165792	METTL17	4.06167e+06	190690	438532	4.51824e+06	5.82197e+06	1.20235e+06	0	3.26428e+06	213824	988138	4.2657e+06	1.55537e+06	499252	2.80254e+06	0	414560	2.51975e+06	653493	1.63515e+06	660305	1.34061e+06	6.99128e+06	0	0	1.66639e+06	95306.7	132292	269927	404578	Small intestine			Mixed	chr14	Nuclear-encoded genes
ENSG00000165898	ISCA2	7.56788e+07	2.27159e+07	4.60793e+07	2.49725e+07	3.76864e+07	1.99886e+07	1.692e+07	2.9959e+07	2.29882e+07	1.03581e+07	1.47137e+08	3.87228e+07	9.71341e+06	1.35834e+07	1.81894e+07	4.02949e+07	1.0306e+08	2.73283e+07	1.63454e+07	3.05013e+07	6.65763e+07	3.60836e+07	5.44273e+06	1.47781e+07	1.51451e+07	5.02664e+07	1.96265e+07	3.01197e+07	2.11119e+07	Heart			Expressed in all	chr14	Nuclear-encoded genes
ENSG00000166118	SPATA19	0	0	0	0	0	0	0	0	0	0	0	0	0	0	0	0	0	0	0	0	0	0	0	0	0	3.71256e+06	0	0	0	Testis			Tissue enriched	chr11	Nuclear-encoded genes
ENSG00000166123	GPT2	8.07752e+06	449045	1.85242e+07	5.64913e+06	2.49165e+07	7.58666e+06	5.64102e+06	1.06476e+06	9.6645e+06	1.93226e+07	831437	1.01962e+08	1.27266e+08	2.50804e+06	725160	0	7.70855e+07	551241	2.04107e+07	1.36633e+07	4.03911e+07	8.16375e+07	2.81676e+07	2.73931e+06	3.02076e+07	8.71021e+06	1.71098e+07	1.73802e+07	618313	Liver		Liver;	Tissue enhanced	chr16	Nuclear-encoded genes
ENSG00000166136	NDUFB8	3.26294e+08	115423240	294114901	1.90961e+08	2.04062e+08	7.57174e+07	5.03461e+07	1.78255e+08	2.15996e+08	9.59248e+07	2433746796	4.6395e+08	9.58752e+07	1.39506e+08	9.08393e+07	1.37606e+08	1.9585e+08	1.72792e+08	1.52303e+08	1.81503e+08	302181475	5.05015e+08	1.42589e+08	2.5033e+08	2.53071e+08	9.67637e+07	1.48716e+07	2.02788e+08	1.34006e+08	Heart			Expressed in all	chr10	Nuclear-encoded genes
ENSG00000166199	ALKBH3	5.8395e+06	189026	1.72393e+06	1.39005e+06	2.38154e+06	3.72961e+06	3.64119e+06	7.28896e+06	0	3.43612e+06	233931	978679	847008	2.32362e+06	2.27718e+06	3.67051e+06	2.81858e+06	0	1.52414e+06	1.11141e+06	3.64988e+06	2.1296e+06	3.93935e+06	0	375777	1.87324e+06	81336.2	873691	856326	Fallopian tube			Mixed	chr11	Nuclear-encoded genes
ENSG00000166260	COX11	3.80645e+06	0	6.7913e+06	3.68399e+06	6.68341e+06	526411	2.69781e+06	6.78271e+06	0	0	2.30312e+07	4.17331e+07	7.18957e+06	2.40479e+06	1.63434e+06	235316	0	1.3698e+06	2.9725e+06	2.69658e+06	1.16736e+07	1.2506e+07	2.41251e+06	0	2.98701e+06	1.36021e+06	2.17623e+07	3.12798e+06	0	Kidney		Kidney;	Tissue enhanced	chr17	Nuclear-encoded genes
ENSG00000166347	CYB5A	2134633626	489812547	1.88782e+08	701425850	4649315546	4.49353e+08	3.8334e+08	9.44725e+08	6994447411	4623616723	1762065826	4570153884	12334115772	1069223206	6.43827e+08	9.36481e+08	6797312673	7.63951e+08	1754528291	1320331681	4.21901e+08	4978292812	4.24161e+08	3.82575e+08	1782175828	6780745433	2.13351e+08	2.50947e+08	2958255693	Liver			Expressed in all	chr18	Nuclear-encoded genes
ENSG00000166394	CYB5R2	1.11042e+07	4.75957e+06	136387707	1.5943e+07	6.34508e+07	131443997	1.29747e+07	1.15191e+08	2.60286e+07	3.71863e+07	5.0356e+06	2.01808e+07	7.54665e+06	7.35591e+07	1.32148e+07	2.31221e+07	4.18158e+07	5.187e+07	1.40376e+08	2.07044e+07	1.32343e+08	1.6537e+07	221377488	1.05736e+07	3.7142e+07	3.39306e+08	6.25215e+06	2.01072e+07	3.78332e+07	Testis			Expressed in all	chr11	Nuclear-encoded genes
ENSG00000166411	IDH3A	4.4857e+08	7.44213e+07	9.24331e+08	1.65526e+08	4.01206e+08	1.13238e+08	1.78288e+08	4.19703e+08	2.17464e+08	7.77348e+07	3198480075	4.14154e+08	7.66291e+07	3.3653e+08	1.73852e+08	6.86869e+07	1.52508e+08	2.68195e+08	2.75443e+08	1.77725e+08	5.60331e+08	3.01171e+08	2.1529e+08	1.46507e+08	1.97187e+08	3.67187e+08	9.79501e+08	278727128	1.17411e+08	Heart			Expressed in all	chr15	Nuclear-encoded genes
ENSG00000166548	TK2	3.71903e+07	2.31691e+06	4.98724e+07	1.08679e+07	5.37895e+06	3.98598e+06	3.44826e+06	4.25897e+06	5.94002e+07	1.18613e+07	2.17492e+07	2.93536e+07	6.15928e+07	3.49892e+06	3.18847e+06	2.43303e+07	4.05072e+07	2.60687e+06	6.62709e+06	1.23859e+07	3.51291e+07	3.80722e+06	2.7615e+06	7.85668e+06	1.48422e+07	1.85889e+07	1.65153e+08	3.89008e+06	4.72229e+06	Thyroid			Expressed in all	chr16	Nuclear-encoded genes
ENSG00000166816	LDHD	5.93435e+07	8.07298e+06	3.58205e+07	3.7819e+07	8.94106e+06	6.49811e+06	2.09211e+06	9.6846e+06	1.441e+08	1.13142e+07	6.41948e+08	3.60044e+08	6.66173e+08	3.82289e+06	1.07918e+07	1.67787e+07	1.61291e+07	1.64353e+07	7.15043e+06	7.29306e+07	2.19173e+08	4.71019e+06	743412	398494	5.32915e+07	7.96185e+06	4.82469e+07	430367	3.94822e+06	Liver	Fat;Salivary gland;Kidney;Heart;Liver		Group enriched	chr16	Nuclear-encoded genes
ENSG00000166855	CLPX	3.3175e+07	1.16364e+07	1.5314e+07	6.29919e+06	2.67926e+07	1.30629e+07	2.56667e+07	1.85862e+07	1.99006e+07	1.49871e+07	2.38427e+07	3.04591e+07	6.5582e+07	2.51949e+07	7.19318e+06	3.32224e+07	2.64166e+07	1.39087e+07	1.59197e+07	1.23084e+07	1.19516e+07	2.23268e+07	5.73356e+06	2.84811e+06	1.21781e+07	1.14343e+07	1.75582e+07	1.81516e+07	1.43235e+07	Liver			Expressed in all	chr15	Nuclear-encoded genes
ENSG00000166896	XRCC6BP1	2.28706e+06	0	447910	5.62481e+06	803674	423367	48410.4	1.60422e+06	2.18423e+06	0	0	1.13024e+07	1.45601e+06	599026	0	0	1.04017e+07	0	0	1.23692e+06	1.06186e+07	663432	547957	0	2.10018e+06	1.64506e+06	9.60929e+06	0	0	Kidney		Kidney;	Tissue enhanced	chr12	Nuclear-encoded genes
ENSG00000166902	MRPL16	6.14195e+07	2.54153e+07	2.94765e+07	5.90769e+07	9.78642e+07	3.20946e+07	4.45781e+07	3.32152e+07	1.42068e+07	2.6851e+07	1.03208e+08	8.86885e+07	3.61078e+07	3.20229e+07	2.37711e+07	2.57007e+07	3.41856e+07	9.97532e+06	2.4358e+07	4.67543e+07	6.51444e+07	6.9373e+07	1.0627e+07	1.23335e+07	2.98757e+07	2.36641e+07	7.44406e+06	2.73117e+07	2.52172e+07	Heart			Expressed in all	chr11	Nuclear-encoded genes
ENSG00000166920	C15orf48	3.73681e+06	4.66637e+07	0	1805581025	5.84846e+08	956033	204378	4.35399e+06	0	8.82947e+07	0	8.5349e+06	0	7.2303e+07	1.36714e+06	7.19588e+07	3.25908e+07	1.63615e+08	1.94238e+07	1895721269	0	821483032	9.94997e+06	0	3.03318e+08	1.26823e+08	8.47209e+06	3.10844e+07	4.46205e+07	Rectum	Stomach;Duodenum;Small intestine;Colon;Rectum		Group enriched	chr15	Nuclear-encoded genes
ENSG00000167085	PHB	1694523699	2.9609e+08	1032886927	1262958183	1025655721	8.6622e+08	6.58122e+08	1119533419	659485230	8.33383e+08	4095401679	1889454957	1553390649	1088410144	8.52753e+08	1031434604	1550336037	8.09157e+08	8.88468e+08	1006425704	1688399140	1327444142	6.51491e+08	5.26729e+08	7.63551e+08	9.89418e+08	3214379033	6.36315e+08	7.19305e+08	Heart			Expressed in all	chr17	Nuclear-encoded genes
ENSG00000167107	ACSF2	5.49926e+08	1.37216e+07	6.63036e+07	2.28765e+08	9.8889e+07	2.76723e+07	1.70395e+07	6.86653e+07	2.96618e+08	5.71649e+07	1.04414e+08	2652546293	4.59589e+08	7.42631e+07	3.70306e+07	4.39535e+07	4.15658e+07	8.03591e+07	1.11213e+08	1.04866e+08	197479045	1.95576e+08	3.40617e+07	4.21041e+07	1.79443e+08	1.00848e+08	1459434994	4.22173e+07	1.26778e+08	Kidney			Expressed in all	chr17	Nuclear-encoded genes
ENSG00000167112	TRUB2	2.46301e+06	930673	394421	581880	199178	602951	0	169186	0	0	4.60251e+06	1.85446e+06	357649	1.48333e+06	0	0	763864	0	991961	275451	2.16157e+06	468187	753571	0	543058	680665	0	120137	376447	Heart		Heart;	Tissue enhanced	chr9	Nuclear-encoded genes
ENSG00000167113	COQ4	0	0	51008.6	1.23287e+07	4.02531e+06	3.15654e+06	1.21856e+06	1.37946e+06	0	5.19412e+06	828512	5.89397e+06	1.85486e+06	107757	0	0	0	533005	217224	3.03059e+06	4.27741e+06	3.34641e+06	662543	4.23995e+06	0	1.51879e+06	5.63578e+06	0	7.78447e+06	Colon		Colon;	Tissue enhanced	chr9	Nuclear-encoded genes
ENSG00000167136	ENDOG	4.44441e+07	1.71352e+06	4.98133e+06	1.66055e+07	3.53247e+07	5.97415e+06	1.05438e+07	9.61948e+06	5.5486e+06	1.4018e+07	7.03242e+07	1.87499e+07	1.22408e+07	1.26468e+07	3.90955e+06	1.03606e+07	3.17606e+07	4.53566e+06	8.82768e+06	3.23595e+07	1.47522e+06	1.70983e+07	4.68949e+06	5.07427e+06	1.56854e+07	5.25158e+06	2.22294e+07	5.51537e+06	1.08273e+07	Heart			Expressed in all	chr9	Nuclear-encoded genes
ENSG00000167186	COQ7	7.1765e+07	2.80235e+06	4.17248e+07	3.69026e+07	7.20494e+07	1.24881e+07	6.16431e+06	2.54968e+07	8.28291e+06	9.56314e+06	5.32732e+08	4.48595e+07	7.95838e+07	34465401	6.28334e+06	9.04857e+06	2.75655e+07	1.04603e+07	9.05034e+06	2.18652e+07	4.85287e+07	5.19468e+07	1.17729e+07	8.26104e+06	4.13917e+07	2.91056e+07	7.83973e+06	2.51719e+07	1.09675e+07	Heart			Tissue enriched	chr16	Nuclear-encoded genes
ENSG00000167264	DUS2	1.67905e+06	0	1.86691e+06	1.31981e+06	2.83194e+06	1.74821e+06	3.35009e+06	1.13459e+06	0	969813	237733	5.92703e+06	1.16913e+06	8.90812e+06	1.36693e+06	1.87694e+06	1.21107e+06	6.65021e+06	1.70326e+06	1.11755e+06	747462	2.19687e+06	4.97954e+06	24600.9	1.34692e+06	3.53817e+06	2.12414e+06	4.25251e+06	610552	Lung			Mixed	chr16	Nuclear-encoded genes
ENSG00000167283	ATP5L	6.01745e+08	2.1127e+08	1060553918	1085781146	8.60557e+08	5.18303e+08	6.38303e+08	4.30107e+08	7.83452e+08	5.49196e+08	5943377354	2242783422	7.87174e+08	5.56718e+08	751901071	7.30778e+08	1015862453	8.47377e+08	7.43686e+08	1126976209	2116912674	7.82072e+08	6.63105e+08	4.47109e+08	576283637	8.07149e+08	1322296815	3.88745e+08	3.50534e+08	Heart			Expressed in all	chr11	Nuclear-encoded genes
ENSG00000167315	ACAA2	1309075827	5.06356e+08	254401651	1222799228	1030407672	2.75526e+08	7.4612e+08	4.90997e+08	2131585059	7.32007e+08	4509231734	8500459841	8376875123	3.27406e+08	4.22983e+08	5.74962e+08	4.56204e+08	2.8842e+08	2.54492e+08	880675611	4.45162e+08	2336710313	2.79698e+08	4.97713e+08	7.01771e+08	4.78226e+08	2389611464	249404381	4.24354e+08	Kidney			Expressed in all	chr18	Nuclear-encoded genes
ENSG00000167468	GPX4	2.84444e+08	2.76449e+08	4.71691e+08	2.79683e+08	2.87081e+08	3.47948e+08	2.42207e+08	251358638	4.47616e+08	1.6654e+08	1.92999e+08	750842438	4.70453e+08	2.07505e+08	4.45433e+08	4.04467e+08	2.08427e+07	1.78704e+08	369046246	3.13306e+08	2.56765e+08	2.74785e+08	4.44403e+08	3.73479e+08	2.44282e+08	2.10621e+08	406449998	2.18857e+08	3.99118e+08	Kidney			Expressed in all	chr19	Nuclear-encoded genes
ENSG00000167699	GLOD4	8.06878e+08	3.00515e+08	7.53556e+08	7.17383e+08	8.10012e+08	5.7037e+08	3.62415e+08	7.74738e+08	3.24249e+08	4.14742e+08	3.15959e+08	7.52476e+08	4.74985e+08	2.94264e+08	8.93845e+08	7.27534e+08	6.96189e+08	5.80005e+08	6.1497e+08	7.33145e+08	535717057	8.57412e+08	6.85305e+08	6.34307e+08	680448930	1383242929	7.5416e+08	4.54439e+08	4.73476e+08	Testis			Expressed in all	chr17	Nuclear-encoded genes
ENSG00000167716	WDR81	9.08586e+06	1.7484e+06	1.05177e+07	7.26669e+06	3.97612e+06	9.24712e+06	1.44597e+07	8.38591e+06	2.19994e+07	7.82059e+06	1.44243e+06	8.77975e+06	8.75592e+06	6.52142e+06	9.06266e+06	8.31391e+06	8.05453e+06	9.65729e+06	6.73076e+06	3.72108e+06	3.2789e+06	1.80903e+06	5.08055e+06	6.09709e+06	3.59331e+06	1.11584e+07	9.5923e+06	8.71818e+06	4.11783e+06	Fat			Expressed in all	chr17	Nuclear-encoded genes
ENSG00000167774	CTD-2550O8.5	490772809	2.09209e+08	5.04975e+08	4.63267e+08	7.93269e+07	1.45617e+08	2.15207e+08	2.78182e+08	196105644	187995429	3637337679	1878994575	3.13292e+08	3.62675e+08	2.34982e+08	2.52539e+07	3.5833e+08	7.42143e+07	4.09517e+07	231747353	7.83111e+08	4.97127e+08	1.10609e+08	1.78751e+08	2.71723e+08	2.97694e+07	8.60324e+07	1.76086e+08	1.30666e+08	Heart			Expressed in all	chr19	Nuclear-encoded genes
ENSG00000167792	NDUFV1	4.72174e+08	1.83932e+08	5.83288e+08	4.28064e+08	4.34535e+08	177319201	2.94528e+08	2.4291e+08	3.15409e+08	2.09829e+08	4688910781	1084070100	3.59027e+08	3.40893e+08	2.81885e+08	1.54967e+08	6.62525e+08	1.48582e+08	1.80708e+08	3.78677e+08	5.2363e+08	5.20042e+08	2.38381e+08	1.8707e+08	3.76779e+08	1.75301e+08	6.72302e+07	2.43697e+08	4.14333e+08	Heart			Expressed in all	chr11	Nuclear-encoded genes
ENSG00000167799	NUDT8	2.62639e+06	0	3.8082e+06	5.49676e+06	1.33435e+07	6.67625e+06	2.44493e+06	731058	1.12875e+06	1.27385e+06	4.02387e+07	1.75631e+07	4.09819e+07	1.95679e+06	2.04755e+06	1.73252e+06	1.02296e+06	0	84507.6	3.65707e+06	1.94345e+07	1.36674e+07	642534	414877	1.23713e+07	2.53815e+06	2.26578e+07	3.79099e+06	1.65295e+06	Liver		Heart;Liver	Tissue enhanced	chr11	Nuclear-encoded genes
ENSG00000167815	PRDX2	10209947406	10815076563	5589577028	5466311643	4248550537	2596066573	4957291951	3655035255	7649665864	4669723765	5831999196	4237358762	3317533541	3129196420	4118853051	2569991223	4227410598	6915427271	3325192535	5486967600	8986010378	4143808141	3699125148	7560887076	5051034020	1247920887	5035519097	2498163226	8812132098	Appendix			Expressed in all	chr19	Nuclear-encoded genes
ENSG00000167862	ICT1	1.75903e+07	6.01835e+06	2.66494e+07	4.97384e+07	2.09905e+07	1.01424e+07	8.08181e+06	1.47486e+07	1.23522e+07	1.97028e+07	2.63621e+07	4.00852e+07	2.28599e+07	2.56077e+07	8.73527e+06	7.51025e+06	7.25764e+06	6.23621e+06	4.52553e+07	2.34979e+07	2.88603e+07	3.68811e+07	1.39294e+07	0	2.27002e+07	6.99201e+06	159395	2.46558e+07	1.09933e+07	Colon			Mixed	chr17	Nuclear-encoded genes
ENSG00000167863	ATP5H	1210402780	5.73356e+08	1766336753	2057707573	1967847636	4.82431e+08	586125982	7.05415e+08	1096727617	4.85539e+08	10081307454	1986697769	2075161661	789149118	4.77041e+08	4.62224e+08	1238154700	5.4438e+08	689320959	1148615269	1355528282	1612435429	6.9719e+08	6.54015e+08	1012153646	571766901	1867976874	7.21692e+08	8.03862e+08	Heart			Expressed in all	chr17	Nuclear-encoded genes
ENSG00000167969	ECI1	1.28325e+08	4.0116e+07	2.61519e+08	2.50918e+08	3.95405e+08	1.90169e+08	2.07937e+08	4.18049e+08	2.56045e+08	9.40401e+07	2205506873	1512235496	1178687084	2.0677e+08	1.20651e+08	1.81855e+08	3.52936e+08	2.1346e+08	2.30876e+08	2.27887e+08	1374635348	4.22617e+08	1.12756e+08	1.2476e+08	1.87935e+08	1.09693e+08	3500770513	7.25669e+07	1.17141e+08	Thyroid			Expressed in all	chr16	Nuclear-encoded genes
ENSG00000167996	FTH1	1.77451e+08	6.88289e+08	4.51289e+08	1.82578e+08	245504041	1.75731e+08	6.61004e+08	340356476	1.37878e+08	2.14708e+08	2.15098e+08	1.20169e+08	1.36478e+08	3.00483e+08	2.81812e+07	6.78314e+07	6.64547e+07	1.17302e+08	2.19194e+08	6.38625e+07	1.95407e+08	5.46121e+08	2.6473e+08	287116281	243281027	1.03975e+08	6.19008e+07	1.81981e+08	5.12914e+08	Appendix			Expressed in all	chr11	Nuclear-encoded genes
ENSG00000168237	GLYCTK	381469	1.64642e+06	2.405e+06	2.10483e+06	5.32157e+07	509052	2.46157e+06	3.30079e+06	9.59986e+06	6.49992e+06	0	1.00083e+08	5.80206e+08	4.45737e+06	5.59111e+06	0	1.72163e+06	1.47707e+07	1.44056e+06	7.42778e+06	0	5.4539e+07	2.85941e+06	467513	6.88663e+06	1.899e+06	70310.2	644524	7.75039e+06	Liver			Tissue enriched	chr3	Nuclear-encoded genes
ENSG00000168268	NT5DC2	6.37828e+07	1.88682e+06	4.51584e+06	2.16633e+06	3.57535e+07	9.42336e+06	4.97768e+06	5.57547e+06	1.0302e+06	2.37089e+06	2.27411e+06	2.5473e+06	2.51962e+06	1.14866e+07	1.65406e+06	2.3843e+07	4.40572e+06	4.34842e+06	25270708	931038	2.48081e+07	2.75368e+06	2.57692e+06	3.01819e+06	2.7024e+06	1.09678e+07	1.54624e+06	5.00359e+06	3.2476e+06	Adrenal gland			Expressed in all	chr3	Nuclear-encoded genes
ENSG00000168275	COA6	1.84947e+08	5.66855e+07	1.48122e+08	1.69589e+08	7.29544e+07	5.75631e+07	6.22817e+07	7.85499e+07	4.60876e+07	3.19502e+07	594063555	3.73513e+08	2.55176e+08	8.89984e+07	3.39642e+07	8.59772e+07	2.31659e+08	3.89563e+07	5.34527e+07	1.25011e+08	9.92601e+07	326108971	2.81559e+07	6.59715e+07	1.46221e+08	3.18673e+07	1.23757e+08	5.62869e+07	8.23539e+07	Heart			Expressed in all	chr1	Nuclear-encoded genes
ENSG00000168288	MMADHC	0	333593	824350	5.68447e+06	353531	1.98436e+07	103200	929296	116341	122030	0	0	2.00422e+06	1.87273e+06	176499	1.08447e+07	1.41014e+06	1.38575e+06	1.8701e+06	0	0	56229.8	5.12282e+06	2.56888e+06	533490	422486	0	1.84685e+06	0	Endometrium		Ovary;Endometrium	Tissue enhanced	chr2	Nuclear-encoded genes
ENSG00000168291	PDHB	4.80795e+08	1.56225e+08	985578484	409384364	5.52463e+08	2.95289e+08	3.29308e+08	4.00801e+08	7.46226e+08	3.04606e+08	8052372737	1078529972	4.01362e+08	225612170	4.08419e+08	3.45806e+08	7.71063e+07	5.15065e+08	2.3095e+08	4.97915e+08	9.92344e+08	3.80489e+08	3.47577e+08	218653745	3.17762e+08	5.45637e+08	1824137620	3.85682e+08	2.42129e+08	Heart			Expressed in all	chr3	Nuclear-encoded genes
ENSG00000168393	DTYMK	3.27872e+08	1.13245e+08	8.48173e+07	1.82975e+08	1.24789e+08	3.12034e+08	9.63208e+07	1.30225e+08	8.0048e+07	7.32952e+07	2.36849e+08	1.31258e+08	9.59567e+07	4.27337e+08	7.30888e+07	1.50799e+08	3.28145e+07	8.78612e+07	2.14132e+08	1.25451e+08	337958920	1.22407e+08	7.21076e+07	1.52717e+08	1.10099e+08	5.1986e+07	1.70561e+08	1.27807e+08	1.2879e+08	Lung			Expressed in all	chr2	Nuclear-encoded genes
ENSG00000168653	NDUFS5	377509816	5.53368e+07	8.23801e+08	4.39278e+08	8.12881e+08	2.15711e+08	3.522e+08	192590530	1507551759	3.75978e+08	5850643460	8.04016e+08	2.79184e+08	2.02961e+08	2.30364e+08	6.5458e+07	1333444851	1.77835e+08	2.77296e+08	423260015	7.32713e+08	2.90569e+08	3.90154e+08	6.9832e+07	3.15425e+08	2.47362e+08	4.97719e+07	2.10247e+08	1.65148e+08	Heart			Expressed in all	chr1	Nuclear-encoded genes
ENSG00000168710	AHCYL1	2.46462e+08	3.87988e+07	2337501724	2.25522e+08	8.53336e+08	1.52349e+08	153450795	3.23083e+08	1.86857e+08	2.80151e+08	4.81473e+07	2.71466e+08	133989848	1.46062e+08	9.68578e+07	9.70376e+07	269381785	2.7823e+08	2.44036e+08	1.66844e+08	3.89151e+08	260944059	2.29404e+08	1.39845e+08	1.9702e+08	1.89451e+08	4.76599e+08	9.27842e+07	1.39629e+08	Brain			Expressed in all	chr1	Nuclear-encoded genes
ENSG00000168827	GFM1	7.57371e+07	1.23564e+07	4.01568e+07	2.43085e+07	1.0202e+08	2.64762e+07	1.95134e+07	1.91675e+07	2.34724e+07	1.90695e+07	1.76767e+08	196448560	1.23378e+08	5.8534e+07	2.06747e+07	5.25837e+07	1.74184e+07	1.86927e+07	3.11557e+07	3.75145e+07	7.72505e+07	9.51906e+07	1.40163e+07	1.458e+07	4.14455e+07	6.61268e+07	4.73189e+08	2.04053e+07	3.37481e+07	Thyroid			Expressed in all	chr3	Nuclear-encoded genes
ENSG00000168924	LETM1	1.40695e+08	4.38473e+07	238443001	2.3848e+08	1.94341e+08	6.04814e+07	5.44618e+07	7.11597e+07	1.65165e+08	6.8541e+07	4.33187e+08	2.38665e+08	1.0234e+08	8.65621e+07	6.17615e+07	1.27932e+08	8.08153e+07	3.08613e+07	2.6799e+07	1.49254e+08	1.0357e+08	1.61052e+08	3.39938e+07	4.92064e+07	1.0731e+08	8.94568e+07	4.33671e+08	5.85511e+07	6.39708e+07	Thyroid			Expressed in all	chr4	Nuclear-encoded genes
ENSG00000168958	MFF	9.22354e+07	1.77771e+07	1.64085e+08	2.4665e+07	8.97543e+07	7.03307e+07	6.81037e+07	3.44172e+07	3.51358e+07	5.72073e+07	3.47265e+08	8.004e+07	3.91521e+07	6.47973e+07	5.32194e+07	5.85898e+07	1.55396e+07	5.9568e+07	5.74072e+07	9.43254e+07	7.64905e+07	6.24775e+07	6.44075e+07	4.09709e+07	4.30586e+07	1.38876e+08	6.95745e+07	3.51537e+07	4.07793e+07	Heart			Expressed in all	chr2	Nuclear-encoded genes
ENSG00000169020	ATP5I	1408251283	3.9985e+08	1091388886	1059482267	1534762868	5.45009e+08	6.82343e+08	7.24838e+08	8.5964e+08	7.76059e+08	5679128409	1637760082	1290875997	6.09268e+08	875799757	1615833126	2528159588	7.68778e+08	1.9116e+08	1536652479	2064743942	1662178308	201717585	4.61256e+08	8.7059e+08	885664001	1320548240	9.7398e+08	5.11251e+08	Heart			Expressed in all	chr4	Nuclear-encoded genes
ENSG00000169021	UQCRFS1	5.37708e+08	1.38376e+08	5.58493e+08	3.22731e+08	4.16972e+08	6.09418e+07	2.50409e+08	1.7042e+08	1.64922e+08	2.28911e+08	2077251390	1341770009	5.06524e+08	9.27875e+07	1.27147e+08	1.10198e+08	1.20189e+07	1.57231e+08	1.55916e+08	4.74531e+08	4.43316e+08	515973533	1.82081e+08	1.36045e+08	3.83435e+08	2.65e+08	8.82131e+07	2.90329e+08	1.61465e+08	Heart			Expressed in all	chr19	Nuclear-encoded genes
ENSG00000169084	DHRSX	1.75793e+07	0	2.56163e+06	1.13752e+06	1.33529e+06	522590	376182	836289	0	5.39576e+06	1.04353e+07	0	5.47734e+06	4.60445e+06	409239	4.60367e+06	4.06792e+07	8.20231e+06	5.69084e+06	0	1.69473e+07	621525	2.72427e+06	2.29892e+06	4.47273e+06	8.03544e+06	2.2117e+06	462610	93107.2	Pancreas		Pancreas;	Tissue enhanced	chrX	Nuclear-encoded genes
ENSG00000169100	SLC25A6	3.6498e+08	1.15608e+08	5.60858e+08	135242639	1.36225e+08	9.82729e+07	2.19483e+08	108212448	1.36166e+08	1.41341e+08	2866403416	511473946	1.69239e+08	2.19028e+08	2.13606e+08	187052936	288023162	2.24449e+08	1.91018e+08	1.88162e+08	4.84772e+08	1.45438e+08	1.32844e+08	8.81555e+07	1.68609e+08	140495038	8.54828e+08	1.38068e+08	7.07082e+07	Heart			Expressed in all	chrX	Nuclear-encoded genes
ENSG00000169169	CPT1C	0	0	7.48698e+06	0	0	259099	165402	66284.2	0	168835	0	552889	0	559486	173603	51282.2	172456	0	0	653234	0	0	1.85827e+06	167709	0	311351	0	0	0	Brain	Smooth muscle;Brain;		Group enriched	chr19	Nuclear-encoded genes
ENSG00000169188	APEX2	0	0	0	0	374688	0	0	0	0	0	0	0	0	31154.6	0	0	0	0	0	0	0	47281.9	0	0	0	0	0	0	0	Duodenum			Tissue enriched	chrX	Nuclear-encoded genes
ENSG00000169228	RAB24	4.68004e+07	4.6344e+07	8.12776e+07	1.76489e+07	1.79118e+07	1.12603e+07	6.88626e+06	1.0278e+07	7.73079e+06	3.00817e+06	4.32766e+07	4.08536e+07	1.65218e+07	1.84367e+07	2.15245e+07	3.81493e+07	7.28657e+06	2.01903e+07	9.25875e+06	8.33941e+06	2.18475e+07	1.39721e+07	3.27219e+07	4.12467e+07	1.06995e+07	1.96383e+07	1.69737e+07	2.8215e+07	1.32024e+07	Brain			Expressed in all	chr5	Nuclear-encoded genes
ENSG00000169239	CA5B	6.86149e+06	0	4.24298e+06	3.23297e+06	4.299e+06	8.85527e+06	2.4747e+06	5.93824e+06	2.35286e+07	4.50551e+06	3.11877e+06	9.63285e+06	1.31035e+06	2.20836e+06	1.62718e+07	7.42284e+06	1.19857e+07	0	1.99511e+07	415575	1.61852e+07	0	9.58178e+06	213092	8.32247e+06	9.37688e+07	6.6527e+06	5.99802e+06	8.1564e+06	Testis		Testis;	Tissue enhanced	chrX	Nuclear-encoded genes
ENSG00000169288	MRPL1	4.39407e+07	6.96392e+06	2.62718e+07	3.52197e+07	1.93814e+07	1.02118e+07	1.27191e+07	4.04859e+07	6.06853e+06	3.57705e+06	2.85044e+07	9.06566e+07	1.67839e+07	2.89336e+07	1.19001e+07	207406	7.42222e+06	1.61735e+07	1.83697e+07	3.95757e+06	3.92586e+07	7.2519e+07	1.94137e+07	1.56818e+07	2.08961e+07	4.56099e+06	3.40447e+07	3.8205e+07	1.7627e+07	Kidney			Expressed in all	chr4	Nuclear-encoded genes
ENSG00000169504	CLIC4	508548025	316020302	1650008671	1.6916e+08	2.44653e+08	5.90588e+08	8.11127e+08	1.76589e+08	1.77365e+08	2.08153e+08	6.20866e+08	3259377600	5.20979e+08	4.83138e+08	1.87788e+08	3.78695e+07	8.65173e+07	1474802749	5.13758e+08	2.91722e+08	4.13292e+08	2.2429e+08	2927852029	2.14042e+08	5.44448e+08	1.25256e+08	9.46241e+08	2.58662e+08	230593731	Kidney			Expressed in all	chr1	Nuclear-encoded genes
ENSG00000169519	METTL15	5.95334e+06	1.41961e+08	1.98007e+06	4.48798e+07	7.32665e+06	7.05043e+06	3.38759e+07	1.72614e+07	400093	1.10148e+07	2.63157e+08	1.08333e+07	816928	1.30947e+07	2.47662e+07	1.99832e+06	1.07103e+06	16310.9	8.29329e+06	1.8737e+07	1.62043e+07	7.98481e+06	9.78334e+06	1.32082e+07	1.11593e+06	108993	4.1129e+06	3.90446e+06	1.98755e+07	Heart	Lymph node;Esophagus;Colon;Appendix;Heart		Group enriched	chr11	Nuclear-encoded genes
ENSG00000169567	HINT1	3019375156	8.0953e+08	2829002656	1543357175	2818030715	1622250522	2325649036	1545710403	1178166838	1860976710	3186280511	2810485150	4347005668	1062114376	2147992295	1445143673	6.77872e+08	2027775693	1914986279	2267982906	3759691009	1677153410	4591188402	1716371650	1606440931	1409071116	3569214704	1830668153	1769853931	Smooth muscle			Expressed in all	chr5	Nuclear-encoded genes
ENSG00000169599	NFU1	6.20585e+07	8.14139e+06	6.39129e+07	3.51891e+07	4.42765e+07	1.65782e+07	1.68253e+07	7.01077e+07	2.53963e+07	2.76055e+07	2.37696e+08	7.9628e+07	3.9338e+07	5.28938e+07	1.13148e+07	962186	9.68796e+07	2.34018e+07	3.86966e+07	4.21668e+07	4.10791e+07	4.3534e+07	2.54125e+07	1.73039e+07	3.57347e+07	3.75134e+07	7.01466e+07	2.52797e+07	2.45152e+07	Heart			Expressed in all	chr2	Nuclear-encoded genes
ENSG00000169609	C15orf40	2.72406e+07	6.81934e+06	2.61202e+07	2.06673e+07	4.31382e+07	4.24859e+07	3.14952e+07	3.95815e+07	1.74516e+07	5.71479e+07	5.51377e+07	1.68231e+07	9.01584e+06	3.16647e+07	5.93967e+07	1.50937e+07	3.56987e+07	4.93967e+06	2.55479e+07	5.11247e+07	0	1.16812e+07	2.46292e+07	4.69285e+06	1.65635e+07	4.26636e+07	6.62697e+07	3.1139e+07	2.56144e+07	Thyroid			Mixed	chr15	Nuclear-encoded genes
ENSG00000169710	FASN	2.76154e+08	1.65734e+08	3.79942e+08	1.32146e+08	1.73499e+08	8.81547e+07	1.11529e+08	3.40064e+07	3971551278	8.92077e+07	2.38817e+07	4.5996e+07	2190090502	2.74263e+08	8.16009e+07	2.84991e+08	8.8153e+07	1.59151e+08	653980301	2.84791e+08	2.84878e+08	6.22686e+07	5.2882e+07	4.20369e+07	1.16963e+08	1.53777e+08	6.36643e+07	1.17074e+08	105431856	Fat	Prostate;Liver;Fat		Group enriched	chr17	Nuclear-encoded genes
ENSG00000169738	DCXR	1.94784e+08	7.46848e+07	2.71939e+08	2.90542e+08	1.20141e+08	2.9966e+07	2.32557e+07	104476642	186767280	4.04992e+07	654011569	2505971803	3353445842	1.18027e+08	8.05746e+07	8.48258e+07	3.3654e+08	1.90989e+08	6.90817e+08	139481193	6.43371e+08	7.25364e+07	8.19221e+07	1.02299e+08	1.81266e+08	7.09532e+08	3.65664e+08	7.43622e+07	7.45439e+07	Liver			Expressed in all	chr17	Nuclear-encoded genes
ENSG00000169972	PUSL1	3.77922e+06	480396	2.51825e+06	450171	1.39467e+06	684370	0	2.4188e+06	0	14712.5	7.47355e+06	7.67844e+06	432642	1.80647e+06	1.78076e+06	104863	331718	256655	1.66454e+06	1.25737e+06	2.01343e+07	1.36802e+06	3.68575e+06	0	3.90221e+06	996997	2.24904e+06	480766	0	Salivary gland		Salivary gland;	Tissue enhanced	chr1	Nuclear-encoded genes
ENSG00000170502	NUDT9	8.29587e+07	2.41927e+07	5.94524e+07	5.6476e+07	1.03332e+08	4.03985e+07	3.5036e+07	4.29675e+07	3.53312e+08	7.61712e+07	5.6104e+07	5.20901e+07	3.19261e+07	3.18407e+07	2.21046e+07	2.56756e+07	2.15186e+08	3.22339e+07	1.49051e+08	3.26038e+07	9.632e+07	6.18971e+07	2.88733e+07	3.85228e+07	6.82155e+07	8.85664e+07	1.27558e+08	1.9338e+07	5.91984e+07	Fat			Expressed in all	chr4	Nuclear-encoded genes
ENSG00000170632	ARMC10	1.02542e+08	1.57656e+07	6.67345e+07	4.87761e+07	4.18265e+07	4.51014e+07	1.39883e+07	7.36373e+07	2.74837e+07	3.83993e+07	2.46013e+07	7.23833e+07	6.06883e+07	6.79618e+07	2.79903e+07	4.4081e+07	5.00617e+07	3.8387e+07	3.86289e+07	5.00023e+07	4.33076e+07	3.0479e+07	4.89345e+07	5.25084e+07	6.58065e+07	1.49502e+08	1.80415e+08	3.31911e+07	3.1894e+07	Thyroid			Expressed in all	chr7	Nuclear-encoded genes
ENSG00000170634	ACYP2	6.35065e+07	4.27262e+07	1141823065	1.36672e+07	1.87243e+07	1.69158e+07	3.51833e+07	3.08124e+07	1.1037e+08	2.54939e+07	4.09625e+08	1.84335e+07	5.94142e+07	5.10766e+07	4.25437e+07	7.20999e+06	2.52762e+07	6.0187e+06	5.62137e+07	1.29199e+07	4.43724e+07	1.36842e+07	3.77629e+07	3.95111e+07	1.92163e+07	7.41217e+06	2.45937e+07	3.40646e+07	4.49974e+07	Brain	Heart;Brain;		Group enriched	chr2	Nuclear-encoded genes
ENSG00000170791	CHCHD7	2.43156e+07	1.66243e+07	1.70838e+07	2.43161e+07	2.3333e+07	7.58052e+06	1.66589e+07	2.3786e+07	9.91348e+06	1.81487e+07	171923276	3.22864e+07	1.22838e+07	1.82897e+07	1.94637e+07	6.30205e+07	6.54508e+06	0	1.40632e+07	1.85433e+07	3.16415e+07	6.74344e+07	4.11055e+06	2.48627e+06	2.40815e+07	1.33188e+06	4.63997e+06	2.59224e+06	2.06853e+06	Heart		Heart;	Tissue enhanced	chr8	Nuclear-encoded genes
ENSG00000170855	TRIAP1	6.84301e+07	7.94635e+07	2.96079e+07	1.24097e+08	8.69323e+07	3.54564e+07	3.68634e+07	8.1637e+07	1.10527e+07	2.15679e+07	6.86913e+07	71985509	2.18246e+08	4.33549e+07	3.34495e+07	4.16417e+07	131014313	3.31602e+07	2.09247e+07	3.58022e+07	9.16549e+07	1.18356e+08	2.22793e+07	4.39659e+07	7.4692e+07	5.39721e+07	1.34078e+08	8.79608e+06	2.9056e+07	Liver			Expressed in all	chr12	Nuclear-encoded genes
ENSG00000170906	NDUFA3	3.57363e+08	2.90661e+07	1.47569e+08	6.52026e+08	582197099	1.2757e+08	4.50383e+08	2.23245e+07	1.18089e+08	124671614	2899365989	3.58869e+08	9.74377e+07	215487264	1.20391e+08	4.47798e+07	2.70717e+07	152881089	4.16856e+07	2.96616e+08	1.6446e+08	393665256	5.37623e+07	1.28421e+08	5.37421e+08	4.1016e+08	2.06482e+07	1.35042e+08	3.23817e+08	Heart			Expressed in all	chr19	Nuclear-encoded genes
ENSG00000170917	NUDT6	5.21761e+06	0	4.29535e+06	1.26502e+07	4.32296e+06	1.61071e+06	3.41474e+06	1.00146e+07	2.41494e+06	200543	1.13163e+07	3.7536e+07	6.53932e+07	7.5043e+06	239724	952131	265100	0	611515	6.8006e+06	6.55018e+06	4.18165e+06	1.18599e+07	1.53447e+06	2.62972e+06	2.11107e+06	1.20764e+07	127582	494761	Liver		Kidney;Liver	Tissue enhanced	chr4	Nuclear-encoded genes
ENSG00000171103	TRMT61B	1.04963e+07	1.82084e+06	3.0478e+06	9.06248e+06	9.49759e+06	3.99402e+06	2.47232e+06	8.25197e+06	3.16661e+06	6.29188e+06	9.06867e+06	7.74339e+06	1.27518e+07	7.69617e+06	775301	2.12377e+06	1.03477e+07	962833	5.21061e+06	5.38959e+06	3.16276e+06	9.1679e+06	1.60424e+06	2.52983e+06	3.25011e+06	3.10755e+06	9.24121e+06	2.12794e+06	5.39936e+06	Liver			Expressed in all	chr2	Nuclear-encoded genes
ENSG00000171109	MFN1	9.48306e+06	2.32855e+06	1.13414e+07	7.39291e+06	7.93899e+06	1.27432e+07	3.37923e+06	5.74871e+06	3.28095e+06	1.10461e+06	2.61507e+07	5.57822e+06	7.19046e+06	2.81158e+07	2.958e+06	4.32708e+06	1.08646e+07	6.81377e+06	5.53943e+06	3.92951e+06	1.00885e+07	3.31762e+06	5.96602e+06	1.29834e+06	5.415e+06	9.43428e+06	4.599e+06	4.83822e+06	3.07022e+06	Lung			Expressed in all	chr3	Nuclear-encoded genes
ENSG00000171202	TMEM126A	114900845	2.29677e+07	3.15361e+07	6.21611e+07	9.43579e+07	2.60506e+07	3.67248e+07	4.87855e+07	3.00143e+07	3.37527e+07	2.83259e+08	7.76625e+07	6.0582e+07	5.04623e+07	4.27181e+07	5.20307e+06	5.55129e+07	2.89776e+07	2.497e+07	5.29369e+07	7.70723e+07	7.30628e+07	1.8185e+07	2.80698e+07	4.92922e+07	6.58214e+07	1.73496e+08	3.34512e+07	6.81003e+07	Heart			Expressed in all	chr11	Nuclear-encoded genes
ENSG00000171204	TMEM126B	1.1465e+07	0	3.77944e+06	3.52977e+06	1.65156e+06	153577	0	1.35173e+06	3.51869e+06	0	1.02214e+07	6.76064e+06	7.37011e+06	1.48471e+06	0	2.51801e+06	4.24925e+06	0	0	2.77273e+06	0	1.028e+07	0	0	0	2.79253e+06	750101	3.3028e+06	7.84933e+06	Adrenal gland			Mixed	chr11	Nuclear-encoded genes
ENSG00000171503	ETFDH	7.49493e+08	6.22163e+07	1.09967e+08	1.93195e+08	2.94141e+08	4.37529e+07	1.17684e+08	4.6744e+07	3.3286e+08	7.67451e+07	1671342589	6.43882e+08	1406767515	4.76368e+07	4.40235e+07	4.86023e+07	351524210	1.48508e+08	1.37479e+08	180714073	2.79307e+08	5.85074e+08	5.75295e+07	6.68011e+07	1.22276e+08	1.2842e+08	4.24629e+07	2.37144e+07	7.83381e+07	Heart			Expressed in all	chr4	Nuclear-encoded genes
ENSG00000171552	BCL2L1	2.66638e+07	1.50995e+07	3.00316e+07	2.13512e+07	4.20378e+07	2.44184e+07	2.43609e+07	5.45069e+07	2.51076e+07	1.86822e+07	7.90919e+07	2.82353e+07	2.75459e+07	2.33508e+07	2.32876e+07	1.28005e+07	5.10663e+07	4.38017e+07	1.64576e+07	6.09419e+06	2.33858e+07	3.13595e+07	7.11634e+06	2.53007e+07	2.51625e+07	5.36822e+07	1.8997e+07	3.99037e+07	1.09342e+07	Heart			Expressed in all	chr20	Nuclear-encoded genes
ENSG00000171612	SLC25A33	119724	0	5.44892e+06	0	0	270710	168436	0	0	0	0	3.21921e+06	307087	2.38084e+06	26886.2	587618	1.3596e+06	0	435559	0	305198	88486.6	211586	0	0	1.38744e+06	601485	0	0	Brain		Kidney;Brain	Tissue enhanced	chr1	Nuclear-encoded genes
ENSG00000171766	GATM	7.78362e+07	3.51427e+07	2.20259e+08	7.0753e+07	3.09958e+08	1.19038e+07	1.62767e+07	2.67574e+07	6.15757e+07	7.42473e+07	1.40819e+08	9014783182	3617518549	2.45924e+07	4.86567e+07	3.47071e+07	6563292407	7.77524e+07	6.42936e+07	4.4099e+07	9.02079e+07	3.74749e+08	3.05116e+07	8.73086e+07	3.42737e+08	4.31809e+08	1929052074	7.76098e+07	2.40161e+07	Kidney	Thyroid;Liver;Pancreas;Kidney;		Group enriched	chr15	Nuclear-encoded genes
ENSG00000171791	BCL2	2.01385e+06	340579	2.45446e+06	6.6119e+06	4.05715e+06	1.86772e+07	360592	3.20386e+06	1.74082e+07	0	3.16904e+07	4.07735e+06	0	0	1.69598e+07	3.73595e+07	9.56219e+06	5.95339e+07	1.79379e+06	3.44019e+06	0	4.27644e+06	1.31085e+07	4.48952e+06	2.05067e+06	0	1.24462e+07	1.80902e+07	0	Placenta		Placenta;	Tissue enhanced	chr18	Nuclear-encoded genes
ENSG00000171861	RNMTL1	8.58646e+06	319038	2.48855e+06	3.97237e+06	5.27112e+06	1.06855e+06	1.66692e+06	6.28015e+06	212445	0	1.33325e+07	9.87525e+06	1.2594e+07	5.31968e+06	3.73491e+06	0	6.46353e+06	3.2155e+06	4.06881e+06	740405	4.80274e+06	7.98556e+06	1.28652e+06	2.03105e+06	1.32068e+06	2.61696e+06	2.74064e+07	2.61396e+06	734215	Thyroid		Thyroid;	Tissue enhanced	chr17	Nuclear-encoded genes
ENSG00000171865	RNASEH1	2.78505e+06	1.93383e+06	5.52115e+06	7.71388e+06	1.44641e+06	4.44981e+06	1.14953e+06	8.80109e+06	575913	57760.3	2.36014e+06	0	397001	9.04064e+06	2.1316e+06	2.79087e+06	0	719597	2.74072e+06	1.32494e+06	1.03005e+06	1.02545e+07	3.82321e+07	7.56066e+06	5.00635e+06	706986	2.15562e+06	3.30602e+06	1.168e+07	Smooth muscle		Smooth muscle;	Tissue enhanced	chr2	Nuclear-encoded genes
ENSG00000171953	ATPAF2	3.57202e+07	1.10106e+07	3.2601e+07	9.76042e+06	3.93702e+07	2.15753e+07	8.5054e+06	2.56953e+07	1.11848e+07	2.60215e+08	8.77438e+07	6.01872e+07	1.13759e+08	1.20498e+07	4.0404e+06	3.04581e+06	5.0966e+07	1.02604e+07	1.78866e+07	2.50364e+07	6.17341e+07	1.30788e+07	1.00876e+07	9.46994e+06	5.16043e+07	8.64913e+06	111971200	3.91681e+06	7.75482e+06	Gallbladder			Expressed in all	chr17	Nuclear-encoded genes
ENSG00000171989	LDHAL6B	0	1.2239e+06	0	0	0	0	0	731287	0	0	0	0	0	0	0	0	0	0	0	0	0	0	367547	0	0	4.07298e+06	0	0	0	Testis	Fallopian tube;Appendix;Testis		Group enriched	chr15	Nuclear-encoded genes
ENSG00000172113	NME6	4.60066e+06	2.11266e+06	1.68731e+06	2.09641e+06	1.19388e+07	4.49268e+06	425923	4.23379e+06	2.51983e+06	1.29184e+06	5.37473e+06	4.58126e+06	3.65077e+06	1.74567e+06	4.2716e+06	0	1.24386e+06	1.52171e+06	3.41486e+06	2.64855e+06	2.44463e+06	6.881e+06	1.68344e+06	3.75437e+06	4.58917e+06	1.60223e+07	1.23632e+07	4.66295e+06	1.90319e+06	Testis			Mixed	chr3	Nuclear-encoded genes
ENSG00000172115	CYCS	1910760357	8.90211e+08	9.02409e+08	465715065	1764564236	1047572032	1193638890	3.08163e+08	3.62216e+08	8.54774e+08	21759563224	3042550666	1863668898	7.13713e+08	5.51432e+08	1.09947e+08	8.61855e+08	4.78486e+08	4.08911e+08	8.78197e+08	2870138992	1440163710	4.19644e+08	5.86189e+08	4.41469e+08	1631443716	4753249256	5.7737e+08	6.94223e+08	Heart			Expressed in all	chr7	Nuclear-encoded genes
ENSG00000172171	TEFM	944508	602563	1.91751e+06	66437.2	1.06731e+06	435698	721566	2.62384e+06	1.29562e+06	0	3.55904e+06	7.04578e+06	254280	2.24784e+06	0	554477	1.46539e+06	544153	0	649912	8.56136e+06	3.10107e+06	466351	750284	0	0	1.09253e+06	891367	1.03619e+06	Salivary gland		Salivary gland;	Tissue enhanced	chr17	Nuclear-encoded genes
ENSG00000172172	MRPL13	6.33688e+07	7.15167e+06	2.53294e+07	6.86831e+07	9.47773e+07	5.30042e+07	2.07237e+07	1.77785e+08	2.59417e+07	3.8203e+07	1.85309e+08	7.09072e+07	2.3145e+08	7.5112e+07	3.02255e+07	3.01614e+07	9.97807e+07	2.00478e+07	2.03736e+07	7.79634e+07	4.61801e+07	6.45264e+07	7.35889e+06	1.2564e+07	4.24931e+07	4.45437e+07	4.48996e+06	3.31493e+07	4.00504e+08	Urinary bladder			Expressed in all	chr8	Nuclear-encoded genes
ENSG00000172340	SUCLG2	2.95165e+08	120561032	3.81209e+08	7.18729e+08	9.89268e+08	118128121	235909099	3.55251e+08	3.11194e+08	2.72273e+08	2117403582	2676437290	1415505661	2.19359e+08	2.26442e+08	1.23999e+08	9.51436e+08	9.7828e+07	1.62375e+08	6.84799e+08	7.38821e+08	1015520888	1.67355e+08	2.44954e+08	4.2595e+08	2.38686e+08	1699239460	2.99257e+08	2.02829e+08	Kidney			Expressed in all	chr3	Nuclear-encoded genes
ENSG00000172366	FAM195A	8.46719e+06	0	0	2.73101e+06	6.95364e+06	0	0	0	1.87866e+06	0	0	7.79595e+06	2.25044e+07	1.8113e+06	0	0	0	0	191851	0	0	1.36326e+07	0	606071	3.61946e+06	932390	4.71678e+06	659713	0	Liver		Small intestine;Liver	Tissue enhanced	chr16	Nuclear-encoded genes
ENSG00000172482	AGXT	1.12047e+07	2.17442e+06	7.51064e+06	2.75366e+06	867494	8.83177e+06	2.9671e+06	527185	1.07234e+06	3.36503e+06	1.87576e+07	1.98902e+07	7099669882	3.0334e+06	1.39889e+06	3.04614e+06	1.80874e+06	605277	2.81927e+06	5.16825e+06	340117	1.43953e+06	3.41547e+06	333658	6.13478e+06	1.21981e+06	2.63872e+06	777072	521977	Liver			Tissue enriched	chr2	Nuclear-encoded genes
ENSG00000172586	CHCHD1	1.14047e+07	1.09097e+07	2.03346e+07	3.13506e+07	1.16663e+07	8.99383e+06	6.69166e+06	9.08067e+06	0	3.22423e+06	5.13723e+07	1.64667e+07	1.08198e+07	9.80397e+06	5.96011e+06	1.69222e+07	2.51597e+07	5.1469e+06	1.18633e+07	7.15276e+06	1.5189e+07	1.74054e+07	3.62603e+06	6.63898e+06	9.31443e+06	1.6909e+07	6.45599e+06	1.48771e+06	9.63415e+06	Heart			Mixed	chr10	Nuclear-encoded genes
ENSG00000172590	MRPL52	7.78161e+06	0	4.349e+06	3.89006e+06	7.52688e+06	5.30783e+06	0	201291	0	0	0	1.36786e+07	7.6755e+06	0	0	0	0	0	370044	0	5.28858e+06	6.87171e+06	8.12881e+06	8.09686e+06	0	0	0	6.11426e+06	0	Kidney			Mixed	chr14	Nuclear-encoded genes
ENSG00000172840	PDP2	73556.6	0	37558.7	792653	696341	0	0	0	0	0	0	131258	301155	84022.2	262802	0	2.08003e+06	0	5.19173e+06	0	109103	1.48938e+06	0	0	0	0	480321	0	0	Prostate	Thyroid;Duodenum;Colon;Small intestine;Pancreas;Prostate;		Group enriched	chr16	Nuclear-encoded genes
ENSG00000172878	METAP1D	4.70375e+06	152664	5.94777e+06	5.30537e+06	6.03985e+06	3.76729e+06	591700	4.03243e+06	3.44255e+06	0	4.2791e+06	9.61942e+06	1.14351e+07	1.67278e+06	4.59784e+06	0	2.25942e+06	766563	6.05351e+06	8.36175e+06	5.23652e+06	3.07123e+06	1.63014e+06	932916	1.18507e+06	1.33505e+07	5.19776e+06	1.25455e+06	548472	Testis			Mixed	chr2	Nuclear-encoded genes
ENSG00000172992	DCAKD	1.78184e+08	1.19397e+07	8.89145e+07	1.97265e+07	9.58147e+06	3.54289e+07	1.96424e+07	9.48872e+07	4.62984e+07	3.37214e+07	9.42876e+07	5.2648e+07	7.97541e+07	5.98108e+07	839159	2.16747e+07	2.70709e+07	3.03138e+07	3.66837e+07	1.53812e+07	4.9278e+07	1.21258e+07	1.99527e+07	1.10044e+07	2.24146e+07	1.1084e+08	5.6068e+07	1.94504e+07	5.5213e+07	Adrenal gland			Expressed in all	chr17	Nuclear-encoded genes
ENSG00000173085	COQ2	6.55382e+06	0	0	2.06643e+06	1.00163e+06	1.07152e+06	0	1.28635e+06	0	0	6.41887e+06	0	1.87559e+06	1.62406e+06	0	0	0	0	0	0	0	3.24153e+06	0	0	882142	0	0	0	0	Adrenal gland		Heart;Adrenal gland	Tissue enhanced	chr4	Nuclear-encoded genes
ENSG00000173137	ADCK5	1.34555e+07	2.47516e+06	2.40437e+06	2.40943e+06	9.96647e+06	709732	1.1297e+06	1.57687e+06	2.16647e+06	1.20687e+06	1.57319e+07	6.13624e+06	6.35197e+06	2.45434e+06	89446.8	2.71449e+06	9.70956e+06	2.38408e+06	2.9368e+06	2.23113e+06	901596	7.13581e+06	521123	0	664689	8.34302e+06	5.37262e+06	140030	777339	Heart			Mixed	chr8	Nuclear-encoded genes
ENSG00000173141	MRPL57	5.4233e+07	2.93776e+07	8.8188e+07	1.10908e+08	1.21138e+08	1.78378e+07	5.96939e+07	3.57783e+07	6.56662e+07	5.3252e+07	1.3667e+08	1.48408e+08	4.86981e+06	7.975e+07	4.63489e+07	6.71706e+07	2.26636e+08	0	0	1.65825e+08	50980444	4.49706e+07	6.16631e+07	4.49183e+07	2.72391e+07	8.97511e+07	6.67243e+07	3.16543e+07	4.36422e+07	Pancreas			Mixed	chr13	Nuclear-encoded genes
ENSG00000173171	MTX1	9.71266e+07	6.33952e+06	4.07558e+07	2.88813e+07	4.32328e+07	3.86467e+07	1.99258e+07	4.93274e+07	3.61245e+07	5.05808e+07	1.29767e+08	8.57893e+07	7.77103e+07	2.43826e+07	2.37244e+07	1.45147e+07	2.79706e+07	4.48478e+07	8.96484e+06	4.2088e+07	4.51034e+07	6.13167e+07	4.46788e+07	1.07559e+07	3.95969e+07	4.21882e+07	6.65969e+07	2.46431e+07	3.09572e+07	Heart			Expressed in all	chr1	Nuclear-encoded genes
ENSG00000173208	ABCD2	342582	0	4.90994e+06	21970.8	0	361699	0	1.17163e+06	2.07207e+06	0	1.56441e+06	555278	305924	14668.3	496840	166903	1.09541e+06	85515.7	39633.6	0	65022	47896.5	672877	190175	0	3.90955e+06	316617	147924	0	Brain		Testis;Brain	Tissue enhanced	chr12	Nuclear-encoded genes
ENSG00000173599	PC	2.80374e+08	1.41685e+08	3.95587e+08	2.84866e+07	5.27805e+07	1.08803e+07	5.59468e+07	1.39155e+07	5.83807e+08	1.03562e+08	1.38595e+07	1272189097	1727783316	7.94187e+07	7.01792e+06	3.27983e+07	6.4072e+07	5.00294e+07	4.47387e+07	5.55726e+07	5.77184e+08	6.67379e+07	1.94835e+07	9.34226e+06	3.08213e+07	4.98241e+07	1.31455e+08	2.25976e+07	1.06543e+08	Liver	Adrenal gland;Brain;Salivary gland;Fat;Kidney;Liver;		Group enriched	chr11	Nuclear-encoded genes
ENSG00000173641	HSPB7	3.19823e+07	9.24269e+07	5.20858e+06	1.04008e+07	1.49447e+08	4.64404e+08	944735203	1.89461e+07	5.0072e+07	6.80519e+08	4777403225	4.93149e+07	5.23296e+06	3.77672e+07	2.37493e+07	1.63375e+07	3.2607e+07	1.56192e+07	9.06146e+07	5.01859e+08	1.34351e+07	1.69857e+07	1246812360	9.28467e+07	1.88491e+08	1.34093e+07	1.75095e+06	1.17298e+07	6.30867e+07	Heart	Endometrium;Rectum;Gallbladder;Esophagus;Smooth muscle;Heart;		Group enriched	chr1	Nuclear-encoded genes
ENSG00000173660	UQCRH	3.7329e+08	2.40462e+08	7.72522e+08	3.23404e+08	5.40828e+08	1.5453e+08	4.32619e+08	3.86237e+08	1.31018e+08	1.45253e+08	4405103636	1324465179	7.48e+08	5.38608e+08	1.25704e+08	2.95573e+07	3.992e+08	3.66034e+08	8.39234e+07	2.61539e+08	4.23855e+08	1033514228	230141074	2.59194e+08	5.38849e+08	4.48888e+07	1355145031	1.48883e+08	4.46344e+08	Heart			Expressed in all	chr1	Nuclear-encoded genes
ENSG00000173726	TOMM20	6.44791e+06	0	2.55681e+06	5.52506e+07	2.4545e+06	3.75036e+06	0	0	3.28095e+06	0	1.97258e+07	2.00219e+06	4.16713e+06	2.09697e+07	3.08356e+06	4.02941e+06	0	1.62422e+06	0	3.21822e+07	6.49071e+06	1.19644e+06	0	4.6479e+06	0	5.4003e+06	7.99098e+06	8.6283e+06	2.82301e+06	Colon		Colon;	Tissue enhanced	chr1	Nuclear-encoded genes
ENSG00000173915	USMG5	6.68515e+08	1.83364e+08	1392895731	4.96236e+08	8.91521e+08	4.82494e+08	4.98054e+08	6.58542e+08	5.4625e+08	5.2727e+08	6004184466	2609284219	1240446526	6.05748e+08	5.54026e+08	2.57972e+08	6.33051e+08	5.29217e+08	8.04784e+08	7.39428e+08	2082777578	9.35247e+08	2.99261e+08	1049160268	4.98262e+08	1.32496e+08	2.61612e+08	6.26293e+08	6.61935e+08	Heart			Expressed in all	chr10	Nuclear-encoded genes
ENSG00000174021	GNG5	1.00452e+07	8.56493e+06	1.08835e+08	3.22058e+06	1.00866e+07	6.67837e+06	5.42237e+06	2.94769e+07	1.93397e+06	0	1.51975e+07	2.46529e+08	2.86374e+07	1.84098e+07	2.59378e+07	652480	0	3.96287e+07	7.31822e+06	3.16196e+06	3.51516e+07	2.10899e+07	9.10153e+06	3.06593e+07	1.8215e+07	7.04639e+06	1.70536e+06	1.10056e+08	4.18158e+06	Kidney		Kidney;	Tissue enhanced	chr1	Nuclear-encoded genes
ENSG00000174032	SLC25A30	0	5.03106e+06	0	0	0	0	669906	0	1.68793e+06	0	0	5.98308e+06	226140	0	0	0	4.88271e+06	0	0	0	0	0	847644	0	0	0	420457	0	0	Kidney	Fat;Pancreas;Appendix;Kidney;		Group enriched	chr13	Nuclear-encoded genes
ENSG00000174099	MSRB3	6.82231e+07	1.28464e+08	2.85794e+07	4.61462e+07	2.86722e+08	4.22192e+08	4.95849e+08	6.54256e+07	1.10543e+07	1.39482e+08	4.39176e+08	3.38787e+07	3.24859e+06	4.04879e+07	8.62383e+07	3.50217e+06	8.36239e+07	1.53898e+07	1086119597	2.87639e+08	3.9747e+07	6.21525e+07	755238859	6.78044e+07	1.89771e+08	2.03461e+07	7.4217e+06	1.68222e+06	3.88475e+07	Prostate			Expressed in all	chr12	Nuclear-encoded genes
ENSG00000174109	C16orf91	1.30827e+07	0	6.46816e+06	5.88872e+06	3.7327e+06	1.67994e+07	1.71151e+07	2.691e+07	1.10624e+06	2.84957e+06	4.58826e+07	2.60941e+06	4.36767e+06	3.99012e+06	452324	0	1.04958e+06	2.66281e+06	0	1.67745e+06	281754	1.07374e+07	0	1.62264e+06	1.65244e+06	0	1.35877e+06	3.77286e+06	0	Heart		Heart;	Tissue enhanced	chr16	Nuclear-encoded genes
ENSG00000174173	TRMT10C	6.52478e+07	8.61005e+06	4.96232e+07	4.03555e+07	7.50102e+07	2.37389e+07	4.45797e+07	4.08382e+07	2.27429e+07	1.59738e+07	1.91354e+08	6.96623e+07	5.94816e+07	6.05955e+07	3.15921e+07	3.42149e+07	5.09119e+07	1.25922e+07	2.85493e+07	3.23916e+07	4.44926e+07	7.91707e+07	2.57847e+07	1.79805e+07	3.79708e+07	6.97405e+07	6.66494e+07	4.08856e+07	2.25649e+07	Heart			Expressed in all	chr3	Nuclear-encoded genes
ENSG00000174547	MRPL11	7.4256e+07	7.31856e+07	3.10656e+07	2.16878e+08	6.26593e+07	2.33546e+07	5.07498e+07	8.15314e+07	448088	2.34657e+07	3.99804e+07	7.26428e+07	8.34863e+07	9.72943e+07	2.88516e+07	1.05454e+07	2.47407e+07	1.75518e+06	2.57495e+07	3.66475e+07	4.21128e+07	142542078	2.6822e+07	4.82598e+07	5.41889e+07	1.72953e+07	1.23298e+07	6.44127e+07	3.18164e+07	Colon			Expressed in all	chr11	Nuclear-encoded genes
ENSG00000174606	ANGEL2	1.4597e+06	1.32031e+06	1.7434e+06	779983	1.71938e+06	1.18964e+06	1.90372e+06	2.69812e+06	0	712540	660836	182824	2.14855e+06	7.00185e+06	868339	1.30039e+06	74020	659910	8.65775e+06	1.04328e+06	1.03839e+06	2.84034e+06	6.32045e+06	688414	757377	3.06973e+06	1.14662e+06	733930	1.86979e+06	Prostate			Mixed	chr1	Nuclear-encoded genes
ENSG00000174740	PABPC5	0	0	316561	0	0	209868	0	0	0	0	0	0	0	0	0	0	0	0	0	0	0	0	0	0	0	0	0	7.28635e+06	0	Tonsil			Tissue enriched	chrX	Nuclear-encoded genes
ENSG00000174840	PDE12	8.90027e+07	2.64094e+07	7.19468e+07	3.1629e+07	5.3326e+07	3.16882e+07	4.89558e+07	1.7837e+07	4.31788e+07	4.61716e+07	5.1538e+07	42763592	4.19424e+07	3.89695e+07	4.30397e+07	3.97573e+07	2.37492e+07	3.65245e+07	3.28864e+07	6.31735e+07	7.84034e+07	1.95112e+07	3.4178e+07	2.87835e+07	3.27551e+07	42961621	1.14533e+08	4.79522e+07	3.30552e+07	Thyroid			Expressed in all	chr3	Nuclear-encoded genes
ENSG00000174886	NDUFA11	2.37378e+08	5.70785e+07	294376787	246358848	3.89382e+08	9.92223e+07	1.45162e+08	2.4534e+08	2.13569e+08	1.30424e+08	3648122107	860243750	3.07516e+08	2.13831e+08	1.37689e+08	9.75646e+07	5.17746e+08	1.23458e+08	2.35731e+08	2.19958e+08	3.523e+08	3.79665e+08	9.09416e+07	1.81358e+08	147794939	1.01245e+08	1.92281e+08	4.97813e+07	1.69805e+08	Heart			Expressed in all	chr19	Nuclear-encoded genes
ENSG00000174917	C19orf70	4.0267e+08	2.78678e+08	1.86708e+08	3.03087e+08	6.6626e+08	5.3019e+07	4.30215e+07	1.49941e+08	1.61167e+08	1.67642e+08	2315239949	2.28592e+08	2.59197e+08	2.35385e+08	1.13086e+08	3.56299e+07	2.83062e+07	8.38688e+07	4.6292e+08	1.59319e+08	9.29655e+07	4.23917e+08	2.30413e+08	1.27448e+08	1.85341e+08	5.14746e+08	1.85761e+08	7.05147e+07	2.33781e+08	Heart			Expressed in all	chr19	Nuclear-encoded genes
ENSG00000174928	C3orf33	1.49617e+07	0	1.55184e+06	726317	1.03417e+07	3.37004e+07	0	804769	0	7.71038e+06	1.28475e+07	3.36088e+06	812129	3.22775e+06	0	9.52374e+06	228141	0	7.64562e+06	5.07862e+06	3.42693e+06	2.47884e+06	444694	2.897e+06	500932	1.32857e+07	7.17977e+06	1.05232e+06	4.0261e+06	Endometrium		Endometrium;	Tissue enhanced	chr3	Nuclear-encoded genes
ENSG00000174990	CA5A	0	0	0	0	0	0	0	0	0	0	0	0	1.72549e+07	0	0	0	0	0	0	0	0	0	0	0	0	0	0	502951	0	Liver			Tissue enriched	chr16	Nuclear-encoded genes
ENSG00000175110	MRPS22	7.38963e+07	1.29008e+07	3.12303e+07	4.13592e+07	7.20336e+07	2.22549e+07	2.97817e+07	1.80837e+07	7.4781e+06	1.1084e+07	1.09593e+08	1.2845e+08	4.31857e+07	3.77838e+07	1.93164e+07	1.8432e+07	2.33974e+07	2.77611e+07	2.63071e+07	4.80687e+07	3.9206e+07	6.99244e+07	1.28516e+07	5.66435e+06	1.80875e+07	3.76974e+07	7.97775e+07	5.37127e+07	2.97544e+07	Kidney			Expressed in all	chr3	Nuclear-encoded genes
ENSG00000175193	PARL	3.48933e+06	2.66467e+06	968133	557585	6.88237e+06	967179	1.07261e+06	357426	51223	263234	3.22893e+07	2.86782e+06	5.93365e+06	1.47491e+07	1.58298e+06	3.45052e+06	1.50242e+06	5.54887e+06	1.08124e+07	3.06409e+06	5.87435e+06	4.91909e+06	547705	1.56737e+06	632557	5.3769e+06	1.00392e+07	2.94935e+06	721993	Heart			Expressed in all	chr3	Nuclear-encoded genes
ENSG00000175198	PCCA	4.62517e+08	3.84684e+07	2.9052e+08	2.3057e+08	1.1613e+08	5.57827e+07	4.43886e+07	1.66579e+08	171105400	3.95164e+07	4.76282e+08	1252856761	6.37403e+08	4.06929e+07	2.28797e+07	2.30662e+07	1.02157e+08	5.17064e+07	158391699	1.68422e+08	3.78781e+08	8.52884e+07	7.87075e+07	5.94566e+07	1.41589e+08	9.05679e+07	6.87714e+08	2.90846e+07	7.72683e+07	Kidney			Expressed in all	chr13	Nuclear-encoded genes
ENSG00000175536	LIPT2	581558	0	2.01623e+06	214308	1.05599e+06	648636	0	0	0	0	0	1.02057e+07	807760	261688	0	468889	0	3.42063e+06	1.27241e+06	929642	278019	256510	0	0	827723	2.4809e+06	0	1.93845e+06	0	Kidney		Kidney;	Tissue enhanced	chr11	Nuclear-encoded genes
ENSG00000175581	MRPL48	7.0289e+07	18222424	2.83331e+07	7.34104e+07	1.06532e+08	4.29188e+07	3.33018e+07	3.1395e+07	2.46643e+07	2.05245e+07	8.98154e+07	8.90889e+07	3.22808e+07	4.85581e+07	3.92917e+07	3.55066e+07	0	1.20817e+07	6.07916e+07	5.99339e+07	5.36286e+07	7.02321e+07	2.4728e+07	1.46912e+07	1.44365e+07	2.45103e+07	3.1874e+07	3.8915e+07	7.24127e+07	Duodenum			Mixed	chr11	Nuclear-encoded genes
ENSG00000175600	SUGCT	2.02672e+06	76067.5	2.64581e+06	3.04633e+06	280693	692383	5.33765e+06	419957	421223	1.42795e+06	964567	154051727	8.42491e+07	97480.7	207162	1.16969e+06	5.4401e+07	0	0	411659	235661	3.65184e+06	918703	0	0	977939	1.94816e+06	111674	873231	Kidney	Pancreas;Liver;Kidney		Group enriched	chr7	Nuclear-encoded genes
ENSG00000175606	TMEM70	3.96642e+07	2.43291e+07	1.34183e+07	2.13237e+06	1.16004e+07	1.03719e+07	6.72741e+06	6.36423e+06	7.42636e+06	1.09848e+06	4.4497e+07	2.85543e+07	5.50163e+07	3.6275e+07	1.43459e+07	1.00654e+07	4.10743e+07	1.2477e+07	4.95731e+06	7.1716e+06	2.94174e+07	1.83439e+07	255346	1.51176e+07	2.50549e+06	1.87538e+07	5.14181e+07	1.11689e+07	9.05103e+06	Liver			Expressed in all	chr8	Nuclear-encoded genes
ENSG00000175756	AURKAIP1	0	0	0	0	0	0	0	0	0	0	1.57099e+07	7.42003e+06	7.17498e+06	0	1.29523e+07	4.27462e+06	2.73055e+07	0	0	0	0	2.04004e+07	8.54663e+06	0	0	0	3.67588e+06	1.57789e+06	0	Pancreas		Small intestine;Pancreas	Tissue enhanced	chr1	Nuclear-encoded genes
ENSG00000175768	TOMM5	5.82271e+07	0	6.93026e+06	2.88875e+07	6.57084e+06	2.23914e+07	4.63147e+07	3.77854e+07	4.26588e+06	2.71379e+06	4.04197e+07	0	1.86619e+07	7.10538e+06	1.47942e+07	1.22459e+07	3.05939e+07	1.31261e+07	1.78399e+07	5.78007e+07	4.23801e+07	2.61054e+07	2.27621e+07	2.03812e+07	2.5003e+07	0	3.94503e+07	1.93231e+07	2.36173e+07	Adrenal gland			Mixed	chr9	Nuclear-encoded genes
ENSG00000175806	MSRA	5.01394e+07	8.31895e+07	4.09497e+07	3.26296e+07	2.04201e+08	4.63494e+07	8.08021e+07	2.47642e+07	3.54245e+07	7.57408e+07	2.89413e+08	8.34506e+08	5.35019e+08	3.18952e+07	4.21183e+07	2.25415e+07	31899439	3.63996e+07	1.02011e+08	9.24546e+07	6.67384e+07	1.27143e+08	3.94691e+07	1.78334e+08	1.6614e+07	4.75437e+07	8.0342e+07	4.078e+07	3.02948e+07	Kidney			Expressed in all	chr8	Nuclear-encoded genes
ENSG00000176171	BNIP3	1.82063e+06	4.96508e+06	9.59939e+06	2.7867e+06	0	857138	0	6.69354e+06	0	1.93637e+06	1.00673e+07	7.55227e+06	9.27799e+06	1.71344e+06	0	486112	0	1.5923e+06	376991	0	4.85599e+06	1.63618e+06	1.06927e+07	0	352935	1.64734e+06	2.69056e+06	0	0	Smooth muscle			Mixed	chr10	Nuclear-encoded genes
ENSG00000176410	DNAJC30	3.89578e+06	342888	3.57622e+06	1.08826e+06	4.31319e+06	3.56533e+06	470329	1.6523e+06	0	1.01246e+06	4.17449e+06	1.85665e+06	2.53162e+06	2.51508e+06	0	0	540384	917059	776818	3.92742e+06	3.76635e+06	4.15077e+06	1.33526e+06	0	1.35576e+06	168597	4.26952e+07	890093	0	Thyroid			Tissue enriched	chr7	Nuclear-encoded genes
ENSG00000176422	SPRYD4	119874690	2.32714e+07	6.38917e+07	3.07279e+07	4.17508e+07	1.95949e+08	4.4098e+07	1.97793e+07	1.1571e+07	5.12792e+07	1.413e+08	2.30748e+08	497837377	4.16992e+07	6.5135e+06	1.27348e+07	3.61362e+07	2.40328e+07	2.73121e+07	3.10639e+07	1.12463e+08	3.5296e+07	4.60457e+07	2.23138e+07	5.43595e+07	7.34374e+07	4.22006e+08	2.51187e+07	4.65023e+07	Liver			Expressed in all	chr12	Nuclear-encoded genes
ENSG00000176623	RMDN1	110811239	4.78179e+07	5.01976e+07	7.68864e+06	5.36193e+07	1.39298e+07	5.42898e+07	2.17496e+07	5.25427e+07	1.83567e+07	1.77108e+08	8.32866e+07	5.25711e+07	3.16281e+07	2.28331e+07	1.36089e+07	1.57017e+07	2.43241e+07	1.52909e+07	2.19246e+07	2.95215e+07	5.33021e+07	2.29152e+07	3.81103e+07	2.2016e+07	6.46816e+07	2.76437e+08	2.22014e+07	9.04355e+07	Thyroid			Expressed in all	chr8	Nuclear-encoded genes
ENSG00000176715	ACSF3	8.1358e+07	2.4609e+07	2.91543e+07	3.58928e+07	5.38967e+07	1.53154e+07	7.17712e+06	3.37011e+07	5.41944e+07	1.86978e+07	2.63694e+07	1.14131e+08	6.43972e+07	3.82462e+07	2.30375e+07	1.69603e+07	1.68806e+07	8.7316e+06	1.86208e+07	2.00503e+07	2.39407e+07	101058723	2.20524e+07	5.04889e+07	3.44572e+07	1.77214e+07	1.38425e+08	3.98992e+07	3.94212e+07	Thyroid			Expressed in all	chr16	Nuclear-encoded genes
ENSG00000176894	PXMP2	1.65976e+06	0	7.81941e+06	1.17274e+07	5.93359e+06	1.13979e+07	0	7.79215e+06	0	1.74196e+06	5.2285e+06	2.68961e+07	5.29095e+07	1.04058e+06	1.18638e+06	0	0	8.46355e+06	950493	6.74099e+06	0	7.59899e+06	1.00097e+07	269772	1.16034e+07	9.26356e+06	2.15737e+06	0	1.58771e+06	Liver		Liver;	Tissue enhanced	chr12	Nuclear-encoded genes
ENSG00000176974	SHMT1	4.68627e+07	1.16166e+08	1.99904e+07	1.78661e+08	284662976	4.50856e+07	3.07188e+07	6.18373e+07	6.77549e+08	5.99724e+07	2.3412e+07	2748727557	2732781228	6.76595e+07	5.0179e+07	1.0393e+08	4.74391e+07	4.80582e+07	3.11963e+07	6.44879e+07	2.69313e+08	3.59519e+08	5.45863e+07	1.70004e+08	7.48551e+07	1.0686e+08	2.06419e+08	8.33919e+07	8.20103e+07	Kidney	Fat;Liver;Kidney		Group enriched	chr17	Nuclear-encoded genes
ENSG00000177150	FAM210A	1.34947e+07	3.46876e+06	7.76999e+06	5.75745e+06	1.13217e+07	1.40251e+06	738502	8.30705e+06	3.84265e+06	3.70878e+06	1.07747e+08	3.08297e+07	3.484e+07	3.17392e+07	5.82428e+06	2.13017e+06	4.35526e+06	7.59294e+06	3.86289e+06	6.81616e+06	5.11855e+06	4.66828e+07	2.52651e+07	0	5.39312e+06	1.06389e+07	9.11832e+07	7.27923e+06	1.41034e+07	Heart		Thyroid;Heart	Tissue enhanced	chr18	Nuclear-encoded genes
ENSG00000177192	PUS1	2.962e+07	3.17267e+07	6.26795e+06	4.20828e+07	2.52993e+07	1.49407e+07	7.26805e+06	41095138	9.17549e+06	9.49988e+06	1.29096e+07	2.96016e+07	1.98578e+07	1.05487e+08	4.37506e+07	1.91505e+07	3.88691e+06	6.27937e+06	1.28812e+07	2.19301e+07	1.32901e+07	4.04513e+07	1.343e+07	2.63098e+07	1.65007e+07	1.98112e+07	7.51113e+06	2.6404e+07	4.39858e+07	Lung			Expressed in all	chr12	Nuclear-encoded genes
ENSG00000177302	TOP3A	1.6063e+06	2.63134e+06	251119	2.70179e+06	282017	219458	530652	362069	0	529696	1.01227e+06	610576	4.75896e+06	1.45414e+06	523747	6.04127e+06	0	878953	755407	30099.2	281003	760190	80590.1	206245	815282	518948	427514	623155	331189	Ovary		Ovary;	Tissue enhanced	chr17	Nuclear-encoded genes
ENSG00000177370	TIMM22	5.74102e+07	6.26917e+06	4.17907e+07	2.09871e+07	3.58765e+07	2.60803e+07	2.2778e+07	1.72608e+07	1.80482e+07	2.25233e+07	5.53089e+07	4.81475e+07	2.29421e+07	1.22486e+07	3.24336e+07	3.87396e+07	9.99736e+07	2.27658e+07	2.10754e+07	4.3001e+07	3.46697e+07	1.88042e+07	1.23179e+07	36789489	2.3796e+07	8.50196e+07	1.25535e+08	1.5137e+07	1.8768e+07	Thyroid			Expressed in all	chr17	Nuclear-encoded genes
ENSG00000177542	SLC25A22	1.39629e+07	1.34378e+07	3.70577e+08	1.42329e+07	2.24463e+07	4.72026e+06	4.94487e+06	3.70095e+07	1.36371e+07	6.2898e+06	2.63719e+06	4.30309e+07	1.18417e+08	2.28131e+07	6.53778e+06	2.29389e+07	298292894	1.68538e+07	4.11904e+07	2.53219e+06	5.62145e+07	3.66455e+07	2.76014e+07	1.01445e+07	2.56909e+07	1.72504e+08	1.29032e+08	120399274	1.17078e+07	Brain			Expressed in all	chr11	Nuclear-encoded genes
ENSG00000177646	ACAD9	9.51863e+07	6.58501e+07	7.02066e+07	4.80295e+07	4.28923e+07	7.3141e+07	3.64716e+07	1.00194e+08	3.69574e+07	4.72209e+07	1.65337e+08	1.32589e+08	1.0291e+08	8.56234e+07	4.0514e+07	2.36468e+07	1.66862e+08	3.86496e+07	2.18118e+07	4.0895e+07	1.45922e+08	6.35107e+07	5.85435e+07	5.62623e+07	7.48422e+07	3.04721e+07	4.08992e+08	4.31408e+07	2.53985e+07	Thyroid			Expressed in all	chr3	Nuclear-encoded genes
ENSG00000177692	DNAJC28	150813	0	114220	65159.7	78459.8	40334	26146.8	20896.1	0	0	444800	27304.2	204947	142805	0	0	0	0	0	0	80335.6	168667	0	0	591636	277053	622942	0	0	Thyroid		Stomach;Thyroid	Tissue enhanced	chr21	Nuclear-encoded genes
ENSG00000178057	NDUFAF3	7.58848e+07	1.15792e+07	3.74814e+07	4.32884e+07	2.52018e+07	1.63093e+07	1.98574e+07	2.17381e+07	4.31123e+07	2.55186e+07	2.36989e+08	7.44637e+07	8.03021e+06	8.47193e+07	3.63862e+07	0	5.05647e+07	1.03132e+08	2.63979e+06	2.9353e+07	6.3444e+07	3.79207e+07	1.16228e+07	1.09785e+07	1.23645e+07	5.51369e+07	5.28969e+07	1.42944e+07	2.20453e+07	Heart		Heart;	Tissue enhanced	chr3	Nuclear-encoded genes
ENSG00000178074	C2orf69	4.92079e+06	348303	1.16218e+07	598158	5.46756e+06	1.15619e+06	1.06329e+06	772524	284328	746386	4.60026e+06	2.0452e+06	1.91573e+06	2.79743e+06	4.6022e+06	4.17099e+06	1.52696e+06	3.57442e+06	505493	1.10806e+06	2.85983e+06	2.77132e+06	551485	1.12263e+06	529930	1.70069e+06	2.48235e+06	2.06922e+06	552435	Brain			Expressed in all	chr2	Nuclear-encoded genes
ENSG00000178096	BOLA1	4.56478e+07	1.65579e+06	2.8222e+07	1.26498e+07	4.96022e+07	3.13611e+07	2.73659e+07	5.68461e+07	4.72999e+06	9.36684e+07	5.21473e+07	2.47537e+07	4.06287e+07	3.82752e+07	1.9638e+07	1.34127e+07	144548	2.22626e+06	2.55158e+07	4.04176e+07	4.28224e+07	2.51146e+07	3.98685e+07	5.94531e+06	1.61658e+07	2.15941e+07	3.22062e+07	5.52107e+06	7.18362e+06	Gallbladder			Expressed in all	chr1	Nuclear-encoded genes
ENSG00000178127	NDUFV2	2.97948e+08	9.54057e+07	3.01646e+08	3.06744e+08	5.31085e+08	1.85597e+08	1.77752e+08	2.09419e+08	1.59008e+08	317662516	2601118678	526867496	158286338	1.47588e+08	177660754	125499319	4.35117e+08	1.57072e+08	3.33096e+08	3.1912e+08	424090999	4.06684e+08	1.23187e+08	1.71533e+08	2.21699e+08	3.12528e+08	6.38629e+07	2.3017e+08	1.43398e+08	Heart			Expressed in all	chr18	Nuclear-encoded genes
ENSG00000178307	TMEM11	3.17834e+07	1.76529e+07	7.99639e+07	1.98641e+07	7.35755e+06	1.64437e+07	5.74421e+06	2.02296e+07	3.22001e+07	1.10807e+07	1.3277e+08	6.18028e+07	7.84434e+06	1.14487e+07	757961	7.72214e+06	3.11742e+07	3.18801e+07	2.44257e+07	3.41276e+07	7.76702e+07	8.99667e+06	2.15755e+07	1.18132e+07	4.35777e+07	3.00394e+06	2.2674e+08	2.82989e+07	1.85461e+07	Thyroid			Expressed in all	chr17	Nuclear-encoded genes
ENSG00000178445	GLDC	588079	177673	8.40401e+07	1.02896e+06	2.91508e+06	842563	4.11782e+06	381785	2.19254e+07	0	245044	2.71285e+08	8.34863e+08	1.07978e+06	2.54439e+07	1.42406e+06	3.28948e+06	4.24194e+07	434491	9.29712e+06	235693	3.33463e+06	1.09527e+06	1.06054e+07	1.55124e+06	9.63811e+06	2.26765e+06	377556	232021	Liver	Kidney;Liver;		Group enriched	chr9	Nuclear-encoded genes
ENSG00000178537	SLC25A20	2.80635e+08	7.07744e+07	4.86981e+07	6.10764e+07	2.96065e+08	2.79411e+07	4.1593e+07	3.73453e+07	1826410261	1.47888e+08	5.2076e+08	2.11933e+08	1464676248	4.66153e+07	6.39168e+07	3.31316e+07	8.13786e+07	2.32706e+07	5.35561e+07	5.869e+07	1.71116e+08	272889315	6.17406e+07	1.11124e+08	9.3593e+07	5.33643e+07	1.20678e+08	7.23212e+07	2.43728e+07	Fat			Expressed in all	chr3	Nuclear-encoded genes
ENSG00000178605	GTPBP6	1.04732e+07	1.26199e+07	2.80691e+06	1.97846e+07	2.98329e+06	1.29602e+07	4.17809e+06	1.19829e+07	1.81019e+07	3.63157e+06	5.5318e+06	1.53006e+07	647260	7.03705e+06	2.10586e+07	4.47158e+06	5.8968e+06	2.92104e+06	2.52394e+06	7.05992e+06	1.07783e+07	6.69468e+06	5.32407e+06	0	6.72346e+06	1.69303e+06	4.31523e+06	1.57886e+07	835262	Lymph node			Mixed	chrX	Nuclear-encoded genes
ENSG00000178694	NSUN3	92318.6	1.11765e+06	2.41729e+06	216970	1.98566e+06	704122	1.39294e+06	1.40427e+06	617265	729626	189398	0	0	2.44357e+06	701356	71016.5	544304	1.28336e+06	1.25132e+06	297740	1.20332e+06	675969	22190.1	0	540499	29848.1	1.66414e+06	0	3.56521e+06	Urinary bladder			Mixed	chr3	Nuclear-encoded genes
ENSG00000178741	COX5A	1042397347	3.564e+08	1270611853	7.2644e+08	5.6126e+08	1.52116e+08	4.6423e+08	4.14119e+08	563316688	2.08727e+08	4463900093	2461418323	8.27014e+08	2.23804e+08	3.73564e+08	1.92283e+08	2.43449e+08	4.37477e+08	249404581	639615714	1911028666	1089874012	4.78721e+08	5.57873e+08	8.98681e+08	2.27568e+08	5.93466e+08	7.98193e+08	434398536	Heart			Expressed in all	chr15	Nuclear-encoded genes
ENSG00000178952	TUFM	2095747201	9.2718e+08	2049933974	2214062751	1428564870	6.5939e+08	1090685446	1567715661	1023873048	6.50957e+08	4204281749	4434556337	1959936612	1072812130	1045252482	6.9407e+08	1005523279	841243526	9.34354e+08	1126557389	2382801457	1795038808	893556165	1059958555	1544735325	1306641381	2008612201	1061311174	1116537822	Kidney			Expressed in all	chr16	Nuclear-encoded genes
ENSG00000179091	CYC1	4.83126e+08	2.08515e+08	6.21472e+08	8.72881e+08	7.66908e+08	9.6846e+07	3.29427e+08	3.76392e+08	5.50785e+08	2.21216e+08	5880194011	1317362451	4.35811e+08	3.4161e+08	406416745	4.03557e+08	3.17567e+08	2.54117e+08	2.76708e+08	7.42569e+08	1215767605	6.50488e+08	2.52942e+08	3.21237e+08	4.38707e+08	5.34614e+08	1387493654	2.57621e+08	4.06906e+08	Heart			Expressed in all	chr8	Nuclear-encoded genes
ENSG00000179142	CYP11B2	8.62304e+07	0	0	0	17658.9	305715	286136	700607	0	150471	371971	202647	0	0	112048	821904	0	361275	874646	0	0	60776.9	52286.8	0	655993	0	270729	0	0	Adrenal gland			Tissue enriched	chr8	Nuclear-encoded genes
ENSG00000179152	TCAIM	0	0	924204	0	434598	374718	0	0	0	0	2.86659e+06	4.69452e+06	3.34678e+06	0	0	178887	0	0	0	59329.4	0	0	0	0	0	1.26131e+06	2.47985e+06	0	0	Kidney	Brain;Testis;Thyroid;Heart;Liver;Kidney;		Group enriched	chr3	Nuclear-encoded genes
ENSG00000179271	GADD45GIP1	1.12821e+07	1.40666e+07	1.62319e+07	1.40654e+07	1.98544e+07	4.37783e+06	4.92504e+06	4.30972e+06	8.65325e+06	696823	2.84423e+07	10288367	28922524	1.32204e+07	9.24809e+06	1.98332e+06	7.75129e+06	1.433e+06	4.56115e+06	9.73688e+06	4.21193e+06	1.24607e+07	1.82129e+06	1.79794e+06	3.68658e+06	4.32721e+06	3.94029e+06	1.86445e+07	2.95659e+06	Liver			Expressed in all	chr19	Nuclear-encoded genes
ENSG00000180011	ZADH2	2.36644e+07	6.73395e+06	5.01301e+07	3.04969e+07	4.37594e+07	1.26152e+07	1.19467e+07	2.72166e+07	1.78847e+07	1.63409e+07	1.32697e+08	8.12139e+07	4.74548e+07	8.97093e+06	1.40533e+07	5.41333e+06	3.26564e+07	1.97644e+07	2.62693e+07	1.96357e+07	2.15652e+07	3.99951e+07	1.073e+07	9.51582e+06	1.80265e+07	1.42717e+07	4.85629e+07	5.77804e+06	3.01285e+07	Heart			Expressed in all	chr18	Nuclear-encoded genes
ENSG00000180185	FAHD1	6.60095e+08	2975989644	2.32859e+08	4.85542e+08	5.9872e+08	5.28782e+08	7.48391e+07	5.56504e+07	2.03579e+07	1.48182e+08	3.54204e+08	8.97436e+08	8.86626e+08	1.41901e+08	6.78724e+07	9.28129e+08	1.6204e+08	8.69809e+07	5.78205e+08	2.77741e+08	1.27738e+08	6.52926e+08	2.90226e+08	6.84104e+07	6.15591e+08	7.7617e+08	434245921	3.83158e+07	1352278153	Appendix			Expressed in all	chr16	Nuclear-encoded genes
ENSG00000180902	D2HGDH	2.39046e+07	2.70576e+06	3.5478e+07	4.86231e+06	1.00362e+07	2.66138e+07	3.84702e+07	7.75068e+06	4.14005e+06	4.39243e+06	7.64963e+07	1.93181e+08	8.73e+07	2.84795e+06	1.07586e+06	1.06598e+07	2.14808e+06	6.57355e+06	5.55226e+06	7.21349e+06	1.18271e+07	3.78313e+06	3.02266e+06	6.99108e+06	1.63739e+06	8.71021e+06	4.5383e+06	8.42458e+06	705364	Kidney	Adrenal gland;Endometrium;Brain;Esophagus;Heart;Liver;Kidney		Group enriched	chr2	Nuclear-encoded genes
ENSG00000180992	MRPL14	5.56629e+07	8.04145e+06	3.62966e+06	1.92828e+07	3.1645e+07	3.23445e+07	3.35502e+07	6.70957e+07	4.19715e+07	1.74281e+07	1.07022e+08	2.07697e+08	3.46386e+07	3.92387e+07	3.14862e+07	0	5.36403e+07	9.58346e+06	2.30003e+07	2.58657e+07	1.22264e+08	6.63084e+07	1.68844e+07	2.79597e+07	2.84257e+07	0	2.10503e+06	1.91508e+07	2.93082e+07	Kidney		Kidney;	Tissue enhanced	chr6	Nuclear-encoded genes
ENSG00000181035	SLC25A42	3.47586e+08	0	4.96401e+06	1.06237e+06	1.43389e+08	1.7208e+06	2.33074e+06	1.7262e+06	829198	281064	1.73574e+07	6.31471e+07	1532730117	2.81592e+06	3.28477e+06	2.34027e+06	4.32741e+06	1.13355e+06	5.50381e+06	1.18254e+06	4.38292e+06	7.94435e+08	715648	1.95308e+06	4.42156e+06	694697	8.81856e+06	5.4434e+06	1.59653e+06	Liver	Adrenal gland;Small intestine;Liver		Group enriched	chr19	Nuclear-encoded genes
ENSG00000181061	HIGD1A	5.10739e+07	2.08263e+07	5.71925e+07	1.11349e+07	2.62591e+07	6.27339e+06	1.11792e+07	1.60677e+06	1.20658e+07	5.97526e+06	1.08691e+08	5.32885e+07	2.59856e+07	3.79901e+06	0	2.32494e+07	1.80758e+07	1.07397e+07	0	4.91681e+07	2.88077e+07	1.70461e+07	3.40054e+06	5.06975e+06	3.17947e+07	5.92518e+06	1.33504e+08	3.88663e+06	1.92018e+06	Thyroid		Thyroid;	Tissue enhanced	chr3	Nuclear-encoded genes
ENSG00000181192	DHTKD1	8.44941e+06	1.34849e+07	50100486	1.31462e+07	8.14363e+06	6.52986e+06	1.62623e+07	1.32388e+07	6.83259e+06	6.81954e+06	8.28207e+07	1.73126e+08	5.71638e+08	9.85367e+06	8.88055e+06	1.22921e+07	4.94745e+07	8.24661e+06	2.33676e+07	1.28033e+07	7.94253e+06	9.15339e+06	1.01452e+07	9.87812e+06	1.21275e+07	1.54498e+07	1.30918e+08	7.60519e+06	6.96412e+06	Liver	Pancreas;Brain;Heart;Thyroid;Kidney;Liver;		Group enriched	chr10	Nuclear-encoded genes
ENSG00000181610	MRPS23	8.1557e+07	7.86291e+06	3.34809e+07	3.99302e+07	5.6476e+07	4.11226e+07	3.25518e+07	3.89798e+07	1.51701e+07	3.08526e+07	1.5061e+08	1.30871e+08	2.12841e+07	6.93145e+07	4.34776e+07	4.17699e+07	5.79534e+07	2.87657e+07	6.15932e+07	5.92401e+07	7.6088e+07	4.52469e+07	2.12226e+07	1.12161e+07	3.19226e+07	3.44229e+07	6.7475e+07	1.9389e+07	1.64126e+07	Heart			Expressed in all	chr17	Nuclear-encoded genes
ENSG00000181873	IBA57	1.34887e+08	2.87959e+08	4.55344e+07	6.56447e+07	1.34012e+08	3.96671e+07	2.74686e+07	7.35103e+07	4.7291e+07	3.32127e+07	3.53461e+08	1.11597e+08	7.18402e+07	4.27179e+07	4.12684e+07	2.50512e+07	7.19776e+07	5.95169e+07	4.33564e+07	5.10242e+07	8.01123e+07	4.84897e+07	3.89088e+07	4.16174e+07	6.7509e+07	3.58637e+08	5.41196e+07	1.82715e+07	5.34642e+07	Testis			Expressed in all	chr1	Nuclear-encoded genes
ENSG00000181924	COA4	1.64026e+08	983652	2.22117e+07	1.80849e+07	2.52939e+07	4.3737e+07	5.90784e+07	2.48761e+07	2.16737e+07	2.19142e+07	3.52572e+07	1.23077e+08	9.14247e+07	4.29629e+06	5.05743e+06	5.59764e+07	1.47565e+06	3.73406e+07	2.49052e+07	8.17817e+07	3.89333e+07	2.537e+07	3.41799e+06	1.33762e+07	1.96575e+07	8.34008e+07	2.23493e+08	8.18715e+06	1.7918e+07	Thyroid			Expressed in all	chr11	Nuclear-encoded genes
ENSG00000181991	MRPS11	9.53129e+06	1.67742e+07	2.57949e+07	8.61759e+06	7.59719e+07	2.67556e+07	1.52694e+07	1.62979e+06	9.72825e+06	4.27511e+07	2.6158e+07	4.73106e+07	1.57953e+07	1.83304e+07	0	0	3.21764e+07	2.47466e+07	5.44752e+06	5.8348e+07	2.34491e+07	2.56869e+07	4.81958e+06	1.1081e+07	1.69442e+07	2.8854e+07	7.10858e+07	1.3669e+07	3.82655e+06	Duodenum			Mixed	chr15	Nuclear-encoded genes
ENSG00000182054	IDH2	4.09945e+08	7.52864e+08	5240254863	1601646140	1900717132	7.91003e+08	3135501691	1211573910	1347483768	7.64646e+08	17620658260	8297149309	3323902020	1250739926	6.43536e+08	1724490545	2616042569	1328395822	1394388461	2187918383	7168048152	1253091018	8.39695e+08	1290233205	8.10331e+08	2.84426e+08	1102126339	7.88456e+08	1038687529	Heart			Expressed in all	chr15	Nuclear-encoded genes
ENSG00000182134	TDRKH	2.60057e+06	8.54649e+06	2.53611e+07	7.46833e+06	6.43589e+06	3.24323e+06	6.19449e+06	3.67068e+06	6.73371e+06	1.07866e+07	1.05773e+07	2.18674e+06	1.35086e+07	8.56648e+06	9.86229e+06	7.80112e+06	3.61431e+06	4.4026e+06	1.09994e+07	1.31977e+07	6.06553e+06	6.41027e+06	36235.1	1.04009e+07	1.00249e+07	9.35039e+07	1.04939e+07	5.45867e+06	4.75305e+06	Testis			Expressed in all	chr1	Nuclear-encoded genes
ENSG00000182154	MRPL41	1.22166e+08	8.06376e+07	2.74072e+07	1.676e+08	8.72381e+07	5.44511e+07	6.17052e+07	1.19509e+08	3.64694e+07	3.27608e+07	2.42954e+08	1.35455e+08	3.76873e+07	7.47048e+07	6.44501e+07	4.01578e+07	4.24269e+07	2.19457e+07	3.56969e+07	1.52046e+08	8.31823e+07	1.39663e+08	2.54241e+07	107320152	5.82829e+07	4.09734e+07	4.133e+07	4.82556e+07	9.51553e+07	Heart			Expressed in all	chr9	Nuclear-encoded genes
ENSG00000182180	MRPS16	2.08057e+07	1.92684e+07	8.56114e+06	2.84346e+07	1.63724e+08	2.5442e+07	1.11473e+07	3.78796e+07	1.22575e+07	8.06449e+06	105224332	6.33486e+07	1.72963e+07	3.96963e+07	1.85474e+07	2.46952e+06	1.97038e+06	1.07471e+07	3.95053e+07	2.98717e+07	2.51516e+07	2.75002e+07	3.72666e+06	1.58962e+07	1.53255e+07	1.42313e+07	5.52162e+07	2.07222e+07	22381197	Duodenum			Expressed in all	chr10	Nuclear-encoded genes
ENSG00000182199	SHMT2	1.70459e+08	4.04614e+07	2.63301e+08	1.05741e+08	2.71729e+08	1.06675e+08	1.43259e+08	8.78035e+07	3.9856e+07	1.22363e+08	2.60212e+08	7.8121e+08	1199766752	4.25874e+08	2.00988e+08	1.52574e+08	2.54043e+08	1.43486e+08	7.38446e+07	1.12705e+08	1.5539e+08	1.13381e+08	8.36413e+07	8.80825e+07	9.72581e+07	5.03959e+07	3288068947	2.23055e+08	1.19566e+08	Thyroid	Lung;Kidney;Liver;Thyroid;		Group enriched	chr12	Nuclear-encoded genes
ENSG00000182362	YBEY	0	1.88536e+06	4.13522e+06	5.80733e+06	6.80292e+06	1.42664e+06	0	2.87455e+06	9.35893e+06	0	0	0	1.83368e+06	1.01684e+07	4.56018e+06	0	0	0	1.82432e+07	0	0	4.36408e+06	3.96358e+06	0	1.17743e+06	3.2935e+06	1.03955e+08	0	0	Thyroid			Tissue enriched	chr21	Nuclear-encoded genes
ENSG00000182512	GLRX5	3.2741e+08	6.65245e+07	2.42996e+08	1.84016e+08	2.33434e+08	4.00535e+07	8.85575e+07	1.40885e+08	1.55916e+08	1.285e+08	6.89472e+08	3.25486e+08	2.39847e+08	9.5914e+07	9.64168e+07	3.53639e+07	2.4797e+07	2.22206e+08	2.06832e+08	1.53142e+08	1.38333e+08	2.02129e+08	7.38778e+07	2.38547e+07	1.08343e+08	3.02197e+08	3.65477e+08	7.22583e+07	8.92826e+07	Heart			Expressed in all	chr14	Nuclear-encoded genes
ENSG00000182712	CMC4	1.36675e+07	3.1915e+06	3.96179e+07	4.00021e+07	3.66585e+07	2.49996e+07	27505211	2.86882e+07	1.73022e+07	2.34024e+07	2.55445e+08	3.33944e+07	3122110081	2.83497e+06	3.7786e+07	1.32408e+06	138020261	1.24985e+07	1.23845e+07	1.33611e+07	2.10736e+07	2.95892e+07	3.19309e+07	2.45267e+07	3.54436e+07	1.35808e+06	7.34651e+07	839013	1.55665e+07	Liver			Tissue enriched	chrX	Nuclear-encoded genes
ENSG00000182768	NGRN	2.34956e+07	7.5267e+06	1.01181e+06	1.0291e+06	1.36525e+06	2.54674e+08	6.65001e+07	1.11214e+07	473127	3.66319e+07	1.51226e+08	1.28824e+06	4.76547e+07	2.92911e+06	1.97895e+06	6.90558e+07	0	3.29836e+07	2.60285e+06	3.22317e+07	7.14282e+06	1.16986e+07	1.13391e+06	6.6355e+07	1.23498e+06	1.58531e+07	3.39511e+07	8.19988e+07	2.43215e+07	Endometrium		Endometrium;	Tissue enhanced	chr15	Nuclear-encoded genes
ENSG00000182810	DDX28	3.77369e+06	3.45629e+06	1.17595e+06	7.36246e+06	1.08241e+07	301999	412459	2.16949e+06	1.37227e+06	1.30978e+06	5.35109e+06	3.74766e+06	3.95275e+07	4.87417e+06	2.23931e+06	792599	6.79716e+06	1.24349e+06	639659	2.54413e+06	1.97554e+06	3.78092e+06	406150	660387	1.37456e+06	3.1531e+06	3.33416e+06	3.10334e+06	2.29826e+06	Liver			Expressed in all	chr16	Nuclear-encoded genes
ENSG00000182899	RPL35A	4.62859e+08	1.21405e+08	2.5321e+08	187442626	1.82652e+08	5.91519e+07	1.41388e+08	1.23429e+08	1.16728e+08	2.54482e+07	8.44841e+07	2.56163e+08	6.9843e+08	5.83228e+08	1.27614e+07	7.044e+06	2.07625e+08	2.66054e+08	3.70649e+07	2.88965e+07	3.09084e+08	2.69563e+08	1.16961e+08	9.98691e+07	382823212	1.66331e+07	6.38117e+08	5.37247e+08	2.24447e+08	Liver			Expressed in all	chr3	Nuclear-encoded genes
ENSG00000182902	SLC25A18	0	900448	5.29263e+07	0	0	0	2.84949e+06	0	0	0	0	0	1.79014e+07	119608	576980	1.50434e+07	0	0	0	0	207966	0	0	276167	0	747472	0	58385.6	893103	Brain	Ovary;Liver;Brain		Group enriched	chr22	Nuclear-encoded genes
ENSG00000183010	PYCR1	1.16519e+07	1.43198e+07	2.72911e+07	7.86748e+07	3.2963e+07	4.99208e+07	7.34051e+07	1.06466e+07	9.06779e+06	5.73514e+07	1.15211e+07	4.77575e+06	4.84101e+06	6.32065e+07	3.6849e+07	2.25448e+07	6.06585e+07	8.33463e+07	1.56821e+08	3.77441e+07	9.47829e+08	2.87888e+07	4.20012e+06	2.47596e+06	1.90216e+08	6.72651e+07	2.09017e+08	4.65262e+07	2.27991e+07	Salivary gland			Expressed in all	chr17	Nuclear-encoded genes
ENSG00000183032	SLC25A21	1.71804e+06	348404	666880	178049	2.49193e+06	482674	623700	1.18144e+06	316853	185165	0	3.83108e+06	552999	0	89599.3	2.3586e+06	3.90551e+07	97555.4	1.85595e+06	943533	1.87217e+06	1.09086e+06	420400	0	62319.3	2.72807e+07	5.23011e+06	0	1.74971e+06	Pancreas	Testis;Pancreas;		Group enriched	chr14	Nuclear-encoded genes
ENSG00000183044	ABAT	1.45318e+08	1.0687e+07	2217456550	2.09198e+07	1.82947e+08	9.95558e+06	1.05597e+08	8.20058e+06	4.49079e+06	1.36052e+07	2.74619e+08	3360543443	3847820543	7.7645e+06	1.77495e+07	17116787	3641163984	6.56673e+07	1.85166e+08	9.70826e+07	3.99059e+07	2.38491e+08	1.49479e+07	1.58058e+07	4.45467e+07	1.51768e+08	3.33016e+08	3.88843e+06	9.31078e+07	Liver	Brain;Kidney;Pancreas;Liver;		Group enriched	chr16	Nuclear-encoded genes
ENSG00000183048	SLC25A10	1.31259e+07	0	800020	3.96227e+06	1.54444e+07	0	0	1.4961e+06	5.72604e+06	1.45827e+06	1.52231e+06	5.0933e+07	1.01985e+08	610007	462420	4.63481e+06	1.5498e+06	0	677173	0	3.09599e+06	4.48783e+06	564262	5.87012e+06	4.18033e+06	158979	2.66408e+06	0	8.24232e+06	Liver	Adrenal gland;Duodenum;Kidney;Liver;		Group enriched	chr17	Nuclear-encoded genes
ENSG00000183172	SMDT1	678774	0	0	0	0	1.15535e+06	0	0	0	0	0	1.98244e+06	0	5.64137e+06	0	0	2.49328e+06	0	0	0	0	176811	0	0	0	0	0	4.21416e+06	0	Lung	Adrenal gland;Endometrium;Kidney;Pancreas;Tonsil;Lung;		Group enriched	chr22	Nuclear-encoded genes
ENSG00000183513	COA5	2.11785e+08	4.25563e+07	4.07283e+07	1.35882e+06	6.74301e+06	1.84771e+07	9.85104e+06	9.99306e+06	8.68915e+07	1.57436e+07	2.533e+08	6.3767e+07	1.12966e+08	3.02588e+07	3.4537e+07	6.54069e+06	1.29872e+08	1.08811e+07	1.59172e+06	4.4196e+07	3.3681e+07	3.11076e+07	1.38765e+07	5.65439e+07	8.41332e+06	7.65059e+06	2.69793e+07	0	1.84161e+07	Heart		Heart;	Tissue enhanced	chr2	Nuclear-encoded genes
ENSG00000183549	ACSM5	1.15494e+06	341884	3.83177e+06	13980.2	4.3299e+06	1.57134e+06	357932	132057	1.12271e+07	140017	719206	2.80584e+07	3.35382e+08	1.1401e+06	372246	510130	685379	733568	0	1.4228e+06	342220	0	0	1.19534e+06	339140	464812	0	3.71586e+06	2.67507e+06	Liver			Tissue enriched	chr16	Nuclear-encoded genes
ENSG00000183605	SFXN4	2.80324e+07	2.62663e+06	1.49182e+07	1.18689e+07	2.08975e+07	6.74156e+06	7.33653e+06	9.10382e+06	9.68839e+06	9.14967e+06	9.54026e+07	2.74152e+07	1.29236e+07	1.34654e+07	526320	0	6.08268e+07	8.852e+06	1.80341e+07	1.23126e+07	2.97662e+07	1.39147e+07	2.36035e+06	5.17959e+06	9.76165e+06	1.77596e+06	5.19152e+07	3.34639e+06	8.27807e+06	Heart		Heart;	Tissue enhanced	chr10	Nuclear-encoded genes
ENSG00000183617	MRPL54	4.26193e+07	1.42136e+07	2.90085e+07	3.73462e+07	5.79139e+07	2.21882e+07	1.35647e+07	3.02502e+07	5.35468e+06	1.23119e+07	5.8861e+07	1.81636e+07	5.93698e+07	1.4843e+07	3.08792e+07	1.83915e+07	5.83893e+07	1.28654e+07	4.34312e+06	2.8565e+07	3.21707e+07	7.31342e+07	1.31473e+07	1.51721e+07	2.40889e+07	2.23447e+07	3.04577e+07	2.70481e+07	2.33174e+07	Small intestine			Expressed in all	chr19	Nuclear-encoded genes
ENSG00000183648	NDUFB1	1.86876e+08	163720426	2.40217e+08	3.05352e+08	5.64319e+08	8.37376e+07	6.77526e+07	1.06958e+08	2.67312e+08	1.58323e+07	1397832441	3.24672e+08	1.77732e+08	5.12236e+07	1.37762e+08	6.78574e+07	3.66207e+08	1.00452e+08	1.93063e+08	2.47572e+08	2.52621e+08	3.31577e+08	1.68515e+08	167663117	1.4911e+08	5.13812e+07	3.38049e+07	1.59654e+08	1.07247e+08	Heart			Expressed in all	chr14	Nuclear-encoded genes
ENSG00000183747	ACSM2A	575228	0	0	84223.7	282576	163400	299664	24998.2	2.41456e+06	734517	171546	7.06967e+08	582175300	75733.2	162241	87728.7	792721	1.43391e+06	52458.8	0	1.70128e+06	3.18697e+06	0	0	94907.6	1.10436e+06	964588	301878	147835	Kidney	Liver;Kidney;		Group enriched	chr16	Nuclear-encoded genes
ENSG00000183773	AIFM3	4.35005e+07	2.56434e+06	2.1029e+06	0	0	0	0	0	0	49298.7	0	36486.1	0	0	0	66375.1	0	0	0	1.17032e+07	0	171448	1.7412e+06	0	0	0	0	4.87746e+07	0	Tonsil	Rectum;Adrenal gland;Tonsil		Group enriched	chr22	Nuclear-encoded genes
ENSG00000183978	COA3	428966504	1.15166e+08	2.36576e+08	9.9079e+07	1.17912e+08	1.91143e+07	7.15809e+07	1.31256e+08	2.26752e+08	1.02642e+08	5.3679e+08	7.26002e+08	1.91891e+08	1.77866e+08	3.58466e+07	1.50369e+07	2.44668e+08	5.9142e+07	3.33193e+07	8.34151e+07	1.32139e+08	2.89971e+08	5.17982e+07	7.25003e+07	1.5584e+08	3.46473e+07	2.24255e+08	1.03659e+08	1.02852e+08	Kidney			Expressed in all	chr17	Nuclear-encoded genes
ENSG00000184047	DIABLO	2.30204e+08	1.22647e+08	3.09815e+08	2.4925e+08	1.40867e+08	1.67729e+08	9.70294e+07	2.47833e+08	6.95357e+07	9.53705e+07	4.37214e+08	2.70691e+08	1.21823e+08	2.80764e+08	1.69712e+08	1.41579e+08	4.168e+07	1.04098e+08	7.47035e+07	1.19378e+08	2.32022e+08	1.27155e+08	1.50183e+08	1.11587e+08	1.47825e+08	121664744	9.49151e+08	1.06341e+08	7.08302e+07	Thyroid			Expressed in all	chr12	Nuclear-encoded genes
ENSG00000184076	UQCR10	3.07735e+08	8.34176e+07	3.16236e+08	3.30381e+08	6.21454e+08	4.62467e+07	279311978	1.25149e+08	3.75068e+08	1.40167e+08	3363522886	3.3029e+08	3.71379e+08	1.08586e+08	2.44259e+08	1.96313e+08	8.2181e+08	1.90681e+08	1.67715e+08	3.06465e+08	833669215	300436538	8.20384e+07	2.45325e+08	2.3223e+08	2.61917e+08	4.21656e+08	1.09584e+08	1.78404e+08	Heart			Expressed in all	chr22	Nuclear-encoded genes
ENSG00000184117	NIPSNAP1	2.19603e+08	3.04187e+07	7.61286e+08	6.11667e+07	2.31167e+08	4.45087e+07	3.62192e+07	1.34601e+08	2.72448e+07	2.71053e+07	2.70439e+08	6.48686e+08	9.19875e+08	1.734e+08	9.3639e+07	4.24583e+07	1.0144e+08	1.04223e+08	1.43956e+08	7.53947e+07	2.03898e+08	2.12739e+08	6.44046e+07	8.8086e+07	7.25282e+07	1.13313e+08	6.03708e+08	6.76071e+07	1.26858e+08	Liver			Expressed in all	chr22	Nuclear-encoded genes
ENSG00000184428	TOP1MT	0	867457	0	0	0	0	0	0	0	0	0	1.18865e+07	1.41195e+06	3.90054e+07	0	0	0	686204	0	0	0	984758	0	0	0	0	1.69749e+06	0	0	Lung	Kidney;Lung;		Group enriched	chr8	Nuclear-encoded genes
ENSG00000184470	TXNRD2	1.61424e+08	1.63895e+07	1.65639e+08	1.56355e+07	2.63603e+07	1.76155e+07	3.43576e+07	3.31071e+07	1.91149e+07	2.00869e+07	3.39332e+08	4.2956e+08	4.30768e+08	5.98936e+07	2.76074e+07	1.37379e+07	6.49485e+07	5.19268e+07	2.68229e+08	2.64192e+07	1.22371e+08	3.20641e+07	2.06429e+07	3.14518e+07	8.57704e+07	9.69256e+07	2.68943e+08	2.38274e+07	4.21955e+07	Liver			Expressed in all	chr22	Nuclear-encoded genes
ENSG00000184752	NDUFA12	2.72476e+08	1.65884e+08	3.1142e+08	1.19398e+08	4.77576e+08	1.63823e+08	1.7014e+08	1.12156e+08	8.57609e+07	1.17283e+08	3737200262	1166125987	1.72904e+08	1.71012e+08	7.94768e+07	5.8778e+07	2.1132e+08	8.01092e+07	2.23398e+08	2.56884e+08	361177226	3.88e+08	1.83413e+08	1.00752e+08	1.70063e+08	2.67568e+07	2.70092e+07	8.36166e+07	1.84632e+08	Heart	Kidney;Heart;		Group enriched	chr12	Nuclear-encoded genes
ENSG00000184831	APOO	1.70698e+08	1.23157e+07	2.95741e+08	2.49266e+07	3.879e+07	2.03252e+07	1.98311e+07	1.60053e+08	1.90472e+07	7.82581e+07	1136569015	3.54839e+08	5.38329e+07	6.56104e+07	3.23185e+07	2.63802e+07	1.17442e+08	8.02796e+07	7.09449e+07	3.57205e+07	2.32784e+08	4.06504e+07	6.39024e+07	2.74464e+07	2.25574e+07	6.24012e+07	232560373	3.70568e+07	4.66575e+07	Heart			Expressed in all	chrX	Nuclear-encoded genes
ENSG00000184857	TMEM186	3.58117e+06	0	4.32154e+06	0	4.54652e+06	0	288891	0	0	0	2.916e+06	3.40014e+06	1.00348e+07	0	0	0	1.13646e+06	159509	0	560850	1.04807e+06	3.20276e+06	214184	0	1.07095e+06	2.95611e+06	1.00652e+07	577205	2.17185e+06	Thyroid		Liver;Thyroid	Tissue enhanced	chr16	Nuclear-encoded genes
ENSG00000184903	IMMP2L	412186	0	2.44724e+06	1.49422e+06	1.82917e+06	0	0	1.68359e+06	0	0	3.63356e+06	0	0	0	0	0	1.82162e+06	0	0	0	0	2.08833e+06	0	285135	1.08352e+06	0	1.19309e+07	0	366636	Thyroid		Thyroid;	Tissue enhanced	chr7	Nuclear-encoded genes
ENSG00000184983	NDUFA6	348390214	3.61261e+08	7.50219e+08	7.88706e+08	6.35674e+08	2.02734e+08	3.70593e+08	534880416	3.83116e+08	2.44628e+08	6089180380	1701684640	3.38462e+08	3.98895e+08	2.6412e+08	1.47579e+08	772274593	1.8009e+08	3.02102e+08	3.21396e+08	1254625796	5.11266e+08	3.16323e+08	2.31491e+08	4.4846e+08	3.28356e+08	3.62142e+08	1.1771e+08	2.40887e+08	Heart			Expressed in all	chr22	Nuclear-encoded genes
ENSG00000185608	MRPL40	5.49052e+07	1.24952e+07	2.8075e+07	3.83468e+07	7.97494e+07	2.40437e+07	1.90969e+07	4.25554e+07	1.30571e+07	1.37389e+07	6.85756e+07	6.59133e+07	3.0699e+07	2.11602e+07	3.46263e+07	1.14771e+07	2.96557e+07	2.43735e+08	2.51571e+07	4.04001e+07	3.51763e+07	6.83515e+07	2.22172e+07	1.68289e+07	1.53165e+07	1.53564e+07	4.9045e+07	2.91999e+07	2.9516e+07	Placenta			Expressed in all	chr22	Nuclear-encoded genes
ENSG00000185624	P4HB	2881313275	9.51195e+08	5.91524e+08	1342221997	3997466936	1414891213	2536094475	8.5692e+08	1985967260	3019978606	3066494155	9.26131e+08	6206379545	2607629174	8.10063e+08	1201332156	19071918662	5137417933	2566401532	1341365476	7574126984	4635722837	9.04007e+08	2419650705	3118469319	1031364780	2819950645	2016790825	2456621554	Pancreas			Expressed in all	chr17	Nuclear-encoded genes
ENSG00000185875	THNSL1	3.16296e+07	2.30803e+07	3.35793e+07	1.3091e+07	8.74715e+06	5.14503e+06	3.48545e+06	2.36754e+07	5.2825e+06	3.97727e+06	2.1698e+07	7.00355e+07	1.25252e+08	6.09158e+06	1.05895e+07	1.5495e+07	2.02825e+07	4.79071e+06	3.29997e+06	6.70741e+06	1.91854e+07	1.72637e+07	5.75198e+06	1.2951e+07	9.61517e+06	1.375e+07	7.30654e+07	1.48052e+08	1.01843e+07	Tonsil			Expressed in all	chr10	Nuclear-encoded genes
ENSG00000185973	TMLHE	2.77812e+07	6.27888e+06	1.08784e+08	1.81859e+07	3.37261e+07	6.04147e+06	1.87028e+07	1.13045e+07	1.58599e+07	1.09972e+07	1.88508e+08	7.93259e+07	1.95831e+07	1.43233e+07	9.2704e+06	4.88504e+07	6.80256e+06	3.33067e+06	5.80627e+06	1.76498e+07	6.95444e+07	1.24798e+07	1.87762e+07	1.34399e+07	1.03322e+07	1.06153e+07	3.82051e+06	8.29575e+06	9.61364e+06	Heart			Expressed in all	chrX	Nuclear-encoded genes
ENSG00000186010	NDUFA13	711631626	2.56953e+08	7.89122e+08	2.72245e+08	9.71516e+08	2.32731e+08	3.18893e+08	3.76023e+08	4.05331e+08	2.82968e+08	5368207872	9.05107e+08	2.04184e+08	2.93512e+08	151677311	1.48261e+08	7.98971e+08	2.2793e+08	5.15468e+08	4.78607e+08	1297240995	8.54451e+08	2.45671e+08	3.3243e+08	2.71278e+08	2.93529e+08	4.04508e+07	3.02979e+08	2.8219e+08	Heart			Expressed in all	chr19	Nuclear-encoded genes
ENSG00000186081	KRT5	8.43102e+07	1382983010	9.3713e+07	1.6477e+08	8.26503e+07	5.93319e+07	7589890352	6.33993e+08	3.10823e+08	6.73085e+07	4.35155e+07	396138547	3.29791e+08	2873347567	6.21071e+07	14496034923	4.24076e+08	3.18268e+08	9.25626e+08	118414521	3546507673	4.80736e+08	5.31845e+08	3.31271e+07	9.74756e+08	1.06278e+07	6.79808e+08	10688010203	1895207036	Ovary	Appendix;Urinary bladder;Lung;Salivary gland;Esophagus;Tonsil;Ovary		Group enriched	chr12	Nuclear-encoded genes
ENSG00000186205	2018-03-01	1.93719e+07	4.32773e+06	2.14856e+07	5.75363e+06	876922	581972	1.38912e+06	1.4685e+06	1.11318e+08	891425	2.70275e+06	1.24494e+06	3.5645e+07	1.09994e+07	1.33923e+06	645782	3.64186e+06	1.05188e+06	1.4526e+06	3.49296e+06	8.57929e+06	486006	1.39453e+06	877176	505344	278128	8.43874e+06	0	1.63181e+06	Fat	Thyroid;Salivary gland;Lung;Adrenal gland;Brain;Liver;Fat		Group enriched	chr1	Nuclear-encoded genes
ENSG00000186314	PRELID2	0	0	0	1.27582e+06	1.68255e+06	0	0	0	0	0	0	0	0	0	0	0	0	0	0	1.01341e+06	0	1.29622e+06	0	0	142683	0	0	0	0	Duodenum	Rectum;Colon;Small intestine;Duodenum;		Group enriched	chr5	Nuclear-encoded genes
ENSG00000186687	LYRM7	1.26436e+08	6.89017e+07	202260490	196774980	2.64625e+07	2.4954e+07	1.90739e+07	8.32765e+07	3.8751e+07	5.64743e+07	1.83475e+08	1.16535e+08	1.45579e+08	5.2096e+07	1.05625e+08	0	0	8.44765e+06	1.58246e+08	6.45263e+07	6.16772e+07	1.10322e+08	7.57624e+07	1.20044e+07	5.19269e+07	3.26767e+07	2.77411e+08	7.73551e+07	972117	Thyroid			Mixed	chr5	Nuclear-encoded genes
ENSG00000187024	PTRH1	2.20638e+07	1.09102e+07	1.21359e+07	9.29074e+06	3.09176e+07	2.05824e+07	9.72763e+06	1.71984e+07	3.22282e+06	1.75474e+07	6.12397e+07	7.41964e+07	1.60441e+07	2.34488e+07	8.15116e+06	1.27997e+07	1.26894e+07	4.14187e+06	6.03962e+06	1.74411e+07	2.50399e+07	8.6043e+06	1.3214e+07	3.39636e+06	8.37253e+06	3.335e+07	9.33988e+07	2.31286e+06	3.10875e+06	Thyroid			Expressed in all	chr9	Nuclear-encoded genes
ENSG00000187118	CMC1	223431149	5.91113e+07	1.22432e+08	0	9.25985e+07	106781047	7.78783e+07	4.95462e+07	2379302729	8.63904e+07	1.08679e+08	3.2639e+08	254043093	8.699e+07	1.59387e+07	1.16531e+06	5.36318e+06	5.46947e+07	2.99865e+07	8.05392e+07	1.32322e+08	1.9167e+08	2.22657e+08	1.03338e+08	7.9967e+07	1.29774e+08	4.63684e+07	2.54707e+07	5.04489e+07	Fat			Tissue enriched	chr3	Nuclear-encoded genes
ENSG00000187742	SECISBP2	2.56138e+06	1.41903e+06	193584	2.05511e+06	96180.4	0	163818	2.50517e+06	0	340566	0	4.28669e+06	701066	2.61274e+06	504425	202451	1.36508e+06	1.39229e+06	813868	1.41373e+06	907328	1.98414e+06	263082	112405	1.61636e+06	3.36443e+06	816284	1.03914e+06	227783	Kidney			Mixed	chr9	Nuclear-encoded genes
ENSG00000187796	CARD9	228395	1.43688e+07	191418	1.16231e+07	616314	3.04984e+06	4.48552e+06	4.42357e+06	9.99435e+07	1.2027e+07	0	7.35998e+06	4.19068e+06	6.20918e+06	4.22231e+06	1.16572e+07	2.07077e+06	6.4151e+06	39084.9	101250	2.45397e+06	2.7867e+06	241251	7.65045e+06	5.01432e+06	273749	1.05153e+06	2.86929e+06	5.2691e+06	Fat			Tissue enriched	chr9	Nuclear-encoded genes
ENSG00000188554	NBR1	1.31571e+06	1.57467e+06	2.57349e+06	0	174829	870856	247263	1.41393e+06	612806	293650	706593	1.60031e+06	773844	1.21161e+06	0	1.16831e+06	861083	104739	0	219413	0	540143	55187.3	391183	1.55237e+06	2.79975e+06	554248	102858	115625	Testis			Mixed	chr17	Nuclear-encoded genes
ENSG00000188611	ASAH2	0	0	1.02773e+06	30070.1	4.23815e+07	0	0	0	194304	1.38765e+06	162747	550720	119476	0	0	0	455425	0	0	28977.5	104385	1.25112e+07	0	0	0	0	0	0	0	Duodenum	Small intestine;Duodenum;		Group enriched	chr10	Nuclear-encoded genes
ENSG00000188917	TRMT2B	631397	0	1.10955e+06	2.24757e+06	2.11554e+06	0	243744	509034	0	143636	868969	748589	1.08553e+06	1.96169e+06	674335	0	506118	41969	346705	482223	1.48552e+06	6.26458e+06	0	129139	476939	9897.86	759368	99038.2	880687	Small intestine		Small intestine;	Tissue enhanced	chrX	Nuclear-encoded genes
ENSG00000189043	NDUFA4	7.64977e+08	3.01873e+08	1538326954	1.8911e+08	5.29161e+08	1.77827e+08	1425343857	3.87191e+08	3.98203e+08	1084200232	6741790583	3781234444	2.64521e+08	2.27068e+08	2.6824e+08	4.41579e+06	3.26942e+08	1.1783e+08	2.76227e+08	9.24407e+08	9.57683e+08	5.91749e+08	4.88027e+08	4.57548e+08	7.99596e+08	3.57378e+07	1.07009e+08	3.46181e+08	4.23396e+08	Heart			Expressed in all	chr7	Nuclear-encoded genes
ENSG00000189221	MAOA	2.93688e+08	1.80415e+08	2.32551e+08	7.70118e+08	1531735847	1.52222e+08	9.56997e+07	5.78039e+08	1195259493	1.33006e+08	1699004342	6.91651e+08	7.83101e+08	1.81669e+08	5.86225e+07	6.25291e+07	2.86997e+08	2711254113	6.56403e+08	8.55092e+08	1867662066	1106300190	8.70717e+07	2.88958e+07	4.29863e+08	1.2438e+07	2698299838	2.2128e+07	3.99062e+08	Placenta			Expressed in all	chrX	Nuclear-encoded genes
ENSG00000189227	C15orf61	1.29893e+06	0	589497	0	0	0	0	0	0	0	0	0	0	344723	0	0	0	0	0	0	0	0	0	0	0	0	0	0	0	Adrenal gland	Lung;Brain;Adrenal gland		Group enriched	chr15	Nuclear-encoded genes
ENSG00000189283	FHIT	1.53335e+08	1.28367e+07	8.70306e+07	2.52999e+07	6.66323e+07	1.6937e+07	5.54762e+07	3.6572e+07	5.08602e+07	2.85146e+07	1.20006e+08	3.28856e+08	1.43935e+08	7.35522e+06	2.64525e+07	6.62762e+06	6.74523e+07	1.16427e+07	3.18493e+07	2.36787e+07	163419089	2.76865e+07	2.7107e+07	3.7721e+07	2.53034e+07	6.7335e+07	9.35075e+07	7.94148e+06	2.5228e+07	Kidney			Expressed in all	chr3	Nuclear-encoded genes
ENSG00000196177	ACADSB	2.38714e+08	5.03688e+07	1.15686e+08	1.02858e+08	4.9845e+08	7.90019e+07	8.8868e+07	1.06629e+08	1.10151e+08	7.75472e+07	1168678583	2117387976	3988963823	7.4553e+07	1.65167e+08	2.2977e+07	352264927	2.79388e+07	1.60547e+08	1.42064e+08	4.15933e+08	186074352	6.12482e+07	6.43495e+07	9.47648e+07	1.83365e+08	5.44893e+08	8.34594e+07	7.15369e+07	Liver	Pancreas;Salivary gland;Duodenum;Thyroid;Heart;Kidney;Liver		Group enriched	chr10	Nuclear-encoded genes
ENSG00000196236	XPNPEP3	1.89046e+07	0	7.25129e+06	1.04827e+06	728345	966661	1.30113e+06	4.69691e+06	3697660	3.14271e+06	3.44243e+07	2.4857e+07	4.59256e+07	6.35529e+06	3.20155e+06	1.13798e+06	7634400	5.04229e+06	3.3932e+06	1.12551e+06	5.7303e+06	922246	1.48395e+06	1.9788e+06	2.59023e+06	5.25968e+06	2.24992e+07	3.17847e+06	2.29141e+06	Liver		Liver;	Tissue enhanced	chr22	Nuclear-encoded genes
ENSG00000196290	NIF3L1	1.25261e+08	5.24938e+07	1.82463e+08	4.70687e+07	7.49377e+07	6.1398e+07	3.9702e+07	1.63081e+08	5.2885e+07	2.69977e+07	4.9938e+07	1.31194e+08	1.2223e+08	9.13519e+07	8.47917e+07	2.65708e+07	5.03734e+06	101598911	7.86686e+07	6.31532e+07	1.31012e+08	6.67843e+07	7.07757e+07	6.89295e+07	8.34286e+07	7.83749e+07	1.34241e+08	4.14638e+07	3.45407e+07	Brain			Expressed in all	chr2	Nuclear-encoded genes
ENSG00000196365	LONP1	2093235158	1.12027e+08	380930118	1.96438e+08	2.29149e+08	1.50455e+08	1.29922e+08	1.93099e+08	1.08094e+08	1.13331e+08	1142600983	5.00949e+08	5.82842e+08	1.78866e+08	1.52341e+08	1.64373e+08	3.23686e+08	2.21297e+08	1.37162e+08	1.68198e+08	2.33428e+08	2.53027e+08	8.94545e+07	6.32441e+07	1.38185e+08	4.96093e+08	1777800402	1.76289e+08	8.50007e+07	Adrenal gland			Expressed in all	chr19	Nuclear-encoded genes
ENSG00000196636	SDHAF3	1.30646e+06	0	965515	1.92721e+06	2.99382e+07	2.65799e+06	2.38784e+06	0	0	1.18072e+06	6.86974e+06	3.09782e+07	9.7882e+06	3.60238e+06	0	2.17047e+06	3.10885e+06	0	3.14265e+06	4.19574e+06	4.22599e+06	9.09708e+06	4.22358e+06	0	982673	5.46292e+06	1.16664e+07	3.05413e+07	2.19702e+06	Kidney		Duodenum;Tonsil;Kidney;	Tissue enhanced	chr7	Nuclear-encoded genes
ENSG00000196683	TOMM7	724684	0	1.4236e+06	0	0	0	0	0	0	0	931421	0	4.58131e+06	126365	0	0	0	0	0	0	253598	567632	0	0	0	0	1.82426e+06	0	0	Liver	Small intestine;Adrenal gland;Heart;Brain;Thyroid;Liver;		Group enriched	chr7	Nuclear-encoded genes
ENSG00000196850	PPTC7	2.02029e+06	3.44164e+06	8.02976e+06	5.0104e+06	1.15821e+07	4.52655e+06	4.38082e+06	6.02092e+06	837923	4.95882e+06	7.17195e+07	6.98082e+06	4.70394e+06	6.25991e+06	1.14674e+07	6.02359e+06	3.28192e+06	1.7917e+06	1.03428e+06	6.82496e+06	2.04875e+07	2.69923e+06	1.03185e+07	2.10184e+06	7.62124e+06	1.6778e+07	0	8.90093e+06	3.26145e+07	Heart		Heart;	Tissue enhanced	chr12	Nuclear-encoded genes
ENSG00000197119	SLC25A29	6.1951e+06	250510	1.47645e+06	7.82969e+06	1.70349e+06	4.16222e+06	1.51412e+06	7.98206e+06	0	3.64272e+06	3.17196e+06	9.05585e+06	224978	2.65042e+06	3.22666e+06	1.44449e+06	1.66322e+06	72186.9	273267	3.42846e+06	3.26226e+06	796757	4.51519e+07	2.44363e+07	1.31462e+07	5.56653e+06	1.02588e+08	2.59853e+06	1.0638e+07	Thyroid		Thyroid;	Tissue enhanced	chr14	Nuclear-encoded genes
ENSG00000197150	ABCB8	7.27437e+07	2.89739e+06	1.68659e+07	4.7234e+06	9.20404e+07	3.55422e+06	2.52041e+07	1.19749e+08	6.04681e+06	1.31382e+06	2.42899e+07	132459432	2.49533e+07	4.33998e+06	1.859e+06	2.17363e+06	2.08543e+07	3.4041e+06	3.25978e+06	1.12537e+06	4.29641e+07	1.25541e+08	2.46931e+08	1.86085e+06	3.64152e+06	5.76881e+06	1.47018e+07	3.57962e+06	1.23748e+06	Smooth muscle			Expressed in all	chr7	Nuclear-encoded genes
ENSG00000197157	SND1	3.32223e+08	2.84107e+08	220013828	2.29729e+08	3.92851e+08	3.75893e+08	4.73021e+08	2.76516e+08	1.82104e+08	3.46859e+08	1.4311e+08	239620236	7.29828e+08	6.37966e+08	2.8009e+08	2.54939e+08	1068098430	4.16692e+08	4.23554e+08	2.24983e+08	1296811623	3.30758e+08	3.09905e+08	2.62612e+08	3.75333e+08	3.93913e+08	4.57365e+08	4.86323e+08	2.76849e+08	Salivary gland			Expressed in all	chr7	Nuclear-encoded genes
ENSG00000197345	MRPL21	6.91937e+07	3.86969e+06	1.32007e+07	8.16061e+06	4.09373e+07	1.14201e+07	6.21009e+06	1.30302e+07	4.68988e+06	1.06333e+07	3.98762e+07	7.97456e+07	3.01466e+07	1.83194e+07	1.83939e+07	6.74925e+06	2.42361e+07	1.02769e+07	2.77606e+07	1.56053e+07	2.49014e+07	4.06232e+07	1.77333e+07	2.29058e+06	1.38356e+07	3.88527e+06	3.55947e+07	1.64529e+07	1.06358e+07	Kidney			Expressed in all	chr11	Nuclear-encoded genes
ENSG00000197444	OGDHL	8.3654e+06	618718	7.53091e+07	322410	2.10895e+06	6.1234e+06	2.37048e+06	1.01003e+06	3.55803e+06	927228	1.73824e+07	4.8602e+08	1.15447e+08	720891	161618	230151	1.45914e+07	2.99163e+06	2.85476e+06	2.59355e+06	5.82519e+07	3.97136e+06	2.66107e+06	1.21597e+06	588132	5.5003e+06	6.36344e+07	3.08979e+06	1.65811e+06	Kidney	Salivary gland;Thyroid;Brain;Liver;Kidney		Group enriched	chr10	Nuclear-encoded genes
ENSG00000197448	GSTK1	9.42157e+08	2.75801e+08	317034152	6.09372e+08	1516348488	3.24355e+08	2.50831e+08	4.11536e+08	4.42403e+08	560653798	2489314018	1706721120	2272288319	3.42639e+08	4.65097e+08	8.45501e+08	3.11024e+07	3.14343e+08	1.4744e+08	6.35358e+08	1093825878	1331333025	1.46691e+08	5.87e+08	8.0577e+08	264698450	905474187	5.7513e+08	3.18191e+08	Heart			Expressed in all	chr7	Nuclear-encoded genes
ENSG00000197785	ATAD3A	1.3773e+08	4.61198e+07	9.33919e+07	9.711e+07	1.31969e+08	8.25394e+07	4.34666e+07	8.20033e+07	5.21326e+07	3.81788e+07	2.44733e+08	9.04565e+07	8.13684e+07	1.26054e+08	3.79603e+07	6.5758e+07	9.02672e+07	8.14836e+07	4.92275e+07	5.73987e+07	74522926	118268482	6.21769e+07	4.80037e+07	7.3179e+07	1.13173e+08	4.26752e+08	8.57363e+07	9.55959e+07	Thyroid			Expressed in all	chr1	Nuclear-encoded genes
ENSG00000197912	SPG7	1.90162e+07	2.59184e+07	2.1122e+07	1.91344e+07	2.39336e+07	9.23792e+06	4.35128e+06	1.41037e+07	1.15331e+07	8.65273e+06	1.50994e+08	4.74914e+07	2.65032e+07	1.14107e+07	6.00608e+06	1.17609e+07	1.12466e+07	4.58456e+06	8.64599e+06	2.08077e+07	2.00785e+07	2.33188e+07	4.90199e+06	6.53899e+06	1.05758e+07	1.35719e+07	5.07898e+07	8.28227e+06	6.82306e+06	Heart			Expressed in all	chr16	Nuclear-encoded genes
ENSG00000198015	MRPL42	1.53295e+07	4.12736e+06	1.81005e+07	3.9254e+07	1.22481e+08	2.58082e+07	1.50465e+07	4.11651e+07	1.75014e+07	4.52566e+06	3.75688e+07	6.36469e+07	2.81768e+07	5.1058e+07	4.222e+07	9.04289e+06	3.12976e+06	2.77793e+06	1.69015e+07	3.18206e+07	9.73752e+07	5.02693e+07	10188832	2.14633e+07	1.29181e+07	602672	1.61818e+07	9.36081e+06	1.23732e+07	Duodenum			Expressed in all	chr12	Nuclear-encoded genes
ENSG00000198060	2018-03-05	1.41709e+07	2.46891e+06	1.12607e+07	2.71128e+06	1.49979e+07	8.49464e+06	5.07633e+06	1.08903e+07	8.19247e+06	9.08446e+06	2.38202e+07	5.13527e+06	4.59604e+07	8.97852e+06	2.2721e+07	6.56469e+06	1.44841e+07	4.93064e+06	7.49706e+06	1.02737e+07	2.03791e+07	8.60314e+06	1.26329e+07	6.21886e+06	9.86622e+06	5.29404e+06	2.11965e+07	4.56087e+06	7.08579e+06	Liver			Expressed in all	chr10	Nuclear-encoded genes
ENSG00000198074	AKR1B10	1.50502e+08	5.82671e+06	3.03264e+06	2.58231e+08	2815287477	9.51058e+06	1.27772e+08	4.09896e+06	6.09536e+07	2789704259	1.51086e+07	1.00327e+08	6.86078e+06	3321272858	1443201780	1.6104e+07	9.12394e+07	1.64114e+06	5.196e+06	6.96973e+07	3.86446e+06	3419373059	1.34967e+07	313034	3632620899	2.97635e+07	1.7743e+07	3.43387e+07	4.88747e+07	Stomach	Lymph node;Gallbladder;Duodenum;Lung;Small intestine;Stomach;		Group enriched	chr7	Nuclear-encoded genes
ENSG00000198130	HIBCH	8.80724e+08	1.45232e+08	5.92707e+08	3.38595e+08	8.54292e+08	1.75446e+08	2.1454e+08	5.47132e+08	368953524	2.11296e+08	6.59382e+08	3482274138	2373539739	1.32999e+08	1.04865e+08	1.57304e+08	1.78978e+08	9.23835e+07	2.43395e+08	2.73074e+08	3.85405e+08	7.36357e+08	2.65465e+08	1.62562e+08	393629295	3.74536e+08	1639564368	8.56988e+07	3.32806e+08	Kidney			Expressed in all	chr2	Nuclear-encoded genes
ENSG00000198431	TXNRD1	2.02041e+08	8.53653e+07	1.59145e+08	7.76054e+07	1.25606e+08	1.26935e+08	126236959	184531543	7.20395e+07	1.45809e+08	1.33105e+08	1.32382e+08	1.19037e+08	8.9171e+08	8.74067e+07	5.74765e+07	4.49515e+07	1.95449e+08	172371708	8.40433e+07	9.06212e+07	1.24829e+08	2.60408e+08	100550367	1.65027e+08	2.37087e+08	6.49907e+07	8.83877e+07	1.38282e+08	Lung			Expressed in all	chr12	Nuclear-encoded genes
ENSG00000198695	MT-ND6	1.89629e+06	0	2.18806e+07	9.02546e+06	2.60917e+07	4.40789e+06	1.8745e+07	1.49559e+07	3.61105e+07	422007	2.06226e+08	2.15096e+07	3.21208e+07	8.96196e+06	4.53797e+07	1.24899e+07	6.10104e+07	0	1.0231e+07	1.2922e+07	5.21483e+07	1.80003e+07	2.74366e+06	1.61534e+07	1.01115e+07	1.20252e+07	453555	0	5.06373e+06	Heart		Heart;	Tissue enhanced	chrM	Mitochondria-encoded genes
[truncated: 70 more rows]

## Sheet: B. Mito transcriptome
Gene ID	Gene name	Adrenal gland	Appendix	Brain	Colon	Duodenum	Endometrium	Esophagus	Fallopian tube	Fat	Gallbladder	Heart	Kidney	Liver	Lung	Lymph node	Ovary	Pancreas	Placenta	Prostate	Rectum	Salivary gland	Small intestine	Smooth muscle	Spleen	Stomach	Testis	Thyroid	Tonsil	Urinary bladder	Tissue enriched	Group enriched	Tissue enhanced	Classification	hg19_Chromosome	Chromosome
[truncated: 1,139 more rows]

[truncated: 14 more sheets: C. Essential proteome, D. Essential transcriptome, E. Disease proteome, F. Disease transcriptome, G. Drug targets proteome, H. Drug targets transcriptome, J. TF proteome, K. TF transcriptome, L. GPCRs proteome, M. GPCRs transcriptome, N. Kinases proteome, O. Kinases transriptome, P. Phosphatases proteome, Q. Phosphatases transcriptome]
