# Supplementary material for: A deep proteome and transcriptome abundance atlas of 29 healthy human tissues
Source: Mol Syst Biol. 2019 Feb 18;15(2):e8503. doi: 10.15252/msb.20188503 (PMC6379049; doi:10.15252/msb.20188503)
Supplement: Supplementary file 7 — Table EV5 [file MSB-15-e8503-s007.zip › Table_EV5.xlsx]

## Sheet: Readme
Table EV5 | Number of transcipt and protein copies in 29 tissues
A. Protein copies	Number or protein copies per cell
B. Transcript copies	Number or transcripts per cell
C. Protein copies (52 proteins)	Copy number of 52 proteins which were quantified using PRM by Edfors et al. and the corresponding protein copy numbers as quantified by shotgun proteomics (this study)

## Sheet: A. Protein copies
Protein ID	Gene ID	Gene name	Adrenal gland	Appendix	Brain	Colon	Duodenum	Endometrium	Esophagus	Fallopian tube	Fat	Gallbladder	Heart	Kidney	Liver	Lung	Lymph node	Ovary	Pancreas	Placenta	Prostate	Rectum	Salivary gland	Small intestine	Smooth muscle	Spleen	Stomach	Testis	Thyroid	Tonsil	Urinary bladder
ENSP00000252245	ENSG00000170454	KRT75	0	56370.2	785.974	1898.29	5289.78	411.168	7011.88	0	0	9878.98	68266.5	20911.1	15459.1	1600.87	0	332195	3097.36	7109.9	1808.24	4267.56	0	1457.51	7316.79	5171.23	7483.47	7260.72	0	236.153	0
ENSP00000336604;ENSP00000246635	ENSG00000171401	KRT13	15097.8	47851.6	13851.3	25481.2	113977	31660.2	5.39214e+07	127494	728370	77300.2	594559	47758.3	69781.2	492667	31197.6	978535	126178	39854.7	1.20476e+06	65045.8	165360	33909	41043.8	199633	22034	30856.7	4550.69	1.61304e+07	1.5346e+07
ENSP00000369349	ENSG00000205426	KRT81	0	1924.44	0	0	0	0	0	3619.68	0	0	0	9044.31	4182	0	0	0	0	5962.77	0	0	2751.66	3805.82	14264.4	0	19702.4	6699.24	0	0	0
ENSP00000342710	ENSG00000189182	KRT77	24471.3	117177	243.289	7336.38	23823.5	8656.15	6391.79	30045.9	4629.81	52560.2	28834	1582.16	14696	15231.2	1802.2	2.10112e+06	33114.6	4528.47	7714.61	1554.75	567.175	1450.9	5271.9	3921.23	1354.63	595.786	52664.4	181.465	13585
ENSP00000000233	ENSG00000004059	ARF5	546528	1.05364e+06	1.25982e+06	1.06123e+06	1.41822e+06	634573	606870	1.0636e+06	521340	532015	277009	515487	1.373e+06	2.89597e+06	226268	607205	171115	263523	183216	674083	284683	1.84705e+06	231428	295042	1.77024e+06	479741	364745	266700	689679
ENSP00000000412	ENSG00000003056	M6PR	156897	787110	123211	164652	450644	204702	67111.9	76020.9	318280	214738	83465.2	107124	452517	366139	133976	179214	123056	111256	101208	173260	76158.6	264195	60509.5	464108	260944	520343	114298	39025.2	204009
ENSP00000001008	ENSG00000004478	FKBP4	1.2729e+06	1.20123e+06	2.28258e+06	1.71515e+06	2.77276e+06	2.75036e+06	1.66721e+06	2.09736e+06	1.31411e+06	1.64194e+06	1.08363e+06	1.77494e+06	3.38575e+06	5.74396e+06	290853	974275	906288	1.49596e+06	3.32806e+06	2.01258e+06	1.32893e+06	2.24827e+06	682954	595394	1.72938e+06	3.70817e+06	976682	314495	1.45046e+06
ENSP00000002125	ENSG00000003509	NDUFAF7	37787.4	3118.92	31062.6	16016.9	60598.7	26391.7	49856.9	10979.3	17359.4	75481.9	289040	43657.1	147621	91291.4	5163.74	13081.8	21052.4	11767.7	13889.5	142936	14851.1	40353.5	13777.7	9501.45	12369.7	37055	46753	1585.38	11078.3
ENSP00000002165	ENSG00000001036	FUCA2	108614	103404	13149.2	22117.6	113505	11004.1	13342.1	24491.4	55127.3	83056.3	23053.4	13193.4	116132	45334.1	5048.38	12819.7	69296.4	124498	124390	36322.1	14443.6	55234.1	8238.96	6364.03	56744.7	39905.8	190085	4627.68	19509
ENSP00000003084	ENSG00000001626	CFTR	0	92.277	476.889	0	2139.77	1304.44	0	3388.88	67.661	2818.86	3091.7	140.158	91.0354	88.4021	0	259.702	97464.1	0	0	83.4634	22462.1	759.985	0	1868.47	0	29.8396	3518.14	111.645	819.37
ENSP00000003100	ENSG00000001630	CYP51A1	274835	25416.8	43184.9	43953	102752	39882.2	20293.1	24249.5	50012.9	10937.6	20743.8	19601.7	853660	121283	3913.92	17797.8	88354.3	105230	6142.13	34799.3	24688.1	50445.9	3126.21	23149.5	55590.8	189098	28026.3	22793.1	362045
ENSP00000003302	ENSG00000048028	USP28	2260.3	710.341	3550.33	15167.7	11254.3	5421.46	1206.78	9450.41	1679.94	3279.31	129042	1258.03	10699	25650.7	1096.61	18884.4	15841.9	606.413	4248.03	2020.96	2374.68	17973.9	2699.42	3300.83	5733.18	4298.83	2244.32	1532.54	3562.44
ENSP00000003912;ENSP00000363520	ENSG00000001461	NIPAL3	0	0	728.563	0	0	0	0	0	0	0	2953.66	0	0	0	0	0	0	0	0	0	0	0	0	0	0	0	0	0	0
ENSP00000005178	ENSG00000004799	PDK4	54059	3007.09	3115.57	15960.3	35985.6	0	1088.75	4405.25	138611	21955.2	3872.97	10126.5	73232.3	15595.6	152.59	559.035	29341.5	12676.7	4896.07	50240.3	7014.66	140343	1777.02	4435.4	18186.6	837.178	37445.7	112.274	509.485
ENSP00000005226	ENSG00000006611	USH1C	3058.79	359.091	289.796	44074.5	305862	636.139	10146.2	1132.15	445481	56228.9	3873.04	94547.1	9.41558	3114.65	89.342	77.4192	1178.38	3594.69	8431.82	72049.4	0	443998	612.143	0	35177.9	5211.29	867.589	11.0627	44792.2
ENSP00000005257	ENSG00000006451	RALA	406614	70606.3	3.66444e+06	12000	102534	17935.3	36887.2	168157	88847.4	24676.8	349170	626097	367070	236826	9535.27	4882.73	3064.98	625014	159286	33081.9	1.1393e+06	240428	144792	99810.7	118466	4060.71	313195	139359	28157.5
ENSP00000005260	ENSG00000006453	BAIAP2L1	26349.5	12341.3	1058.23	79690.4	387776	32215.3	18767.8	74319.6	7993.98	112529	21111	14295.6	32592.8	213747	9890.12	29770.1	60148	86347.8	115093	131917	80715.3	312623	3360.87	54423.9	385099	23601.8	30068.8	3432.82	44890.5
ENSP00000005284	ENSG00000006116	CACNG3	0	0	46282	0	0	0	0	194.114	0	128045	0	0	0	0	27.7492	0	0	0	0	0	0	0	0	0	0	1892.15	0	0	1273.35
ENSP00000005340	ENSG00000004975	DVL2	21975.4	2360.37	11011.3	7033.63	39363.2	71664	38467.5	32422.2	6486.13	39430.1	18032.7	1363.85	109210	18421.9	7312.14	47790.1	11868.1	13818.8	34332.4	43118.1	7226.13	8711.55	21863.1	5120.52	15586.6	22476.8	2964.68	7117.04	4978.12
ENSP00000005386	ENSG00000005175	RPAP3	58216.3	28807.3	72232.6	35394.7	140206	73384.6	72412.6	107561	67368	44450.9	56079.8	33603.1	73783.9	225134	35825.3	41358.8	59319.9	32997.8	93848.4	58957.9	60148.1	65283.5	29147.1	45049.7	69599.3	175584	1.28306e+06	36189	55560
ENSP00000005587	ENSG00000005020	SKAP2	61326.6	195835	495.841	7017.02	64474.4	5017.14	55257.1	13271	119649	36058.8	1576.7	412.721	39585	101746	25547.3	10521.4	12009.8	24497.5	2374.93	2604.4	5900.57	25382.7	1796.96	250808	11950.9	6978.23	1182.56	27160.1	135102
ENSP00000005756;ENSP00000474090	ENSG00000007001	UPP2	0	0	0	0	4941.61	0	0	7410.67	0	0	0	0	906.52	0	0	0	0	0	0	0	0	0	0	0	0	0	0	0	0
ENSP00000006526	ENSG00000005448	WDR54	29350.3	5613.91	40299.8	1066.48	19673.9	42912.7	67949.3	327616	4412.09	60583.3	668.644	57689.8	0	62618.9	1007.12	2783.62	16789.8	11120.7	81865.9	94931.9	10335.8	627.217	51464.8	0	115254	314697	17078.3	139.803	28829.8
ENSP00000376544;ENSP00000006750	ENSG00000007312	CD79B	0	19799.9	0	0	0	0	0	0	0	0	1056.52	0	0	4263.21	23113.3	0	0	0	5160.86	0	0	3600.89	10029	52690.1	1338.89	0	0	57552.3	4557.86
ENSP00000006777	ENSG00000005486	RHBDD2	70994.2	1573.19	75661.6	8624.57	33460.2	3273.89	0	10656.1	2147.43	9931.65	7278.59	41219.5	22350.3	39092.7	9414.27	6256.53	5456.82	13863	14793.9	10120.2	9096.18	25293	1525.97	1520.56	30710.5	5449.36	27392.3	1608.65	2304.79
ENSP00000007390	ENSG00000007520	TSR3	1017.78	1843.57	4699.66	734.42	2693.58	0	816.402	721.394	0	0	387.738	875.944	8042.93	18862.5	109.775	0	0	0	0	3146.59	0	7058.98	179.379	658.411	7964.87	1671.55	250.158	2064.77	651.753
ENSP00000007699	ENSG00000006047	YBX2	0	0	0	25201.7	33028.6	30166.1	2460.7	1026.59	3092.29	0	2764.63	0	1597.28	0	0	0	0	0	0	4074.05	1689.93	33751.5	0	0	0	148092	0	0	0
ENSP00000007722	ENSG00000005884	ITGA3	66515.8	16592.9	3539.53	41417.9	90157.7	222981	134801	115174	2932.4	73426.7	12238.4	111428	4002.86	40093.2	5082.99	36191.2	11707.4	115254	43764.4	116753	34957.4	83897.5	183532	19048.8	139993	17414.5	85931.8	8248.52	191163
ENSP00000008527	ENSG00000008405	CRY1	0	0	0	0	0	0	0	0	378.148	102.372	5150.7	0	560.977	57696	0	0	0	0	0	0	0	0	43.4664	0	444.2	0	0	0	0
ENSP00000008938	ENSG00000008438	PGLYRP1	33775	278512	609.357	18173.6	29323.3	4291.06	170588	0	714590	87282.7	17223.5	30853.1	0	21468.9	1763.28	15561.1	3496.45	37108.6	100556	82686.7	12652.4	35424.1	2317.26	435319	27149.3	0	1937.82	486.879	201499
ENSP00000009530	ENSG00000019582	CD74	327893	90175.7	4882.03	17775.3	10520.2	68097.9	174270	99538.4	59559.1	249855	0	95656.3	83958.5	309017	18727.3	4187.09	48292	1693.09	149851	16139	71302.5	158665	5526.56	277244	5276.36	0	0	8757.49	291609
ENSP00000011292	ENSG00000091704	CPA1	3767.02	1744.63	0	53024.6	1310.2	47299.7	125157	14026.7	87736.9	11767.2	3385.05	38635.2	76009.5	81343.6	30243.9	53141	7.97704e+07	272426	431737	65856.9	283675	279710	28732.1	10966.1	253036	3853.25	1745.5	1107.55	19703.3
ENSP00000011619	ENSG00000010017	RANBP9	31246.3	8917.58	60467.5	6193.09	62463.7	21428.9	23926	12545	7048.29	40572.7	11736.3	8597.08	29017.7	38969.3	12596.4	33369.3	1477.5	32401.1	24106	32153.2	3862.09	15534.2	21013.4	19896.6	16788	115278	6851.33	9018.45	28131.6
ENSP00000011653	ENSG00000010610	CD4	8916.02	6768.37	534.972	2265.51	9482.09	114.586	0	626.653	34172.4	19462.7	0	0	57210.1	26242.6	19328.5	24162.9	1536.48	0	1324.74	5814.19	1084.11	1345.14	640.418	22618.1	1110.75	6572.14	0	19123.7	16604.3
ENSP00000012049	ENSG00000011478	QPCTL	3463.78	5481.39	935.187	162712	1.15054e+06	102998	3875.23	135.161	1887.95	7809.27	4517.3	1729.11	128120	10154	0	929.767	24573.2	3413.9	1936.22	11411.2	13089.3	2846.49	287.074	2143.08	5310.21	2294.92	3613.96	12262.4	3919.04
ENSP00000013125	ENSG00000012983	MAP4K5	13700.6	4732.23	21592.8	10484.2	19343	35907.3	16561.1	27740.2	2859.35	13255.1	22257.2	10216.2	11801.4	41650.5	4168.49	7964.3	30558	1259.48	20145.6	9112.63	11882	32690.7	24362.9	14838.6	23041.7	7246.71	5013.66	12801.7	6702.99
ENSP00000349428;ENSP00000408096;ENSP00000014112	ENSG00000011304	PTBP1	1.47659e+06	150985	1.13071e+06	1.27066e+06	3.10513e+06	1.5646e+06	1.0509e+06	1.49896e+06	461051	1.30499e+06	927066	1.49996e+06	4.70864e+06	2.8099e+06	1.11009e+06	1.35004e+06	458724	2.52545e+06	1.1497e+06	2.14011e+06	2.00676e+06	1.87665e+06	721172	810945	1.13358e+06	1.26734e+06	2.03086e+06	644737	852746
ENSP00000014914	ENSG00000013588	GPRC5A	0	0	0	309.938	0	0	0	702.854	0	0	0	1334.37	0	38268.5	0	0	7035.1	658.863	0	5380.67	0	7966.01	0	0	1402.56	0	102399	0	0
ENSP00000014930	ENSG00000013583	HEBP1	5.20507e+06	1.44738e+06	1.67185e+06	1.43116e+06	1.01785e+07	1.09824e+06	1.61001e+06	1.25289e+06	2.21664e+06	1.53493e+06	2.46362e+06	1.37513e+06	1.32362e+07	1.41044e+06	532154	1.17155e+06	4.5124e+06	1.1045e+06	1.57517e+06	1.60208e+06	1.91999e+06	1.25126e+07	851438	2.61175e+06	1.62864e+06	2.37658e+06	2.98023e+06	153447	1.86962e+06
ENSP00000017003	ENSG00000015532	XYLT2	629.44	87.1716	83.2233	1082.98	456.692	363.656	5885.11	1386.08	2135.74	0	2174.35	769.784	23342.8	5463.02	98.8442	2161.12	1220.28	616.247	6646.67	617.407	1239.63	144.993	92.9662	0	3261.94	731.687	13112.1	89.6444	646.089
ENSP00000019019;ENSP00000326948	ENSG00000068438	FTSJ1	12388.7	4145.03	7978.58	0	11489.8	11659.4	13929.2	18820.1	8796.39	3582.02	2676.1	5182.99	6217.33	38551.1	5581.64	14543	0	5560.91	4584.79	10385.1	7914.62	14288.8	6424.77	0	16893.5	13455.4	5672.96	2433.98	1351.94
ENSP00000022615	ENSG00000078668	VDAC3	83657.9	15896.8	40315.7	3682.91	13104.4	15154.2	16160.7	56639.5	0	0	58376.4	98084.4	183046	178920	4513.43	0	456.078	31136.3	119736	2641.34	30174.3	87617.8	44383.8	169805	38689.6	0	42602.9	3431.55	25182.8
ENSP00000025301	ENSG00000023516	AKAP11	25074.5	3854.41	5713.32	1210.12	3486.44	7004.5	147706	3946.73	7612.84	8962.94	3242.46	1553.21	3964.24	10152.4	6422.79	20169.2	3376.02	2456.8	12097.3	6055.03	2156.63	11446.9	2715.51	9654.55	2928.58	37702.4	1186.39	1780.63	4229.19
ENSP00000029410	ENSG00000027847	B4GALT7	593.891	4219	1837.49	4645.06	14793.4	6611.81	1103.93	5846.48	14414.2	4431.06	17733.8	1450.42	15345.2	13721.2	1137.48	0	6279.11	2102.44	20819.3	2459.05	4221.27	8257.77	789.07	2138.33	11364.9	25489	160325	633.706	11799.7
ENSP00000037243	ENSG00000034713	GABARAPL2	484239	302766	2.94596e+06	255680	419345	150773	203898	94878.9	151227	40464.7	2.22759e+06	217860	756212	272397	73726.8	18083	71960.9	92397.3	154211	266246	170992	348384	17974.9	92598.6	124566	812181	192066	85316.1	143439
ENSP00000037502	ENSG00000034971	MYOC	4332.03	36343.4	968.475	13682.7	55471.8	52649.2	106698	4030.81	34260.6	162875	141131	2937.8	52734.3	12711.8	12001.5	1472.15	76974.3	0	10493.2	184624	20500.2	445546	5350.43	8766.84	446841	605.238	362.413	4303.63	3101.17
ENSP00000037869	ENSG00000035141	FAM136A	104639	27097.8	198476	213301	302092	102312	89018	35371.8	28051.9	365330	584891	169409	1.29867e+06	514184	385106	66746.3	113096	15324.7	78531.5	1.32072e+07	153542	235581	42442.2	19641.8	753661	262411	775529	62041.7	179675
ENSP00000038176	ENSG00000035681	NSMAF	4884.7	7493.69	1339.86	3570.33	5775.39	3597.61	15393.6	5548.92	730.221	4969.57	1679.33	926.225	35570.8	28533.7	5618.62	6013	3260.98	1077.47	702.131	6767.69	10106	4446.06	6880.17	19767.8	4249.66	6058.98	805.13	5322.62	133.376
ENSP00000039007	ENSG00000036473	OTC	12673.8	62561.2	6061.18	72021	3.93517e+06	3859.31	259578	2393.41	189912	82501.4	127541	8311.84	2.77681e+07	37575.1	181820	23689.3	181595	32623.5	45311.2	116780	3754.47	4.70838e+06	3767.85	42867.3	209368	8748.97	1900.13	31818.7	255960
ENSP00000039989	ENSG00000052841	TTC17	5723.38	742.497	1079.35	1722.09	10542.1	8481.6	6900.23	4511.71	3742.3	4779.82	5412.9	1031.25	10660.6	5673.41	2666.99	1418.72	15630.3	7136.56	2610.39	4042.77	11331	8610.29	1739.58	1034.57	1410.13	29256.1	40899	295.966	7200.49
ENSP00000040584	ENSG00000037965	HOXC8	1529.13	0	971.749	0	4969.99	0	0	0	0	0	0	0	264745	0	90.2115	0	2430.82	0	0	0	0	0	0	0	0	0	0	0	0
ENSP00000040663	ENSG00000037757	MRI1	184382	206465	181349	258301	197908	352706	652933	197539	235359	259986	379771	616618	3.20092e+06	614905	102598	162800	395286	272364	1.10466e+06	585009	252353	407383	173789	177545	338422	80615	325804	55358.4	149199
ENSP00000040738	ENSG00000038219	BOD1L1	22115.6	28885.3	7745.59	24637.2	22641.5	36450.4	26825	36601.9	8632.99	16138	67835.8	7479.12	7200.81	70846.5	16771.6	35746.2	13062	13251.7	10058.6	15949.7	8600.6	33491	18202.8	23746.3	22476.2	20018.9	7974.45	7677.78	13040
ENSP00000040877	ENSG00000059588	TARBP1	2091.01	2765.88	32.6808	1523.56	7262.84	458.547	3180.89	2958.21	2476.11	26782.7	890.856	2802.29	38655.7	31274.9	1149.97	2240	5513.91	3928.07	1061.33	2767.65	9854.42	19716.7	140.151	2289.96	5628.8	11367	266.09	555.62	2069.78
ENSP00000368614;ENSP00000042381;ENSP00000400099;ENSP00000389456	ENSG00000039523	FAM65A	9600.39	5902.55	15505.1	13387.2	6620.43	15710.7	10799.5	15538.6	13826.5	12331.9	28428.3	14964.8	12060.6	14876.5	4976.17	6300.03	21811.4	20651.9	9926.22	6950.03	3679.71	23288.7	20198.5	27004.9	21408.5	3423.64	6395.87	2139.83	6711.8
ENSP00000043402;ENSP00000396872;ENSP00000403535	ENSG00000040608	RTN4R	0	0	27313.5	0	0	0	0	0	0	0	0	0	0	1823.06	0	0	0	0	0	0	0	0	0	0	0	418.657	44087.7	0	0
ENSP00000046794	ENSG00000043462	LCP2	60763.3	116315	3958.83	19548.8	58377.8	20168.2	48609	14043	53900.9	44195.3	4685.49	11680	76470.5	215493	68775.4	5186.9	18228.3	24696.6	8388.11	14611.8	15976.1	87234.1	7500.52	210282	30363.4	12407.2	30268.9	77239.6	67117.7
ENSP00000053468	ENSG00000048544	MRPS10	173859	1904.55	78411.1	52841.8	577859	53873.9	202568	87114.1	47121	17837.2	413431	133965	271243	169045	40777.1	35735.9	48399.9	40098.6	64706.3	117075	114449	92811	12126	18331.1	38062	71837.8	41626.5	21656.5	29893.3
ENSP00000053867	ENSG00000030582	GRN	17378.6	227360	16888.1	51261.2	11267.8	12894	45808	8029.76	24801.6	27672.1	23974.4	25141.3	21382.9	125778	3694.7	5231.56	27523.7	37284.8	19876.6	47648.2	9359.88	40303.6	3564.47	106659	23841.4	8406.85	13436.5	199.621	74105.1
ENSP00000054666	ENSG00000049245	VAMP3	178229	60480	358000	227435	621122	480832	346644	130099	209396	489978	2.23655e+06	272129	611921	210772	155347	983068	432239	196758	290860	479989	481353	269584	505314	428762	567586	1.11844e+06	163552	48786	196635
ENSP00000054950	ENSG00000049449	RCN1	2.63495e+06	1.21701e+06	1.41361e+06	1.08184e+06	3.22543e+06	2.70143e+06	2.2589e+06	1.43965e+06	2.94932e+06	3.67353e+06	1.45399e+06	449568	6.40581e+06	3.32053e+06	396940	701558	935583	5.06599e+06	4.2919e+06	1.1911e+06	3.08118e+06	2.53354e+06	1.03275e+06	1.08789e+06	1.98301e+06	2.27456e+06	1.61023e+06	214565	4.82719e+06
ENSP00000055077	ENSG00000049541	RFC2	49056.4	40030.9	28131.3	156304	121780	61078	52522	90261.8	52354.8	35094.2	24010.5	34346.5	39807.3	384026	22609.7	36653.1	112034	45703.2	31989.9	57077.2	17629.2	198714	39886.2	96100.7	30520.7	115730	4673.22	51435.8	40848.7
ENSP00000055163;ENSP00000344546	ENSG00000049618	ARID1B	9481.39	7353.43	20343.7	12100.3	71905.3	11512.6	4769.09	22107.2	4074.27	4088.18	12974.9	3238.24	4670.32	18806.9	41686.2	9881.57	7813.88	7299.51	21016.8	38671.8	12548.4	71752.1	8662.56	115157	73836.6	17079.4	13169.4	4954.96	8275.25
ENSP00000055335	ENSG00000049769	PPP1R3F	0	0	16322.1	0	1599.74	0	0	17.5804	0	75.9226	10825.2	0	313.277	0	775.848	0	0	0	0	10227.9	736.69	708.169	49.5915	0	0	0	2870.05	0	267.517
ENSP00000056217	ENSG00000050327	ARHGEF5	950.428	1130.03	2492.24	15826.8	19657.5	2109.62	1455.11	10607.6	13363.3	3518.16	13752	9560.08	771292	170822	934.173	15581.9	14215.8	21339	15652	20752.3	28148.8	56248.4	1960.3	2093.23	16415.4	1825.67	18889.8	1396.63	6698.6
ENSP00000057513;ENSP00000426613;ENSP00000427106	ENSG00000050730	TNIP3	0	20889.8	0	0	0	0	0	0	0	0	0	0	0	1479.66	0	0	0	0	0	0	0	0	0	0	0	0	0	275.607	0
ENSP00000060969	ENSG00000052723	SIKE1	31580.6	55594.4	3431.67	29735.5	85678	63051.1	111763	16473.4	46090.5	58137.9	42448.8	8627.26	10695.5	57240.6	24585.2	35504	26417.1	37245.7	74530.3	41696.5	16946	65978.6	21329.7	25144.7	66065.5	8465.2	10797.9	12367.8	13400.2
ENSP00000064724	ENSG00000013297	CLDN11	0	0	1.63222e+06	2646.18	0	671.753	0	1573.98	3133.97	5620.18	3800.32	0	0	5716.38	0	0	0	0	0	0	5412.64	0	0	6044	0	14501.9	0	0	0
ENSP00000066544;ENSP00000434614	ENSG00000004897	CDC27	10573.8	2232.65	7973.69	5556.85	12709.3	19656.6	44383	10223.7	13787.6	7010.35	5136.86	44281.3	10606.3	41057.5	3909.73	16310.9	7363.99	17559	13697.6	54358.5	10169.4	16919.6	4234.11	8279.8	7375.28	23985.1	7516.62	4884.34	5569.38
ENSP00000075120	ENSG00000059804	SLC2A3	45989.3	38395.9	133115	2367.24	17868.6	0	84635.5	646.296	73381.9	23975.4	5918.83	2454.31	3531.48	93179	18037.7	19336.9	8377.67	165041	8154.42	16518.5	8090.79	7155.9	2758.28	176014	4685.41	119809	0	20184.4	28473.7
ENSP00000428291;ENSP00000403315;ENSP00000075322	ENSG00000136960	ENPP2	7785.69	2625.95	23401.7	5425.23	68174.3	20886.6	13218.8	16450.9	79120.4	28799.2	758.871	2440.18	6069.14	38160.2	6445.07	19732.7	7077.74	55704.7	4201.58	12821	2508.09	21845.3	54722.8	1091	14919.2	22459.2	4666.43	5323.29	17515.9
ENSP00000075503	ENSG00000060140	STYK1	0	0	0	0	747.238	0	0	0	0	0	0	0	0	0	0	0	0	0	1277.78	897.389	0	0	0	0	0	0	0	0	0
ENSP00000078429	ENSG00000088256	GNA11	505800	283493	633532	404014	1.3633e+06	386562	753863	601084	394332	423726	1.17808e+06	485933	453839	404062	65670.9	302987	355417	416544	1.21825e+06	751116	318292	2.19989e+06	583205	202493	1.04387e+06	710795	133332	23435.4	204741
ENSP00000081029	ENSG00000061794	MRPS35	162359	77870	64388.7	80824.2	482996	103778	85253.2	95744.9	70107.5	67259.4	594865	174317	338624	194794	16456.4	98882.6	39244.9	51305.2	86295.6	168070	108662	266457	33439.7	12543.2	93836.3	126439	22659.3	29252.8	48582.4
ENSP00000083182	ENSG00000062725	APPBP2	6273.7	0	17153.1	1668.01	7510.1	227.57	0	1355.36	0	562.382	0	1137.46	602.352	2877.3	369.133	1054.65	1716.76	6384.3	132.633	6571.9	204.901	1323.25	1529.16	1147.68	730.736	21078.9	1221.94	139.423	494.219
ENSP00000084798	ENSG00000063180	CA11	298.003	0	13619.4	0	0	0	0	0	0	0	0	0	0	2531.05	0	10017.3	0	0	0	0	0	0	0	0	0	0	2906.29	0	0
ENSP00000270460;ENSP00000406209;ENSP00000085079	ENSG00000063245	EPN1	296871	116453	703700	127621	354768	142608	172683	174049	424261	260759	521188	221410	606520	334953	62718.7	77082.4	259997	204203	383468	127195	143517	517168	128439	342020	237274	250929	108083	41211.3	109489
ENSP00000085219	ENSG00000012124	CD22	2448.07	13410.3	9622.45	0	3163.55	5169.88	218.233	879.191	20309.5	1827.39	44420.3	109.922	0	2504.09	53421	377.175	0	231.316	0	112.097	1022.48	0	508.366	40198.3	3347.94	2160.16	0	30771.3	1328.47
ENSP00000155674;ENSP00000337358	ENSG00000069998	CECR5	462649	98315.1	543372	554860	523452	44066.3	182350	105703	145773	247207	1.34688e+06	234305	1.08783e+06	714691	58067.2	137106	36245.9	73298.3	86859.7	221942	354409	595681	67134.9	106703	309087	224341	248648	63213	137011
ENSP00000156109	ENSG00000068394	GPKOW	94207.2	55411.8	59438.8	45299.4	124170	31341.8	49155.5	69411.4	20291.6	76439.7	30039.8	46059.7	134762	197236	26081.3	83426.3	26430	69962.5	56135.1	66990.4	34557.6	147392	50958.8	25108.6	90729.3	99826.7	29248.9	43711	30380.1
ENSP00000156471	ENSG00000021776	AQR	55699.6	50030.9	20482.8	83950.6	82093.1	53229.8	31527.3	68992.3	17524.7	26804.9	31370	20295.9	57375.2	146746	18697.8	46501.1	51839	47617.7	72769.3	313256	20226.8	82646.5	26337.9	23081.8	61940.1	98496.3	25515.5	18748.5	32123.9
ENSP00000156626	ENSG00000070526	ST6GALNAC1	0	5327.72	2109.49	221700	158177	44843.8	81060.6	30762	68371.9	81997.8	12791.8	0	161.461	923.639	25583.4	0	4725.88	0	8901.07	328990	20186.5	140136	2073.8	8938.1	133619	18275.4	31.7613	0	53638.6
ENSP00000412302;ENSP00000156825	ENSG00000071655	MBD3	32475.4	2586.92	60944	7906.39	30653.5	44575.4	14027.8	12214.7	12464.3	13071.8	8428.89	1586.49	15509.9	20099.8	10922.8	80545.5	10684.1	21267.1	9782.03	22842.1	3855	18451.3	15624.8	3826.37	29563.6	71325.8	7208.03	15732.3	5989.18
ENSP00000157600	ENSG00000071282	LMCD1	120426	290658	99515.7	356439	444517	1.53544e+06	1.32203e+06	516213	655319	2.81476e+06	1.0987e+06	322400	97203.5	1.22299e+06	230986	375376	221998	1.03931e+06	601558	288856	464170	556212	1.97311e+06	1.01972e+06	299373	367329	34719.2	36412.7	938252
ENSP00000158762	ENSG00000072818	ACAP1	12904.1	74429.7	1728.62	16279.2	57428.2	7232.13	21273.6	10349.8	29208.4	127298	8371.51	1240.2	3270.7	104015	179565	59947.2	996.796	1147.41	11997	16315.8	1503.55	81585.6	8173.61	194812	14483.4	8105.55	1258.66	116761	69502.9
ENSP00000158771	ENSG00000072849	DERL2	46165.7	10369.1	4281.07	25754.9	283034	226488	870463	61655.9	2.02011e+06	1.38705e+06	49934.1	24986.8	150527	39057	13439.3	66416.1	134081	37933.9	71489.4	61569.8	97568.4	76210.8	2858.1	15235.1	35170.2	1.09709e+06	23846.3	17246.8	85978.2
ENSP00000159087	ENSG00000074855	ANO8	11798.7	915.915	8743.07	51.9771	181.173	1619.5	9628.12	2493.51	52210.8	528.877	366.126	1459	0	7066.16	32.0642	8266.7	2345.8	2319.49	2312.8	1646.28	0	306.373	0	99.2189	1710.17	192.788	300.904	0	538.384
ENSP00000159111;ENSP00000440495;ENSP00000480642	ENSG00000127663	KDM4B	30427.8	25684.4	2167.25	0	22176.3	1231.32	0	2293.23	128.034	56438.9	2368.64	0	96.9561	9122.78	14482	7104.03	4551.12	4998.22	0	168.579	10228.2	1980.92	271.825	0	0	5073.22	494.846	11041.7	34487.6
ENSP00000159647;ENSP00000379183	ENSG00000073150	PANX2	0	0	0	0	0	14858.9	0	937.478	0	736.978	0	0	0	4747.74	0	0	0	2482.77	0	0	0	0	0	0	0	0	0	0	0
ENSP00000160262	ENSG00000076662	ICAM3	26979.1	137861	87.9278	23043.4	28165.2	15818.2	902063	240021	80890.1	26987.8	24925.1	173466	4941.09	147644	85808.6	6577.11	7003.41	9787.45	3288.74	225795	8489.79	103696	666.76	261828	30251.5	11239.1	255.475	31103	184941
ENSP00000160298	ENSG00000076826	CAMSAP3	9701.96	865.068	73576.9	22558.9	64492.6	2312.42	3929.64	23309.3	1651.88	32515.6	3155.43	28640.1	54212.5	41245.1	395.359	2281.41	93179	13448.9	33895.8	14616.4	69377.1	63231.1	563.54	2128.49	27845.4	49540.6	17820	1602.5	2952.57
ENSP00000160373	ENSG00000077063	CTTNBP2	4200.87	13096.3	25419.3	1305.62	343.442	1787.7	917.253	1381.71	0	7192.37	0	657.724	531.895	1721.06	383.023	0	7605.48	487.127	966.067	1053.83	98.5174	611.051	2450.69	1341.75	2712.41	637.232	760.075	19.3718	2920.27
ENSP00000160382	ENSG00000077080	ACTL6B	5681.65	4788.49	81542.2	0	7415	0	9516.83	0	0	0	0	3493.91	0	0	0	0	0	17186	3385.68	7949.72	0	382.49	0	0	1049.42	27203.4	3129.59	498.669	0
ENSP00000160827	ENSG00000079616	KIF22	342.694	179.769	1611.84	1373.9	3902.07	430.079	0	414.09	12099.3	0	0	0	6269.72	9577.93	1026.26	4069.24	0	866.226	0	1177.02	0	3028.62	5967.84	0	0	16298.5	0	2033.32	137.275
ENSP00000161559	ENSG00000079385	CEACAM1	7524.32	78122.1	0	8376.83	16226.9	3304.86	3115.89	3914.35	31456	541.743	6164.63	23863	37640.2	4985.62	519.701	119.818	0	55874.4	6614.77	23310.8	26662.7	27422.5	218464	6698.38	9202.42	0	0	1149	5919.73
ENSP00000161863	ENSG00000047188	YTHDC2	10175.6	27380.1	2969.82	7048.17	23942.8	1618.79	9318.86	5201.47	6255.59	4081.41	9135.11	3684.43	31587.4	25890.9	4485.86	10344.4	13050.5	6913.33	15533.5	29733.6	9245.72	12694	2468.72	994.793	28853.7	25139	3725.41	4821.1	1831.64
ENSP00000162749	ENSG00000067182	TNFRSF1A	965.57	104945	0	255.932	4436.11	460.927	0	0	0	1793.47	0	0	5087.8	15321.4	0	0	4691.41	8301.37	0	1234.78	0	751.041	1694.14	1803.85	593.717	0	0	0	49765.3
ENSP00000163416	ENSG00000066455	GOLGA5	92475.6	26909.4	33660.4	71678.8	105172	60429.8	169308	65262.7	87405	69280.3	92577.5	25039.5	211473	150835	19307.8	35320.8	103271	155883	165342	74962.3	177311	123904	18642.9	33648.6	221949	212020	73024.1	15262.5	58439.7
ENSP00000164133	ENSG00000068971	PPP2R5B	14089.3	825.312	45192.5	4588.04	63426.4	13875.7	24176.1	10505	1862.06	61545.2	26247.9	5389.73	8360.05	6153.15	10092.7	7516.2	24562.9	4174.16	23678.6	33521.8	7074.38	6883.43	17609.2	74941.2	9594.61	18043.7	3367.42	5557.76	58020.4
ENSP00000164139	ENSG00000068976	PYGM	119881	129435	765343	33319.7	171553	256194	1.26539e+06	88728.2	175407	144126	3.79382e+06	35720.8	22358.7	10115.8	12908	408679	52839.4	49190.1	418207	614683	17262.8	29628.9	127648	13832.3	104383	319292	127648	36013.5	35284.8
ENSP00000164227	ENSG00000069399	BCL3	882.244	6545.06	0	1813.22	23460.4	0	13578.8	818.931	1485.99	1127.45	0	0	6047.64	18468.1	1575.87	6202.81	0	1430.1	0	4470.94	1323.78	6919.51	1350.46	0	3688.75	0	42.5827	2138.77	12162.8
ENSP00000438963;ENSP00000164305	ENSG00000069943	PIGB	2471.82	7750.22	0	3887.57	585.06	5578.52	0	36.7091	0	0	7825.63	1226.22	14157.2	7033.36	0	3328.58	620806	1863.3	3254.57	12842.2	6895.29	4989.15	1551.51	8108.57	12862.2	440.661	2918.32	0	28311.6
ENSP00000164640;ENSP00000377355	ENSG00000067840	PDZD4	427.551	46.2948	140225	0	1058.43	3365.94	0	10355.5	0	0	4924.32	0	0	4316.98	137.337	8139.8	0	0	536.114	6062.14	0	12156.8	1211.01	0	0	1881.12	468.73	0	6807.76
ENSP00000166139	ENSG00000070404	FSTL3	0	0	0	0	0	0	3134.09	0	43763.2	1006.91	40535.5	0	0	25561.6	0	0	0	98806.8	11513.9	0	0	0	0	0	0	118143	6144.93	0	0
ENSP00000166345	ENSG00000071539	TRIP13	804.624	0	0	16793.3	2421.13	2572.45	0	59681.5	0	348.661	18284.5	6388.42	0	195826	12935.8	0	5077.69	6324.81	3667.64	6590.49	0	54325	1486.81	0	2828.99	306540	0	7949.42	30720.7
ENSP00000167586	ENSG00000186847	KRT14	1.17158e+06	3.96122e+06	143769	2.59196e+06	2.44991e+06	393216	3.86345e+07	4.7857e+06	1.76628e+06	8.79465e+06	617095	1.60747e+06	408117	1.22909e+07	75192.9	4.94513e+07	4.1608e+06	8.91784e+06	4.26844e+06	4.27198e+06	2.03765e+07	4.96642e+06	1.71928e+06	109945	7.4415e+06	61790.3	771029	1.14223e+07	2.01154e+07
ENSP00000168216	ENSG00000072506	HSD17B10	7.05398e+06	1.39785e+06	6.68306e+06	3.31568e+06	8.82485e+06	3.59348e+06	5.8549e+06	2.92229e+06	4.75456e+06	3.76765e+06	1.72797e+07	9.2783e+06	3.16027e+07	7.03974e+06	2.1438e+06	3.15834e+06	3.3213e+06	2.58324e+06	4.19333e+06	7.12874e+06	5.11007e+06	5.04779e+06	1.42549e+06	3.21005e+06	4.21572e+06	4.43322e+06	7.17051e+06	888773	2.96197e+06
ENSP00000169551	ENSG00000075336	TIMM21	106201	19016.4	48936.2	90065.2	156076	17148.9	87515.7	68785.7	101860	22314	1.8743e+06	99446	77098.7	122610	8031.05	62478.8	32244.7	11748	36905	22238.6	53415.3	82091.6	12508	16861.3	50109.1	80205.9	37847.6	6910.55	40037.1
ENSP00000170150	ENSG00000078898	BPIFB2	0	0	0	0	0	0	1132.42	0	0	0	0	0	0	0	0	2812.25	788.967	0	0	0	1.49284e+06	0	0	0	0	0	572.506	0	0
ENSP00000170168	ENSG00000079313	REXO1	1407.76	0	0	85.7611	321.109	0	69.0184	105.636	0	0	0	0	0	1657.76	0	387.302	0	0	0	144.228	0	0	0	514.721	0	2189.57	14.9589	212.177	0
ENSP00000170564	ENSG00000076650	GPATCH1	2732.28	809.068	194.852	533.205	11373	1890.3	5202.38	2024.98	2322.52	8241.01	3596.78	1417.5	10344.1	19812.3	97.859	114.89	1421.27	5534.62	1375.67	130.048	1577.53	9683.12	1304.66	2624.44	2127.49	7041.16	299.94	2471.32	6543.98
ENSP00000171887	ENSG00000079308	TNS1	1.3203e+06	599418	99370.2	463343	2.39017e+06	2.60352e+06	4.07318e+06	520006	1.98078e+06	2.12634e+06	2.17399e+06	1.02188e+06	622156	355429	322746	322261	270604	572232	3.9274e+06	3.73255e+06	619854	580921	3.26987e+06	520208	1.60721e+06	1.39321e+06	210881	28532.7	628181
ENSP00000172229	ENSG00000064300	NGFR	219541	25721.6	7668.35	43954.1	61242.8	45891.6	40436.9	12163.8	225096	467370	123193	7818.03	112164	14641.5	35919.7	6518.52	8236.1	39549.3	41326.1	67331	138344	21903.5	170647	149958	36222	298539	144.037	5659.73	17452.6
ENSP00000173229	ENSG00000065320	NTN1	1403.97	626.559	32344.4	9608.46	40479.4	9012.54	61401.4	94206.3	447.367	47946.2	16132.3	0	11718.5	6147.7	0	803.969	884.611	0	385.047	9378.98	5907.72	5568.17	0	0	8659.04	1071.75	0	0	1695.33
ENSP00000173527	ENSG00000066583	ISOC1	1.19454e+06	214005	453667	442778	1.80119e+06	4.80329e+06	3.02902e+06	1.02724e+06	1.15465e+06	427382	4.65543e+06	781325	6.9363e+06	525069	169635	545350	493275	348111	1.1361e+06	1.28438e+06	1.79413e+06	1.0282e+06	4.39241e+06	463642	838622	913810	369482	170523	413647
ENSP00000174618	ENSG00000070444	MNT	1710.04	3914.84	2185.11	5887.8	3807.1	6115.62	8363.92	8799.28	766.312	2018.55	3628.3	0	2161.72	18508.8	7578.99	8379.39	4188.63	1553.83	2369.16	6115.08	0	2178.83	995.683	270.797	4421.64	6575.48	1356.37	821.677	10.3208
ENSP00000175756	ENSG00000072135	PTPN18	133.073	17658.7	173.539	7899.54	306.932	867.929	0	0	7970.5	560.29	269.404	0	27037.3	5407.6	0	949.104	0	608.937	0	27879.8	4699.46	13929.2	103.634	130273	0	0	1284.64	3323.86	5947.86
ENSP00000176763	ENSG00000072786	STK10	83584.6	304783	31400.2	73868.4	116906	47000.3	72169.6	27768.3	127682	116187	39060.3	14904.4	133167	274358	180664	60917.8	30700	126703	36332.4	53236.5	22509.5	224574	13599.6	308088	61588.3	197137	8510.27	82217.1	153617
ENSP00000177694	ENSG00000073861	TBX21	646.241	0	0	349.606	1349.45	0	0	630.614	1172.33	446.024	0	0	248.551	1369.68	2464.32	0	0	158.046	0	0	383.333	1473.21	0	2587.58	0	0	0	227.661	337.446
ENSP00000178640	ENSG00000137764	MAP2K5	10277.8	7008.13	14997.7	6889.33	3594.8	9221.88	4738.75	7368.53	5026.21	9923.97	20364.5	24832.4	13405.4	30703.6	2056.5	4818.17	0	842.6	22141.6	12993.2	8846.44	9254.03	7803.09	11468.6	5156.82	20166.5	2141.74	1320.43	1842.47
ENSP00000179259	ENSG00000078237	TIGAR	104321	24585.1	284753	15193.7	169541	48898.2	173225	20962.7	45229.8	81021.7	125512	26319.3	44765	207916	36185.9	42795.9	52211.3	135047	45116.5	113434	31150.5	69800.6	69679.4	40062.8	66689.4	134527	31581	45396.4	82646.9
ENSP00000180173	ENSG00000003987	MTMR7	1029.63	0	30653.1	0	0	554.218	0	76.8324	0	49187.3	0	0	5676.29	0	1122.79	852.702	0	0	98262.3	746.013	0	0	0	1242.32	90.023	1563.05	424.611	41.611	7171.93
ENSP00000181383	ENSG00000080618	CPB2	220190	189142	15796.7	109131	81097.8	159975	185088	96893.3	1.59658e+06	629810	143991	142050	181518	80771.7	35430.6	105402	30606.6	1.71679e+06	246804	122807	38296.2	57317.5	183062	112032	232211	135772	33559.1	2023.01	185725
ENSP00000181839	ENSG00000065883	CDK13	1582.33	73047.1	1988.78	2617.16	3450.89	4997.56	73337.6	6570.93	18690.8	1909.47	5962.54	1501.77	8621.05	8734.23	4354.92	2054.14	0	3958.39	21907.3	7290.62	3584.31	11824.9	899.28	4129.65	5021.63	981.434	2888.75	1158.46	2260.56
ENSP00000182527	ENSG00000065308	TRAM2	0	0	0	228.31	20580.9	646.438	6727.57	224.049	734.878	6887.66	0	0	21881.2	2569.73	2102.72	1301.74	0	15005.2	0	1596.83	1659.92	1250.55	0	0	590.709	840.136	0	517.575	3425.17
ENSP00000184266	ENSG00000065518	NDUFB4	2.45906e+06	184026	1.48258e+06	802983	2.97173e+06	619184	784983	663428	1.0496e+06	913044	1.64864e+07	2.57193e+06	1.22845e+06	1.38707e+06	236449	673586	963570	577783	1.37443e+06	2.05865e+06	2.22002e+06	1.73086e+06	385643	630516	929087	606840	86643.7	284421	766070
ENSP00000184956	ENSG00000068097	HEATR6	4861.15	636.096	9228.33	2257.29	3421.37	12811.2	4894.11	6323.46	2680.9	9475.78	6340.66	1249.76	2617.51	14083.9	217.286	6841.87	1892.13	5023.46	2916.4	11695.5	1431.87	3769.92	3248.83	2143.78	3470.81	8398.63	1339.53	308.373	1692.17
ENSP00000185150	ENSG00000068912	ERLEC1	181685	77697.3	210813	54253.9	259453	155776	296704	115755	192034	223025	556067	52995.4	241976	725755	31588.5	75000.2	726473	610532	111515	126653	150034	162124	100290	72446.3	215128	179874	271835	46547.3	125002
ENSP00000185206	ENSG00000112782	CLIC5	27320.7	11210.5	2229.63	12699.6	556771	26300.5	104800	24041.1	131476	25161.3	984179	202598	13668.7	83865.9	12652.9	27961.8	11611.5	1.31517e+06	8915.18	134887	7986.75	1.24202e+06	4171.42	209357	9123.6	10086.7	5011.47	527.734	4486.95
ENSP00000351554;ENSP00000377492;ENSP00000185942	ENSG00000072571	HMMR	0	1473.67	0	87.2343	0	802.132	0	0	0	0	668.652	0	10205.4	39672.9	65.5293	0	951.805	236.432	6759.55	312.997	2539.56	1346.59	0	504.575	22273.6	8768.9	0	11451.5	262.496
ENSP00000186436	ENSG00000075568	TMEM131	2166.99	0	2170.43	18714.9	2190.66	989.535	1065.75	1993.22	2650.73	1204.67	3527.07	1192.58	1168.59	5498.24	77.1868	2605.63	1100.19	5921.14	2175.02	3900.6	3146.28	729.479	434.388	774.075	995.197	3696.19	2048.46	958.437	525.655
ENSP00000187397	ENSG00000172995	ARPP21	0	0	4911.89	0	0	335.274	0	0	0	0	0	0	0	0	0	0	0	0	0	0	0	0	0	0	0	0	0	0	0
ENSP00000187762	ENSG00000072954	TMEM38A	0	0	0	0	0	0	0	525.646	0	0	3286.51	0	666.774	0	0	0	7584.41	0	0	0	0	1306.26	0	741.708	446.107	0	0	0	0
ENSP00000187910;ENSP00000292125	ENSG00000170848	PSG6	0	0	0	0	5492.34	0	0	815.832	0	0	0	0	0	623.28	0	0	926.732	50968.2	0	1210.14	0	254.198	0	0	0	0	0	0	0
ENSP00000188312	ENSG00000075089	ACTR6	11312.6	5433.6	4060.03	1312.69	29470	12296.5	5858.78	7630.27	3712.34	12622.1	7535.66	918.94	8732.73	19293.7	6638.78	4636.84	9145.55	17188.7	21972.4	8177.18	1214.7	28431.4	2941.91	5354.11	3880.37	12893.9	1795.92	2180.47	11079.5
ENSP00000190165	ENSG00000064218	DMRT3	0	1933.54	0	0	0	0	0	0	0	0	0	0	0	734.694	0	0	0	0	3295.44	0	0	0	0	1238.78	2316.18	0	475.877	0	0
ENSP00000192788	ENSG00000065060	UHRF1BP1	664068	3.07425e+06	528018	921200	3179.87	7216.65	3335.33	504034	992.184	101.735	7326.47	259.269	11702.7	796482	297118	5558.68	7745.55	3373.7	1837.35	2900.93	8717.87	41883.4	503.311	1.92425e+06	1.39411e+06	7151.63	770165	346901	921.289
ENSP00000193322	ENSG00000081087	OSTM1	7170.15	0	1848.07	0	0	0	4898.66	0	56331.9	1286.98	0	0	0	12208.6	0	0	1629.53	3738.09	0	0	0	1820.87	0	0	0	0	15586.7	2568.38	0
ENSP00000193403	ENSG00000072110	ACTN1	10508.4	2832.47	0	801.722	1832.96	5154.8	9579.86	349.775	39621	3465.61	3380.65	0	27917.2	1081.61	3095.05	5878.7	0	1849.06	250.454	4495.24	9846.63	0	2932.93	3108.39	149.394	5314.04	681.121	531.506	1615.48
ENSP00000194152	ENSG00000081818	PCDHB4	259.883	0	278.532	0	153.886	528.318	0	0	0	815.199	251.715	0	0	0	0	0	788.001	5550.65	918.105	0	0	0	578.592	0	154.236	0	18355.1	0	0
ENSP00000194155	ENSG00000112852	PCDHB2	423.778	173.283	13463.4	885.215	0	1053.29	0	1204.9	4499.3	10233.2	33481.8	387.926	0	7106.2	566.435	2114.76	2798.5	93.3113	2143.04	2606.07	0	0	660.459	420.165	4247.08	3405.25	0	926.264	2179.66
ENSP00000194214	ENSG00000081870	HSPB11	244167	95279.8	166432	35192.7	340887	184442	217399	667207	151527	218185	90535.3	106247	638342	285301	139590	166588	140172	110011	155007	231003	69431.3	77390.3	132145	198097	182634	336242	132398	23014.4	276175
ENSP00000195654;ENSP00000358754;ENSP00000237163	ENSG00000083097	DOPEY1	237.02	0	284.429	133.627	2493.35	1071.54	0	194.394	214.41	0	0	45.7897	6666.87	396.772	550.146	1238.9	0	372.632	19620.3	416.388	799.307	631.48	0	85.5419	0	2532.11	0	82.4678	64.1275
ENSP00000196061	ENSG00000083444	PLOD1	99369	52063.7	12357.8	36922.6	76358.9	279454	278726	55140.9	287937	238816	268252	19604.4	181331	570401	12006.1	77688.1	62053	379620	61825.3	64178.7	75438.7	34077.8	65071.7	51037.2	57681.7	112665	88554.7	7591.17	143958
ENSP00000196371	ENSG00000083720	OXCT1	419152	288792	2.57809e+06	341191	652406	350974	964096	195305	1.80234e+06	379312	2.75052e+07	1.64384e+06	58110.7	641620	229050	220690	303130	26089.8	751560	698420	1.11086e+06	505933	355824	241802	594628	285032	2.26085e+06	110069	194796
ENSP00000198801	ENSG00000166391	MOGAT2	0	488.736	2287.34	24977	539879	3864.26	6862.85	2377.09	0	0	909.624	0	0	261.498	0	351.861	0	10519.7	0	74743.8	0	1.08702e+06	1332.31	0	491.03	0	236.689	0	146414
ENSP00000199280	ENSG00000167580	AQP2	0	0	88.9068	225.157	0	0	0	0	0	0	2135.86	32632.3	0	0	0	0	3852.09	0	0	0	0	0	0	0	0	0	0	0	0
ENSP00000199320	ENSG00000086189	DIMT1	52381	24910.5	26945.5	63396.6	174435	141460	64110.3	84147.4	9350.93	64482.6	50482.2	22368.3	32171.8	185706	51928.4	92156.8	86765.2	34797.1	111437	70782.2	24785.8	13524.5	37531.1	31027.8	58967.1	127612	32478.6	25543.5	35165.9
ENSP00000199389	ENSG00000086232	EIF2AK1	438.818	0	6103.35	0	3802.64	0	0	1013.87	0	0	135.607	0	0	1251.91	0	1512.25	0	0	0	0	0	685.141	0	0	0	1701.7	0	0	0
ENSP00000199448	ENSG00000086289	EPDR1	102372	0	70324.7	12965.2	55741.8	30606.8	19965.1	118350	48013.4	29260.9	62091.8	2893.32	0	11235.7	0	1876.46	320.423	16617.8	323375	1605.91	0	3606.87	61417.5	5920.35	2067.46	180117	18574.6	3403.13	0
ENSP00000199708	ENSG00000086506	HBQ1	384494	145733	41158.9	58087.6	134951	7841.21	119549	157238	208042	300546	59430.4	37586.1	141670	33768.9	51573.3	36509.5	44358.1	516359	30186.6	336877	212712	9446.62	4110.04	525363	5203.66	9040.32	39952.7	4437.2	158511
ENSP00000199764	ENSG00000086548	CEACAM6	0	0	0	0	0	0	0	0	0	0	0	0	0	0	0	2877.46	0	0	3724.69	0	0	0	0	4752.34	0	0	1569.58	0	0
ENSP00000199814	ENSG00000086589	RBM22	50046.1	218780	71878.5	64063.2	218867	75144.4	51141.7	134080	29100.5	39046.6	47542.5	43493.1	118324	277492	67813.9	31552.3	96171.3	50637.5	89446.6	56978.4	39170.4	184274	59000.2	61968	95546.2	16691.5	42722	58060.5	128201
ENSP00000199936	ENSG00000086696	HSD17B2	1145.31	40583.2	4836.68	302341	4.63733e+06	10521.9	8585.1	9334.8	12122.5	290754	729.44	48138.6	5.83232e+06	448.745	0	495.013	623292	3.52796e+06	13534.8	335369	98406.2	2.87092e+06	699.432	0	404092	0	204.138	2169.17	783881
ENSP00000199940	ENSG00000078018	MAP2	2152.58	0	45305	0	0	0	0	0	0	0	10707.7	1585.29	643.92	2456.37	0	0	0	0	0	0	1913.84	0	0	0	0	0	2864.13	0	0
ENSP00000200135	ENSG00000086827	ZW10	84748.2	33000.5	71372.7	56466.1	175561	181992	60210.4	56479.2	70272.6	94971.2	133787	33448.2	156364	149608	23788.5	37570.1	158244	113751	93905.8	274536	104984	111667	36942.8	34235.7	146230	137899	44918.9	23070.1	33879
ENSP00000200181	ENSG00000132470	ITGB4	38802.9	30877.5	38120.9	250913	455609	135959	54302.5	215158	32988.5	192450	51884	37363.1	26430.5	135422	24720.9	201485	51277.8	1.02104e+06	176276	304367	671581	483707	100064	200505	393113	18502.2	25912.1	17290.6	144465
ENSP00000200457	ENSG00000087077	TRIP6	255123	146569	78299.2	73182.7	314159	1.09917e+06	1.33689e+06	104286	192525	314438	704186	337497	110933	515868	82662.2	199846	64230.7	559120	660908	373453	148741	76282.5	877203	128914	216939	175404	159648	19595.3	216801
ENSP00000200676	ENSG00000087237	CETP	6943.56	919.069	0	1147.19	1837.79	214.977	616.961	1235.17	436145	5931.48	0	1068.06	5921.77	99.6668	1029.95	708.209	0	2685.23	1198.43	6769.59	4707.63	360.626	415.319	707.112	1319.09	6937.72	449.755	316.173	643.856
ENSP00000200691	ENSG00000087250	MT3	5541.66	0	4.64852e+06	5020.2	0	0	3018.93	0	0	0	0	2035.03	0	0	1457.29	7364.71	2661.83	2896.64	0	0	0	0	0	1244.21	0	0	0	0	0
ENSP00000201031	ENSG00000087510	TFAP2C	0	0	0	0	158.645	221.74	0	873.802	0	0	0	478.772	0	12407	0	32903.9	0	15337.6	0	0	7396.37	0	19602.5	3567.03	0	437.473	0	0	0
ENSP00000201647	ENSG00000131037	EPS8L1	9829.41	1837.73	490388	15424.1	15702.5	69149	55352.3	100679	25948.7	28024.4	8469.57	22041.1	0	8354.88	1088.43	19362	24238.3	739616	148644	22100.5	33027	44673.6	4322.05	1468.53	106807	8525.15	59388	16235.1	43261.3
ENSP00000201979	ENSG00000088320	REM1	6054.12	0	0	2530.95	4058.48	16013.7	10181.2	21346.1	2647.2	10652.1	11434.2	54.1595	0	0	1824.79	6270.58	0	448.547	10163	1897.44	0	3368.26	4006.94	1421.09	8921.34	6001.2	218.739	428.477	2988.15
ENSP00000202017	ENSG00000088356	PDRG1	47968.7	71727.5	59966.5	95931.6	177313	22632.9	64385.9	161827	50193.6	90567.7	11578.1	29330.1	86961.4	556812	19951.4	21754	89724	57971.9	28288.3	74582.7	125720	173067	32456.2	39193.7	54036.6	15272	89013.7	20120	131743
ENSP00000202556	ENSG00000088808	PPP1R13B	3523.83	285.098	15356.7	299.132	5103.37	1219.82	1258.27	5906.04	1632.41	2270.64	4797.31	6085.28	9522.03	5998.42	1784.14	1054.83	0	451.938	3529.74	1118.14	5614.03	4082.94	3932.19	379.204	426.802	5831.24	1443.07	0	873.749
ENSP00000202677	ENSG00000188559	RALGAPA2	5883.45	10001.9	4795.73	8693.61	25690.8	9461.28	5848.98	17776.5	27480.8	27596.6	5376.5	6635.48	42730.6	20223.3	4917.73	16825.5	36576.4	36124.5	14349.3	15475.3	22194.5	30313.6	2741.9	3945.99	22713.4	16704.8	14402.8	3289.13	21161.5
ENSP00000202816	ENSG00000089048	ESF1	967.558	3359.41	7239.19	3677.7	10787.4	24528.2	492.231	3822.08	0	4506.4	12502.4	10700.4	11942.3	30266	1271.09	3739.31	192432	8855.03	2396.61	23753.9	1215.3	16002.8	1376.58	8654.61	2532.48	14703.2	2084.36	2674.85	3419.18
ENSP00000202917	ENSG00000089127	OAS1	4271.84	31794	8496.84	60265.3	31751.2	19873.1	38124.2	8072.73	3.38624e+06	81474	44910.2	24254.6	796534	63492.7	2176.1	64293.2	958488	132692	439913	110340	35214.3	183838	40605.6	56617.9	45185.9	14392.6	4102.57	3054.85	115197
ENSP00000203001	ENSG00000089195	TRMT6	25588.2	15897.3	31992.8	37474.6	48426.5	28687.6	36405.2	78421.4	20267.9	31575	19226.1	15731.2	17726.7	313609	41301.7	100511	51584.8	41836	25606.8	35641.8	14425.7	61287.3	10863.7	32029.4	24609.8	89799.5	31339.1	21815.4	42917.4
ENSP00000203407	ENSG00000010256	UQCRC1	3.99087e+06	1.28468e+06	5.99351e+06	2.49144e+06	8.28046e+06	938679	3.51746e+06	1.64002e+06	3.24443e+06	1.87298e+06	4.70557e+07	8.31012e+06	7.71128e+06	2.91354e+06	692071	1.03276e+06	1.79603e+06	1.4238e+06	2.15178e+06	4.50679e+06	4.97775e+06	5.5189e+06	958468	1.88908e+06	3.14812e+06	2.46313e+06	351001	609909	2.76918e+06
ENSP00000203556	ENSG00000089639	GMIP	21736.7	89598.3	4737.35	12173.9	20196	3244.83	12496.3	8972.88	62643.9	27906.8	3810.1	2147.47	12217.6	121049	64813.2	14389.6	3861.29	8278.98	0	21404.3	16783	53252.4	1152.34	91517.9	37929.9	4082.38	1941.36	37694.2	43665.4
ENSP00000359045;ENSP00000203786	ENSG00000089820	ARHGAP4	334572	131431	11305.4	81385.1	110517	18888.2	94594.7	8467.4	250229	129678	116994	9682.72	45266.6	169643	147345	81388.3	24631.7	84705.4	9709.3	34055.5	19680.6	116140	10612.3	267111	30839.8	115958	7248.92	75875.7	130241
ENSP00000204005;ENSP00000311905	ENSG00000090006	LTBP4	0	0	0	0	0	0	0	132.864	0	0	888.433	0	0	0	0	0	0	0	682.674	0	0	0	0	0	0	0	0	0	0
ENSP00000204517	ENSG00000090447	TFAP4	0	274.393	1478.84	4028.24	9383.71	4987.79	46132.9	6511.35	0	1097.26	0	0	0	15947.9	3063.49	9238.72	0	595.873	1059.88	7231.51	0	8050.95	752.361	3995.69	0	0	912.935	2184.04	0
ENSP00000204549	ENSG00000090470	PDCD7	1605.83	3372.8	25093.6	321.836	2039.71	4184.85	1000.29	5425.64	1225.04	2658.81	562.112	38.9459	1154.66	7586.14	292.803	3574.26	0	4954.48	9437.9	1965.38	1584.02	28842	634.164	776.766	3761.37	4627.45	698.865	501.466	2329.77
ENSP00000204679	ENSG00000090581	GNPTG	52152.2	852834	27199.5	11524.4	28020.7	7977.33	1.78695e+06	2702.71	119598	24134.1	258111	2771.65	1.83932e+06	508482	638.054	27501.2	3516.12	14685.9	5240.67	119019	23978.8	184134	1455	14599.4	11546.4	14405.5	4134.9	991.418	10310.8
ENSP00000204961	ENSG00000090776	EFNB1	148086	79076.3	78497.3	205562	246230	110594	125383	299465	270644	213640	162233	211867	106399	60519.1	21669.7	161364	36110	317589	63869.3	226237	34229.7	218911	26433	360130	264545	185169	25717.9	2247.24	162090
ENSP00000205143	ENSG00000090932	DLL3	0	0	13814	0	8201.07	0	0	0	0	5235.69	0	0	0	0	0	0	0	0	0	0	0	0	0	0	0	126.404	0	0	247.487
ENSP00000205194	ENSG00000090971	NAT14	2230.03	0	36969.8	2229.37	31229	40612.5	0	15771.1	0	26952.4	9735.07	3543.8	0	20819	6495.52	10982	1668.15	13274.6	21478.7	23844.1	0	753.3	24631	0	7028.3	46476.7	0	1119.94	8719.88
ENSP00000205557	ENSG00000091262	ABCC6	233.894	0	67.5456	317.477	4841.91	0	204.297	0	3055.72	1048.99	982.768	35091.8	431469	280.553	90.0775	4744.6	5297.17	0	165.734	1524.74	1433.09	10113.2	603.701	0	345.494	692.294	3044.63	0	152.999
ENSP00000205636	ENSG00000091317	CMTM6	0	0	9971.01	0	10342.1	11424	7204.96	11509.8	0	0	0	5001.65	27128.7	23243.6	0	10785.4	0	0	0	0	0	13216.8	4080.01	34451.7	0	0	1819.67	440.781	0
ENSP00000205948	ENSG00000091583	APOH	5.82705e+06	2.2886e+06	865484	1.29859e+06	3.30454e+06	2.13354e+06	7.31267e+06	1.8532e+06	2.02941e+07	5.48866e+06	4.11022e+06	4.90467e+06	5.53477e+06	2.40778e+06	599349	2.26131e+06	100697	3.9199e+06	8.66741e+06	4.39066e+06	1.79215e+06	2.8427e+06	4.13375e+06	476559	6.09349e+06	3.72853e+06	1.91379e+06	80920.4	3.68441e+06
ENSP00000206020	ENSG00000091640	SPAG7	131254	213894	87414.3	158233	164756	298113	112364	338207	64597.9	284359	152254	81264.4	199092	225020	40311.4	134355	316255	121765	153136	134579	90348	1.06188e+06	43117.7	76220.6	149638	199040	108987	51532.7	110165
ENSP00000206451	ENSG00000092010	PSME1	1.12085e+07	5.94571e+06	2.01358e+06	6.01014e+06	1.84588e+07	4.63642e+06	1.18118e+07	7.87793e+06	9.85604e+06	1.20278e+07	4.83183e+06	4.63157e+06	2.51268e+07	1.78132e+07	5.92351e+06	4.40101e+06	4.91807e+06	5.91473e+06	4.61362e+06	9.955e+06	7.12112e+06	1.44785e+07	2.78802e+06	1.20933e+07	7.96955e+06	5.89993e+06	2.87819e+06	3.33517e+06	1.06447e+07
ENSP00000206513	ENSG00000092067	CEBPE	17262.3	0	0	15063.6	19662.8	70007.5	26198.9	9603.38	5475.78	0	9576.01	2753.51	0	1868.72	0	14212	0	0	9356.71	26102.4	2789.26	6178.62	28776.7	8818.57	6356.98	0	0	373.855	7974.67
ENSP00000206542	ENSG00000092094	OSGEP	156863	308358	115418	166383	313446	148356	112176	257222	309540	192705	157831	112166	371711	321121	129640	92321.9	179445	64630.2	237221	124473	161129	161986	79284.1	350232	162056	137624	161023	85238.4	119083
ENSP00000206765	ENSG00000092295	TGM1	1016.98	2542.38	3962.84	0	973.575	0	110469	979.909	3825.86	6061.62	576.33	3976.75	1775.27	645.431	1126.32	106939	14762.9	4144.1	0	0	0	2035.29	1142.85	0	3228.02	10222.5	490.845	85865.6	2871.33
ENSP00000207457	ENSG00000092850	TEKT2	1148.68	0	320.138	0	775.326	13.8418	0	367686	2228.41	0	0	1797.37	0	7430.19	0	1339.24	1493.12	0	1757.17	1311.42	0	0	264.383	0	2089.25	5151.74	0	443.922	0
ENSP00000207549;ENSP00000388093	ENSG00000092929	UNC13D	46273.7	69031.5	20326.9	13278.2	45701.6	14612.8	65819.9	16365.6	127458	42329.5	11966.4	599.193	11640.7	76491.7	32036	51349.2	15682.1	160417	14745.7	33422.6	11528.5	40356.7	4082.51	252603	26906.6	25579.8	329.217	23428.5	71493.7
ENSP00000207870	ENSG00000093217	XYLB	11756	1784.22	10030.9	10648.7	39914.1	9101.53	9858.19	8014.08	2085.01	6708.73	45317.5	266064	1.96258e+06	20083.8	1972.42	9687.72	8798.54	3398.89	20268.6	36846.3	96914.9	111203	1784.28	14439	14996.2	4635.18	695.911	1829.3	8777.13
ENSP00000209665	ENSG00000196344	ADH7	15963.1	1086.56	56393.5	25431.2	10422.2	3019.1	154131	20962.9	7604.44	40812.8	24353.7	23686.8	4864.48	4.02507e+06	14770.2	22025	27845	0	2816.89	7636.31	14607.9	48348.7	9116.1	10546.1	710817	6942.6	2281.8	156373	188.895
ENSP00000209668	ENSG00000187758	ADH1A	13724.2	72012.4	12515.4	790220	1.95369e+06	6519.78	6904.25	5369.89	15307	245236	0	108251	1.61078e+07	3462.03	2615.02	2976.43	481512	9923.98	10606.8	585599	19210.1	1.43129e+06	1554.95	629.038	3.35642e+06	0	355.279	3233.2	38209.3
ENSP00000209873	ENSG00000094914	AAAS	29663.2	13115.8	23577.3	21338.2	105970	25398.9	10877.8	18402.2	14307.9	335394	11307.8	13115.5	22844	98180.9	12237.7	20936.4	14954	64410.4	58319.4	33643.3	21913.6	11685.1	11741.2	7175.56	91438.3	116205	16478.2	9014.85	23126.4
ENSP00000209884	ENSG00000076321	KLHL20	0	0	348.182	587.057	0	983.058	0	468.413	0	1643.63	0	38.5525	1293.07	2862.16	5031.59	1480.73	0	0	0	0	0	3539.44	0	0	0	0	0	637.851	0
ENSP00000210060	ENSG00000095059	DHPS	33867.5	7700.48	30911.1	18767.9	73554.6	13159.8	34608.6	29974.7	4981.67	14581.1	24418.6	17443.2	72195.3	99050.4	4548.64	9705.68	13754.5	146672	25947.8	36484.6	1126.86	47497.7	2923.14	2871.25	13395	29553	4698.13	6669.94	15992.3
ENSP00000210444	ENSG00000095380	NANS	1.16095e+06	1.46338e+06	994112	3.6238e+06	5.79731e+06	1.80782e+06	2.69507e+06	1.74669e+06	1.12292e+06	4.37622e+06	1.31157e+06	816236	3.91597e+06	4.34451e+06	499903	1.38059e+06	3.87964e+06	1.7968e+06	1.44471e+07	7.15389e+06	6.08272e+06	3.76004e+06	733751	1.11346e+06	3.98634e+06	4.05351e+06	1.25479e+06	536844	2.43941e+06
ENSP00000211122	ENSG00000174156	GSTA3	328684	8784.8	684.646	3144.72	10738	2513.74	0	361753	0	0	0	0	0	4709.12	1221.84	0	966.265	4398.43	40160.5	0	0	992.143	9930.05	3943.13	0	13628.3	0	0	0
ENSP00000211287	ENSG00000156711	MAPK13	166386	11972	6934.31	184418	442986	38641.9	61729.6	61490.7	30433.5	178483	17772.9	29996.4	64018.1	131097	26533.6	123240	716531	315267	868750	212291	236670	734427	55397.3	9278.74	177774	127082	28755.9	57092.2	111854
ENSP00000212015	ENSG00000096717	SIRT1	5017.6	6347.73	8701.28	2980.87	6458.82	11737.4	3789.26	7282.04	980.511	2921.23	3342.86	934.012	255816	8998.13	2908.09	3046.76	1638.97	2127.71	1396.91	1830.41	1625.02	5042.1	1796.77	2151.69	4379.78	16635.2	2857.79	11687.9	3464.81
ENSP00000214869	ENSG00000099203	TMED1	40224.4	7684.24	42293.4	79574.2	88338.4	180374	143778	243046	68769.7	189443	153117	113560	419785	297894	33694.3	86199.9	342254	62182.4	56297	84294	67818.8	14144.5	55791.4	49191	40265.4	79075.7	149783	20357.5	36405.6
ENSP00000215115	ENSG00000099385	BCL7C	5966.06	6566.3	7722.84	35019.6	37259.2	67302.9	32001.5	36900.2	6393.29	47914	19107.1	0	12751.1	32138.4	23633.1	57794.5	0	14961.1	15875.2	38463.5	11275.8	40797.8	0	4446.39	13821.3	56015.5	4037.2	14073.6	27712.3
ENSP00000215368	ENSG00000099617	EFNA2	0	0	0	0	0	0	0	0	0	0	0	0	0	0	0	0	0	0	0	0	0	1194.68	0	0	0	0	0	0	0
ENSP00000215531	ENSG00000095932	SMIM24	964.192	14652.1	345.507	18880.3	3.5346e+06	3772.97	12021.8	1941.47	46192.1	57239.5	3240.12	2.29763e+06	876.868	2102.5	836.822	13992.6	10034.9	6626.33	0	10705.4	435.155	1.0963e+07	7776.14	9215.94	66223	1692.82	2543.59	1086.69	8681.06
ENSP00000215565	ENSG00000099795	NDUFB7	954097	465979	2.24149e+06	700944	824181	292793	528396	281194	645886	435675	1.15322e+07	3.57669e+06	2.06124e+06	533728	129394	139948	331017	209263	537346	562055	642198	2.22347e+06	325420	257143	753441	157600	75621.7	70241.7	688862
ENSP00000215567	ENSG00000099797	TECR	2.84657e+06	563263	1.14085e+06	374967	2.00629e+06	221138	747744	535920	2.89341e+06	376467	1.39234e+06	1.06941e+06	4.78682e+06	2.69999e+06	197701	225104	1.62392e+06	2.87124e+06	899763	448003	1.95616e+06	1.62295e+06	270097	242546	824951	1.13325e+06	808548	367525	576075
ENSP00000215570	ENSG00000099800	TIMM13	1.63685e+06	424513	2.32445e+06	1.22621e+06	2.01589e+06	627527	1.13228e+06	702290	741105	1.17344e+06	7.40923e+06	2.59894e+06	9.40922e+06	1.50832e+06	387857	5.06612e+06	1.1185e+06	466908	1.01346e+06	1.58616e+06	1.06629e+06	2.4693e+06	493644	492121	1.63194e+06	2.43972e+06	3.37632e+06	272434	449264
ENSP00000215574	ENSG00000099804	CDC34	84882.9	198293	97133.3	47913.7	63787.8	45172.4	31832.1	48849.9	102698	88136.4	36314.6	10328.8	94083	85121.1	29320.1	48027.9	0	93333.5	80226	73721.4	118199	18396.9	11530.3	110696	343094	192580	12716.2	521.538	29393.4
ENSP00000215582	ENSG00000099812	MISP	3964.41	13837.9	1178.14	287239	1.55497e+06	9977.73	45174.5	61796.8	20701.4	169163	24583.6	38362.8	73624.5	11047.6	1877.72	18244.3	343.28	9586.11	74767	355808	3201.27	2.17436e+06	836.921	0	148725	1270.51	26.4533	283.946	5539.28
ENSP00000478303;ENSP00000215587;ENSP00000485021;ENSP00000464739	ENSG00000099817	POLR2E	248947	122024	94192.3	89233.3	138354	151704	170614	128798	81055.9	203887	100020	85617.2	164513	245527	62665.8	150667	7475.48	116194	47122.1	255929	35259.3	294410	34588	136853	175103	512626	105485	159910	184449
ENSP00000215659	ENSG00000188130	MAPK12	11161.6	17920.4	40059.7	13671.9	15110.9	12984.3	0	1557.39	1420.85	912.098	81217.8	413.418	4441.08	17528.2	0	392.6	8050.9	3498.24	5841.96	1277.87	17956.6	5377.21	15823.7	718.387	1256.29	18134.2	22776.7	23958.7	11279.1
ENSP00000215730	ENSG00000099940	SNAP29	117016	93356.5	344776	160393	190628	138242	364844	72830	510158	240608	256411	93889.7	460674	341577	47335.8	100342	188668	119432	62570.3	196638	291457	304392	65829.5	157288	240763	162635	58948.4	67803.5	123112
ENSP00000215739	ENSG00000099949	LZTR1	2814.99	243.951	5074.32	2945.45	20653.1	8365.83	7540.33	4788.32	4988.28	4749.04	3913.86	1276.46	5624.74	13929.1	0	1710.85	2895.33	3177.02	3771.3	4373.65	1940.42	8384.4	3179.8	2920.14	1766.09	2514.76	995.888	461.373	932.17
ENSP00000215790	ENSG00000099992	TBC1D10A	39509.8	9527.18	148673	30105.3	26048.4	17239.8	37643.6	35491	24332.4	4305.86	77452.9	46177.4	15977.9	38322	19927.4	469262	31908.3	101009	34493.2	25093.5	37645.7	46845.9	6537.1	30970.4	25273	72530.9	3421.64	7812.95	28377
ENSP00000215793	ENSG00000099995	SF3A1	409677	612108	327270	666266	974892	723718	612294	860040	295109	662351	496841	298154	694371	1.58344e+06	345846	671615	817583	412957	664442	572646	348229	947415	255942	441381	561928	584540	284430	289618	659833
ENSP00000215882	ENSG00000100075	SLC25A1	1.76108e+06	223947	1.07244e+06	347658	2.68918e+06	433904	432960	433462	3.02709e+06	516688	665484	3.02266e+06	8.34722e+06	1.61002e+06	138139	180377	801010	561202	1.02527e+06	720161	1.10743e+06	2.08524e+06	330788	283867	1.04533e+06	349193	1.25035e+06	181541	658910
ENSP00000215886	ENSG00000100079	LGALS2	0	5453.73	1367.09	58482.7	190229	90428.1	151054	6790.69	10903.4	6.36292e+06	84467.3	1.87795e+06	0	41840.7	21272.3	25125.7	73505.5	0	10707.5	523801	330.302	2.50268e+06	17771.3	78998.4	0	0	0	54094.9	2550.78
ENSP00000215904	ENSG00000241360	PDXP	442681	148383	1.58839e+06	110086	231067	54851.4	87103.5	87626.7	183567	143578	885387	110068	1.5524e+06	123639	66287	32480.7	357655	61531.7	129140	249428	153231	434274	75716.1	133482	131060	582606	29690	30428.2	119989
ENSP00000215906	ENSG00000128203	ASPHD2	0	0	30732.2	3828.92	0	0	3342.86	0	3659.97	0	0	444.133	0	13305.4	0	0	0	0	0	2993.97	0	0	296.891	0	17245.9	0	1728.47	193.83	0
ENSP00000215909	ENSG00000100097	LGALS1	2.57574e+07	2.3432e+07	2.09064e+07	1.93954e+07	2.46669e+07	5.70953e+07	7.55859e+07	1.57827e+07	6.01714e+07	3.9993e+07	5.90853e+07	1.01591e+07	3.43137e+07	2.37298e+07	7.78929e+06	1.15764e+07	8.50993e+06	1.11912e+07	4.87678e+07	5.1837e+07	1.95931e+07	1.76777e+07	7.36848e+07	1.73566e+07	2.87083e+07	2.49971e+07	5.41517e+06	5.15096e+06	2.97328e+07
ENSP00000215912	ENSG00000100100	PIK3IP1	29595.3	3617.75	53798.1	27844.4	6777.57	153046	169378	24415.7	12140.7	16126.5	17145.6	2824.2	2123.78	39056.4	9059.55	9869.72	7585.45	2429.84	5351.03	3688.96	10616.2	10777	16922.1	18377	17685.8	37914.2	74608.2	1806.91	3774.23
ENSP00000215919	ENSG00000100105	PATZ1	0	5173.09	9795.77	5623.36	171.803	3000.78	850.932	4032.05	1422.86	1213.12	0	22336.2	3176.83	23615.4	3976.28	1058.64	1207.62	1326.51	1057.02	347.71	1076.69	9948.8	5485.39	348.773	1579.6	0	1707.7	2688.57	2421.54
ENSP00000215939	ENSG00000100122	CRYBB1	6498.32	2510.9	4604.99	1255.28	2486.07	0	6318.52	0	0	2591.7	0	0	913.495	4111.94	0	676.72	0	11749.3	842.282	0	0	0	0	3438.77	0	2221.57	0	531.814	0
ENSP00000215941	ENSG00000100124	ANKRD54	57204.9	515.053	24450.1	9741.97	79536.1	27356.4	8957.96	83570.3	4449.68	29709.7	16450.9	25081	72851.9	99723	20710.8	8370.99	1355.95	29563.1	45144.8	74434.7	29882.4	70780.6	25282.7	11319.1	60499.8	95302.2	25339.2	1398.74	8845.65
ENSP00000215957	ENSG00000100139	MICALL1	15462.5	20671.2	11474.5	33142.7	100778	98482.4	81817.5	38413.4	5045.51	26674.6	18866.7	96680.7	69686.2	53375.9	7948.12	54773.3	26070.6	88557.5	82287.8	119043	38295.8	33564.6	44913.2	1423.97	31997.9	41087.6	11735.8	9530.59	17198.7
ENSP00000216027	ENSG00000100209	HSCB	60331.5	8973.63	85782.9	33923.7	126667	24855.6	79707.7	31883.7	130584	21175.7	228551	52778.7	311875	203116	7448.59	8938.45	76548.3	0	14967.5	51765	52865.7	42488.9	23492.1	14055.7	74698.4	45116.6	48858.5	15168.8	82134
ENSP00000216034	ENSG00000100216	TOMM22	1.03271e+06	196340	516750	372209	436486	160903	220060	481840	568783	194634	1.42502e+06	508998	757308	1.22232e+06	188569	233126	133629	325643	122755	754065	428093	579494	48941.2	378880	287152	458563	479182	150018	281653
ENSP00000216036	ENSG00000100218	RSPH14	0	557.013	0	0	1432.13	0	0	210972	0	0	0	787.739	0	6584.23	0	0	0	0	0	0	0	174.198	706.598	0	0	0	0	0	0
ENSP00000216038	ENSG00000100220	RTCB	1.51033e+06	919691	1.86599e+06	702997	2.90428e+06	1.83188e+06	2.80911e+06	1.27901e+06	1.99941e+06	2.74685e+06	3.69457e+06	850667	2.27202e+06	1.99863e+06	728743	1.2734e+06	2.3247e+06	1.62225e+06	2.09259e+06	2.33685e+06	1.6429e+06	1.66372e+06	1.23394e+06	951598	1.42728e+06	2.02498e+06	751930	429101	1.52591e+06
ENSP00000216039	ENSG00000100221	JOSD1	0	0	14989.1	2959.89	803.347	2839.62	0	774.532	0	0	0	0	0	1312.41	0	2502.54	0	0	0	4153.29	1811.86	3524.31	1426.25	0	3176.88	3350.06	8517.67	1150.78	0
ENSP00000216044	ENSG00000100226	GTPBP1	98781.2	33170.5	162397	35742.7	136137	82347	111543	79392.2	52388.5	109940	146362	42191.6	140820	156877	45180.3	84344	285842	65552.3	63818.4	115757	75426	91467.7	56119.5	73314.9	84417	115033	55665.3	31473	73343.2
ENSP00000216075	ENSG00000100253	MIOX	149.494	143.57	3364.51	318653	125021	7161.14	73191.9	23766	65721.6	0	4511.41	1.25189e+06	6757.92	0	0	0	5946.16	1974.28	3970.16	14408.8	1205.09	1538.3	0	7510.22	17114.1	247.209	6107.79	202.361	0
ENSP00000216085	ENSG00000100263	RHBDD3	11432.3	0	0	890.953	17274.8	2303.55	0	3351.98	0	3164.29	0	6264.13	11507.7	3505.46	0	0	8617.33	3277.55	2341.93	2945.11	0	17321.4	3103.18	282.968	10674	19744.7	3995.54	300.598	0
ENSP00000216106	ENSG00000100281	HMGXB4	6241.26	2128.4	973.039	6149.4	7470.11	9832.17	2521.79	4905.71	25567.7	3452.05	2357.08	774.113	4391.45	11880.4	2828.75	26055.8	0	352469	2308.38	6741.82	811.513	2809.48	3218.81	1980.36	2181.84	9760.43	4289.91	1411.94	1522.72
ENSP00000216117	ENSG00000100292	HMOX1	169318	442379	350493	153108	1.33764e+06	42380.6	654140	13586.3	782017	377395	55189.3	269692	671058	479095	52465.1	90314	702623	167051	19666.9	489773	15258.5	2.21723e+06	21030.9	6.08365e+06	59600.1	585365	128835	46033	413395
ENSP00000216121	ENSG00000184117	NIPSNAP1	955785	92518	2.98026e+06	173346	1.54724e+06	160949	191426	423992	154760	137957	1.71046e+06	2.04511e+06	7.47627e+06	1.06215e+06	140051	137242	458474	382241	729525	398911	724976	1.09935e+06	145392	280310	321002	518019	1.36225e+06	81177.6	482648
ENSP00000216122	ENSG00000100297	MCM5	7629.51	29768.9	1482.68	125778	417791	44537.6	58350.9	28818.1	80964.4	58209.1	36620.6	5242.35	13267.8	388640	63534.7	196637	14760.5	41955.2	30245.6	113661	4463.94	115780	1741.37	86160.6	47858.6	181104	8172.22	115077	32944.7
ENSP00000216127	ENSG00000100302	RASD2	8591.36	0	0	0	21595.4	10844.2	22497.4	0	0	0	0	0	0	14983	11700.4	0	16171	0	15791.4	8772.73	15295.8	6284.84	0	5683.33	0	0	1656.89	0	3749.83
ENSP00000216129	ENSG00000100304	TTLL12	684242	156605	483630	231825	695647	288477	422923	236087	355758	699324	240305	138973	847191	923349	208651	220519	103770	229472	605393	514114	320426	666312	158268	165544	598171	1.668e+06	107271	90988.3	799506
ENSP00000216133	ENSG00000100307	CBX7	22515.3	2777.65	7641.57	11965.8	27283.3	23855.9	10338.2	32460.9	3331.01	15071.7	16665.1	1447.34	18874.6	16211.6	10574.9	24453.2	28626.9	12731.9	38999.8	28714.9	5237.85	24820.9	19644.8	13819.3	27244.7	17985.4	9325.98	4848.58	2047.18
ENSP00000216139	ENSG00000100312	ACR	0	0	1088.45	0	1353.98	0	0	6208.81	0	0	6604.91	0	0	0	655.569	0	0	3887.05	0	601.873	0	0	0	0	0	99327.4	0	0	0
ENSP00000216160	ENSG00000100324	TAB1	51564.2	19380.7	110593	45918.9	91391.8	140844	133551	52550.4	102143	43348.9	40393.2	35145.1	139529	70443.4	33538.7	93792.6	55334.6	42660.7	105612	192054	57976.7	50389.6	81959.8	25656.5	66656.7	241049	13093.3	25084.3	26742.7
ENSP00000216181	ENSG00000100345	MYH9	7.68107e+06	8.76222e+06	1.55336e+06	7.11574e+06	1.07843e+07	1.51834e+07	1.06687e+07	5.28606e+06	1.23336e+07	1.54496e+07	6.37622e+06	6.77139e+06	1.35295e+07	1.15061e+07	5.71583e+06	1.13487e+07	3.66597e+06	1.15529e+07	8.96387e+06	9.92551e+06	7.01372e+06	1.14591e+07	1.20425e+07	1.85037e+07	9.56053e+06	4.40603e+06	3.20755e+06	2.9693e+06	1.13409e+07
ENSP00000216218	ENSG00000100380	ST13	3.3966e+06	1.08894e+06	4.88623e+06	1.99071e+06	2.56432e+06	3.86662e+06	1.64998e+06	2.52003e+06	2.89992e+06	1.98995e+06	4.04211e+06	2.61332e+06	7.64911e+06	2.92318e+06	877924	1.77771e+06	738981	2.09462e+06	1.95128e+06	2.45447e+06	1.17996e+06	1.54299e+06	2.9331e+06	1.27356e+06	3.33514e+06	3.07198e+06	1.50448e+06	521550	1.20672e+06
ENSP00000216225	ENSG00000100387	RBX1	77590.7	56688.5	157110	106053	204752	77764.7	68382.2	57726.6	21102.7	16382.3	123256	43363.3	124045	238452	10783.5	1.62105e+06	76590.8	150877	59493.3	156569	6331.49	109838	88538	227510	65211.5	130929	57004.7	77199.9	145280
ENSP00000216237	ENSG00000100395	L3MBTL2	114.213	423.344	0	2365.19	0	8185.72	396.435	0	0	0	8933.99	1491.99	0	404.833	121.061	0	2345.82	0	0	0	0	0	775.424	0	0	3891.96	0	1136.22	0
ENSP00000216241	ENSG00000100399	CHADL	4964.37	0	56846.4	49.162	4071.3	1757.15	2944.4	0	0	0	3898.44	0	0	0	0	0	0	509.355	20483.5	3103.43	465.72	223.05	400.876	0	314.654	863.299	0	0	0
ENSP00000216252	ENSG00000100410	PHF5A	233242	446713	508717	362866	1.31504e+06	982575	629987	716912	741821	202140	523658	393577	574614	2.36409e+06	417219	93813.3	1.66171e+06	546318	348561	439019	714923	868518	370348	727505	455093	341884	307980	230084	1.01808e+06
ENSP00000216254	ENSG00000100412	ACO2	4.86483e+06	1.56118e+06	1.01728e+07	3.22586e+06	8.64305e+06	1.77565e+06	5.52714e+06	2.48249e+06	6.46034e+06	3.05497e+06	8.18761e+07	1.27364e+07	7.72082e+06	3.61037e+06	1.33827e+06	1.85342e+06	6.09238e+06	1.26253e+06	3.51242e+06	6.23155e+06	7.1556e+06	1.04954e+07	1.13155e+06	1.93671e+06	3.08167e+06	5.17723e+06	3.80642e+06	679418	2.55621e+06
ENSP00000216259	ENSG00000100417	PMM1	3199.15	2427.94	40072.8	25495.7	45853.2	43015	43031.4	53410	4164.12	52620.6	97312.9	15954.1	74453.2	51549.6	2180.08	11446	26805.2	19548.4	18331.8	25783.7	22504.5	46848.2	20652	3308.49	8376.63	27745.8	2049.39	6183	28221.2
ENSP00000216264	ENSG00000100422	CERK	0	0	94.7486	0	0	0	0	345.316	0	0	935.217	0	0	304.149	0	0	0	0	0	0	0	1602.28	0	149.151	0	0	0	93.381	0
ENSP00000216274	ENSG00000129465	RIPK3	2668.81	22007.5	49882.8	53548.5	251111	3523.68	15485.8	4088.52	51363.2	120583	0	15443.8	0	57917.3	41983.5	41047.9	0	1484.1	3077.93	108171	14265.7	125376	4885.96	19382	54005.8	2236	0	11985	28375.9
ENSP00000216277	ENSG00000090060	PAPOLA	34108.7	10071.8	14117.1	83728.3	130494	84665.3	14107.1	45202.4	17613.3	72790.8	33900	8018.04	140789	131998	31529.2	78120.6	44993.4	66088.6	23570.1	64665.2	28873.4	42274.8	38645.4	24843.6	46740.8	326794	18247.4	33110.9	31862
ENSP00000216286	ENSG00000087303	NID2	1.18815e+06	1.19752e+06	131936	657537	958372	1.20934e+06	6.0364e+06	425190	6.10014e+06	2.34091e+06	8.05505e+06	831080	237288	632135	541525	414746	386477	4.28232e+06	2.87219e+06	1.70454e+06	845358	495005	1.38432e+06	269186	1.29477e+06	116362	1.83529e+06	24832.4	1.51074e+06
ENSP00000216288	ENSG00000075413	MARK3	498.691	3343.47	180.997	586.942	0	0	637.136	1213.23	653.164	0	752.391	0	0	1476.88	85.2327	0	0	0	0	0	84.9681	0	566.887	870.689	1764.1	0	921.505	0	0
ENSP00000216294	ENSG00000023608	SNAPC1	5066.29	0	10770.7	0	1445.64	3649.22	1653.08	2640.24	0	0	14003.8	0	0	233.19	302.67	136.183	0	172.202	0	0	0	1127.22	77.5658	406.404	6670.07	0	14086.2	0	386.604
ENSP00000216297	ENSG00000092201	SUPT16H	179497	113353	155008	94531.8	223461	206058	104877	320032	49156.9	141209	104079	76342.3	201143	720376	99544.6	133412	304221	143904	158020	144414	104603	236369	139900	123337	154955	395190	118310	128932	186494
ENSP00000216336	ENSG00000100448	CTSG	216943	2.14739e+06	19838.9	393864	276024	593953	1.60273e+06	190619	1.16915e+07	1.51362e+06	249987	42241	231969	760717	341084	901871	1.15049e+06	420600	519286	955170	224437	186061	307975	1.67548e+06	836164	479420	47816.1	153724	2.76614e+06
ENSP00000216338	ENSG00000100450	GZMH	21846.2	0	0	2416.25	12250.2	2408.68	0	0	0	17756.8	0	31080.6	0	44775.9	687.98	3662.38	0	7076.22	0	0	0	10967.5	4637.97	18215.6	461.361	957.528	0	1411.09	18787.2
ENSP00000216373	ENSG00000100485	SOS2	1102.7	1423.42	7235.64	1717.36	7168.19	2586.45	511.624	2484.07	3785.9	828.713	2073.59	1099.21	9128.46	2169.53	930.367	1052.04	0	7044.02	4056.38	855.424	2062.93	2505.36	883.696	2281.68	1489.19	5390.89	782.869	518.129	1766.15
ENSP00000216392	ENSG00000100504	PYGL	461283	781781	142088	344006	304636	299955	598540	220233	4.34804e+06	563497	186539	80802.6	2.05117e+07	468771	79169	432804	411166	758271	373345	695192	372222	118688	363456	670880	160669	336597	13563.7	38949.2	1.16109e+06
ENSP00000216410	ENSG00000100522	GNPNAT1	40692.1	42699.8	66233.6	407855	864348	362017	238945	139330	282756	174248	46827.7	45409.7	3.16925e+06	359593	22016.3	218190	1.91812e+06	86473.6	614339	853402	983830	529123	82175.8	135204	832919	535375	34048.9	27748	87972.2
ENSP00000216446	ENSG00000100558	PLEK2	47689.6	0	2062.69	17331.7	79577.6	0	10208.3	0	0	1825.52	4237.96	0	68800.8	168.296	1234.97	14674.6	5385.75	0	6151.52	12607.5	650.08	60426.4	2785.39	0	23416.3	0	370.196	1008.35	3114.04
ENSP00000216465	ENSG00000100577	GSTZ1	37634.8	0	101391	0	4374.24	558.275	0	8945.06	226.528	2645.14	0	136014	503129	27325.7	0	0	500.999	29267.8	12221.9	822.38	44778.7	6052.96	3965.07	0	9691.88	0	45626.4	0	0
ENSP00000216468	ENSG00000100580	TMED8	135982	19554.2	126639	14954.9	86876.5	44877.7	69775.9	38130.2	75544.8	54578.6	28000.9	69011.3	29549.4	85990.5	31809.4	24962.9	42145.2	23248.6	76943	79213.2	52576.6	30880.9	31640.1	47183.7	39094.5	431107	20102.1	41452.8	50421.5
ENSP00000216471	ENSG00000100583	SAMD15	2387.75	0	0	0	164.382	0	0	49872.6	0	487.573	7423.41	0	11117.5	115.771	336.815	0	0	0	1346.86	0	0	1043.69	0	0	0	1454.38	7510.29	0	165.151
ENSP00000216479	ENSG00000100591	AHSA1	1.00617e+06	532505	1.08505e+06	374530	1.26139e+06	697366	934171	1.03766e+06	596096	455812	1.38883e+06	120866	2.92223e+06	1.61505e+06	314653	401049	647398	466466	1.00284e+06	696115	433843	775443	390136	711768	438845	1.82955e+06	177978	194791	710800
ENSP00000216484	ENSG00000100596	SPTLC2	70063.3	13595.4	35499.1	19569.3	148457	52157.6	34289.3	27641.1	49537.3	29000.1	120106	28341.7	40381.5	114050	18219.8	17385.5	68276.4	80978.5	40608.5	92368.1	22570.1	104912	5547.17	25610.3	69222.5	48870.2	19385.5	9580.08	72072.2
ENSP00000216489	ENSG00000100601	ALKBH1	0	2047.35	1232.82	901.503	22181.7	1591.73	19480.9	1428.86	0	2489.58	0	4226.36	4744.32	8250.06	1692.48	9593.67	1852.27	360.028	904.771	35403	5667.46	6529.97	1213.62	2581.03	0	0	2344.99	1524.79	0
ENSP00000216540	ENSG00000100652	SLC10A1	0	691.455	0	0	0	0	21629.4	0	0	36582.8	0	0	25539	0	0	6983.98	0	0	18129.9	0	0	11046	0	0	0	0	0	0	0
ENSP00000216605	ENSG00000100714	MTHFD1	1.19491e+06	489520	1.35004e+06	661121	2.22816e+06	566611	954819	508986	4.03133e+06	878472	1.16986e+06	1.77353e+06	2.53168e+07	1.24016e+06	316461	1.01357e+06	1.16059e+06	329404	441459	1.45983e+06	1.01641e+06	1.39174e+06	465157	536989	889943	686243	560002	282206	688464
ENSP00000216639	ENSG00000100749	VRK1	15288.9	54190	8783.16	29759	170103	48883.2	50749.3	78343.3	21071.6	7739.67	10156.6	47312.4	9482.66	236565	42840.9	33208.7	27316.2	56766.8	38833.2	78766.1	9213.58	158717	23577.9	39335.5	28915.5	572071	3661.32	51246.7	88124.8
ENSP00000216733	ENSG00000100842	EFS	619.145	0	5154.87	391.764	3988.02	4497.75	11226.7	110.716	0	1667.33	0	24633.6	0	1536.72	693.195	4405.08	0	9925.79	0	1956.48	3345.42	0	0	0	6068.82	0	0	491.362	4335.54
ENSP00000216780	ENSG00000100889	PCK2	330121	145876	86885.7	1.20506e+06	1.25048e+07	102474	245383	96489.5	1.97315e+06	248817	57804.8	1.41628e+07	5.44797e+07	960098	191706	353006	3.01235e+06	106017	202896	1.91561e+06	638166	1.32928e+07	35637.6	318016	283623	122079	2.85024e+06	140818	351305
ENSP00000216797	ENSG00000100906	NFKBIA	127945	20554.4	40618.9	45008.9	34235.4	92323.4	108897	109616	121265	88978.7	116915	30675.3	104920	366726	39083.9	106460	5204.76	62276	73071.5	114719	79962.9	74195.8	95433.3	48113.9	90330.8	151359	14623.8	10688.5	61733.8
ENSP00000216802;ENSP00000484569	ENSG00000100911	PSME2	6.10123e+06	3.48507e+06	1.04666e+06	2.54175e+06	7.0719e+06	2.12313e+06	3.29173e+06	2.15872e+06	2.39122e+06	2.73098e+06	1.65027e+06	1.17594e+06	1.49632e+07	8.44782e+06	2.4104e+06	1.21875e+06	2.85375e+06	2.1435e+06	1.62917e+06	2.94632e+06	3.0658e+06	1.02857e+07	819332	5.28309e+06	4.17802e+06	977602	1.21851e+06	2.74909e+06	4.30092e+06
ENSP00000216807	ENSG00000100916	BRMS1L	18155.6	11755.8	5847.23	10571.4	8306.76	40011.6	150935	19461.9	630.644	12206.8	121122	6403.32	17148.3	21781.1	4716.03	4379.41	3486.28	29354.1	11467.9	24129.4	34143.9	4324.52	28301	6726.84	13162.8	7108.36	4846.46	2659.65	8100.25
ENSP00000216832	ENSG00000100941	PNN	134841	128042	98236.6	109832	355436	130766	116928	198915	46763.4	126063	129952	79266	273620	399224	107098	217414	195008	104088	239541	123771	82269.2	384817	102996	61653	162199	276818	77155.3	79417.2	103600
ENSP00000216862	ENSG00000019186	CYP24A1	5809.51	12521.5	0	0	115360	4056.94	6026.07	1342.77	0	0	4196.19	1498.42	255857	0	0	0	217135	0	14375.6	0	0	176146	0	0	0	758.107	0	1121.87	9167.47
ENSP00000216879	ENSG00000088833	NSFL1C	2.36122e+06	1.10939e+06	1.27644e+06	697200	1.7939e+06	1.50142e+06	1.746e+06	1.40211e+06	1.55519e+06	1.33042e+06	2.36615e+06	700013	3.10935e+06	2.01352e+06	594291	1.39753e+06	1.36871e+06	1.18238e+06	1.80306e+06	1.66478e+06	1.14749e+06	1.54307e+06	1.3339e+06	1.49033e+06	1.53164e+06	1.80051e+06	527524	327072	1.28146e+06
ENSP00000216951	ENSG00000100983	GSS	471397	86509.8	190245	189422	687142	201726	355573	280994	309765	229640	388990	485665	524054	291394	67374.6	248481	174275	213723	700483	583967	426489	358288	205921	130938	305213	885401	112767	148589	415201
ENSP00000216962	ENSG00000100994	PYGB	1.46134e+06	801288	1.12367e+07	1.18404e+06	2.63106e+06	1.5517e+06	5.55518e+06	1.448e+06	2.61586e+06	3.02197e+06	2.92051e+07	1.05216e+06	5.21118e+06	1.38628e+06	417995	1.93354e+06	1.48117e+06	1.07788e+06	6.63484e+06	5.188e+06	5.76577e+06	836215	996546	826544	3.31558e+06	2.78448e+06	1.30956e+06	261908	1.14754e+06
ENSP00000216968	ENSG00000101000	PROCR	182093	29413.3	16215	50754.9	102731	107293	50499	84246.2	479461	134581	55877	29990.1	69502.2	194371	37905.8	25449.4	8448.53	872024	238501	103069	4418.89	78473.8	185092	94517.7	293166	2749.71	49844.9	5840.17	43671.2
ENSP00000217026	ENSG00000101057	MYBL2	0	0	0	0	0	43.7186	0	0	0	0	0	0	0	663.673	0	0	0	0	0	0	0	1284.18	0	0	0	209.804	0	91.4071	0
ENSP00000217109	ENSG00000101138	CSTF1	121268	18353.4	130266	45427.7	210923	107541	198498	98293.6	48926.7	162008	70564.6	51776.6	305134	268756	72464.1	179679	137935	84776.8	144096	159509	86265.3	158042	62692.3	107785	61002.7	198292	64574.6	62597	137418
ENSP00000217121	ENSG00000101150	TPD52L2	1.46712e+06	815815	692679	1.06131e+06	2.15329e+06	2.43372e+06	2.87058e+06	784742	4.90991e+06	3.14527e+06	1.79819e+06	940411	662877	2.04513e+06	811959	1.65377e+06	1.64797e+06	1.7847e+06	2.96357e+06	3.48598e+06	1.49276e+06	1.38075e+06	1.25949e+06	1.40416e+06	2.18677e+06	3.2301e+06	790892	551440	1.63909e+06
ENSP00000217131	ENSG00000101160	CTSZ	1.06128e+06	887669	115059	1.64358e+06	829242	549980	1.19306e+06	569431	1.78349e+06	666199	1.08307e+06	1.40256e+06	5.96645e+06	3.0959e+06	348069	116233	248782	328533	719392	964456	543871	1.87599e+06	498090	1.18531e+06	774957	296170	517434	185669	864457
ENSP00000217133	ENSG00000101162	TUBB1	478680	252831	12702.3	16260.4	8321.44	5472.72	20075.9	5026.78	315258	44889.7	8349.97	5116.56	1.36544e+06	5987.33	8033.17	64612.9	55411.6	454990	77306.5	120537	21373.9	4249.78	1921.43	6.14054e+06	5514.32	6521.31	7007.86	1434.18	111409
ENSP00000217246	ENSG00000172264	MACROD2	4713.51	4200.93	51754.9	10505.5	40.0478	72606.9	11338.7	34760.4	1694.8	2891.72	0	16703.1	9815.87	7615.1	0	3371.42	2007.05	3668.89	39653.9	24594.8	14984	9056.19	21805.7	725.208	38483.4	3523.39	3860.93	634.298	79.8071
ENSP00000217289	ENSG00000101311	FERMT1	100829	13747.1	118833	117684	171781	6188.68	245731	17318.6	14534.3	19763.7	18695.4	24772.9	278.834	189360	2771.42	114728	23736.3	5576.62	56498.4	55836.8	5798.76	141932	1935.49	16289.6	73535.4	34005.8	6964.97	6472.51	85173.5
ENSP00000217313	ENSG00000101335	MYL9	0	0	0	0	889.776	1526.14	0	0	0	726.068	1181.97	0	0	0	0	0	0	0	1455.08	1865.49	0	0	0	0	0	0	0	0	548.112
ENSP00000217315	ENSG00000101337	TM9SF4	118619	363191	87588.4	436909	343558	434156	115701	119655	107836	165394	68304.6	139644	617001	397365	94207.5	53347.8	397209	148755	182547	200953	402431	473515	25543.9	107352	255931	107800	145154	40022.6	122706
ENSP00000350558;ENSP00000217372	ENSG00000101391	CDK5RAP1	4111.38	0	900.403	3113.27	17717.8	1632.88	1623.63	2689.54	1093.88	15489	3307.2	2433.21	6905.02	14264.4	0	1267.97	0	0	0	18984.5	4202.91	5505.34	0	0	690.801	9082.84	13463.4	424.201	9455.86
ENSP00000217381	ENSG00000101400	SNTA1	17594.4	95222	859725	98.3161	211001	21892.9	34908.3	7808.57	37603.5	21152.1	3.36583e+06	11079.6	63032.6	1241.48	11660.1	15260	217330	1041.76	24700.3	33728.1	55425.7	69551.4	40100.6	934.767	30069.8	81403.3	124825	1907.01	7782.09
ENSP00000217402	ENSG00000101421	CHMP4B	393198	658098	1.02279e+06	647148	394732	293799	936343	525875	894629	586531	478307	441403	584166	1.36686e+06	198672	31751.7	876941	283184	107275	615564	385425	855010	595266	168266	1.0106e+06	186184	297316	292610	270780
ENSP00000217407	ENSG00000129988	LBP	231868	304731	4000.6	186249	113986	59857	331998	27011	3.57709e+06	1.08947e+06	159724	217115	190360	84568.9	9134.75	114832	124708	332931	288448	120176	239426	81719.1	272410	23216.6	245506	515477	63661.8	26030.2	172366
ENSP00000217420	ENSG00000101438	SLC32A1	0	0	21557.4	0	0	0	0	0	0	0	0	0	0	0	0	0	1349.67	0	0	63.8791	0	0	0	0	0	0	50.6285	0	0
ENSP00000217423	ENSG00000101441	CST4	54784.7	20484.7	46296.6	4575.2	27710.8	15879.3	17856.3	10713.2	199924	17515.3	346553	4447.69	5867.57	7130.1	12019.9	34694.3	32923.1	23215.1	469721	40203.6	8.61356e+07	21095.7	295282	0	11162.5	3393.54	17413.7	858.521	22949.9
ENSP00000217426	ENSG00000101444	AHCY	3.21094e+06	2.3901e+06	4.21666e+06	2.07953e+06	4.47284e+06	4.10807e+06	4.56532e+06	3.89384e+06	3.18444e+06	4.1361e+06	2.88905e+06	7.41314e+06	1.65181e+07	7.89285e+06	943956	1.44377e+06	4.38167e+06	4.09149e+06	7.91562e+06	3.64893e+06	2.34206e+06	3.2618e+06	1.86761e+06	2.99104e+06	3.05215e+06	6.37709e+06	3.45304e+06	984471	3.99255e+06
ENSP00000217455	ENSG00000101473	ACOT8	130034	14962	145589	14073.6	178152	12562.9	9828.48	12645.5	8554.78	152012	153944	107883	363613	98971.9	17862.3	30816.1	15636.9	12270.7	62580.9	57868.1	24337.8	111624	3257.27	44014.1	55599.1	52320.3	72954.8	1544.88	33881.6
ENSP00000217456	ENSG00000101474	APMAP	2.246e+06	1.28826e+06	942886	690843	1.28173e+06	1.71192e+06	1.37265e+06	1.3922e+06	7.94984e+06	2.40686e+06	1.92162e+06	532091	5.8965e+06	3.18107e+06	467303	1.07184e+06	2.00864e+06	3.05933e+06	1.49422e+06	1.20579e+06	914722	1.07012e+06	688920	1.04155e+06	962670	3.74012e+06	5.90176e+06	219004	1.48025e+06
ENSP00000217901	ENSG00000067829	IDH3G	1.73598e+06	201398	1.6978e+06	430120	1.94481e+06	304527	580695	509990	630993	514954	8.68485e+06	720888	530112	767872	241469	280359	207036	613297	640000	1.31813e+06	1.51816e+06	1.41522e+06	254473	261129	419177	1.45419e+06	1.12e+06	136616	144822
ENSP00000217939	ENSG00000101825	MXRA5	5158.87	9996.73	718.744	5160.19	26459.6	14357.1	62567.6	2429.79	10694.4	36846.1	53739.1	10580.5	22004.9	168197	201.144	71541.3	2207.95	1754.91	18240.9	15018.4	2203.24	4458.55	24936.9	877.695	12170.4	2047.59	21676	3357.43	35621.9
ENSP00000217957	ENSG00000101842	VSIG1	0	3718.64	0	492.714	184.026	9646.01	0	0	16488.6	36504.2	32882.5	0	0	836.004	495.035	0	0	0	13661.3	6636.16	0	253.366	0	4593.02	1.16693e+06	1.1373e+06	59.6567	0	3687.29
ENSP00000217958	ENSG00000101843	PSMD10	607972	224121	957543	198999	1.2184e+06	615003	853489	415280	133101	325430	625513	280592	1.52127e+06	1.03872e+06	215099	352068	71849.4	551471	835807	851940	341843	652730	488769	361302	721884	1.30374e+06	185093	222713	420106
ENSP00000217961	ENSG00000101846	STS	341.946	5040.95	604.94	0	0	0	0	0	861.612	0	0	0	711.927	0	1333.36	2427.74	0	114676	0	0	2072.79	6101.03	875.151	194.35	0	0	0	0	0
ENSP00000217971	ENSG00000101856	PGRMC1	4.70715e+06	422964	2.77271e+06	569672	1.25592e+06	1.60307e+06	938542	4.26698e+06	2.2351e+06	780730	420478	3.49855e+06	1.32285e+07	1.84392e+06	74513.6	390841	1.14644e+06	1.19578e+06	2.92922e+06	1.40311e+06	1.53359e+06	2.61492e+06	1.44825e+06	211504	1.71345e+06	2.77184e+06	858097	207217	165985
ENSP00000217999	ENSG00000101883	RHOXF1	0	0	0	0	0	0	0	0	0	0	0	318244	0	0	0	0	0	0	0	1801.59	0	1969.78	0	0	0	24015.5	0	0	0
ENSP00000218004	ENSG00000101888	NXT2	25752.5	9418.44	28976.1	0	12178.5	0	1854.12	5195.95	0	11099.7	4205.14	0	16696.2	31487.5	5122.9	0	0	57614	14726.5	2602.27	2121.12	2889.18	2505.6	8485.91	42983.8	186151	677.858	8434.07	19220.6
ENSP00000312082;ENSP00000218032	ENSG00000101916	TLR8	379.246	10312.8	74263.4	31.7094	11043.6	19890	6682.8	776.476	10864.3	13608.4	3788.07	44.2996	2790.32	11717.4	105.392	419.643	34583.4	2426.16	267.7	0	20403.3	43179.3	74241.6	7504.35	135.121	5642.37	429.209	482.357	9811.65
ENSP00000218099	ENSG00000101981	F9	1.03141e+06	342121	12496.3	172072	159557	289209	723140	78969.8	947669	868479	3.84773e+06	4.4255e+06	1.42714e+06	256677	72356.6	40813.1	70036.7	1.57837e+06	1.32478e+06	153559	346170	115607	768544	863178	518910	292799	658164	9239.81	1.0109e+06
ENSP00000218104	ENSG00000101986	ABCD1	233731	51389.2	5891.07	12643.4	126081	13789.7	22270.6	3323.94	2.40209e+06	47188	70807	9810.75	534841	33136.1	6266.97	25274.9	23138.2	103088	15803.7	14235.2	13676.8	288138	9969.9	25616	8625.67	657382	6888.22	3776.46	133050
ENSP00000218230	ENSG00000102109	PCSK1N	2.0098e+06	62891.1	1.58261e+06	117651	372084	0	38278.3	202.177	31955.9	0	59510.7	29708.2	494.069	11950.7	4307.92	0	935222	10867.2	17676.6	239034	30928.5	246219	1927.09	0	867997	11902.5	17637.7	0	18756.9
ENSP00000218340	ENSG00000102218	RP2	130701	142233	231237	20151.2	224259	55871.6	136365	88894.6	107692	169225	52132	66654.7	344030	100042	26175.1	10930.9	20854.1	337974	155906	118574	16182	102169	48743.2	85605.6	70769.5	98466.4	18920.2	28572.2	77705.2
ENSP00000218348	ENSG00000102226	USP11	15762	67069.7	67506.7	5805.9	23620.2	23567.8	46850.3	24677.8	5590.73	8091.39	16458.1	4578.12	20419.8	53543	18059.8	6286	2565.47	17635.1	24858.4	24510	7388.94	15055.9	16884.3	6831.04	7539.11	273318	4774.56	15417	42726.7
ENSP00000218516	ENSG00000102393	GLA	1.35928e+06	21614.3	18423.4	47882.3	320327	111797	77459.6	159565	97333.2	206844	32093.4	168768	187547	359163	14606.5	121642	54830.6	69697.3	141539	130242	90510	104878	33564.7	49845.5	52524.6	227203	103089	3981.1	109409
ENSP00000218721	ENSG00000102539	MLNR	0	0	0	0	0	0	0	0	0	0	0	0	0	0	0	0	0	0	0	0	0	0	0	0	0	0	831.662	0	0
ENSP00000218789	ENSG00000102606	ARHGEF7	790590	125039	425374	127360	448191	233896	240280	103773	146915	187034	230880	168904	221560	214703	89922.1	238355	56040	292679	179580	207468	121384	426194	105607	266854	191944	349665	90275.7	76485	151303
ENSP00000218867	ENSG00000102683	SGCG	3012.11	677.49	0	1612	1831.5	1301.23	11181.8	554.503	85756.7	0	4.74464e+06	0	4620.93	716.426	1899.41	3966.77	248.183	1673.47	16142.3	9433.4	6179.14	1586.18	1794.48	0	7234.84	6053.7	546.176	166.324	1997.24
ENSP00000218894	ENSG00000102710	SUPT20H	1480.41	5432.51	139.782	1272.39	9270.65	1202.9	0	5793.03	752.264	10814	10426.3	3504.54	1737.95	4275.78	984.537	816.205	3021.38	2685.14	824.335	1209.4	1818.22	1962.87	271.693	0	0	2798.82	2670.88	4063.4	160.6
ENSP00000219022	ENSG00000102837	OLFM4	21619.2	438661	176.691	178198	1.11679e+06	13162.1	235890	2210.11	74511.7	98205.7	1112.83	795.508	21631.5	24765.3	4772.36	14195.5	85196.8	13816.6	93920.7	14549.6	45625.6	490801	4010.5	197251	13479.3	3205.05	1140.19	2650.37	554981
ENSP00000219066	ENSG00000065057	NTHL1	10987.1	13236.8	14841.1	11780.3	48087.2	23047.4	4353.47	14583.7	0	12787.3	7218.54	5809.72	32323.6	14120.9	13716	36298.8	6296.54	12481.1	3539.46	41353.8	16215.2	49750.9	6785.42	17286.4	22423.1	23561.9	2768.58	6609.17	3392.04
ENSP00000219069	ENSG00000006194	ZNF263	0	1723.79	0	0	0	0	0	208.49	0	0	0	0	0	2287.76	0	0	0	0	0	0	0	0	0	0	643.797	253.653	121.6	85.6524	0
ENSP00000219070	ENSG00000087245	MMP2	25086.8	27872.1	8757.35	31626	51318.9	134175	395399	30147.5	120703	654394	35093.9	9772.64	12229	221571	6662.89	99361.4	28954.4	53502.4	161163	64226.6	4251.44	39632.5	373250	6569.2	64233.2	84594.7	988.167	1623.47	271256
ENSP00000219204	ENSG00000102931	ARL2BP	53504.8	26616.3	43846.8	22902.1	90402.9	99246.1	26907.4	76794.8	10316.3	66063.1	71761.8	10206.3	70439	201510	19661	50406.9	13665.3	56606.8	46961.5	54236.4	33726.7	22734.6	536.165	118721	30472.1	161139	7077.41	11767	23315.4
ENSP00000219240	ENSG00000102967	DHODH	243806	27546.2	135112	89806.7	135378	95546.8	81374.3	92895.1	205645	78841.3	738731	333255	307441	188624	22897.5	116072	139621	29816.5	123454	119370	135903	184371	48004.2	36418.4	120705	210862	239376	22508	54983.8
ENSP00000219251	ENSG00000102977	ACD	0	6503.36	2515.77	524.593	2361.16	808.916	532.172	580.268	13945.6	1261.13	1205.95	0	19070.8	712.896	1820.77	849.455	0	449.368	0	2103.45	47.2359	0	0	2212.98	0	8093.86	339.584	6221.98	2567.29
ENSP00000219252	ENSG00000102978	POLR2C	166694	112615	118674	58666.6	148256	161512	62859.1	184268	98847.6	139857	121651	72405.9	137810	266816	78258.6	127647	58490.1	105794	107618	169769	79243.5	239974	75668.4	249975	86792.3	200728	51994.1	73295	136861
ENSP00000219271	ENSG00000102996	MMP15	1512.6	296.318	2722.15	892.658	5023.71	217.407	0	26.1019	3151.95	931.997	24284.2	0	4325	6858.69	0	1682.38	3316.46	11690.3	5919.08	16981.9	4437.61	9132.64	800.664	0	1799	5259.1	7848.24	0	60.8614
ENSP00000219299	ENSG00000103021	CCDC113	0	0	0	24642.4	2515.97	0	0	56161.4	0	453462	0	0	0	168.082	0	0	0	2043.82	468.221	255064	0	0	0	212649	5004.41	2104.02	0	671.549	295024
ENSP00000219302	ENSG00000103024	NME3	1.93973e+06	488490	561232	772094	697383	781317	1.25776e+06	1.06879e+06	1.11269e+06	948727	820370	1.34347e+06	561766	1.42689e+06	141233	160424	2.83437e+06	348790	233561	1.1672e+06	1.04856e+06	1.1051e+06	335130	852214	975989	432162	352963	224592	543046
ENSP00000219313	ENSG00000103035	PSMD7	700537	342871	655923	239052	1.46735e+06	616249	744649	330626	558224	1.0096e+06	1.25516e+06	366837	1.94318e+06	1.49778e+06	142483	284029	295021	978141	1.14083e+06	850946	468695	942527	349523	546475	444869	1.07992e+06	436343	215446	655626
ENSP00000219334	ENSG00000103056	SMPD3	7762.28	97.9538	21372.2	28181.3	63173.9	2796.76	352.913	5234.56	466.183	7439.56	1642.58	0	1995.67	1960.77	142.727	2892.64	2699.46	0	1116.63	29354.3	8293.97	320808	0	334.46	169932	34703.7	742.22	0	0
ENSP00000219345	ENSG00000103066	PLA2G15	32967	3101.7	8739.39	5543.85	21823.2	2525.84	15774.8	1026.03	10369.8	2166.98	61689	4644.9	56372.7	23825.5	0	5038.96	0	3166.41	2656.16	0	2156.28	20059.2	1247.25	1455.31	1896.94	93435.6	86888.4	661.379	157.617
ENSP00000219368	ENSG00000103089	FA2H	0	0	32519.1	3292.57	13679.9	0	0	382.193	0	4974.2	731.419	0	0	2490.44	0	105.344	2033.52	0	2049.92	1151.55	7098.57	4591.57	0	0	56049.9	2664.07	0	393.229	1230.96
ENSP00000219439	ENSG00000103160	HSDL1	293851	28525.1	204288	12283.1	55306.2	36206.8	30639.7	106579	22733.4	37951.5	533625	34476.2	12924.5	76975.1	4711.8	83705.2	307671	30303.5	41818.9	31816.1	39641.3	20099.4	16095.6	28433.7	25979.5	215731	158197	7101.52	23787.1
ENSP00000219473	ENSG00000103194	USP10	66192.3	17332.8	115868	46363	396507	114418	129961	42974.5	22874.2	91306.8	202895	100469	177396	190549	22930.8	98578.2	10844	74668.2	73047.1	105643	64587.8	143544	23418	32329.3	42827.3	201537	51187.1	31003.2	72326.1
ENSP00000219479;ENSP00000395605;ENSP00000372398	ENSG00000103202	NME4	0	0	74950.6	10738.7	60916.4	19266.6	107910	2855.84	0	10556.1	0	0	0	5709.16	0	4408.06	0	5088.31	27269.8	43312.1	11179.1	9747.05	15537.6	6222.41	30243.2	0	0	0	136847
ENSP00000219548	ENSG00000103266	STUB1	571471	99334	820674	221909	415777	423557	352851	340503	549749	135478	1.13942e+06	397835	576318	497621	79547.8	63288.6	137359	165208	395755	175772	170368	223808	155884	94734.6	370227	86246.2	124567	41048.9	227676
ENSP00000219596	ENSG00000103313	MEFV	0	34165.1	0	4923.39	54614.9	86531.1	0	1294.74	4230.73	10282	0	1742.33	0	5219.31	162.163	0	216.628	0	30163.4	3471.3	0	70.9094	19526.6	5251.28	8917.64	154.504	0	98.1815	1486.69
ENSP00000219611	ENSG00000103326	CAPN15	201853	566.232	1968.67	8116.88	17292.9	6628.29	3352.72	3825.78	77466.8	1177.18	1963.44	2007.79	2391.18	11807.8	1006.08	2350.89	4720.47	1626.48	2649.7	6076.49	1411.75	26293.1	37925.2	777.155	12155	1428.7	23809.8	324.718	1581.44
ENSP00000219689	ENSG00000103404	USP31	33.271	0	6624.27	2728.28	0	1922.09	5460.26	1458.8	0	0	2316.05	0	0	1744.63	0	1132.57	399.714	0	0	0	0	0	759.729	213.683	657.046	5970.28	324.9	0	1495.54
ENSP00000219782	ENSG00000103495	MAZ	2801.35	0	2143.96	0	0	6111.29	0	25197.1	0	0	4352.54	4447.34	2702.43	32993.5	7052.89	371.848	1175.42	3031.16	0	788.448	10103	4355.94	0	1371.44	3647.49	160.476	2292.37	1805.28	4968.78
ENSP00000219837	ENSG00000103550	KNOP1	4119.94	2393.52	2349.66	13657.3	0	802.549	7633.02	2524.1	0	1901.98	0	3344.74	6871.5	41745.1	2395.91	1419.82	3452.46	205.279	0	1643.78	2740.34	25748.1	1386.25	0	6171.23	585.528	4955.15	1435.75	348.804
ENSP00000220062	ENSG00000103710	RASL12	2313.95	4615.79	30970.3	5678.68	4428.25	66662.4	33760.6	33491.6	2273.93	22122.9	27171.5	993.89	0	13277.6	2445.4	3435.51	1706.92	12976.6	187030	17237.4	3975.72	5084.17	30928.8	6988.69	26890.3	125041	2802.31	206.221	5958.99
ENSP00000220325	ENSG00000103966	EHD4	706611	107388	114576	688346	1.36127e+06	1.24209e+06	488158	1.50913e+06	1.70506e+06	801529	7.17418e+06	1.09901e+06	478330	842452	220697	534156	758500	589282	784235	832336	600496	806637	741228	405772	633468	441973	641879	119718	832882
ENSP00000220478	ENSG00000104112	SCG3	578624	15189	320244	5406.28	54805.5	3247.44	33489.4	3315.52	15348.1	0	12053	7864.13	117168	19208.7	0	3017.9	174466	1696.12	0	78764.7	5942.66	24965.5	3246.71	720.247	183114	1133.18	585.501	0	0
ENSP00000220496	ENSG00000104129	DNAJC17	18507.3	5035.89	10755.9	23271.2	16269.3	77614.3	21895.8	55350.9	11237.6	6842.97	7283.27	18733.9	27683.3	33848.9	6099.79	37171.5	7100.77	46365	27851.2	31956.9	7334.9	103255	28084.9	6504.93	82965.1	10334.3	11232.2	16581.5	771.964
ENSP00000220509	ENSG00000104142	VPS18	112284	55121	166347	62918.3	173760	71726.5	69306.4	48275.2	91850.2	167057	95692.7	80853.1	77607.1	131247	63035.8	138443	92319.4	81305.1	79572.6	48961.6	264208	103402	68165.8	106975	113503	74093.7	92152.4	16046.7	76250.4
ENSP00000456851;ENSP00000220531	ENSG00000104164	BLOC1S6	14284.4	4474.18	13938.8	649.946	44133.2	24090.4	14841.6	12292.2	18404.5	30497.7	4859.21	35500.7	11382.6	31531.6	14738.3	19852.6	0	6385.4	10258.4	7552.46	42581.9	37953.7	8962.61	8644.9	7869.68	16129.4	5195.96	11181.1	16513.8
ENSP00000220562	ENSG00000012232	EXTL3	1476.65	0	1941.78	364.699	634.586	3705.82	1997.64	919.952	1554.14	5555.49	0	0	1302.17	4245.97	0	0	585.652	2081.47	1470.03	678.674	1426.5	0	381.362	2959.02	1762.72	3316.28	932.55	104.436	0
ENSP00000220592	ENSG00000123908	AGO2	183963	71765.2	69742.8	65172.7	119468	133801	182764	139395	166930	143578	235555	54985.3	141907	257425	42722.8	34534.8	85184.8	399162	164029	176133	91128.1	114805	133504	110394	104056	48447.6	71319.9	23441	101083
ENSP00000220597	ENSG00000076641	PAG1	8577.54	69697.4	57265.8	13558	129109	7152.61	58736.3	1508.43	39729.7	21519.3	18121.9	372.368	476184	42920.8	24470	21247.3	23042	55170.1	21855.6	41478.1	12890.8	167579	4432.14	19712.9	24561.3	549.956	1744.45	17283.4	14680.5
ENSP00000220616	ENSG00000042832	TG	83354.7	26011.6	11948.3	26648.5	35412	1.52698e+06	107630	41006.4	120426	42964.1	108584	218456	229503	14611.3	14307.3	60299.8	109144	82584.4	36685.8	40594.4	42826.3	100578	18909.2	10239.6	15292.6	20078.4	1.11648e+08	3401.4	215084
ENSP00000220669	ENSG00000104231	ZFAND1	7356.01	13657	5977.23	1588.67	35210.4	8866.02	27613.4	35849.4	18546.1	12848	13387.7	3972.52	20957.6	94976	1404.03	4930.84	3947.43	26377.6	26003.9	25296.2	20027.4	2130.46	21479.4	9651.19	10275.9	19692.8	24195.7	6135.7	17034.3
ENSP00000220676	ENSG00000104237	RP1	0	0	0	1815.89	0	3347.59	4225.52	16347.4	4261.5	6299.27	7300.3	0	0	422.921	5536.51	634.463	0	0	0	5912.1	0	0	2487.72	185.623	462.596	11452	41.9775	171.448	0
ENSP00000220751	ENSG00000104312	RIPK2	24107.4	27858.5	169359	141504	21172.4	19174.8	287516	9971.61	1.3687e+06	543427	13971.6	102797	6013.78	32046.6	9932.44	126712	6532.59	50828	51306.3	20891.1	655382	40636	6802.02	16458.6	73245.4	38904.8	1522.77	7420.62	9728.01
ENSP00000220763	ENSG00000104324	CPQ	74085.6	274.543	31093.6	23036	34342.4	31652.2	29329.5	15618	18980.2	29735.1	29204.4	96238.6	90509.3	15321.5	292.53	24696	3962.43	169222	155938	33968	28709.5	40321.5	29547.3	3927.44	245960	49254.7	1.28808e+06	3168.57	1714.08
ENSP00000220772	ENSG00000104332	SFRP1	28697	9960.27	6607.95	133848	492481	2.09106e+06	147060	277519	351188	427820	928420	198442	25929.8	12032	64804.1	943487	80193.6	36863.7	672990	264897	959660	49518.8	1.26862e+06	7262.55	95986.5	853032	9051.07	211.156	75226.9
ENSP00000220822	ENSG00000104381	GDAP1	345843	68038.9	1.65597e+06	28193.6	95111.8	1.93391e+06	65340.9	45229	53300.2	6.76406e+06	43508.3	82901.7	44462	204440	15578.5	202352	70212	14979.9	129662	6.62002e+06	52563.9	68967.8	32503.6	21515.9	129735	147038	68615.2	4705.18	27000.8
ENSP00000220847	ENSG00000129292	PHF20L1	584.269	300.791	6328.26	4793.64	4062.23	4789.78	9448.77	2511.77	11839.7	0	14607.5	729.923	3971.42	10680	588.227	15914.2	1415.3	678.322	1375.94	643.895	1061.18	2876.42	2965.22	249.132	5725.43	3282.26	298.868	9831.84	0
ENSP00000220849	ENSG00000104408	EIF3E	431103	247838	454752	209860	696755	320638	367595	358930	335531	217300	432660	466738	993765	950465	104705	233274	444974	737656	372484	302486	949284	603184	244136	339482	461747	355069	622426	294289	517357
ENSP00000220853	ENSG00000104412	EMC2	141629	69525.9	149455	81642.3	100992	88075.4	119306	99646.6	113509	121512	325095	80361.6	143664	334922	73114.6	107698	863622	408874	76026.6	109858	203619	346573	54302	33185	102540	44936.9	126627	34329.6	99635.9
ENSP00000220888;ENSP00000428680;ENSP00000379065	ENSG00000104447	TRPS1	1274.34	567.98	1588.93	0	0	6517.6	1349.53	1854.59	0	1828.26	172.875	189.778	309718	5739.87	7.25038	686.716	0	229.466	788.504	3667.59	91.6562	113.313	1102.77	1777.55	432.655	1048.6	44.581	49.5113	524.65
ENSP00000220913	ENSG00000104472	CHRAC1	0	0	1062.54	733.215	0	0	0	851.52	0	0	0	0	6574.05	2737.37	0	0	0	10554.3	0	0	0	0	0	0	0	0	1448.68	7639.66	0
ENSP00000429084;ENSP00000220959	ENSG00000104517	UBR5	4503.75	4060.52	11335.2	5647.24	21404.6	17025.3	18455.4	12765.5	2975.92	14192.2	3179.29	7612.93	19585.2	50924	4487.43	22157.2	8214.44	6970.32	8556.34	7962.28	4693.08	14564.4	3664.07	7539.49	5984.01	10118.9	7184.32	6870.64	6235.62
ENSP00000221086	ENSG00000104643	MTMR9	33730.9	21045.8	141633	11807.9	75023.3	42399.2	48137.5	18260.5	16103.1	33948.8	75582.3	14561.2	49663.2	67061.3	12229.8	9507.4	49806.7	32894.2	159569	36956.6	7549.03	39297.5	26725.8	56988.7	27663.6	112683	22833.6	7676.86	46366.3
ENSP00000221114	ENSG00000104671	DCTN6	484614	164132	754852	81610.1	357924	130305	462490	84898.7	174614	156539	1.16147e+06	136499	333263	127786	49937.7	85799.9	4558.08	349916	249571	210265	332198	93570.1	167929	320911	275328	338262	100777	21346.8	250967
ENSP00000221130	ENSG00000104687	GSR	465252	869281	752967	851757	2.81599e+06	1.51933e+06	1.64615e+06	1.32708e+06	724212	2.15849e+06	2.30344e+06	2.75757e+06	2.88817e+06	3.9234e+06	641043	669567	1.19682e+06	947778	3.29425e+06	3.23276e+06	2.19514e+06	2.08777e+06	1.20246e+06	1.67313e+06	2.37083e+06	2.01447e+06	790274	232045	1.3322e+06
ENSP00000221138	ENSG00000104695	PPP2CB	305246	334973	2.7667e+06	238207	1.13756e+06	836333	674102	520068	621235	492841	1.79224e+06	655550	445305	1.19109e+06	264756	369584	104493	773657	760933	977333	405803	506655	780533	646469	779264	1.39783e+06	443589	230317	519006
ENSP00000221200	ENSG00000104756	KCTD9	3213.35	557.397	380.61	848.498	25498.9	3392.94	14662	6769.15	0	33470.3	10362.4	369.185	0	5524.75	563.901	3796.09	0	1196.16	45180.7	17981.5	11433.8	4894.42	6222.83	958.862	3551.39	9863	5175.06	914.394	6196.87
ENSP00000221233	ENSG00000077348	EXOSC5	61777.2	95889.8	41422.4	9827.15	118228	69063.3	190367	60233.5	12506.3	60282.1	0	22083.4	157001	160500	40066.2	39428.2	252465	57669.7	32325.3	62992.5	36191.5	208111	14078	127603	27646.8	72287.1	22722.3	43162.5	73176.7
ENSP00000221363;ENSP00000395473	ENSG00000104774	MAN2B1	51979.4	33361.2	37169.3	103802	120430	48158.4	126394	25426.4	100457	176416	18794.5	83060.1	244943	204810	28405.5	79518.9	108473	53762.9	347508	82105.6	74075.3	148075	42115.1	128616	123116	56130.5	13916	14361.3	75457.4
ENSP00000221459	ENSG00000104863	LIN7B	10181.5	0	20392	5757.77	5201.64	3256.37	22446	8715.62	11868.9	15349	13077.5	0	0	1400.56	350.715	7191.25	0	0	35491.3	9781.55	3686.72	3750.52	8114.02	0	2158.56	17000.3	0	0	0
ENSP00000221462	ENSG00000104866	PPP1R37	0	325.647	996.59	3639.35	15174.7	3300.61	3239.96	4654.18	0	6263.42	5151.35	4081.16	123822	5636.8	2454.86	34125.1	8860.15	2184.47	5644.49	4775.68	4967.81	7198.27	2387.05	2294.1	9600.91	11635.5	2589.45	872.534	13464.1
ENSP00000221476	ENSG00000104879	CKM	11601.5	160521	7295.83	457171	76074.1	15092.9	377231	22957.9	160431	2761.01	1.48545e+08	9489.29	49424.2	22489.2	4714.55	16039.3	169314	26385.9	524003	126084	11590.3	99920	31025	35837.8	9946.19	100891	15658.9	650610	10584.1
ENSP00000221480	ENSG00000104883	PEX11G	0	0	0	0	8717.54	172.638	0	2044.85	1194.19	0	0	12755.9	140260	3321.21	0	0	0	0	7823.13	4812.84	753.857	8844.65	0	3221.88	865.171	4282.75	1746.82	639.881	1311.63
ENSP00000221485	ENSG00000104888	SLC17A7	0	0	366199	0	0	0	0	247.866	0	8371.48	0	0	0	0	338.818	0	0	0	0	5213.16	0	0	194.184	0	0	0	0	0	15534.6
ENSP00000221486	ENSG00000104889	RNASEH2A	2743.53	4563.9	27555.8	94447.7	80512.2	116441	28113.5	37518.2	193945	46297.7	7647.69	19722.6	27956.3	72791.7	36312	99441.5	77026.6	6397.92	34860.1	85602.2	1656.93	25983.3	71377.4	97628.8	13164.9	116109	2442.67	61213.2	28107.4
ENSP00000221494	ENSG00000104897	SF3A2	134083	69066.5	253231	37095	319288	341994	70251.5	285026	234009	67256.7	95260.9	126410	362406	362316	88743.4	268875	64677.4	90782.9	289341	234683	158876	116322	320937	86180.9	78686.3	53851.7	77666.8	158731	1.55623e+06
ENSP00000221496	ENSG00000104899	AMH	0	0	0	0	0	0	0	0	0	0	566.362	0	179.325	15490.4	0	0	0	0	0	0	0	0	0	0	0	28067.7	0	0	0
ENSP00000221515	ENSG00000104918	RETN	64641.6	1.80755e+06	3151.8	94271.3	327962	12734.2	598469	6252.22	3.10586e+06	907496	1.17281e+06	25492.9	27636.5	67721	34226.8	58667.2	29055.2	45021.7	165232	90239.8	10159.6	43218.1	2733.41	1.52223e+06	90900.6	25621.6	171.256	0	741821
ENSP00000221538	ENSG00000104941	RSPH6A	0	0	0	0	0	0	0	0	0	0	0	0	0	0	0	0	0	0	0	0	0	0	0	0	0	7261.74	0	0	0
ENSP00000221543	ENSG00000104946	TBC1D17	85629.2	137168	166756	40853.3	115834	183631	148823	34919.1	196004	100532	59512.5	43810	217153	61211.5	6349.39	38949.2	99808.8	68156	85600.3	87458.7	86781.5	33243.1	98304	45336.4	45173.4	112427	58304.8	12963	61319.8
ENSP00000221566	ENSG00000104969	SGTA	377038	166832	943084	94397.5	320098	223364	423670	338635	243048	240886	885174	271505	666432	581115	61808	132287	592116	728398	176372	266081	222447	458421	188687	288625	248901	343468	347304	82664.6	243887
ENSP00000221700	ENSG00000186115	CYP4F2	1335.68	48362.8	21119.3	5209.39	769251	27900.2	46254.2	2651.05	205817	75006.2	13916	328633	4.95566e+06	202858	1845.34	2419.71	13213.8	761.572	8392.85	32581.5	1669.32	860380	4905.24	15123	24051.2	72758.3	2786.65	1698.75	21127.9
ENSP00000483444;ENSP00000221797	ENSG00000105198	LGALS13	0	0	0	0	0	0	566.125	0	0	0	0	0	0	0	339.089	0	0	341506	0	1656.1	0	0	0	0	0	18489.1	0	0	0
ENSP00000221804	ENSG00000105205	CLC	96137.7	111841	5304.95	270692	1.05759e+07	18154.5	2.59354e+06	99.5834	70715.7	2.88239e+06	50443.6	8767.7	158032	1.12226e+06	20243.3	0	42786.8	173135	91316.2	198044	22557	3.46135e+06	7476.69	891469	177403	0	24210.6	0	2.70675e+06
ENSP00000221847	ENSG00000105246	EBI3	19241.8	0	0	0	3659.83	3862.89	4848.75	811.745	0	3954.19	6730.33	4011.44	0	5378.41	0	0	0	874176	0	0	0	3363.62	760.159	3717.11	22492.6	3288.99	11933	1256.21	0
ENSP00000221855	ENSG00000105254	TBCB	516425	1.29735e+06	2.30909e+06	508879	941603	1.35014e+06	1.40798e+06	986831	276896	887478	779721	326823	161756	1.99211e+06	474835	384117	726488	336900	684031	844906	89790	1.16861e+06	719835	673074	1.23924e+06	2.01756e+06	113178	201705	717336
ENSP00000221856	ENSG00000105255	FSD1	36802.6	9220.95	366412	5481.41	110.656	41088.8	3085	526.328	3741.16	5838.58	21048.8	246.255	0	14093.5	4009.85	1671.06	1555.13	0	5854.08	688.764	7493.39	33141.8	4649.86	347.297	1306.09	216110	0	0	6146.45
ENSP00000221859	ENSG00000105258	POLR2I	251248	114779	298873	94166.8	301438	122408	328176	184219	95330.9	94307.1	215640	216184	160294	845967	121511	179940	144472	127644	182948	264827	115922	295100	118302	339985	151784	177561	172383	97637.8	137569
ENSP00000221922	ENSG00000105321	CCDC9	71695.7	21449.4	32048	44303.3	66201.9	94331.2	40668.5	34247.7	42736.7	23952.6	33885	32740.6	144899	107831	24514.5	72348	225303	47571.9	27147.9	46250.8	33396.4	97133.2	67670.3	34489.5	129786	118042	33863.1	27198.4	42299.5
ENSP00000221930	ENSG00000105329	TGFB1	70645.6	11447.8	5981.45	18074.7	11578.9	5400.16	80407.4	6771.69	12460.7	23048.4	53196.9	4905.34	11084.7	179010	6479.66	7417.32	31239	108481	7540.01	464.951	32209.2	18384.3	26447.3	344014	4476.74	14935.4	3069.92	5678.46	5914.3
ENSP00000403910;ENSP00000221943	ENSG00000105341	ATP5SL	512645	5279.1	6537.26	0	21844.8	922.982	3357.56	3130.16	0	0	15265	12414	19822.8	19464.5	1039.04	0	25847.3	5040.87	0	15092.2	9664.42	11401.8	0	906.241	1299.15	2378.73	24528.1	2921.06	508.512
ENSP00000221972	ENSG00000105369	CD79A	0	0	0	0	2471.5	2755.32	0	0	0	2377.12	8126.83	4511.93	11738.8	0	14132.1	10462.7	5127.81	0	1562.56	1955.79	2318.99	2776.25	0	9247.83	0	0	0	61719.4	0
ENSP00000221980	ENSG00000105376	ICAM5	2542.82	4381.98	249981	906.921	530.877	4826.65	58933.7	13042.3	32.3084	121.449	0	3293.48	4847.77	1140.66	1405.64	1933.15	0	1107.82	4729.84	411.187	699.507	54766.7	2916.84	0	5867.32	44536	0	3298.54	0
ENSP00000222002	ENSG00000105398	SULT2A1	7.81575e+06	10260.1	9306.1	3470.36	1.80073e+06	17808	36801.8	1204.31	78606.6	112573	69691.2	8716.25	1.74124e+07	7236.03	2047.1	37752.3	3679.02	214.738	16776.2	167972	3633.95	2.4344e+06	8910.64	81200.5	8516.49	467081	8296.27	3384.77	11695.8
ENSP00000222005	ENSG00000105401	CDC37	948017	995473	1.08355e+06	790162	877631	731080	1.03973e+06	923173	842267	1.01574e+06	1.1988e+06	432784	1.13136e+06	1.32796e+06	336496	570987	821816	633368	597845	1.12115e+06	428700	1.37592e+06	477554	991782	919515	896300	350866	367191	763345
ENSP00000222122	ENSG00000105516	DBP	1872.46	0	442.155	1380.32	6607.81	3243.93	820.083	2101.08	0	769.772	0	2026.46	14418.5	0	0	481.539	2152.44	0	4248.38	0	0	2563.61	536.478	807.737	2603.22	3151.43	867.992	310.413	0
ENSP00000222145	ENSG00000105538	RASIP1	61234.3	5807.77	13040	31076.6	60529.6	79979.1	36537.8	25137.8	190206	54486.3	210439	45846.1	161561	37537.7	37545.4	25259.9	61470	263665	39104.6	67860.5	16386.8	45700.8	48625.7	219166	17947.7	24217.5	67310	3132.62	18178.7
ENSP00000222219	ENSG00000105612	DNASE2	136910	27305.2	35996.6	102695	245874	7076.55	141941	47745.4	39020.1	45638	348880	55949.2	35573.5	214411	39582.4	30057.4	152515	10925.3	186885	159694	38142.4	47921	14937.7	86181.7	197779	58540	49800.9	69685.1	172860
ENSP00000222247	ENSG00000105640	RPL18A	41789.3	10045.3	3173.65	0	0	4484.04	56182.8	0	561.294	0	0	15022.4	54294	98523.8	4504.45	0	39418.2	0	0	5085.36	31824.1	57477.8	6039.95	0	15337.2	0	23548.6	190760	0
ENSP00000222248	ENSG00000105641	SLC5A5	809.457	0	2541.88	9898.03	4425.54	8962.73	10197.4	0	37683.5	7443.28	2851.98	1772.47	0	0	91.0102	0	1747.77	53646.7	4717.93	27655.2	572089	1888.14	0	0	43803.6	0	0	0	1997.86
ENSP00000222256	ENSG00000105649	RAB3A	982950	9980.74	2.62397e+06	29000.4	115230	22714	112924	8810.52	11892.8	15705	202391	16250	25913.7	22539.2	170.48	1666.43	51894.5	11413	359853	79737.4	250052	8683.43	1018.3	30809.8	157958	21196.6	3766.4	168.955	12342.3
ENSP00000222286	ENSG00000105679	GAPDHS	0	0	0	0	4254.52	0	651.839	25.3414	0	0	482.523	0	0	0	0	0	0	933.212	0	0	0	1242.19	0	0	0	188233	0	0	0
ENSP00000222329	ENSG00000105722	ERF	5707.83	5352.95	4678.59	7010.49	15783.2	13211.1	34151.1	29380.5	4929.13	28944.6	1680.2	7773.07	18528	23505.3	5151.28	32145.2	6001.96	3837.24	2131.89	562.558	2259.48	37282.8	1677.85	1378.37	3595.1	20930.2	6878.5	1268.84	13889.5
ENSP00000222345	ENSG00000105738	SIPA1L3	3977.45	3026.17	7665.79	20714.1	52480.6	3562.41	1798.3	145632	13425.1	17635.3	28262.7	14011.9	15278.6	68594.6	1079.71	40912	8584.51	13460.5	26992.6	16608.6	7326.27	69669.1	627.376	904627	25964.5	18843.6	7454.34	1290.17	7737.87
ENSP00000222374	ENSG00000105767	CADM4	31883.9	16221.7	1.91226e+06	104112	76662.7	55680.9	20589.9	6039.68	5700.76	24449.7	17124.3	303207	836.439	11018.7	0	16298.1	37794.9	4225.95	123594	105112	84943.3	28424.6	23772.3	0	29037.5	4993.01	45787.8	1895.75	6069.2
ENSP00000222381	ENSG00000005421	PON1	1.57544e+06	926199	100541	244408	326122	627187	817398	208716	5.08836e+06	1.41029e+06	285240	459486	5.67038e+06	149395	124785	751821	102667	983270	387184	530382	222097	88762.2	150396	57332	1.19714e+06	1.00635e+06	123017	24724.3	315040
ENSP00000222399;ENSP00000377191	ENSG00000091136	LAMB1	524194	790338	23801.7	528482	1.26399e+06	1.7793e+06	3.88552e+06	124342	3.0451e+06	2.03488e+06	2.07661e+06	623382	85345.2	900547	121265	327392	1.68724e+06	4.16434e+06	447354	1.57258e+06	569755	637203	1.22755e+06	77407.5	689703	189568	833965	8199.45	1.06157e+06
ENSP00000222402	ENSG00000078967	UBE2D4	2144.78	0	32778.3	30586.8	4760.57	0	10695.1	1983.85	0	0	26065.4	7255.79	28278.2	20452.9	7515.28	0	0	2490.05	4506.3	11341.3	1525.6	9193.4	12701.9	0	72516.7	5116.22	924.445	19889.5	0
ENSP00000222481	ENSG00000158516	CPA2	385.075	0	14998.6	0	3364.3	0	184.833	5692.11	542294	0	3832.74	246444	8557.08	306096	530.184	4899.44	8.72878e+06	48745.8	0	12694.2	634.842	26611.8	250.366	2069.9	64878	3996.73	0	0	684.607
ENSP00000222482	ENSG00000128510	CPA4	0	0	0	21247.2	0	0	3453.34	0	1488.11	0	0	0	1188.14	11538	0	43144.6	0	1492.42	0	0	0	1783.19	0	0	2778.56	0	0	50.0083	0
ENSP00000222511	ENSG00000105793	GTPBP10	148255	1999.57	29447.2	59460.2	139430	23464.9	41510.2	30174.7	18347.8	24945.5	111303	146389	73267.9	154407	10910.6	28756.7	202329	5513.6	42964.9	61306.7	37566.8	44874.7	10226.4	19440.4	22642.4	73413.6	8237.34	6297.96	12002.2
ENSP00000222543	ENSG00000105825	TFPI2	5287.56	0	12294.9	0	0	0	0	0	0	0	0	0	0	0	0	0	26726.1	445504	652.557	0	1231.71	2740.79	0	0	0	0	4301.03	0	0
ENSP00000222547	ENSG00000105829	BET1	142767	51239.9	111033	149072	146419	388298	134909	122239	55403.2	47673.8	42716.1	221735	562055	322977	17818.2	49044.3	40710.6	505572	508623	30707	325198	89118.8	143145	245495	238565	595923	108489	43699.5	78669.9
ENSP00000222553	ENSG00000105835	NAMPT	1.47347e+06	4.16184e+06	874368	1.20467e+06	3.56667e+06	678397	4.33374e+06	469969	5.46931e+06	3.81311e+06	1.7408e+06	575344	7.91997e+06	1.44895e+07	338115	1.17842e+06	1.31284e+06	1.63186e+06	3.3644e+06	1.74493e+06	1.58464e+06	2.24749e+06	445530	1.1404e+06	1.61822e+06	1.7865e+06	467651	380301	6.72044e+06
ENSP00000222567	ENSG00000105849	TWISTNB	6260.55	0	5558.15	0	101880	10939	789.426	3193.21	0	8578.81	0	5752.49	8410.04	24700.7	472.911	14517.9	753.989	0	3501.95	0	1606.77	18888.8	4673.17	0	0	2528.17	2608.09	8044.16	1442.38
ENSP00000222573	ENSG00000105855	ITGB8	0	0	317709	434.152	869.296	4224.74	29378.3	689.13	0	3843.68	779.559	3501.76	580.036	7115.41	42.5968	2313.87	208.043	2538.91	405.378	1914.49	416.499	1037.67	650.612	0	419.126	4891.56	0	241.763	154.642
ENSP00000222584	ENSG00000105866	SP4	1569.97	1091.99	5996.01	1020.92	4763.47	885.888	941.073	3370.37	957.361	0	0	823.098	0	3946.51	10806.3	0	0	0	1362.85	4659.65	0	5045.34	580.124	4156.07	2259.7	1345.39	441.543	3021.21	886.714
ENSP00000222673	ENSG00000105953	OGDH	43772	1649.15	6817.42	217.347	42330.4	5317.47	21065.3	7282.02	43442.7	9973.54	242819	43195.8	62811.2	4320.72	8968.7	5022.27	0	62258.6	3255.42	15871.6	56144.2	28599.6	2594.91	3819.27	14484.2	8391.4	21735.8	3779.07	7595.64
ENSP00000222693	ENSG00000105971	CAV2	140181	58190.7	4949.16	57126	0	56404.8	70785.1	130044	632207	76311.4	494669	6499.7	302088	166030	31449.1	0	419.452	31689	0	60758.5	4367.72	18640.1	191489	7478.36	137543	837.812	67667.5	2166.22	71596.5
ENSP00000222725	ENSG00000106003	LFNG	7371.7	10066	10731.1	42730.1	4613.46	18698.7	137931	3949.62	6942.26	24200	204749	713.509	378.844	84167.4	1431.43	27084.4	9934.84	3672.91	17307	29412.9	2276.18	21446.2	4364.22	12275.8	83643.3	3278.55	164.503	0	286743
ENSP00000222726	ENSG00000106004	HOXA5	36710.3	0	0	0	0	0	10891.7	145200	0	0	0	0	0	1053.99	0	0	1152.54	0	0	0	5253.97	1881.19	0	1074.41	4239.32	0	0	0	2416.86
ENSP00000222792	ENSG00000106069	CHN2	815.136	1636.89	18511.5	5982.64	20407.1	5296.82	2091.88	5449.27	0	2925.44	0	1983.89	143678	673.654	915.293	1268.37	35913.4	14549.5	0	3844.17	0	22442.2	8453.95	5090.49	7272.36	19608.4	0	0	240.616
ENSP00000222800	ENSG00000106077	ABHD11	480114	32146	402670	693123	1.95521e+06	114984	101664	846062	192379	690054	3.68688e+06	663062	410540	334603	47477.6	121838	169056	1.48674e+06	751590	1.14356e+06	1.10876e+06	1.1533e+06	52526.8	44991.8	145695	451201	2.27605e+06	36332.1	130497
ENSP00000222803	ENSG00000106080	FKBP14	13710.7	0	2251.65	1862.93	43095.8	45647.2	77245.5	14151	7858.33	74798	265093	722.807	0	73769.8	775.356	16039.2	0	15045.7	5149.4	12309.5	1202.58	451.061	5719.27	0	0	33032.8	284.808	75.0049	41087.8
ENSP00000222812	ENSG00000106089	STX1A	37642.3	6252.72	5.48516e+06	34787.4	42959.5	8208.26	815.976	1269.67	2396.17	1662.84	69741.6	17434.8	0	383.877	1656.02	18366.4	222897	772.833	11028.9	91595.6	10373	28148	2078.41	721.694	67983.4	929.124	1175.89	888.399	0
ENSP00000222968	ENSG00000106244	PDAP1	1.08762e+06	482011	2.00387e+06	344542	1.21708e+06	550505	932306	906566	843092	533229	1.02611e+06	581413	1.83918e+06	1.47087e+06	384038	311744	973866	583130	647799	1.10654e+06	1.34036e+06	1.26218e+06	787143	470421	1.38776e+06	1.1898e+06	889793	525651	613955
ENSP00000222982	ENSG00000106258	CYP3A5	3982.53	269.906	1022.99	6257.82	229196	0	0	953.558	29530.4	8119.26	0	0	1.36865e+06	2067.52	84.399	3957.81	6394.24	0	12365.4	1002.94	0	161083	1956.52	590.272	25520.8	0	43.4335	960.888	2488.84
ENSP00000222990	ENSG00000106266	SNX8	72802.4	16280.4	137699	37672.1	426795	50871.8	81302.3	38493.3	110041	116531	82102.6	58789	179249	147619	25887.5	58530.3	25461.7	157458	50941.9	52270.6	17242.3	88214.5	36532.5	239718	75906.4	170108	26784.5	17350	17174.5
ENSP00000223023	ENSG00000106299	WASL	104239	2914.61	284718	80410.1	216161	87402.8	87974.8	110518	52982.6	86152.6	103810	127703	219512	102367	47853.9	43611.1	171042	162294	81847.9	148822	151005	160032	85146.6	21156.4	62473.7	563223	84789.3	6721.5	75382.3
ENSP00000223029	ENSG00000106305	AIMP2	260045	74226.2	307371	161570	553158	167845	175869	281018	222844	225443	340717	260508	637845	514623	86176.6	166196	141418	255723	327447	444712	596630	465375	105838	221499	289808	560407	229261	75538.5	156406
ENSP00000223061	ENSG00000106333	PCOLCE	46140.2	77131.6	1475.65	204773	241797	1.06309e+06	1.16881e+06	214057	751080	1.73766e+06	364594	88826.8	30570.2	694291	87169.9	2.15734e+06	134727	77158.4	620022	372386	90918.1	88225.3	452264	17527.5	309199	152832	13259.3	6372.78	246423
ENSP00000223073	ENSG00000106344	RBM28	45029	3087.89	7536.31	20484.3	13375.9	15316.1	10592.7	31489	3207.98	30755.7	4130.05	8582	39085	58417.8	2038.34	15157.6	33523.1	7787.67	5508.78	7439.46	7511.69	49299.4	10046.5	2363.32	12711.3	0	24847.6	16200.2	6285.77
ENSP00000223095	ENSG00000106366	SERPINE1	0	903.469	159.526	1386.92	4104.62	0	1681.68	518.842	30220.2	0	5231.07	729.327	2447.78	15190.4	0	0	16637.1	226680	0	0	479.033	3410.07	587.146	14174.2	904.232	0	1434.43	0	1925.55
ENSP00000223114;ENSP00000403756	ENSG00000106384	MOGAT3	0	0	0	0	15202.8	0	0	0	0	0	0	0	4962.51	0	0	0	0	0	0	0	0	199.148	0	0	0	0	0	0	0
ENSP00000223127	ENSG00000106397	PLOD3	115677	29177.4	16313.9	90067.7	165180	178511	206372	58948.8	414726	155316	215821	37457.9	181661	283818	25827.1	90728.6	184287	403166	70553.6	135313	24524.1	83946.1	65521	54415.9	155279	133648	150233	10123.1	107992
ENSP00000223136	ENSG00000214253	FIS1	1.89334e+06	309008	1.10398e+06	932481	581171	550941	830962	1.21041e+06	957617	614816	6.57655e+06	1.55305e+06	2.2106e+06	1.20701e+06	410104	25128.9	588733	737723	496427	648940	1.12897e+06	948576	555810	490192	535752	473979	1.27475e+06	147636	198433
ENSP00000223145	ENSG00000106415	GLCCI1	1173.36	1964.52	6914.73	1133.37	5924.35	666.148	2730.3	1509.86	9863.22	4617.23	0	747.487	0	16136.7	4004.72	3448.97	2681.19	1481.13	1481.4	662.562	861.904	2261.17	2453.34	4452.97	1190.61	9394.1	9894.41	7212.08	730.259
ENSP00000223208	ENSG00000106477	CEP41	39032.9	1567.9	158382	69641.8	5129.99	18362.1	11475.3	152861	1391.05	19814.8	6758.43	14874.8	80169.4	27171.6	1894.4	13387.2	9587.05	30526.9	33810	21192.1	13117.9	28771.8	24324.5	10919.9	27398.2	41157.9	17307.7	32673.1	9928.51
ENSP00000223273	ENSG00000241127	YAE1D1	2178.94	0	3573.04	1761.85	26412.1	5497.95	4094.38	3455.27	0	0	0	0	0	4144.86	0	8700.25	0	3489.68	0	13769.5	0	6406.74	4254.06	0	3412.09	58809.9	0	0	0
ENSP00000223293	ENSG00000106560	GIMAP2	2886.33	7388.44	970.055	1319.54	4920.75	97.2746	0	3755.55	2059.39	340.271	208.29	0	3112.75	24688.7	11244.4	857.484	0	203.061	0	3449.3	0	14534.1	77.4114	8057.02	2686.57	613.63	0	170.661	0
ENSP00000223324	ENSG00000106591	MRPL32	28751.7	0	19485.3	75339.9	10054.8	34817.1	14955.2	19288.4	0	10988.7	77018.6	168172	69297.1	97731.1	14791.1	0	1520.85	4530.9	11136.9	51685.9	70829.8	58324.2	1958.74	34888.7	22161	8020.73	6255.98	3116.01	3963.06
ENSP00000223357	ENSG00000106624	AEBP1	147484	95670.6	6771.24	105541	156407	349317	329062	256617	67357.9	226051	841547	113065	40534.8	524942	102039	329349	57671.7	147997	587976	130579	66303.3	109997	1.04609e+06	85407.7	246612	186754	75643.4	5045.57	167679
ENSP00000223364	ENSG00000106631	MYL7	0	52124.1	3447.55	315087	2931.34	128339	0	28448.9	8386.37	201816	6.95386e+06	2503.91	1268.53	645.9	12967.5	17158.6	1.16729e+06	6549.82	0	180489	0	1377.43	1140.19	22875.3	29720.6	26686.2	0	0	42231.3
ENSP00000223369	ENSG00000106636	YKT6	758607	365010	2.21837e+06	300004	1.0802e+06	437908	617353	245054	1.04673e+06	710728	1.11066e+06	466551	555671	1.26971e+06	359665	490708	406566	548251	1.03458e+06	1.18015e+06	1.15496e+06	440755	437092	650974	982199	694822	500488	154200	351485
ENSP00000223500	ENSG00000086065	CHMP5	127269	37472.2	530106	220262	591805	176614	265033	645664	545528	400668	352091	329409	473153	705228	50586.7	317476	238667	360205	202310	542970	246775	391637	86775	136284	236264	842238	182825	97731.8	158212
ENSP00000223609	ENSG00000106772	PRUNE2	0	0	2834.26	0	0	0	0	0	0	0	0	0	0	0	0	0	0	0	0	0	0	0	0	0	0	0	0	0	0
ENSP00000223641	ENSG00000106803	SEC61B	354299	975607	47496.6	213227	1.29614e+06	586342	424142	424879	1.04625e+06	715882	1.67439e+06	346674	657663	1.2082e+06	222530	597245	1.35031e+07	64684.9	45811.1	602957	2.8439e+06	590376	214386	225187	1.06961e+06	70367	328686	156822	490440
ENSP00000223642	ENSG00000106804	C5	804238	708097	35848.3	224964	222314	190427	741655	95291.6	4.47409e+06	1.07357e+06	253590	470350	321143	222827	53870.3	256573	246476	618240	398017	237613	153638	127201	182432	267128	731331	468839	92655.3	7971.69	387454
ENSP00000223864	ENSG00000107020	PLGRKT	158449	179127	545531	526595	1.30387e+06	243363	193270	385788	351935	360050	2.25014e+06	351724	264048	1.53694e+06	63021.9	383629	314645	315820	477358	751489	412983	1.08816e+06	50268.1	120846	432291	87315.2	887991	126811	148768
ENSP00000224073	ENSG00000107223	EDF1	254394	533123	1.00728e+06	678907	616031	1.29972e+06	975091	1.61599e+06	399372	167451	1.48107e+06	529239	2.09798e+06	3.35051e+06	169446	217572	78040.5	257169	393289	657829	701787	1.66019e+06	537293	227936	1.00306e+06	336409	534717	285586	392892
ENSP00000224140	ENSG00000107290	SETX	2176.34	5577.02	1695.29	4106.68	9036.41	7127	6352.22	5695.41	1520.35	24496.8	21005.5	30173.5	2365.6	14749.3	3865.97	294.527	921.093	755.804	7272.11	1727.74	108.758	51166.1	2329.84	3323.54	5686.79	8289.49	4277.07	3513.84	2869.61
ENSP00000224181	ENSG00000176919	C8G	1.63248e+06	645360	79438	880675	1.05939e+06	834853	2.52162e+06	725303	1.28253e+07	4.21995e+06	1.49859e+06	1.26356e+06	753028	778056	234766	1.63863e+06	137603	1.40177e+06	2.69161e+06	1.27548e+06	243490	587797	1.21468e+06	1.03695e+06	1.72697e+06	2.045e+06	365333	37123.1	1.23039e+06
ENSP00000224337	ENSG00000095585	BLNK	1611.11	2227.53	0	2934.2	15540.8	0	11233.4	1006.67	15761.7	7429.13	0	2236.18	10605.1	5932.88	11835.1	725.648	0	0	0	0	2570.91	4443.39	1224.74	29171.8	11579	0	0	13966.6	0
ENSP00000224652	ENSG00000107669	ATE1	1549.75	0	0	0	0	0	0	940.024	0	2112.27	0	4390.11	1948.29	0	2146.02	0	0	0	0	0	958.021	1459.16	0	0	0	258.843	0	0	1418.17
ENSP00000224756	ENSG00000107771	CCSER2	663.538	0	1349.63	0	0	0	0	39.0971	0	0	1714.11	0	0	396.47	0	0	0	0	1440.61	0	0	0	469.405	0	0	0	0	0	0
ENSP00000224949	ENSG00000107959	PITRM1	216718	50169.9	281533	169534	278515	217158	276574	94479.6	199337	320802	1.66781e+06	562495	1.10114e+06	160145	47628.8	86644.7	232066	114165	358605	266812	379085	318561	146845	126729	212761	850453	155230	52524.6	257999
ENSP00000225171;ENSP00000474215	ENSG00000108176	DNAJC12	25257.4	0	131045	10592.6	6999.02	5424.74	0	1125.69	55686.2	0	0	116823	320970	1111.06	6362.19	0	216130	0	5574.74	2343.08	23710.6	0	3491.22	0	32894.9	0	277.791	1306.76	0
ENSP00000225174	ENSG00000108179	PPIF	6.5666e+06	196763	2.46295e+06	844849	1.7942e+06	75897.4	666114	322696	754335	435656	8.71686e+06	2.51115e+06	4.97779e+06	1.97466e+06	186068	60558.6	2.74157e+06	631487	813949	1.59399e+06	1.2713e+06	1.03295e+06	80409.3	919660	1.72655e+06	3.25312e+06	1.48575e+06	130019	683960
ENSP00000225235	ENSG00000108239	TBC1D12	307.937	0	5171.76	379.661	0	0	0	246.03	1521.95	0	0	0	449.106	1238.32	0	350.606	1449.68	666.094	1064.87	0	1959.12	1414.12	0	0	827.019	856.334	0	0	0
ENSP00000225275	ENSG00000005381	MPO	230613	3.2523e+06	4100.78	64959.7	110022	9462.27	579171	6588.91	4.19004e+06	254493	115699	19138.7	172410	181260	37491.4	197278	475462	121874	346564	98305.3	23445.6	112612	9791.53	3.24905e+06	169928	7135.73	10125.8	28792.3	1.0412e+06
ENSP00000225276	ENSG00000070731	ST6GALNAC2	0	3564.53	0	20.2715	0	0	0	5022.49	2192.88	7574	0	0	0	11820.8	0	0	0	1369.24	0	4358.17	0	3387.41	0	0	0	0	3942.4	593.054	0
ENSP00000225296	ENSG00000005100	DHX33	3844.78	0	1458.4	1320.09	14015.8	1621.25	2341.34	3086.64	0	3276.99	0	981.761	4010.51	12822.9	1433.57	2441.28	1966.72	1273.66	4674.03	12567.5	332.52	12059.9	56.785	523.734	2278.66	12205.2	2610.69	480.659	3327.05
ENSP00000225298	ENSG00000011260	UTP18	21794.3	30846.3	14520.7	22228.5	28857.7	30576.3	49488.5	40100	6465.84	10694.7	24039.8	19475	43931.8	200479	14639.4	5746.44	19951.9	21215.7	133103	35171.9	8989.02	28919.9	8337.07	24630.2	18432.8	126165	21604.8	50556.6	49733.1
ENSP00000225371	ENSG00000121053	EPX	14668.1	56416.2	8715.63	179892	849742	0	582441	1426.35	25721.9	266905	44070.4	2636.55	114879	199022	2857.69	21499.6	7533.69	13259.1	11490.5	50374.5	808.924	343423	3965.54	253023	313454	1153.06	299.092	6968.81	553569
ENSP00000225388	ENSG00000108256	NUFIP2	24943.3	12672.4	71765.2	30685.1	73404.1	35141.8	76139.2	28619.7	23184.9	17609.8	21780	22960.8	76762.1	163195	48415.8	48286.1	59155.4	40008.1	6582.49	42721.5	36917.1	50409.1	18997.6	11256.9	51074.9	50638	27709.3	15760.9	51837.6
ENSP00000225394	ENSG00000108262	GIT1	611.98	1873.47	5573.82	1124.82	9215.7	1574.83	0	0	0	2302.59	807.083	918.775	0	2190.04	2663.93	5423.4	0	2115.26	0	2679.49	2535.89	2829.72	725.86	0	688.569	11371.7	0	223.242	331.493
ENSP00000225441	ENSG00000108309	RUNDC3A	6517.88	0	81618.1	0	0	0	0	0	0	0	0	0	0	165.134	0	0	5353.1	0	0	0	0	0	0	0	0	0	0	0	0
ENSP00000225525	ENSG00000213977	TAX1BP3	178196	54263.9	429556	376577	1.69694e+06	703921	553209	223829	368525	1.58346e+06	2.66195e+06	424725	165340	330073	256372	1.92155e+06	0	563219	1.52774e+06	1.37194e+06	342801	1.09456e+06	578321	399902	762943	1.21734e+06	138316	84490.2	461720
ENSP00000225538	ENSG00000108405	P2RX1	401.431	0	1362.73	23884.3	47343.6	7333.88	279.139	0	0	155.259	0	0	0	20702.4	748.947	0	8203.87	6838.85	33503.2	30491.8	1963.55	72845.4	242.531	21852.3	7977.25	0	0	0	0
ENSP00000225573	ENSG00000108439	PNPO	1.61226e+06	310390	2.85869e+06	300054	2.43261e+06	243611	1.0482e+06	789052	1.20337e+06	1.30374e+06	1.94789e+06	2.87286e+06	1.15924e+07	865502	306853	375063	259449	510722	1.98195e+06	774030	1.24761e+06	1.90237e+06	374963	1.13825e+06	889809	4.12491e+06	1.02639e+06	84925.6	752964
ENSP00000225655	ENSG00000108518	PFN1	2.51785e+07	3.57271e+07	9.82622e+06	1.26971e+07	5.2311e+07	3.75898e+07	8.88226e+07	8.91071e+06	4.88412e+07	4.64176e+07	2.43106e+07	1.29163e+07	4.37369e+07	2.67617e+07	2.73703e+07	1.64155e+07	9.75838e+06	2.79487e+07	4.71286e+07	7.36444e+07	1.14726e+07	3.83947e+07	2.53777e+07	3.88997e+07	3.45313e+07	1.62882e+07	1.14123e+07	1.86636e+07	4.15126e+07
ENSP00000225665	ENSG00000108528	SLC25A11	1.05382e+06	239498	3.05786e+06	335630	1.06366e+06	512706	318620	478804	381401	389916	1.39974e+07	2.91952e+06	2.4871e+06	926040	109016	170089	436643	584622	643380	541178	1.2851e+06	806899	145777	490340	677123	305492	1.92413e+06	248129	401725
ENSP00000225698	ENSG00000108561	C1QBP	2.24145e+06	206314	987468	377120	2.31819e+06	392944	601037	385539	464803	545959	3.69593e+06	274672	3.69792e+06	544107	541786	1.09307e+06	176729	1.02185e+06	686980	2.04083e+06	1.37345e+06	1.42147e+06	245033	306311	602371	3.68538e+06	1.29418e+06	106440	429199
ENSP00000225719	ENSG00000108582	CPD	42230.5	16254.2	16497.4	59565.8	122340	31923	32390	36871	41580.8	323433	22951.2	16125.3	59869.4	141487	2445.79	25139.9	242205	100921	213562	80839.4	385135	187583	5491.36	8400.81	144186	120382	307284	4555.28	51477.4
ENSP00000225724	ENSG00000108587	GOSR1	3087.16	0	0	0	0	0	0	0	0	0	0	8322.07	0	0	0	0	0	0	16691.2	0	0	0	0	0	0	0	0	0	0
ENSP00000225728	ENSG00000108590	MED31	20844.8	12561.4	10054.5	6804.75	25900.1	5281.84	9835.5	30985.9	0	1620.7	10682.5	2357.81	0	62415	4855.57	0	0	26188	3901.76	10719	6524.79	10744	3175.44	11170.9	9952.43	61927.8	6678.81	22811.6	12978.2
ENSP00000225729	ENSG00000108591	DRG2	191253	14192.6	264319	56265.8	768155	146555	128750	86223.9	121775	107433	156295	94557	251351	234110	53311.9	88224	205273	84539.6	93600.7	137668	342212	91970	81078.1	46983.7	118586	104053	96302.2	45428.9	50893.3
ENSP00000225737	ENSG00000108599	AKAP10	30562.7	164919	37086.5	431820	62545.8	18997.3	162805	97129	96132.1	791825	121280	22912.4	4628.25	28073.6	2056.23	716432	8960.88	18226.1	47739.5	861923	12573	13768.2	8022.28	24840.5	18423.4	1.67896e+06	20602.3	2216.53	8017.49
ENSP00000392617;ENSP00000225742;ENSP00000483605;ENSP00000318451	ENSG00000108604	SMARCD2	70018.3	120360	15904.6	84891.5	242910	98455.6	57941.2	179986	74327.5	154416	21190.9	30631.4	120119	226397	56787.3	303254	147704	128324	152811	205429	80218.3	163095	42672.1	107451	198401	210761	58268.6	50960.7	114433
ENSP00000225899	ENSG00000108759	KRT32	0	0	0	4606.5	20175.6	0	0	1139.6	43875.7	0	0	1420.57	71663.8	2261.08	0	1519.42	19491.1	0	0	0	0	129233	0	0	9014.24	0	0	0	0
ENSP00000225916	ENSG00000108773	KAT2A	730.746	3031.81	112.291	230.426	1114.25	0	0	969.418	0	0	604290	0	0	6714.31	605.396	0	0	584.063	324.91	1148.44	0	830.702	914.378	355.017	0	566.526	483.375	570.268	519.937
ENSP00000225927	ENSG00000108784	NAGLU	76625.7	7415.76	21039.9	24574.7	65335.9	20009.5	36232.3	14254.9	16149.8	91350.6	6105.4	178466	312394	95498.6	7252.88	40474.5	40272.6	54976.9	187206	71942.5	31141	18208.9	23763.7	77708.2	48530.7	90356.8	147208	4866.5	37345
ENSP00000225941	ENSG00000108798	ABI3	195258	70747.9	23278.1	53291	145606	42369.5	43347	20272.1	16043.5	142749	82699.4	9657.15	118482	189565	93990.9	7702.73	20324.2	39031	6281.44	37158.6	15774.5	180139	49635.4	270544	29529.4	13364.1	31733.2	61151.3	96682.3
ENSP00000225964	ENSG00000108821	COL1A1	3.15088e+06	2.27582e+06	96442.6	2.74657e+06	1.10845e+06	1.04187e+07	8.82238e+06	1.25342e+06	5.99777e+06	9.97917e+06	5.91119e+06	778965	455171	2.89699e+06	964474	2.34068e+07	3.41438e+06	2.46981e+06	560990	5.49561e+06	1.77249e+06	1.31481e+06	8.01864e+06	613872	4.28731e+06	2.29431e+06	1.30338e+06	1.15136e+06	4.19034e+06
ENSP00000225969	ENSG00000108826	MRPL27	40745.8	0	7567.83	0	0	8642.91	0	0	0	0	3501.87	119224	0	0	0	0	0	0	0	2400.58	0	0	0	0	0	2723.73	4095.02	0	0
ENSP00000225972	ENSG00000108829	LRRC59	3.43465e+06	607485	874410	1.69235e+06	7.06382e+06	1.66691e+06	3.78214e+06	668794	2.18975e+06	5.0483e+06	1.66671e+06	764889	3.83865e+06	4.11399e+06	235364	1.27835e+06	8.5449e+06	4.15324e+06	2.29723e+06	2.97557e+06	5.7877e+06	2.20724e+06	707059	688117	3.30065e+06	2.67497e+06	1.24448e+06	329586	1.5462e+06
ENSP00000226004	ENSG00000108861	DUSP3	1.60997e+06	455736	2.3131e+06	640458	3.51212e+06	1.72362e+06	5.04845e+06	504548	1.47414e+06	3.84322e+06	1.49347e+07	1.48193e+06	2.68229e+06	1.88214e+06	228125	479774	525432	1.20316e+06	7.14553e+06	3.2837e+06	565476	1.26616e+06	2.09969e+06	2.13795e+06	1.83013e+06	1.95052e+06	539540	65898.4	1.12429e+06
ENSP00000226091	ENSG00000108947	EFNB3	867.146	0	60143.8	0	2830.05	74342.8	669.865	2294.82	0	261.88	198.255	362.4	2670.49	3002.43	756.004	27930.8	0	450.14	618.427	42788.8	0	0	3773.38	18346.1	0	108200	34451.6	0	1293.82
ENSP00000226105	ENSG00000108961	RANGRF	12973.5	0	15695.9	3375.88	39607.7	13021.1	24995.7	17250.1	4974.58	7760.24	69001.9	1574.76	17727.6	24796.8	1819.56	0	0	37653.5	36915.1	11663.6	6263.06	22460.4	30104.2	16550.7	12462.1	27861.5	5640.62	14341.9	6668.28
ENSP00000226207	ENSG00000109061	MYH1	858.199	215355	631.865	1301.08	222.306	0	340990	109.462	0	0	1.28649e+06	281.215	20804.8	1021.63	1583.85	3003.22	0	0	110277	754.784	0	715.353	0	4752.36	229.993	3514.47	13.3517	18524.5	0
ENSP00000226218	ENSG00000109072	VTN	4.9278e+06	3.29363e+06	138032	2.66993e+06	2.9712e+06	1.42243e+06	4.12223e+06	1.37943e+06	2.4479e+07	5.18034e+06	4.95175e+06	1.84631e+06	2.96148e+06	2.70778e+06	796222	2.02382e+06	2.87439e+06	1.06032e+07	3.601e+06	3.35811e+06	1.18538e+06	1.79275e+06	1.76689e+06	3.25303e+06	5.32735e+06	5.69323e+06	650529	170549	3.9483e+06
ENSP00000226225	ENSG00000109079	TNFAIP1	591.109	0	5806.96	0	0	0	0	7202.29	0	0	17873.6	0	4591.3	471.119	445.051	0	0	8230.96	0	0	0	3806.03	0	4476.41	0	0	0	206.26	0
ENSP00000226230	ENSG00000109084	TMEM97	5646.31	3704.66	0	9196.51	79600.7	6563.97	9951.33	1086.77	12828.3	0	0	3482.49	213969	51686.7	0	0	5.26484e+06	2835.97	17313	21223	0	17671.2	5269.82	4607.89	67139.9	967442	1775.02	3318.8	57928.4
ENSP00000226279	ENSG00000004468	CD38	153611	165204	3.81435e+06	122351	512650	8828.23	301594	82555.9	49967.3	132497	17477.1	7890.43	32183.9	2.06228e+06	80082.4	22519.6	0	22811.6	578112	75879.8	165949	548743	2447.52	322219	130221	5224.46	8355.87	140883	208202
ENSP00000226355	ENSG00000079557	AFM	932797	1.74759e+06	125185	359588	662547	610040	2.26907e+06	474239	7.86357e+06	3.08336e+06	470469	570703	548674	261108	128289	761402	267876	1.39056e+06	570691	1.06073e+06	157362	310508	508419	151647	982307	1.33731e+06	372045	12998	1.00006e+06
ENSP00000226444	ENSG00000109193	SULT1E1	8023.54	1473.62	6440.09	3246.83	255661	0	1460.82	5794.8	10744	285.513	13793.8	57459.8	4.02127e+06	11782.2	247.95	62486.7	3415.8	2578.2	17336.7	1853.09	3551.83	298030	0	0	11894.1	2671.61	835.062	658.723	5412.95
ENSP00000226524	ENSG00000109272	PF4V1	2.92637e+06	367926	62197.6	204162	416441	19618.5	35775.9	124059	1.36845e+06	349254	104851	35191.3	27306.2	68003.6	97395	14060	233913	1.41887e+06	536511	489518	118926	102218	15538.7	1.06666e+07	188157	217134	28774.8	7753.02	520252
ENSP00000226578	ENSG00000109323	MANBA	41410.9	10401.8	5300.27	5066	21555	8516.79	11818.8	64227.2	10159.1	8576.75	10776.4	3865.46	11600.9	24603.8	2643.57	13321.9	9735.18	13826.1	33910.1	21718.2	49239.1	15177.9	4521.39	12322.4	23020.9	50619.7	695248	1850.77	14402.3
ENSP00000227155	ENSG00000085117	CD82	10564.8	173201	399494	4939.29	106782	15852.8	143444	114436	77237	67738.5	4409.3	32279.3	428072	138370	185687	56416.4	118995	40351.4	34987.7	19931.9	328787	152450	9209.34	53394	346064	47766	4955.27	5501.41	36892
ENSP00000227266	ENSG00000109861	CTSC	288067	355827	36560.5	395640	760679	98899.2	424923	95564.2	739354	893570	91187.3	726174	686611	768273	200984	199272	7843.94	543155	202887	659505	136697	298097	29208.2	412423	180600	570354	96613	61496.4	503492
ENSP00000227322	ENSG00000109917	ZPR1	55257.3	48581	132775	48596.1	121817	89205	152802	89320.8	93883.1	174966	95862.7	49233.9	60080.2	188007	49491.8	95130.6	129143	95418.2	94435.6	124322	54727.7	78398.4	77533.3	23811.1	89914	241513	29543.3	26472.3	99472.8
ENSP00000227471	ENSG00000110057	UNC93B1	13291.1	16888.1	426.264	6309.38	10098.4	1663.33	2026.4	42109.9	27230.7	14272.8	2085.56	303.591	11363.9	54094.1	9060.51	443.253	4632.11	4165.45	4552.74	7828.97	12535.1	52790.5	458.151	17724.1	17931.5	2446.24	901.801	4374.68	10882.1
ENSP00000227507	ENSG00000110092	CCND1	0	0	0	0	2217.78	0	0	454.509	0	0	1846.7	0	0	0	0	0	0	625.975	754.038	0	0	0	0	0	0	0	0	0	666.651
ENSP00000227520	ENSG00000110104	CCDC86	15006.2	3924.01	7446.68	20766.6	25612.2	63424.4	17887.6	39550.6	9657.24	0	8583.6	9705.14	9924.37	107514	19357	32748.4	21226.5	0	25474.6	22100.3	8581.41	8189.25	25317.4	7932.62	23032.4	29410.5	8449.14	26285.3	11194
ENSP00000227524	ENSG00000110107	PRPF19	718473	257652	1.04838e+06	357848	1.04493e+06	1.15157e+06	936153	783881	463512	1.0181e+06	658986	436816	1.706e+06	1.53772e+06	501140	716612	258765	711099	1.22989e+06	810400	500324	1.00423e+06	510763	848869	439083	756392	553002	400526	751653
ENSP00000227638	ENSG00000110218	PANX1	0	3055	20012.6	417.317	7714.33	2555.61	10037.9	671.247	5750.51	7703.59	10500.3	421.636	13203.1	8246.46	597.827	8307.04	0	2119.38	4690.23	5979	1480.35	501.756	1260.76	6681.57	849.475	42077.5	1178.25	767.91	3059.21
ENSP00000364494;ENSP00000227667;ENSP00000486182	ENSG00000110245	APOC3	6.83748e+06	2.69871e+06	1.02942e+06	1.21039e+06	2.76232e+06	1.03346e+06	2.60463e+06	1.8271e+06	1.91904e+07	3.56353e+06	1.11321e+06	2.21565e+06	9.5825e+06	834810	974338	1.61142e+06	194688	4.84169e+06	1.79503e+06	3.62312e+06	1.53057e+06	3.07786e+06	754532	398973	3.3329e+06	705935	241769	183541	1.31358e+06
ENSP00000227756	ENSG00000110328	GALNT18	16749.9	0	87.0303	594.811	26639.1	0	4269.14	739.8	1807.64	4530.94	6674.08	6378.29	11439.9	21324.2	611.664	0	10054.1	0	3577.53	0	4617.2	18301.2	0	0	0	2371.08	10925.7	1498.06	0
ENSP00000227880	ENSG00000110446	SLC15A3	0	0	0	0	0	0	0	0	0	0	0	0	0	1988.12	688.987	0	0	682.304	0	0	0	0	0	1593.68	0	0	0	0	96.7549
ENSP00000228251	ENSG00000060138	YBX3	66950.2	17679.6	10452	23655.1	30379.9	176573	132134	126599	53119.8	66031.3	994927	26492.5	28007.8	344142	29960.1	407052	35557.6	52553	9304.95	120825	398919	22526.2	61252.3	0	50912.6	168960	80115.7	17602.4	32521.5
ENSP00000228284	ENSG00000075856	SART3	240458	136811	289049	121194	284844	310859	227123	266706	108865	211747	207614	107206	175145	710988	149226	186738	80364.7	117212	355004	170597	158813	305309	133876	202853	276860	375726	176323	96394.7	145966
ENSP00000228307	ENSG00000089159	PXN	240881	284859	60635.1	84309.5	427713	259214	294164	113304	523186	206661	546608	217051	361575	118863	72146	125232	43429.6	520992	544530	317277	85662	199861	183161	323951	254226	322427	92123.1	31972.4	286038
ENSP00000228425	ENSG00000110841	PPFIBP1	101303	20251.5	14769.7	77222.5	77967.7	143215	208371	110982	151620	119670	350913	71883	101848	229742	16993.8	79136.4	56314.7	196053	151799	156914	25507.1	71712.1	154459	121800	108438	165929	62032.2	6936.14	56664.5
ENSP00000228434	ENSG00000110848	CD69	940.212	702.493	0	558.131	10117.9	0	0	0	0	3420.08	0	0	1161.52	1460.11	29107.1	7023.41	0	18554.3	17710.9	0	0	6198.1	2148.28	8698.85	0	0	0	5523.88	0
ENSP00000228438	ENSG00000110852	CLEC2B	3773.54	0	0	0	47742.9	0	0	0	0	0	0	0	4238	16005.1	0	0	0	0	0	0	1170.31	0	0	1686.4	0	0	1462.81	0	0
ENSP00000228476	ENSG00000110887	DAO	2568.75	2016.91	46222.4	3576.11	741.25	0	0	576.635	0	0	0	1.49385e+06	1.77279e+06	0	181.594	0	22860.5	187.217	32251.9	0	1424.41	5590.38	108.755	0	383.879	2218.2	0	3063.45	2871.44
ENSP00000228495	ENSG00000110906	KCTD10	53484	39014	24785.3	20869.8	33612.7	36213.4	61752.7	77109.2	50981.5	34134.2	72888.5	10094.7	18377.4	111524	6757.33	6256.93	23773.9	3819.89	45081.6	47508	31769.1	85094.7	17236.5	16180	69721.1	30410.7	11651.1	7283.36	31639.4
ENSP00000228506	ENSG00000110917	MLEC	1.42791e+06	228997	391809	286280	2.48687e+06	583934	528260	503526	1.16315e+06	1.39338e+06	1.3259e+06	435521	5.48697e+06	872556	115560	300320	2.75524e+06	1.21696e+06	567936	951238	2.01604e+06	1.14458e+06	283092	536057	758085	1.68835e+06	1.05683e+06	119236	504305
ENSP00000228606	ENSG00000111012	CYP27B1	0	0	0	0	0	0	0	0	0	0	0	5051.05	0	0	0	264.4	0	0	0	0	0	0	0	0	0	0	0	0	0
ENSP00000228641	ENSG00000111046	MYF6	0	0	0	0	0	0	0	0	15222.7	0	0	0	172744	0	0	0	5066.96	367.996	0	0	7561.63	113451	0	0	0	0	0	0	0
ENSP00000228705	ENSG00000111110	PPM1H	4486.12	616.108	463137	5206.62	48390.5	58525	18420.5	24433.6	6304.98	58259	58646.3	110644	163736	31372	2191.67	5623.47	4449.5	26370.5	126068	17356.2	23842.3	52025.9	4652.2	4584.1	48709.6	13385.6	39870.6	17380.3	3689.89
ENSP00000228740	ENSG00000111144	LTA4H	4.13708e+06	2.32085e+06	1.71604e+06	978733	4.97343e+06	1.15359e+06	2.37657e+06	1.47887e+06	3.51821e+06	1.69885e+06	1.59831e+06	1.84377e+06	3.9722e+06	2.93476e+06	1.50079e+06	862250	1.03235e+06	635312	1.91294e+06	2.19708e+06	2.06588e+06	3.53891e+06	1.22746e+06	2.42897e+06	2.18147e+06	1.46454e+06	967269	964948	1.36156e+06
ENSP00000228799	ENSG00000111203	ITFG2	7317.41	2551.71	6062.69	4587.86	17306.9	5927.2	1454.29	4677.67	1403.75	13591.2	589.403	2083.1	31170.1	3483.68	3430.84	12961.2	2956.08	432.127	4808.85	17693.9	10992.1	13454.3	4702.61	9978.73	3326.91	4094.25	4705.19	1682.6	0
ENSP00000228825	ENSG00000111229	ARPC3	2.19552e+06	3.29816e+06	2.04357e+06	893059	1.39911e+06	1.60001e+06	2.88268e+06	766152	1.82955e+06	1.4353e+06	1.41774e+06	1.59708e+06	3.72047e+06	4.60379e+06	1.35015e+06	402973	142840	1.5422e+06	474847	1.4503e+06	681562	3.97618e+06	3.83494e+06	3.01175e+06	5.00099e+06	910219	888690	1.73947e+06	5.54752e+06
ENSP00000228827;ENSP00000443068	ENSG00000111231	GPN3	0	0	6403.16	0	0	0	12125.4	1113.44	589.285	0	0	0	4599.94	6504.99	4032.26	0	2487.46	0	8968.63	0	4907.7	2411.88	6623.63	3115.07	872.95	689.568	6631.85	0	0
ENSP00000228841	ENSG00000111245	MYL2	15759.3	580447	193456	19448.3	82971	19081.7	151415	26675.7	158478	346703	6.8472e+08	14502.2	546363	27381.1	9030.59	479136	1.39138e+06	311352	1.56051e+06	55510.2	22882.5	179892	37510.2	1.98076e+06	83359.1	60605.8	48667.7	108031	113573
ENSP00000228872	ENSG00000111276	CDKN1B	225932	239571	382669	64141	298125	202406	178098	183408	31183.7	260784	92599.2	42255.8	223160	164781	288770	257793	217282	61600.5	149573	250884	70839	318596	272683	405066	124324	381428	33806.1	94392.9	221291
ENSP00000228922	ENSG00000111325	OGFOD2	4320.26	4572.39	5129.99	4038.9	9615.5	2555.34	4933.51	10518.2	3883.35	2056.82	3210.85	11286.6	112345	14362.8	1189.75	0	16919.9	3400.28	8462.25	1822.54	2031.88	7821.9	0	2340.44	2477.31	31981	3886.05	476.294	1667.57
ENSP00000228928	ENSG00000111331	OAS3	75365	44379.3	25434.1	37172.2	110124	31125.5	21727.7	69416.4	84354.8	105254	15391.9	19003.9	66323.2	408665	36244.4	41320.5	51126.2	57275.9	39313.8	28442.2	69289.7	57686.7	18715.4	128637	62499.2	39813.7	4806.85	20557.5	71921.6
ENSP00000229179	ENSG00000111581	NUP107	76123.3	179803	51343.3	42289.1	167013	102715	669128	110253	76935.3	82934	48618.9	17892.5	110512	268562	43832.9	136102	59764.4	280507	92277.8	151260	69751	93662	41516.5	49629.7	80528.2	195164	26302.7	34398	123503
ENSP00000229201;ENSP00000450607	ENSG00000111602	TIMELESS	77.5668	157.21	108.692	771.277	1175.36	718.231	0	319.441	376.248	0	0	240.406	0	19823.5	393.994	904.004	0	211.39	0	481.485	0	717.739	143.408	0	531.539	3962.05	0	234.457	0
ENSP00000229214	ENSG00000111615	KRR1	45502.5	21671.9	21919.5	18540.2	102780	55300.9	59181.9	66497.4	6246.83	101266	7992.75	10605.2	100733	94731.2	32608.7	46600.3	78573.9	34892.2	45724	81258.2	44582.1	39278.7	17170.4	6719.68	22329.3	149368	38410.7	43022	47086.5
ENSP00000229238	ENSG00000111639	MRPL51	17104.4	2267.48	7062.48	712.063	0	1289.29	0	2368.34	0	0	0	3743.64	0	18443.7	0	0	54284	0	0	0	5545.15	0	0	0	0	0	0	1588.79	0
ENSP00000229243	ENSG00000111644	ACRBP	182.93	271.087	0	585.291	170.671	35.8809	1514.98	0	0	0	3576.2	609.938	1291.46	0	0	0	0	0	0	0	575.967	433.27	0	0	812.55	197799	332.657	0	443.062
ENSP00000446339;ENSP00000442068;ENSP00000229265	ENSG00000111665	CDCA3	0	0	0	3143.04	0	0	0	0	0	9335.83	0	0	0	23972.3	0	0	0	1782.4	1207.81	0	0	0	0	0	0	0	0	277.243	0
ENSP00000229266	ENSG00000111666	CHPT1	14363.2	2378.55	2466.09	4180.72	0	0	0	2979.21	0	0	0	4678.44	3801.58	7617.76	5003.3	0	0	3986.89	20594.1	0	46736.3	26961	1451.02	0	13473.4	0	4808.36	1614.5	0
ENSP00000229314	ENSG00000111711	GOLT1B	398551	21498.6	60443.6	23294.2	238974	50342.7	46168.9	72060.8	129261	66455.4	378598	61247.8	1.19573e+06	602723	76449.2	7481.27	897207	391342	166611	110115	387887	101974	14291.7	102991	161460	182646	81065.7	21808.9	48231.9
ENSP00000229329	ENSG00000111726	CMAS	887639	96935.2	424682	424796	743291	348714	302737	387013	126691	498586	456215	253728	2.17257e+06	420908	134056	104124	344526	1.13992e+06	440079	442741	694253	765327	201251	150750	489862	2.85635e+06	215256	69403.2	225637
ENSP00000229330	ENSG00000111727	HCFC2	17332.6	59535.8	12942.5	1819.98	19529.8	3596.99	5123.68	7501.12	1320.69	2601.5	6171.74	8830.09	14964.8	12848.5	32841.4	448.149	11258.1	3233.05	11279.5	5721.7	5146.3	11072.1	7961.61	2075.88	13031.5	13561.3	1119.06	967.194	6414.25
ENSP00000229340	ENSG00000111737	RAB35	816197	874967	1.80964e+06	802748	1.76519e+06	521553	1.10918e+06	530064	571530	717171	466971	426033	640569	2.33919e+06	260286	310505	627230	851764	1.77719e+06	264303	528634	1.08108e+06	457250	790805	952404	763342	243537	135784	1.01137e+06
ENSP00000229379	ENSG00000111775	COX6A1	479540	0	900125	151855	491282	314353	779823	526729	346479	471879	5.28884e+06	426407	1.41371e+06	312653	115148	0	0	905666	1.00482e+06	803984	738518	572290	176568	455951	533647	73419.9	57287.6	29969.7	484029
ENSP00000229390	ENSG00000111786	SRSF9	382979	460094	579693	360673	1.0953e+06	538575	449860	1.36576e+06	299910	925216	202446	1.48095e+06	3.40835e+06	4.8587e+06	365882	804322	1.80168e+06	514941	434781	543741	365945	2.02812e+06	356930	457760	965903	3.3105e+06	574991	246815	464360
ENSP00000229395	ENSG00000111790	FGFR1OP2	4765.52	5496.22	0	0	0	4157.1	6983.42	0	0	6159.3	9401.98	0	0	5055.48	0	907.907	0	7125.9	2115.09	812.33	0	0	0	4475.55	0	0	0	0	0
ENSP00000229402	ENSG00000111796	KLRB1	0	0	0	3161.98	13961.6	0	0	0	0	442.624	0	0	10145.8	0	2607.27	0	384.744	0	0	6361.27	0	10256.3	0	0	0	0	64.1074	977.975	0
ENSP00000229416	ENSG00000001084	GCLC	621705	219023	931980	229402	805202	344273	855784	607120	552366	549937	346774	232763	3.56641e+06	1.09047e+06	72868.3	270342	681206	460570	518503	1.33435e+06	315583	567014	107477	711344	532490	423012	137029	53937.9	626538
ENSP00000229418;ENSP00000345702	ENSG00000001167	NFYA	6542.73	0	6611.17	2602.46	15387.6	14222.6	0	10819.4	1537.75	2507.25	0	0	15794.4	19710.5	13564.6	13603.9	743.716	1926.83	10324.1	13200.6	0	0	4903.63	0	3038.17	15867.9	7259.83	13881.3	1698.39
ENSP00000229554	ENSG00000111834	RSPH4A	631.198	1375.7	0	665.55	351.534	0	2190.63	561030	1184.43	386.19	922.016	0	0	22228.3	13566.1	0	0	0	455.891	184.953	128.051	0	369.748	0	3005.77	780.032	0	0	8154.93
ENSP00000229595	ENSG00000111875	ASF1A	51671.6	152500	36610.9	56925.7	36893.8	9430.68	13041.1	85161.6	10211	48418.5	5368.72	9085.4	131569	243891	37057.7	23567.6	31364.8	15277.8	26692.2	21403.2	19380.9	100834	2949.59	75771	68633.8	41501.5	18161.3	12661.6	42426.5
ENSP00000229633	ENSG00000111911	HINT3	509541	95783.8	1.01747e+06	221951	492092	234030	222961	185802	393267	364436	1.54406e+06	259038	558131	243602	19246.1	51319	88108.5	239268	550121	398996	298822	673900	160104	34065.8	270663	497905	543390	31777.5	560052
ENSP00000229634	ENSG00000111912	NCOA7	0	0	1620.6	0	0	0	0	0	0	0	0	0	0	0	0	0	0	0	0	0	0	0	0	0	0	0	0	0	0
ENSP00000229794	ENSG00000112062	MAPK14	414785	244027	102781	176888	521401	383351	624273	147546	419051	552132	694518	169851	405308	508270	89727.6	227292	149995	288476	204027	298554	232342	346581	259288	218330	281211	199973	224743	128465	588925
ENSP00000229795	ENSG00000112062	MAPK14	19026.7	1103.64	2841.34	1811.32	31722.9	0	0	2275.6	5155.18	3504.7	3956.73	5912.22	14948.6	7962.75	2103	9518.51	0	4487.23	2398.57	0	2228.53	8588.23	0	9578.88	3889.61	15856.6	0	6267.74	4671.6
ENSP00000229812	ENSG00000112079	STK38	73697.6	119987	24333.2	111811	270062	165681	164861	83999.2	121276	119749	206985	23152.5	88829.4	284428	45906.4	86413.3	23435.4	136768	147410	152896	79707.2	206101	63055.3	66992	110377	66263.6	14590.8	29992.3	125883
ENSP00000229854	ENSG00000112118	MCM3	16618.2	49702.1	7621.51	75947.2	177290	73985.4	68505.5	12295.3	248760	24016.7	48239.3	7197.8	3313.34	318683	37091.4	140748	11805.8	69828.5	15956.5	71272	6125.77	96774.1	5698.65	18903.2	51197.7	199166	7609.17	126791	113338
ENSP00000229903	ENSG00000112167	SAYSD1	4280.68	1262.26	7484.43	0	0	0	0	9012.53	11830	0	38397.4	2014.46	11602.2	2943.69	3603.06	0	29231.2	0	0	0	0	0	0	3388.6	8892.39	2551.03	0	0	0
ENSP00000229922	ENSG00000112186	CAP2	244116	145639	1.92066e+06	65236.6	1.32429e+06	505321	1.76408e+06	155403	250079	383721	3.1246e+06	89159.4	147954	122560	45574.4	110481	104662	305718	853286	1.33115e+06	183387	148699	719305	70375	308524	108780	91887.6	12417.2	132141
ENSP00000230036	ENSG00000112293	GPLD1	43365.4	265301	452.004	49982	5102.99	12582.8	108435	10037.2	226114	149163	966.529	2701.51	45290.5	9374.35	2214.31	50307.4	0	87053.2	17350.6	113481	2961.91	7089.33	3486.47	38300.7	25425.8	28807.7	41987.7	1770.48	91990.1
ENSP00000230050	ENSG00000112306	RPS12	8.09917e+06	3.20612e+06	2.80587e+06	3.49195e+06	1.46987e+07	4.67424e+06	7.54616e+06	3.70532e+06	4.44475e+06	6.80509e+06	5.63717e+06	3.28919e+06	1.81998e+07	1.21414e+07	1.49157e+06	3.04647e+06	1.05004e+07	3.97952e+06	9.04887e+06	5.52172e+06	1.03625e+07	7.9363e+06	4.01085e+06	3.85694e+06	6.62459e+06	5.23009e+06	2.95867e+06	2.98709e+06	6.06914e+06
ENSP00000230085	ENSG00000112335	SNX3	1.14228e+06	587258	1.69783e+06	272162	1.47973e+06	796440	1.06884e+06	300470	1.96953e+06	793459	1.40023e+06	846708	2.02449e+06	1.4777e+06	203249	416423	344062	1.07278e+06	747233	599012	584627	1.37663e+06	703979	897377	861561	1.31248e+06	544450	761518	1.08404e+06
ENSP00000230124	ENSG00000112367	FIG4	8605.29	63866.7	16867.9	3659.67	11051.1	22176.6	8898.16	5702.67	8999.2	7894.54	6254.11	4195.44	19737.6	22799.1	3530.75	7052.18	17738.7	5360.13	45318.7	10301.9	16302.4	21684.3	7056.71	6053.26	26691.9	11785.1	8915.6	4099.51	6633.7
ENSP00000355812;ENSP00000230248	ENSG00000213066	FGFR1OP	28675.9	11311.7	5772.08	5983.74	18913.5	13986.2	6559.07	33150.8	13100.8	8178.78	21416.3	4474.37	45566	16000	4952.72	26117.1	0	4296.15	2848.42	8354.51	11070.6	23348.9	298.801	6841	8818.72	109557	2272.65	3779.73	10194.4
ENSP00000230301	ENSG00000112539	C6orf118	0	172.607	0	73001.9	1840.65	1586.44	3443.64	11121.5	3709.74	0	204779	1107.64	2952.67	21524.5	0	5308.15	192989	0	4044.84	0	0	95450.4	0	0	3534.62	0	799.627	0	0
ENSP00000230340	ENSG00000112578	BYSL	43877.7	120404	22524.4	98419.9	69176.1	121950	45755.2	110336	43603.1	46002.8	18199.5	19257.1	78298.5	386299	41083.9	86347.5	61000.4	18940.9	45606.2	43077.9	19941.7	59560.4	26606.6	45205.6	60557.7	34118.8	33593.1	30161.7	65399
ENSP00000230419;ENSP00000418754	ENSG00000112655	PTK7	19053	10175.4	97576.2	49261.9	74295.3	463782	150167	164518	47468.1	283808	4795.39	58835.9	24421.9	130859	3351.75	278404	48466.5	154011	254575	89350.5	122644	35468.6	273457	100743	98624.1	184920	49090.2	4291.23	127674
ENSP00000230431	ENSG00000112667	DNPH1	1.46023e+06	53577.3	2.14944e+06	250766	2.12301e+06	357709	842512	769855	208393	387828	522139	3.87409e+06	3.99692e+06	731414	393761	98359.7	612154	341828	1.07722e+06	798573	596413	2.03718e+06	706301	836055	623254	627936	570241	194769	325938
ENSP00000230449	ENSG00000112685	EXOC2	162453	39935	169316	48762.5	126277	72299	79834.1	74249.3	135547	85225.1	176581	72945.7	184995	101462	73706.9	68037.2	98667.3	204090	127869	138874	129648	138669	73419	82624	117651	136834	75800.7	19925.2	55159.6
ENSP00000230461	ENSG00000112697	TMEM30A	151051	248403	121059	63519.3	153921	42707.9	46064	61936.6	108996	116510	277816	501321	213429	406378	21301.7	77056.3	466162	61310.2	43356.5	124272	62171.3	177324	18836.7	129532	122238	13506.5	52666.2	13841.7	104572
ENSP00000388663;ENSP00000361137;ENSP00000429008;ENSP00000230480;ENSP00000421561;ENSP00000430002;ENSP00000429643;ENSP00000483241	ENSG00000112715	VEGFA	422.669	0	442.958	0	0	799.214	0	0	0	0	5962.76	2641.79	0	0	0	1691.3	8522.41	0	0	0	0	0	5855.89	0	1593.3	0	169116	0	0
ENSP00000480465;ENSP00000230588	ENSG00000112818	MEP1A	0	0	0	43357.9	370614	507.364	423.043	0	1651.07	384.545	4338.84	0	0	302.429	1155.26	0	13516.4	718.303	121.47	81934.4	0	502354	1197.39	0	1004.18	62.1236	254.103	84.0752	1992.97
ENSP00000230640	ENSG00000039123	SKIV2L2	74793.5	69332.6	48734.4	88033.8	260965	150680	101669	111267	97911.3	116202	116724	43157	245474	249064	63794	170752	120533	105807	121708	127896	89963.4	177513	53326.2	104317	117725	129833	64480.5	45905.6	138203
ENSP00000230671	ENSG00000011083	SLC6A7	0	0	928.786	0	0	0	0	0	0	402.973	0	0	0	0	0	0	0	0	0	0	0	221.118	0	0	0	0	0	0	0
ENSP00000230685	ENSG00000019582	CD74	926056	740743	7162.72	581937	1.79291e+06	509066	682331	720582	408082	2.25989e+06	134466	189976	450128	1.5112e+06	1.67517e+06	1.01813e+06	217388	110378	320943	1.43756e+06	530652	859819	213102	2.76759e+06	734735	624659	90120.9	1.01553e+06	982678
ENSP00000230771	ENSG00000112855	HARS2	161374	15636.2	47995.2	37268.2	96057	15526	32472.6	52016.1	26967.8	23178.1	432358	73507.4	67321.8	50460.6	21101.6	6863.48	98452.1	32081.1	59311.2	54178.7	60140.4	54003.4	12126.5	35412.9	26939.4	59245.6	124848	12524.6	19773.7
ENSP00000230792	ENSG00000112874	NUDT12	27902.3	2484.22	38756	27119.8	163482	13991.8	22197.9	87180.1	3700.59	20007	40561	117132	257603	23104.4	34490.9	15994.5	77561.3	27374.6	43996	48555.5	54851.2	65998.6	1236.59	5819.92	43190	18307.2	39619.3	1703.49	6383.06
ENSP00000230895	ENSG00000112977	DAP	58324.8	1.76573e+06	12155.8	265843	198450	236097	234506	95066.6	538430	950507	154209	47946.5	176682	211034	366323	394551	1.81736e+06	234488	387139	152749	774750	282164	147856	183492	130729	84961.9	170721	0	151142
ENSP00000231004	ENSG00000113083	LOX	9062.97	11478.6	0	5913.74	9519.58	11631.3	114117	1342.19	50598.9	137442	16540.7	1994.08	5403.68	40810.7	8090.87	631456	0	4077.86	25020.5	55231.9	357.052	7436.56	27722.3	475.009	42488.2	7507.14	594.666	399.323	40583.5
ENSP00000231009	ENSG00000113088	GZMK	0	5944.88	0	0	2977.43	0	0	2283.4	0	0	0	0	0	2786.32	0	54744.7	0	3322.35	7481.68	0	3235.71	0	0	13598.2	0	0	0	16756.5	9399.66
ENSP00000231021	ENSG00000113100	CDH9	0	264.798	1649.86	0	424.09	0	0	0	0	0	14951.2	701.185	0	0	0	0	0	0	150.725	0	0	0	67.0702	1025.54	0	695.338	0	0	0
ENSP00000231061	ENSG00000113140	SPARC	308773	97324.3	3.86824e+06	21222.6	95778.7	490056	609505	35879.4	427136	366147	183434	20588.9	78989.3	585291	25734.6	156045	43074.3	560358	219273	68835.3	19003.2	44928.4	289688	1.16621e+06	79505.6	1.08625e+06	81590.2	6358.43	187916
ENSP00000231134	ENSG00000113209	PCDHB5	1613.16	0	2208.78	156.691	189.715	574.434	745.866	1802.04	0	2732.56	3227.85	0	1250.57	294.425	243.702	489.679	104.96	536.559	1234.92	0	390.17	518.449	920.65	0	569.258	111.435	24770	0	0
ENSP00000231173	ENSG00000113248	PCDHB15	0	679.523	13249.2	0	0	5790.86	0	792.139	0	0	0	0	0	0	0	0	0	341.928	0	1786.9	238.241	0	0	0	373.828	1917.27	0	0	0
ENSP00000231198	ENSG00000113272	THG1L	32570.8	6036.81	27059	10039.4	27626.4	16503.8	6142.15	12139.3	20272.3	14056.9	9540.86	2592.97	52195.9	20546.4	2990.29	13581.3	13869.3	10856.5	0	23214.2	15526.5	25070.5	9686.92	3522.86	11743.5	64106.6	10903.4	8062.92	6255.29
ENSP00000231368	ENSG00000113441	LNPEP	54884.8	45117.1	34383.1	30903.5	209859	56859.5	83528.2	46125.3	299236	61177	325707	44946.9	117986	102895	49486.9	74761.9	65892.2	355759	163380	153055	69500.3	75309.7	19598.7	53190.5	34699.5	61325.1	38779.2	40703.1	41543.3
ENSP00000231420	ENSG00000113492	AGXT2	11280.6	2139.87	3132.3	3131.34	25041.3	2854.33	21745.1	0	17385.7	81.5717	32316.2	1.78061e+06	3.72222e+06	120254	1143.97	36835.4	9665.93	23882.7	34655.1	23082.7	81557.3	29557.8	1971.62	9093.28	13515.5	1480.51	0	1962.78	159997
ENSP00000231484	ENSG00000113555	PCDH12	0	0	0	0	0	582.473	0	0	0	0	586.927	0	1703.34	156.651	0	0	104.004	820.483	0	539.609	0	0	269.26	841.333	616.942	0	376.414	0	0
ENSP00000231498	ENSG00000113569	NUP155	70731.3	32981.8	43720	37938.1	167840	98185.8	53837.9	70523.3	119661	91249.9	68590.9	29231.7	127771	253025	52068.5	76689.4	61629	277180	134566	124685	87857.4	85606	39582.7	65795.2	57516.7	233051	28645.8	36035.2	92969.5
ENSP00000231512	ENSG00000113583	C5orf15	2205.25	18358.7	0	0	0	0	3057.16	0	522.197	0	0	1033.93	0	7263.91	0	0	0	3133.87	0	0	1589.9	2340.18	0	0	0	2166.15	5536.74	0	3669.76
ENSP00000231572	ENSG00000113643	RARS	1.57591e+06	447273	474771	835649	2.7526e+06	749028	1.19055e+06	795835	598875	1.37669e+06	1.58319e+06	758721	2.47117e+06	1.94144e+06	227290	635386	2.89515e+06	1.15795e+06	1.09475e+06	1.3036e+06	1.7185e+06	2.09809e+06	415425	547336	1.19635e+06	1.77017e+06	720020	218526	973307
ENSP00000231706	ENSG00000013293	SLC7A14	16003.7	1463.51	33746.3	0	0	0	0	963.916	0	358.855	0	0	298.407	2481.66	137.528	0	0	0	0	11633.2	0	0	0	0	2104.13	761.953	0	0	118.712
ENSP00000231721	ENSG00000010319	SEMA3G	1523.96	0	4065.78	9312.87	622.928	144.676	0	2213.52	10537.4	4772.41	665.949	2358.26	0	8983.39	0	0	44.1878	1500.72	988.074	5497.25	5468.31	2390.49	809.93	0	1249.01	0	0	0	7077.32
ENSP00000231749	ENSG00000004838	ZMYND10	272.907	0	0	0	31185.5	218.705	3010.38	166017	1896.25	0	0	0	0	11689.5	139.827	0	0	0	458.27	0	0	4076.93	0	0	10858.3	46572.6	5916.48	0	0
ENSP00000231751	ENSG00000012223	LTF	917792	1.11635e+07	52718.7	107277	485620	69398.1	3.36066e+06	36717.3	2.02143e+07	622202	279652	240522	854429	698874	151618	272567	1.3914e+06	767675	2.62229e+07	1.21329e+06	1.92775e+06	898539	36598.5	6.82203e+06	928183	26865.9	164114	584325	4.51755e+06
ENSP00000231790	ENSG00000076242	MLH1	11829.6	101734	11043.4	3074.51	35013.8	15433.4	14608.2	19669.7	4480.39	12763.6	9807.41	6931.98	18153.7	44680.5	7296.37	18322.6	2557.25	39628.8	36100.3	10661.6	2936.39	17315.1	2932.8	2699.76	3329.58	55933.8	11034.1	4858.77	11434.3
ENSP00000231887	ENSG00000113790	EHHADH	87483.6	6266.08	17479.3	156367	1.00638e+06	22537.4	49198.7	27583.4	227101	128750	319004	6.21224e+06	2.06265e+07	84648.9	17355.9	50989.5	88783	17875.3	210777	238080	129116	627135	11560.1	35338.4	110545	81416.9	28099.5	8630.58	55522.2
ENSP00000231948	ENSG00000113851	CRBN	23816.8	6008.54	130314	13383.4	32088.3	15558.3	5305.08	14838.6	23455.8	46003.5	24132.4	15505	162926	10809	6441.14	2412.53	15039.6	21091.3	13665.4	18182.6	32487	18817.6	42884.5	6360.11	20778.7	82798.4	8445.33	3740.22	8741.73
ENSP00000232003	ENSG00000113905	HRG	3.11232e+06	998235	208978	364203	1.26219e+06	1.035e+06	3.37254e+06	565179	1.06596e+07	2.79959e+06	2.06136e+06	1.25393e+06	1.42634e+06	876543	274909	1.39656e+06	287917	271682	2.08396e+06	1.72274e+06	897025	590894	860070	504472	1.53897e+06	2.04861e+06	483354	31530.3	1.41315e+06
ENSP00000232125;ENSP00000419088	ENSG00000114023	FAM162A	3.52824e+06	21651.5	888378	679368	2.16542e+06	468140	1.05044e+06	401576	490760	552113	1.59346e+07	2.50588e+06	5.24069e+06	1.6261e+06	97964.6	149917	700707	198552	1.6105e+06	1.55633e+06	1.61967e+06	1.79741e+06	279864	141157	588513	950553	697894	170012	606695
ENSP00000232217	ENSG00000114113	RBP2	83145.5	120754	27197.8	35249.1	5.06654e+07	42960	233383	52037.7	39752.5	32852.3	138745	34397.7	94122.8	47780.5	6258.16	25477.6	726214	102566	43942.1	64644.2	5144.26	6.82717e+07	1.41138e+06	4703.41	117846	43065.3	14503.1	620.15	5068.99
ENSP00000232219	ENSG00000114115	RBP1	1.04771e+07	217666	583436	325252	2.46392e+06	4.67225e+06	1.99061e+06	8.64283e+06	168550	7.17265e+06	157444	339941	1.18224e+07	819985	96823.5	610291	5.27322e+06	1.90798e+06	1.02318e+06	754609	172242	908380	3.37913e+06	1.0765e+06	407100	1.58057e+07	102611	20474	1.07113e+06
ENSP00000232496	ENSG00000114383	TUSC2	34571.9	0	71166.2	0	18690.7	0	2042.27	9849.21	7150.24	3567.1	0	10338.6	17297.5	10007.2	0	0	4526.42	9208.27	26475.2	0	16762.2	14193.3	2065.67	6478.27	854.133	5699.84	14783.4	3120.97	626.999
ENSP00000232501	ENSG00000114388	NPRL2	3732.33	0	295796	3698.58	9047.33	2214.93	0	15243.4	0	941.481	2820.57	7723.02	47083.1	17768.3	1175.87	10767.2	3461.8	15578.7	4975.34	0	0	394.872	3844.14	5249.33	2475.78	22919.5	8108.56	2039.42	11643.3
ENSP00000232603	ENSG00000114487	MORC1	939.584	0	806.716	692.298	0	3398.32	4717.61	0	0	0	0	1715.65	15427.2	0	0	0	0	6948.4	1463.95	8747.95	0	0	594.017	0	0	11464.6	0	0	11337
ENSP00000232607	ENSG00000114491	UMPS	304361	112963	438210	160857	1.04751e+06	206613	320226	134379	275874	354652	160389	258969	1.26459e+06	590625	751706	621032	174069	283178	275354	377791	997304	356860	146168	194543	290793	543469	115636	102016	200999
ENSP00000232744	ENSG00000114626	ABTB1	296.883	0	0	68.5581	767.858	0	0	0	0	0	0	0	1405.17	4462.7	0	0	292.542	199.017	537.379	0	1782.86	1078.73	0	936.913	1038.15	0	0	154.069	327.743
ENSP00000232766	ENSG00000114648	KLHL18	513.849	492.81	0	0	0	0	0	0	0	0	0	0	0	0	0	0	0	0	0	11329.3	0	0	0	7455.41	0	888.634	0	0	0
ENSP00000232888	ENSG00000114767	RRP9	44483.6	75690.4	54524.1	52403	528342	40527.3	262802	96693.6	47924.2	40900.6	8037.55	15569.6	98154.3	170002	12032.5	11091.3	32565.6	16260	28258.4	50103.1	30979.6	48173.1	14513.7	15038.1	59998.6	64632.4	50142.5	15833.2	78555.6
ENSP00000232892	ENSG00000114771	AADAC	512958	0	270.068	3629.45	926516	1150.25	15790.4	1298.18	8376.34	109025	2199.83	6513.37	4.31769e+06	2723.6	4633.06	0	60141.7	11994.2	2663.07	5686.76	5054.72	1.08492e+06	1394.03	14111.3	54099.1	367.916	3143.35	0	1631.1
ENSP00000232905	ENSG00000114784	EIF1B	83350	0	112384	1234.82	28376.5	9758.38	11065.8	81921.6	2720.32	3429.23	306906	48726.9	199417	78542.7	3567.26	0	4059.97	71250.2	40033.5	22426.5	42075.9	102710	23965.3	9644.26	35868.1	57339.7	38521.1	28945.8	18648
ENSP00000232974	ENSG00000114853	ZBTB47	302.407	0	2983.36	4675.09	446.642	365.189	1000.69	4639.78	24072.3	2506.56	7194.53	2808.44	1699.05	3530.84	576.228	1375.67	0	0	562.571	3189.35	2391.63	5268.81	4551.95	0	6570.51	183.367	2602.03	535.237	586.818
ENSP00000232975	ENSG00000114854	TNNC1	1398.5	30702.7	811.741	9562	13239.5	746.763	1321.27	9530.05	1455.97	64247.6	9.59262e+07	3480.82	5221.6	8691.95	990.529	20636.6	31722.8	5429.82	450411	44368.6	12455	5486.61	10381.3	62164.8	14879.2	42722.5	3565.59	27940.5	5449.24
ENSP00000232978	ENSG00000114857	NKTR	3504.92	2211.38	2940.4	8642.25	11660	10647.3	3069.04	10335.9	944.17	1103.6	0	849.198	850563	7392.03	1400.61	6360.84	2685.09	1941.31	9043.83	2121.69	6605.99	9904.16	1767.54	2211.21	2193.08	30006.4	2016.7	2573.03	5580.96
ENSP00000233027	ENSG00000114904	NEK4	2974.35	41057.3	3141.57	4842.19	11760.9	2659.16	455.639	4857.19	6884.16	1674.25	633.514	7062.98	4430.87	7606.34	235.284	1297.73	4721.47	110.358	7005.76	5778.28	4690.65	7891.55	612.235	3540.04	3547.35	21512.5	1729.75	422.936	2027.35
ENSP00000233055	ENSG00000085449	WDFY1	235601	109454	219068	157277	371253	341897	243811	215537	316325	336110	189453	131993	371819	537459	54079.4	235029	83623.7	231746	178506	241603	146092	234686	165714	299432	298336	337650	201124	52120.4	162947
ENSP00000402608;ENSP00000233072	ENSG00000021826	CPS1	69999	27378.2	38589.9	27542.6	1.46008e+07	36620.8	62726.5	28384.8	33174.8	70443.7	41540.1	102115	1.00733e+08	65554.8	9401.86	36996.8	109338	19771.7	42460.3	30637.6	36675.6	7.98883e+06	25052.1	51666.8	123361	51698.2	23226.6	5258.75	59920.3
ENSP00000233099	ENSG00000008869	HEATR5B	20178	2661.48	17192.1	13604.7	40168.5	11761.5	12173.5	12943	10686.9	16408.2	7795.93	32298.4	33403.7	70117.5	9531.01	9940.08	27531.4	21058.6	24577.5	23432.7	26585.2	36845.2	6412.22	16040.9	22792	17562.3	11191	10735.7	9285.82
ENSP00000233114;ENSP00000438144	ENSG00000014641	MDH1	1.03394e+07	2.30965e+06	1.27789e+07	2.60809e+06	1.1489e+07	3.18409e+06	9.6266e+06	2.7174e+06	1.15136e+07	3.44244e+06	6.05105e+07	9.23842e+06	1.49087e+07	4.21831e+06	3.14481e+06	2.62934e+06	5.23012e+06	2.64892e+06	5.68423e+06	8.30723e+06	9.72918e+06	6.50318e+06	5.4919e+06	3.20793e+06	5.28384e+06	5.07851e+06	3.8566e+06	1.71859e+06	2.99239e+06
ENSP00000233121	ENSG00000084764	MAPRE3	248939	16251.1	1.44092e+06	49241.1	62305.3	65252.6	94824.9	890472	42934	16959.9	454742	55806.9	54700.9	68115	6719.25	37474.6	395588	97435.5	57316.8	119998	58486.3	128741	82146.7	15173.2	27199.8	218176	122585	11067.6	14432
ENSP00000233143	ENSG00000034510	TMSB10	9.42062e+06	3.93363e+07	1.03787e+07	3.54384e+07	1.53811e+07	2.34734e+07	2.50863e+07	9.03322e+06	3.51379e+07	4.3892e+07	4.32934e+06	4.11848e+06	3.63265e+06	2.93453e+07	8.87374e+06	1.71196e+07	1.45598e+06	1.05179e+07	9.99182e+06	2.56292e+07	7.87193e+06	2.88882e+07	2.82923e+06	4.83249e+07	1.11817e+07	3.31599e+07	2.83978e+06	1.50473e+07	1.46806e+07
ENSP00000233146	ENSG00000095002	MSH2	74439.4	46228.7	110483	87350.8	165774	110933	147303	372523	720372	228026	46529.2	190255	123590	311463	27445.4	114714	109965	80137.7	544233	64565.4	77040.7	107282	752444	532008	232969	101277	190371	65063.4	83329.3
ENSP00000233242	ENSG00000084674	APOB	1.79148e+06	1.06243e+06	152877	382019	634047	157985	1.64394e+06	174009	1.98782e+07	2.85345e+06	169498	642704	2.32622e+06	130622	163944	1.23224e+06	217694	1.48118e+06	495929	1.60162e+06	281505	496710	143574	241028	1.25349e+06	344686	57133.1	37098.8	1.09394e+06
ENSP00000233331;ENSP00000388677	ENSG00000115274;ENSG00000274049	INO80B	0	0	0	0	1481.41	0	0	3254.02	0	0	0	0	0	10357.8	0	0	0	0	0	0	0	0	0	0	1035.03	976.646	0	1507.53	0
ENSP00000233336	ENSG00000114999	TTL	6434.29	0	31478.2	0	2401.45	2489.33	667.228	0	1507.51	4161.5	12387.2	1033.11	12364.8	15174.9	413.999	1726.22	0	5614.15	4677.29	5070.86	2689.15	1286.55	8689.56	0	1692.28	761.549	4415.95	431.557	8092.06
ENSP00000233468	ENSG00000115128	SF3B6	351583	449197	248463	343125	1.10345e+06	386423	488075	460589	632568	541406	229883	270294	733950	947976	295021	97371.6	477412	417003	498089	448553	392700	643057	231568	201334	741227	314671	317285	147027	597996
ENSP00000233535	ENSG00000115194	SLC30A3	502368	928.284	38084.4	0	4644.61	2376.06	0	115.529	0	0	0	0	0	866.991	0	0	1904.05	0	941.958	0	0	996.324	10313.3	0	0	76752.3	0	0	0
ENSP00000233552;ENSP00000429323	ENSG00000115211	EIF2B4	119753	22995.4	68116.2	51239.3	112109	50577.8	65791.6	40370.2	26651.7	61332.7	148977	49620.8	342526	217510	24378.9	79889.7	252518	34747.3	69697.1	77772	380606	105799	26114.1	25621.9	47233	91518.5	199535	49192	35220.5
ENSP00000233575	ENSG00000115234	SNX17	125226	36406.8	108242	49666.2	125473	72212	87737.9	67055.6	204150	96771.2	85663.8	176505	263884	126514	16831.4	45609.6	215375	66711	170185	68851.7	31588.5	62019.5	52730.6	94442.3	44656.7	104548	26871.5	34568.5	52704.7
ENSP00000233596	ENSG00000115255	REEP6	2.46234e+06	8564.49	78752.3	137435	1.28708e+06	15390	3365.46	63762.3	204673	67853.2	85234.1	492059	1.0549e+07	37128.5	1168.78	54417.1	292865	14370.2	373014	38838.8	116522	1.37753e+06	55913.2	8970.35	15738.5	6.40939e+06	38852.1	10033.1	68165.4
ENSP00000394842;ENSP00000233612	ENSG00000115271	GCA	339519	2.46711e+06	292143	79791.6	843433	123853	1.14499e+06	324319	2.18877e+06	632770	169243	81786.1	211858	550645	185356	89883.1	573260	346502	355681	251703	201942	464293	117491	1.04508e+06	317078	616221	296165	196854	1.47307e+06
ENSP00000233616	ENSG00000115275	MOGS	277570	113445	102764	133103	957993	220821	348157	170832	228887	347395	239120	127664	1.14805e+06	578230	57654.3	176977	1.06651e+06	1.3021e+06	364104	211174	307518	482367	84183	243995	279970	297345	180067	125221	381885
ENSP00000233623	ENSG00000115282	TTC31	0	470.281	0	0	3386.33	1245.05	765.654	1576.23	384.11	1421.41	840.708	16176.2	444884	5938.65	11744.4	669.715	0	1081.4	0	23259.9	58557.5	8562.11	0	0	2100.51	2831.87	0	27.2348	337.603
ENSP00000233627	ENSG00000115286	NDUFS7	695476	272607	1.10939e+06	551243	1.62186e+06	254765	500619	386701	922093	386148	1.11415e+07	1.4873e+06	532990	892922	159547	492014	1.016e+06	640523	751816	638093	1.51526e+06	1.68628e+06	239751	408119	702192	314807	72433	58260.7	401664
ENSP00000233668	ENSG00000115325	DOK1	11764.8	13728.2	5395.99	4745.68	42640	10928.8	21967	14884.1	42085.6	38957.6	0	702.085	14382.4	30331.7	26070.5	10767.4	10320.8	9048.86	1413.09	29805	2813.91	20881.6	18991	74344.2	20764.6	14936.5	8517.33	9612.02	64036.4
ENSP00000233710	ENSG00000115361	ACADL	22336.1	7586.55	6803.7	3048.18	1061.12	2576.45	5401.59	678.019	639669	5497.65	24491.5	674621	1.08331e+06	60447.7	1935.76	13907.7	703101	12085.6	741081	17086.2	317743	3341.58	494.146	43391.9	0	29993.8	286612	0	2764.15
ENSP00000233735	ENSG00000115386	REG1A	19308.4	7277.15	6240.12	2824.86	9.74945e+06	9721.83	11851.6	1335.44	149460	179160	18790.9	37178.4	90274.3	26292.6	59.1886	45224.5	6.6176e+07	48758.5	21629.4	18493.5	2509.52	3.04072e+06	8501.62	7194.5	2.98039e+06	15252.6	2646.97	0	10218.3
ENSP00000233809	ENSG00000115457	IGFBP2	29502.4	39163.9	23824.2	106344	226199	44931.5	50970.7	14283.9	319750	51411.4	106115	10019.9	11325.8	1.00478e+06	12394.9	9926.44	391977	33913.5	113242	181808	4893.78	168054	12353.3	5827.46	1.75144e+06	29140.1	11810.9	1211.26	19629.7
ENSP00000233813	ENSG00000115461	IGFBP5	92571.6	116919	57485	52360	50987.2	545867	283623	278119	228759	82030.8	244261	93802.9	41393.8	1.07184e+06	5509.71	64666.6	3113.63	257492	603233	73499.8	11562.2	38052.2	313575	16479	63094.3	27614.2	29332.6	4251.55	74602.5
ENSP00000233838	ENSG00000115486	GGCX	30067.4	198.122	656.991	910.007	13017.6	4259.8	9376.17	6688.42	23242.3	17205.5	19395.2	11464.4	385045	47170.7	1173.81	4477.55	3454.31	22237.2	13418.7	8214.41	170991	952.838	6770.53	3860.98	6188.78	11521.4	8273.58	1993.19	8570.72
ENSP00000233840	ENSG00000115488	NEU2	0	0	0	0	0	0	0	1656.99	0	0	0	0	0	0	0	31575.7	0	0	0	0	0	0	0	0	0	562.338	0	0	0
ENSP00000233893	ENSG00000115541	HSPE1	5.47738e+07	1.4057e+06	1.73642e+07	9.17498e+06	2.27126e+07	7.0857e+06	1.11679e+07	6.44621e+06	1.37568e+07	7.37681e+06	5.71643e+07	1.87782e+07	1.86587e+07	1.24575e+07	4.28126e+06	3.11789e+06	2.17562e+07	5.36673e+06	5.74552e+06	1.67469e+07	1.8804e+07	6.93091e+06	3.0598e+06	2.44921e+06	6.99912e+06	1.42332e+07	1.64447e+07	2.511e+06	9.42982e+06
ENSP00000233948	ENSG00000115596	WNT6	10502.2	4480.07	1099.28	0	16795.1	3282.55	0	9971.33	0	3269.87	8486.44	4560.93	0	0	2639.32	2282.42	0	0	10791.3	8109.02	39670.4	0	20257.6	7490.11	77695.5	0	0	0	5328.51
ENSP00000233954	ENSG00000115602	IL1RL1	16212.7	0	3461.27	0	1834.35	874.09	10622.2	3681.27	0	18990.1	1338.32	0	0	0	7640.1	0	0	20547.4	34602	152059	0	1490.29	0	0	0	0	434.391	0	12175
ENSP00000233969	ENSG00000115616	SLC9A2	0	0	0	3129.57	1259.85	0	0	0	0	0	0	0	0	0	0	0	0	0	5316.8	2093.52	172.503	463.506	0	0	2904.06	1319.7	0	0	0
ENSP00000234071	ENSG00000115718	PROC	65960.8	54507.5	1759.98	32639.5	88894.1	78610.6	31366.1	10225.9	460869	80983.2	15669.1	48371.7	118587	18562.7	12053	36198.9	9967.26	375904	49387.1	46658.9	1088.96	11188.4	34024.2	25577.9	48488.7	31632.9	5424.02	1296.05	85871.4
ENSP00000234160	ENSG00000115806	GORASP2	306714	155627	147167	261553	419887	307202	349891	157452	254899	408403	158351	129938	368791	480389	97759.4	245410	530832	364125	179220	505213	407442	311349	128881	156212	320363	356214	274616	142332	205128
ENSP00000234170	ENSG00000115816	CEBPZ	16229.9	3725.34	9703.75	19867.4	62076	29065.8	28865.6	16772.6	10772.5	15656.6	13514	9493.5	65876.7	117336	6446.21	11812	25229.1	4880	26243.7	21870.1	8876.86	30859.3	6246.53	3847.08	14345.7	42457.5	12435.9	18936.9	16388.1
ENSP00000234256	ENSG00000115902	SLC1A4	63518	13555.9	2.02429e+06	18538	66961.1	65166.9	59796.4	5583.65	2657.86	19919.1	28696.1	9760.11	14906.2	90698.4	12084.9	68360.2	34549.4	7799	32095.4	60016.3	3393.08	30916.8	12579.4	12315.5	20285.8	10004.7	40263	11729.9	5017.43
ENSP00000234296	ENSG00000115942	ORC2	13743.3	633.518	5677.78	2107.21	26751	15925	4632.33	7517.51	555.825	8664.62	8307.99	2444.12	6494.74	29792.7	8218.48	21350.1	14564.6	14513.7	5751.48	17714.1	11491.8	28533	1626.68	8597.9	4810.5	46689.5	5057.61	5054.97	5272.47
ENSP00000234313	ENSG00000115956	PLEK	624670	539734	387353	64190.6	170980	36558.4	122492	41360.5	1.02043e+06	186174	96722.6	9491.58	558705	231707	513771	191660	11462.8	529113	174684	91035.4	265827	282850	43641.8	2.85947e+06	109916	101809	68859.3	376613	381726
ENSP00000234420	ENSG00000116062	MSH6	45456	10115.6	25670.5	17718.3	77904.2	51565.7	27805.6	41618.2	15212.1	24257.5	31369.8	6807.86	48016.5	174624	11022.1	50531.2	24581.2	39805.9	22293.5	18726.2	10175.2	57579.6	23113.8	14239.2	66527	141875	23926.6	22603.3	41419.8
ENSP00000234453	ENSG00000116095	PLEKHA3	3493.87	1552.17	0	9807.15	0	0	54446.7	1309.59	78501	0	0	0	4397.59	49030.5	0	0	0	0	0	0	1580.44	6470.78	0	0	19671.8	6217.08	936.73	724.969	0
ENSP00000234454	ENSG00000116096	SPR	2.05874e+06	155141	601674	913063	2.33159e+06	346384	1.05276e+06	1.90462e+06	1.72855e+06	1.13497e+06	2.91412e+06	3.34596e+06	7.52302e+06	1.28762e+06	117077	201261	3.1257e+06	296291	1.10834e+06	1.90846e+06	1.86592e+06	1.88568e+06	374518	331967	1.32516e+06	901119	3.69614e+06	39343.9	527888
ENSP00000234488	ENSG00000011021	CLCN6	17260.8	48.7182	27046.6	1583.29	1148.29	2691.16	2176.97	2313.51	8437.2	3361.82	51998.1	565.069	4200.46	4726.88	489.444	484.053	0	3216.46	0	3538.38	612.61	2836.1	827.022	1652.95	2284.24	24577.6	233.249	26.9087	2361.09
ENSP00000234590	ENSG00000074800	ENO1	1.79175e+07	1.82364e+07	3.47117e+07	7.82688e+06	2.24568e+07	1.48096e+07	4.49186e+07	1.1752e+07	2.63541e+07	2.71384e+07	2.01639e+07	3.9243e+07	3.2571e+07	2.94956e+07	1.21941e+07	1.95765e+07	7.31108e+06	1.22342e+07	1.9903e+07	2.81303e+07	3.00758e+07	2.21387e+07	1.84526e+07	2.29135e+07	1.74774e+07	1.40942e+07	1.20431e+07	8.76109e+06	2.44601e+07
ENSP00000234677	ENSG00000031698	SARS	1.23731e+06	518473	1.25106e+06	653055	2.69708e+06	1.08412e+06	1.82462e+06	459693	1.46647e+06	1.4676e+06	1.0487e+06	469469	3.39339e+06	1.3653e+06	449411	1.07924e+06	3.45879e+06	1.43402e+06	945134	1.79893e+06	2.42072e+06	1.05138e+06	735799	769900	1.03321e+06	2.46638e+06	2.96145e+06	348015	937510
ENSP00000234831	ENSG00000116209	TMEM59	7562.13	0	353754	16121.5	1332.45	2708.28	1465.89	14573.6	2143.12	3505.23	2929.75	14525.9	25310.2	26725.4	429.832	1071.02	8449.53	3865.64	1017.04	3965.48	8091.52	35083.9	54.6633	0	24933.5	2272.86	3117.09	1149.88	1125.27
ENSP00000235090	ENSG00000116455	WDR77	246246	30162.3	127258	100830	337977	173065	2.90028e+06	160376	150822	171623	213415	141766	291193	192375	62590.8	205481	218048	185710	195094	341288	234548	127945	27345.9	108130	125921	651483	88888.2	67227.4	61019.1
ENSP00000235307	ENSG00000116667	C1orf21	121923	13857.5	37309.2	10907.8	126558	31244.1	50496.5	20147.4	133399	59394.2	137945	5018.73	21382.8	62968.8	160.482	3694.9	10788.4	19779.3	77039.8	70249.8	6709.9	87024.3	25644.1	27979.1	50145.7	54768	1715.33	0	26581.5
ENSP00000235332	ENSG00000116691	MIIP	6700.3	3759.44	0	1188.91	0	1308.9	1749.01	23301.1	6472.02	1846.02	0	701.223	0	3484.29	238.644	3684.79	0	0	0	720.562	693.352	0	329.215	289.518	4902.53	2659.73	45.1214	0	338.364
ENSP00000235345	ENSG00000116704	SLC35D1	0	0	0	4070.14	30065.3	2217.37	60667.5	374.5	21303.4	0	0	0	65690.1	0	0	0	10484.2	0	21168.5	0	0	0	1738.65	2807.89	0	320.945	0	0	607.038
ENSP00000235382	ENSG00000116741	RGS2	0	956.974	0	0	19732.4	1392.93	0	0	4495.5	0	0	0	0	0	0	0	0	0	0	4228.16	0	11568.7	4519.08	0	0	0	0	0	34614.4
ENSP00000235521	ENSG00000116874	WARS2	180980	13567.6	95136.7	64431.9	212825	55899.2	68811.2	65314.4	62945.1	57339.7	569898	204370	250379	138321	30071.3	49387.2	86793.9	65265.8	97911.3	169294	101480	183631	23936.8	21812.4	113881	101414	139125	9980.09	20294.1
ENSP00000235532	ENSG00000116885	OSCP1	20949.4	226.445	32943.6	40774	4183.24	6595.91	6541.24	225617	3116.42	892.766	37790.3	21063.9	181.672	1482.3	736.19	5917.64	93740.2	9691.11	9632.34	7268.17	4488.7	1743.56	14561.1	0	6530.4	151358	1860.53	0	719.745
ENSP00000235628	ENSG00000116981	NT5C1A	154229	1091.51	232753	392.323	0	5827.87	0	449.367	12993.3	2717.79	234774	0	1001.06	0	653.998	1598.84	4254.13	2816.54	10406.2	3161.54	0	1512.8	0	5498.22	0	0	0	414.009	0
ENSP00000235835	ENSG00000053371	AKR7A2	2.26286e+06	195767	2.39453e+06	553383	2.54308e+06	1.04219e+06	1.32373e+06	1.27922e+06	1.35221e+06	711715	2.28467e+06	2.0851e+06	2.69002e+06	1.05485e+06	646493	191879	745770	1.0315e+06	1.59206e+06	1.90532e+06	1.15037e+06	1.28421e+06	946154	792071	1.77996e+06	2.73307e+06	719462	256567	472350
ENSP00000407323;ENSP00000236051	ENSG00000117395	EBNA1BP2	81754.4	24718.7	35207.4	61976.6	216775	136072	467296	196088	40541.9	58431.8	56494	22665.1	91257.3	264458	58196.7	150625	152887	36238	12450.7	80210.1	84606.7	150491	40697.7	34966.3	81307.7	99847.8	67575.3	59014.1	63925
ENSP00000236147	ENSG00000188404	SELL	41366.3	109314	24016.5	28800.7	29797.3	28093.1	97876.3	14239.8	434753	101962	5102.17	2504.73	18853.2	25811	107741	92824.3	0	30807	44326.5	38612.2	8404.44	19637.6	10164.2	104197	44048.7	23784	13646.9	18016.3	167098
ENSP00000236273	ENSG00000117614	SYF2	24778.4	20103.1	20443.3	27314.5	158115	53873.4	45566.1	106353	15986.7	41855.9	18716.8	14435.5	16954.1	96524.5	29144.4	19803.9	168370	57527.9	32926	27283.6	19389.4	117617	23276.6	47750	49863.3	36791.1	31665.3	13924.2	24379.4
ENSP00000236671	ENSG00000117984	CTSD	2.07978e+07	1.40351e+06	6.30184e+06	4.25142e+06	6.19287e+06	3.37995e+06	5.08225e+06	4.4132e+06	8.01175e+06	1.81676e+07	3.14771e+07	7.00528e+06	1.46745e+07	1.07602e+07	1.0936e+06	3.55093e+06	8.07019e+06	4.00491e+06	4.18118e+06	8.57911e+06	6.92874e+06	4.47791e+06	2.08374e+06	5.49444e+06	3.95236e+06	1.40352e+07	3.38931e+06	980799	1.00871e+07
ENSP00000236693	ENSG00000118004	COLEC11	18778.1	382.073	0	0	0	0	2682.52	0	34307.4	98595.4	0	0	17933.4	0	693.546	0	17756.2	16957.7	0	8069.69	1870.82	0	0	4400.25	481.882	0	368.443	0	0
ENSP00000236698;ENSP00000372689	ENSG00000118007	STAG1	15127.4	4513.29	20779.6	12336.9	32260.7	37309.1	4560.15	26241	8257.07	15680.8	23115.7	7542.53	48404.6	31932	13632.3	15637.9	20188.5	26334	43585.2	32061.9	21729.9	30707.7	20233.5	15028.2	20734.1	31129.3	8427.56	8760.24	11962.4
ENSP00000236709	ENSG00000118017	A4GNT	0	0	0	0	726.234	0	0	0	0	0	0	411.82	0	130.985	0	0	0	0	776.91	0	0	607.501	0	0	35180.3	0	0	0	0
ENSP00000236826	ENSG00000118113	MMP8	65594.7	720205	212.032	61160.4	12184.8	819.348	96989.9	52567.9	948592	17411.9	67735.8	0	874.505	19130.2	4390.94	841.816	19545.9	11927.8	9272.83	16386.4	4283.31	10013.4	29011.3	362926	3449.06	3432.18	1278.13	3611.04	153090
ENSP00000236877	ENSG00000118160	SLC8A2	47129.8	368.866	293739	1057.05	1470.94	5636.96	1849.13	710.005	1108.17	962.981	12801	1055.36	36265.6	47.4326	0	127.978	778.495	89.8825	68.4315	6471.76	2054.25	26422.5	11140.3	0	1610.37	3220.83	279.464	86.7781	118.87
ENSP00000236937	ENSG00000072694	FCGR2B	80139	0	418.146	31240.7	0	2761.49	5497.15	4280.75	425292	1645.03	14738.2	5755.55	568174	62608.3	16283	21858.3	1422.17	1.25139e+06	0	28139.7	14290.5	2423.33	22902.5	31791.2	7717.89	63165.7	12980.1	46565.7	12960.7
ENSP00000236959	ENSG00000138363	ATIC	1.70342e+06	786016	1.59305e+06	687521	3.82772e+06	1.64664e+06	1.94424e+06	1.7187e+06	989179	1.61777e+06	1.82282e+06	737421	3.08815e+06	2.34316e+06	591117	839244	463364	1.95501e+06	2.69329e+06	2.45829e+06	671128	1.7683e+06	1.13788e+06	1.17448e+06	1.20523e+06	2.83488e+06	1.0575e+06	642473	955813
ENSP00000237014	ENSG00000118271	TTR	1.20847e+07	1.0016e+06	4.48898e+06	775936	4.84979e+06	2.71231e+06	4.9918e+06	5.86929e+06	1.51833e+07	2.40367e+06	9.674e+06	1.79547e+07	6.94156e+06	2.23857e+06	669348	4.91953e+06	185794	1.93401e+07	1.13226e+07	6.54516e+06	4.04726e+06	2.77334e+06	5.8268e+06	872110	1.02323e+07	4.77534e+06	8.62718e+06	210392	1.82254e+06
ENSP00000237201	ENSG00000118434	SPACA1	0	0	0	0	0	0	1909.13	348.301	0	0	0	0	0	0	0	0	0	0	0	1957.49	0	0	0	0	0	56746	0	0	0
ENSP00000237247	ENSG00000118473	SGIP1	5914.67	2860.82	180925	0	2584.88	0	815.039	1342.57	270.918	738.812	2556.58	1951.12	0	583.684	144.245	1686.28	0	0	834.97	3852.31	141.03	1099.1	362.627	1068.16	2845.35	4345.17	106.377	242.295	5398.39
ENSP00000237281	ENSG00000118496	FBXO30	11344.5	6306.4	29734.2	7269.19	39574.2	22419.8	88799	5150.02	5799.11	27269.9	32319.7	3616.69	212089	49673.6	1878.02	21261.8	11582.7	3444.77	19173.2	41893.4	9743.49	63055.6	13248.1	11456.7	17022.6	22086.1	12403.6	11217.9	6200.76
ENSP00000237283	ENSG00000189007	ADAT2	17132.6	13118.3	0	5008.97	7646.77	7016.39	4600.4	53008.9	0	5564.76	0	0	0	18157.1	4375.04	8971.2	8707.59	0	14572.2	4477.87	10836.7	14678.9	1478.74	5468.7	10307.6	11097.8	0	0	4201.83
ENSP00000237380	ENSG00000118579	MED28	8323.4	0	33856.3	1876.62	97094.4	19328.5	11539.9	16117.8	0	12952.2	6704.21	6945.46	10723.7	52425.6	4557.5	20643.5	0	11268.6	17707.2	28456.7	11012.2	25815.4	2577.31	4709.82	7317.71	5458.7	2502.92	7609.72	0
ENSP00000237530	ENSG00000118705	RPN2	1.80298e+06	645754	434899	589763	3.01023e+06	1.17167e+06	2.11939e+06	797970	1.88479e+06	2.99261e+06	1.37346e+06	678488	6.27632e+06	2.33595e+06	515986	1.39972e+06	3.67178e+06	3.41763e+06	873262	2.14406e+06	5.30362e+06	1.98398e+06	390051	855582	1.91517e+06	2.09834e+06	1.2647e+06	417690	1.29805e+06
ENSP00000237536	ENSG00000149639	SOGA1	7809.24	754.035	18867.2	14299	7884.4	9062.14	4472.09	4167.84	2267.82	4061.02	18392.1	13982.4	1909.29	27006.6	700.404	5554.36	1259.67	1792.98	2785.94	8045.9	789.465	2046.85	2066.27	918.025	8242.74	20305.3	347.264	326.37	1003.67
ENSP00000237596	ENSG00000118762	PKD2	6441.58	777.606	254.187	1837.12	5537.74	28736.2	1173.25	15532.5	1635.23	9185.81	9641.28	11146.7	25181.2	11642	97.8526	2743.33	6817.71	1400.57	1569.5	11226.5	779.54	1802.03	26431	965.713	2655.98	9772.82	433.262	73.2445	4329.17
ENSP00000237642	ENSG00000118804	STBD1	35835.6	21769.9	11401.2	48856.2	59985.2	33231.5	162246	97620.6	272440	52785.3	1.50384e+06	14526.1	1.78402e+06	38155.4	6881.05	4001.57	12107.4	14966.2	12360.7	93234.2	13043.5	35139.7	16578.6	5619.02	95250.7	134798	3294.42	3174.24	31245.7
ENSP00000378359;ENSP00000237653	ENSG00000172955	ADH6	9120.51	87900.1	673.875	121978	2.69312e+06	7886.66	38359.4	6370.9	30780.2	150853	27177.6	1.5382e+06	3.47821e+07	55597.2	6289.24	25692.9	132525	5709.82	68751.9	121503	7863.51	1.28832e+06	128907	18460.6	226130	14100	1977.09	9711.01	108715
ENSP00000237696	ENSG00000118849	RARRES1	2214.42	0	0	17072.1	0	0	0	0	0	0	0	2933.34	0	5830.63	94.8057	0	0	0	0	4440.71	0	0	2154.5	0	0	0	0	0	15201.9
ENSP00000237822;ENSP00000370480	ENSG00000118961	LDAH	302383	56722.9	72981.8	54976.2	115400	43052.6	77261	23971.9	160594	197765	8404.07	78421.9	367326	263681	9448.84	39971.3	49459.8	61474.9	17760.6	75779.2	17517	186102	4743.36	72173.3	70867	69461.6	26369.7	16222.8	51689.5
ENSP00000237837	ENSG00000118972	FGF23	100935	0	16245.4	0	1055.32	1729.25	0	0	1812.99	31580.1	6034.1	3682.87	100768	0	0	0	198857	0	31871.6	813.6	0	0	17626.8	22060.1	1064.44	49516.5	0	70.308	24267.1
ENSP00000237853	ENSG00000118985	ELL2	153.897	231.899	0	209.871	819.042	0	1983.76	0	1990.3	0	0	0	0	6284.82	0	0	926.28	701.239	530.551	0	2335.24	655.23	0	0	432.275	274.264	0	0	1738.8
ENSP00000238018	ENSG00000119125	GDA	0	0	0	0	18994.6	0	0	0	13843.2	3135.97	0	8976.14	16290	0	0	0	0	10524.4	0	0	0	19618	0	1823.52	0	0	0	0	2500.32
ENSP00000238112	ENSG00000119203	CPSF3	48450.9	38789.3	34302.8	561770	180768	83664.4	86483.6	41136.7	48062.1	135557	45926.7	16654.7	98615.1	200008	82253.1	105648	74179.8	59062.4	79940.3	144398	39412	107447	31838.7	114697	44023.7	100116	46010	41421.6	111190
ENSP00000238146	ENSG00000111364	DDX55	1968.74	5273.03	877.653	16356.4	38301.2	9563.28	2416.34	5747.37	1708.66	5842.19	0	1927.42	10092.1	42238	6859.04	11920.3	12374.7	2775.03	5983.41	20926.3	12989.2	10560	747.173	5741.28	4553.28	10525.3	4363.54	4358.66	11781.1
ENSP00000416158;ENSP00000238256	ENSG00000119321	FKBP15	155337	106246	99601.5	54223.7	164850	112401	156525	67600.3	249598	195989	99264.6	65015.5	166501	262042	60507	84176.3	600866	127384	106702	107619	90622.1	144027	45513.7	203892	96242.5	61358.6	66844.1	29086.1	101693
ENSP00000238497	ENSG00000119541	VPS4B	337697	602774	443546	488512	1.20981e+06	722304	758868	419095	619324	895798	396635	363468	722203	816039	172910	163200	307940	564454	1.00116e+06	871652	368204	604624	527607	486164	772233	327368	297703	255540	658147
ENSP00000238561	ENSG00000063761	ADCK1	46925.2	3652.6	43598.1	6791.2	24991.5	4447.28	5626.22	26099.3	5438.66	5332.43	89018.2	30694.5	16721.1	10793.3	656.46	3360.52	15411	10108.8	19867	11294.4	20264.7	12841.2	2993.39	7436.82	9601.8	8214.13	53491.3	1640.2	4386.81
ENSP00000238607;ENSP00000451040	ENSG00000119630	PGF	0	0	0	0	0	0	0	1835.65	4447.88	0	0	0	2336.48	0	0	0	0	0	0	0	0	0	0	0	0	0	39956.3	0	0
ENSP00000238616	ENSG00000119638	NEK9	232659	147136	56619.8	86709.3	271935	274609	360307	170838	177560	256984	290852	63005.8	230327	246937	111224	136441	36975.2	116888	213122	306898	105441	208492	181784	150512	474550	464863	60534.4	180053	135414
ENSP00000451206;ENSP00000451112;ENSP00000412103;ENSP00000451180;ENSP00000238633	ENSG00000119655	NPC2	4.2116e+06	829576	1.0089e+06	2.00109e+06	2.15109e+06	729747	2.29098e+06	1.24927e+06	1.98833e+06	2.86529e+06	1.31423e+06	9.86791e+06	3.44711e+06	5.51516e+06	515745	2.06824e+06	665328	601380	1.41261e+06	2.54194e+06	1.33169e+06	1.40619e+06	550412	1.38655e+06	1.7103e+06	3.38027e+06	2.70579e+06	294982	1.27339e+06
ENSP00000238647	ENSG00000119669	IRF2BPL	27699.1	12051	26700.8	11075.2	40423.3	40088.1	25095	39118.2	8175.59	33272.4	17359	28097.2	15665.2	46883.4	16405	57459.3	67700	28023	55934.8	27526.2	33643.3	73722.8	13902.3	24122.6	25306.4	58770.4	11675.3	8879.87	9602.99
ENSP00000238667	ENSG00000119686	FLVCR2	3594.94	19479.8	19132.3	0	2278.54	6501.88	6875.49	481.494	349.943	0	0	1514.27	11002.5	23398.3	88.1276	0	0	31180.8	0	229.427	0	11237.4	0	180368	0	61291.5	575.208	0	0
ENSP00000238682	ENSG00000119699	TGFB3	0	0	488.657	0	0	2844.79	43176.6	2064.13	1205.73	18930	12762.1	0	0	23058.1	0	1100.41	0	5094.66	24412.5	0	5161.39	1597.76	7847.6	2909.49	948.958	0	483.809	0	2039.36
ENSP00000450909;ENSP00000238688	ENSG00000119705	SLIRP	2.24695e+06	226873	1.34235e+06	2.17401e+06	4.3941e+06	1.0397e+06	1.16688e+06	541278	1.02084e+06	933136	6.56184e+06	4.55013e+06	4.43937e+06	3.06796e+06	231037	380764	1.54509e+06	286523	3.17568e+06	1.59452e+06	3.06129e+06	1.90148e+06	655906	480818	881756	1.39313e+06	546362	346325	1.10646e+06
ENSP00000238709;ENSP00000333946	ENSG00000119723	COQ6	193926	136939	75752.8	84648.9	230384	43417.8	439676	55092	133703	81350.9	6.85422e+06	184785	422322	71646	10958.6	4549.72	60704.5	51651.5	545818	158188	228423	123224	14823.1	104717	88171.4	41024.8	42278.6	1.2553e+06	37013
ENSP00000238714	ENSG00000115421	PAPOLG	0	0	0	2918.02	1452.13	277.433	0	992.237	657.771	579.984	3644.13	0	5422.89	12394	837.573	587.077	1309.63	575.164	2431.91	705.483	19.5749	1749.88	0	425.443	1797.72	4661.08	0	2246.43	2037.46
ENSP00000238738;ENSP00000484856	ENSG00000119729	RHOQ	3312.1	3971.87	16962.2	0	2177.19	9435.14	26047.4	6335.63	27652.3	17701	52939.4	0	5109.84	3414.2	3760.01	0	0	11191.8	23950.9	1993.57	2513.93	911.585	16863	0	3276.65	894.231	0	236.523	2812.23
ENSP00000238789	ENSG00000119778	ATAD2B	274.31	2639.29	40485	2247.23	3588.99	25397.8	3242.61	3132.8	0	6853.33	2513.04	464.203	756.542	10402.9	1541.28	27958.5	66207.3	1074.88	0	2506.7	0	13390.8	25605.6	2090.64	1659.52	1389.56	0	749.308	1389.87
ENSP00000238823	ENSG00000119812	FAM98A	20397.9	29541.7	60750.4	7590.23	57257.2	78159.7	32599.3	11282.1	34201.3	20380.1	120086	50476.1	128807	82025.8	5207.07	14210.4	20831.7	7890.74	53469.9	17499.8	78806.7	25984.1	106214	22152.3	38936.2	183050	36669.5	9487.69	26695
ENSP00000238831	ENSG00000119820	YIPF4	18724.7	0	7731.89	45301.8	70708.3	41850	68428.1	66181.9	6933.88	0	275512	25291.3	73555.3	77017	3350.07	55369.1	8719.73	14417.7	90725.8	4037.16	83712.3	0	0	0	135439	146560	73303.3	24754.8	735.128
ENSP00000238855;ENSP00000238856;ENSP00000387071	ENSG00000119844	AFTPH	30614.1	21407.3	25036	25460.8	71659.9	10515.1	13690.1	26818.9	8688.99	20805.2	2330.57	42628.2	108882	75878.5	25262.3	5282.13	16644.2	5519.19	40636.9	36136.6	21978.2	82919.1	10999.8	20296.6	52399.5	26406.1	8516.86	8553.59	17357.1
ENSP00000238875	ENSG00000119862	LGALSL	789429	218673	1.38119e+06	113341	409451	190058	385099	186684	214164	115269	567412	324526	266684	465431	12500.4	312613	81240	282108	425095	273055	431456	217604	162618	935184	202784	405305	61058.7	30899.5	144771
ENSP00000238892	ENSG00000119878	CRIPT	32965.5	6473.37	37079	0	5010.33	75331.3	0	0	0	7053.86	0	69720.9	14171.1	469501	2602.24	0	3.62215e+06	5586.91	32906.2	6783.82	43380.4	101927	11558.4	25035.3	0	3101.24	34357.9	11942.6	51580.3
ENSP00000239027;ENSP00000377601	ENSG00000119969	HELLS	365.789	5375.65	234.624	9809.02	10078.5	0	922.123	313.467	0	6059.27	4828.01	0	0	48375.3	0	11096.3	507567	0	0	12150.2	667.599	2324.55	0	2533.16	2312.18	4107.43	579.978	3099.18	4159.38
ENSP00000239215	ENSG00000113734	BNIP1	187020	18929.9	88256.3	24157.2	270716	100014	77953	92744.3	81895.6	144984	387043	48118.5	68634.2	107034	27778.3	60858.7	112709	99972.7	154101	111654	92481.3	131895	61998.3	39784.2	74999.4	239444	55257.9	26178.4	127292
ENSP00000239223	ENSG00000120129	DUSP1	1398.54	1040.32	0	0	0	0	2096.81	0	612.948	241.299	9429.94	0	0	0	3871.96	6241.4	0	0	0	5199.22	0	0	0	0	0	0	0	0	124.315
ENSP00000239231	ENSG00000120137	PANK3	1254.5	0	0	0	17142.4	0	0	0	0	0	0	0	45529.4	4828.88	0	0	0	0	0	377.123	0	20557.6	0	0	509.52	1190.75	1094.69	0	1007.11
ENSP00000239367	ENSG00000120256	LRP11	690.89	0	2899.23	24017.4	15722.7	24602	104199	0	0	32139.9	0	0	60733.4	2954.24	2194.83	341.072	7216.25	0	5111	0	3925.12	0	0	0	0	0	5488.37	177.136	7374.86
ENSP00000239374	ENSG00000120262	CCDC170	852.702	6455.58	61768.1	808.166	3725.57	1171.53	1140.35	522815	0	0	34439.4	8671.96	103050	10433.6	753.506	11993	6904.59	4823.41	21066.6	16736.1	6241.57	41606.3	3382.56	507.745	20238	750.694	242.99	0	0
ENSP00000239440	ENSG00000120318	ARAP3	796.98	344.364	123.466	1204.77	850.472	3073.4	0	1458.86	2509.46	2003.52	5476.16	487.456	2691.04	2419.84	434.481	1396.6	177.491	4310.69	1354.17	2141.94	465.808	760.798	1553.85	668.94	281.237	1995.24	1454.53	283.253	774.396
ENSP00000239462	ENSG00000120332	TNN	1111.17	598.392	10149.7	0	21502.6	2832.87	0	0	489.321	146204	0	1062.3	632.322	0	639.494	62852.8	1833.58	650.749	0	1754.01	0	475.337	204.095	1057.79	0	874.343	312.967	794.368	645.53
ENSP00000239614;ENSP00000364118	ENSG00000120458	MSANTD2	163131	131671	1050.44	73932.3	351837	230330	397222	176795	179813	170578	181297	9671.73	32933.7	456635	6976.85	9452.9	754287	42083.3	157656	306993	28066.5	110632	235850	197363	343266	16547.7	9766.61	8623.09	17980.7
ENSP00000239690	ENSG00000120526	NUDCD1	57087.1	20002.3	106070	174537	807334	99356.5	148923	29929.6	81118.3	101425	8781.52	94025.1	115728	226804	93838.2	582268	36979.4	108635	40456.4	86145.8	91696.3	54095.7	42199.4	78872.5	52284.8	254436	392811	43437.7	98771.9
ENSP00000239878	ENSG00000120686	UFM1	2.69121e+06	787132	3.7687e+06	967838	2.813e+06	517938	1.67614e+06	2.28245e+06	893727	1.54979e+06	4.66746e+06	918498	5.59389e+06	4.54723e+06	629922	724350	4.71994e+06	3.29015e+06	2.014e+06	2.37422e+06	3.30689e+06	2.49479e+06	658273	1.26024e+06	1.41406e+06	803516	2.29917e+06	792264	1.41521e+06
ENSP00000369154;ENSP00000382216;ENSP00000239885	ENSG00000120693	SMAD9	3035.95	6986.4	9459.56	32612.9	0	1254.18	0	14219.7	0	0	0	1903.82	0	6906.01	1323.87	0	0	0	0	0	0	388.114	0	0	0	0	3263.08	2176.74	0
ENSP00000239891	ENSG00000120697	ALG5	319326	38994.2	57346.8	80193.1	324565	93798.6	160038	48489.8	290749	167816	27514.6	72505.6	1.21448e+06	498439	37428.2	102450	3.47684e+06	274520	118091	127729	477741	302515	31921.9	77938.2	159923	151955	147815	87778.7	115411
ENSP00000239926	ENSG00000120729	MYOT	2664.64	0	963.421	446.185	0	0	8140.58	0	0	14571.8	54096.8	0	0	225.94	2442.79	0	0	0	2810.64	7056.25	2906.8	0	0	0	0	0	0	7019.65	0
ENSP00000370635;ENSP00000240095;ENSP00000289952;ENSP00000352779	ENSG00000104635	SLC39A14	116845	93673.4	87907.3	70800.8	594458	33892.2	27936.1	6617.26	53080.4	33715.8	184177	26877.9	1.1267e+06	90315.1	3399.65	121634	1.00116e+06	32339.9	42514.9	168071	25794.2	194794	26390.7	13491.5	142423	126823	86475.9	4683.85	26850.7
ENSP00000240123	ENSG00000120896	SORBS3	532685	134657	131574	359413	667517	644155	487960	630344	221235	421818	594344	384238	581664	383087	140528	174312	131754	482159	1.37338e+06	485615	233341	319353	717409	375497	337441	297864	188370	28179.5	252271
ENSP00000380878;ENSP00000240139	ENSG00000120910	PPP3CC	12385.1	7801.8	56720.5	101952	15152.7	3251.4	10965.8	8345.28	4729.78	7814.38	14556.5	3776.77	8695.95	16370.8	9939.21	6905.17	3849.16	16030	5086.71	3123.57	7751.42	21707.8	12030.7	11459.6	13389.2	4792.82	30366.5	18880.2	0
ENSP00000240185	ENSG00000120948	TARDBP	532841	266442	1.65992e+06	403895	736228	961389	2.93254e+06	827568	426721	613323	603276	443310	1.19181e+06	1.56756e+06	426533	337302	341726	856903	308315	838737	574763	834601	479936	311783	629956	396393	250382	274416	267287
ENSP00000240285	ENSG00000121039	RDH10	76667.9	4464.95	9148.56	23067.7	163824	31381.2	61508.1	1377.37	114517	309727	34515.7	101512	1.25587e+06	74722.5	378.67	2.46023e+06	185866	157763	21959.3	40011.4	22146	146872	359.443	2574.06	154477	6372.34	32000.8	548.127	76143.7
ENSP00000240316	ENSG00000121058	COIL	8283.46	269.325	5131.84	12705.8	40632.7	11485.5	18666.3	19719	4529.67	7482.15	4976.77	2530.33	41393.9	72579	7900.26	28441	14013.4	27444.9	11671.8	8836.53	11995.4	23819.2	5353.94	4602.82	19174.3	22411.9	4149.04	5949.44	8300.74
ENSP00000240328	ENSG00000121068	TBX2	0	0	0	337.185	2431.61	1129.4	3032.6	1744.67	0	3793.42	2766.5	5627.45	0	1100.35	0	0	0	10811.5	0	1114.73	0	2053.77	1699.46	517.611	404.906	2463.83	1193.08	204.661	1372.69
ENSP00000377435;ENSP00000240335	ENSG00000121075	TBX4	0	0	66.9636	0	0	0	0	0	0	0	0	1268.07	0	356.442	0	0	0	0	0	0	0	0	0	0	0	0	0	0	0
ENSP00000240364	ENSG00000121104	FAM117A	0	0	0	148.186	0	0	1218.97	1094.06	0	0	0	0	25417.4	0	0	0	0	0	0	2143.46	1383.83	0	397.145	0	0	2013.22	0	71.9786	86.7123
ENSP00000240423	ENSG00000121152	NCAPH	794.356	3642.26	0	9837.69	12049	2764.35	7060.58	2564.61	161.347	0	2036.62	0	0	135516	4482.99	7783.03	1012.62	3153.14	110.388	10648.2	5275.32	5511.38	0	0	1003.73	35822.7	0	9704.56	2247.48
ENSP00000240488	ENSG00000121211	MND1	0	0	0	0	1353.62	0	5388.47	0	0	4719.36	0	0	0	0	0	516.841	963.281	0	0	0	0	35366	0	0	0	6797.71	0	0	0
ENSP00000240587	ENSG00000121297	TSHZ3	42.7219	1061.11	265.399	760.031	759.565	15532	2403.05	5846.17	0	1638.63	0	63.6609	0	1522.66	0	0	0	42.115	39529.4	425.146	11.5539	1219.42	1166.99	2254.57	837.2	1087.1	217.544	0	272.438
ENSP00000240617	ENSG00000121316	PLBD1	45352.1	412683	0	28668.5	193180	9245.82	65375.9	31450.3	279747	179121	41939.9	21709.5	20546	189641	7430.34	41516.7	99869.4	582347	37788	46436	8135.64	175758	10762.5	728284	138925	11570.9	1402.68	10344.7	286195
ENSP00000240651	ENSG00000121350	PYROXD1	2365.76	19702.9	4956.06	7010.67	37519.9	7933.08	8644.84	17094.3	952.625	10666.6	18650.4	5767.78	7796.01	21000.4	3714	8414.72	3597.38	1435.04	19935.6	6651.88	5964.4	28753.8	6331.73	3286.85	14241.2	16072	4771.17	344.082	5004.45
ENSP00000240662	ENSG00000121361	KCNJ8	0	0	17485.1	0	1833.82	2370.14	5704	982.547	0	0	18690.7	0	10066.4	0	1158.82	0	0	0	2803.73	1939.38	0	0	2541.57	0	983.793	0	0	0	460.257
ENSP00000241052	ENSG00000121691	CAT	1.45381e+07	9.68802e+06	2.30354e+06	3.01493e+06	6.74947e+06	1.42383e+06	4.90264e+06	2.27515e+06	1.68495e+07	5.72842e+06	1.90958e+06	8.31384e+06	6.05124e+07	2.99225e+06	1.98863e+06	2.19264e+06	2.48284e+06	7.60136e+06	3.73174e+06	6.26811e+06	1.00313e+07	5.80972e+06	970610	8.08015e+06	2.20934e+06	537989	3.39519e+06	780518	8.77567e+06
ENSP00000241261	ENSG00000121858	TNFSF10	3964.06	0	0	270.624	3291.82	2618.63	0	3629.31	0	0	0	0	35093.3	79445.8	0	0	0	2096.42	3759.99	693.453	5800.26	12485	0	5364.17	5017.65	0	0	640.334	0
ENSP00000241305	ENSG00000121898	CPXM2	9031.83	6870.19	3436	8869	43387.3	26591.9	72082.1	1591.12	7697.28	12511.4	142601	5408.71	310.548	39752.1	7456.08	93871.6	3127.76	4058.89	55357.6	37616	5691.5	9170.62	70370.3	5410.64	13327.8	54953.8	1397.93	488.553	17247.1
ENSP00000241337	ENSG00000213366	GSTM2	2.62322e+06	300512	4.86757e+06	995585	4.11879e+06	2.1234e+06	1.65011e+06	935006	1.592e+06	862795	7.49697e+06	1.02968e+06	893417	2.75586e+06	125974	2.58719e+06	1.61792e+06	203623	1.23019e+06	2.84189e+06	1.29269e+06	930003	1.1684e+06	655402	778751	4.67298e+06	85151.5	118963	314759
ENSP00000386884;ENSP00000241393	ENSG00000121966	CXCR4	0	0	2975.23	0	0	0	153.531	0	0	0	0	450.389	0	770.752	710.976	0	0	1444.83	0	0	0	0	0	0	0	181.331	0	0	0
ENSP00000241436	ENSG00000122008	POLK	215.03	5017.93	244.883	21756.5	59595.3	40805.4	81365.3	16004.7	547090	250499	226785	788.455	124697	42778.1	91467.9	59660	0	130.796	879.624	3709.53	132547	97133.2	3385.61	1126.99	47983.7	52082.5	38878.4	109.4	183785
ENSP00000241502	ENSG00000122068	FYTTD1	43009.4	2840.55	35425.6	2056.88	28985.3	53412	1951.35	32942.5	22935.5	25211.9	15775.7	27128.9	2459.62	43855	13784	12695.9	22662.4	24895.3	71437.4	6076.66	0	25662.1	34746.1	19519.4	1715.94	116257	11345.7	17379.4	0
ENSP00000242067	ENSG00000122507	BBS9	17077.8	204.861	13002.5	3578.12	1894.66	5590.79	5485.6	27327.3	23746.1	7246.57	0	12162.8	107.565	2066.7	44.0964	6467.55	2759.1	428.835	4607.06	10596.2	700.139	345.385	7784.14	1184.04	2110.23	19872	2174.08	119.7	1577.41
ENSP00000242209	ENSG00000122642	FKBP9	104573	31149.9	10622.5	43439.8	115563	241663	402221	71779.4	228009	237741	382281	110161	23017	484114	21780.8	316237	981653	175283	181016	77159.5	59191	65579.2	97794.9	19836.5	97722.3	162205	174457	175421	157346
ENSP00000242248	ENSG00000122678	POLM	99.1938	911.131	1361.96	690.443	6624.39	744.777	839.599	696.704	0	5125.97	0	0	4233.67	2284.71	239.874	0	2078.82	0	6249.02	742.492	3123.35	1397.41	1727.51	6029.91	2743.77	1923.82	2820.78	0	0
ENSP00000242284	ENSG00000122705	CLTA	1.92429e+06	803519	2.73609e+06	1.24653e+06	658949	191824	895226	938420	1.16692e+06	417913	161776	2.39804e+06	844832	2.98555e+06	268654	80194.9	128079	534230	1.06817e+06	247956	1.13885e+06	1.98706e+06	1.17982e+06	821648	2.02775e+06	440608	877962	404306	734459
ENSP00000242315	ENSG00000122733	PHF24	253.591	7765	755501	1961.25	15543.5	3566.15	14011.2	3185.21	74388	0	0	273.859	7497.06	23889.5	440.599	6541.39	6871.87	98860.6	2200.22	18324	5933.32	4288.86	0	307.391	456.561	203412	0	123.503	3698.83
ENSP00000242317	ENSG00000122735	DNAI1	3257.52	0	814.73	0	4511.78	644.692	180.568	227934	2008.6	0	71567	0	1534.05	531.95	154	3386.89	731.77	3194.87	3584.9	1470.12	2948.94	550.35	0	0	472.472	14077.6	975.021	0	0
ENSP00000242351	ENSG00000105939	ZC3HAV1	0	2450.5	5992.57	4063.51	13458	8953.04	14634.8	3607	8605.17	18222.4	0	2174.39	8871.83	13766.7	7346.23	8807.78	7632.02	1178.26	1996.58	9057.02	10504.7	3973.09	5077.22	2510.24	9288.02	12201.6	3300.85	4103.52	9999.94
ENSP00000242375	ENSG00000122787	AKR1D1	21337.6	4774.51	54652.5	1111.63	27761.8	834.388	1845.11	575.438	560.177	0	1373.45	227641	8.69787e+06	876662	0	705.668	12278.7	1422.13	6619.79	1982.75	3460.89	195687	0	0	20516.8	628.482	1766.34	0	0
ENSP00000242465	ENSG00000122862	SRGN	5452.9	123473	3849.22	0	1426.2	0	39101.8	750.757	89435.2	4417	0	0	19132.9	22924.6	6940.9	0	72392.7	7967.92	0	10457.7	833.006	7275.15	0	603663	4251.85	5934.4	846.025	2683.76	30501.8
ENSP00000242576	ENSG00000076248	UNG	317776	4856.32	62497	45198.2	101210	30966.1	25951.1	36458.2	8598.65	17257.9	533349	155985	177572	261923	12338.8	26328.3	23710.5	32659.6	29874.6	68001.6	69451.7	41629.5	6870.21	18841.2	24408.3	229714	175773	7435.84	23747.1
ENSP00000242592	ENSG00000122971	ACADS	153489	193171	175886	1.16639e+06	3.51662e+06	133787	285579	286235	2.17781e+06	658848	9.70033e+06	1.5697e+06	1.79647e+07	174132	211715	391198	1.75952e+06	264224	492843	2.25298e+06	1.0346e+06	3.88175e+06	53382.7	474438	803507	403273	1.0853e+06	129880	82536.4
ENSP00000242728	ENSG00000123095	BHLHE41	1512.08	0	686.887	384.546	676.737	0	0	18724.9	0	8318.17	0	0	0	8362.25	0	0	0	0	2821.35	0	1009.72	0	0	0	0	26439	2131.06	347.14	0
ENSP00000242729	ENSG00000123096	SSPN	27768.2	12521.8	40656.4	18062.6	0	75872.5	78152.4	13001.2	67096.7	54590.8	846666	1027.34	0	9917.45	6563.84	18979.6	11939.3	0	0	72996.8	2574.52	37288.2	109426	12670.1	47520.6	456.295	3091.03	705.801	20748.8
ENSP00000242776	ENSG00000123136	DDX39A	30479.9	10683.6	33559.5	12258.5	264971	13815.4	32746.9	18723.3	295.802	6030.78	6248.13	3326.33	81624.1	316559	92542.2	3193.13	16903.5	49363.1	25165.5	29979.4	18037.1	172399	11887.8	15204.4	27857	103573	12781	65272	43864.8
ENSP00000242784	ENSG00000123144	C19orf43	82742.3	296153	50022.4	230283	30633.8	168887	82912.5	149578	31519.5	100666	66580.7	153029	347302	691780	125136	68979.9	295040	67693	20844.8	258135	78912.9	218713	64253.5	109858	278832	4260.71	52939.1	90532.6	91649.4
ENSP00000242786	ENSG00000123146	ADGRE5	61397.1	58447.4	10996.7	35378.2	148688	174643	93443.8	39420.3	67499.9	101013	37736.4	18143.7	30423.5	190088	74865.7	42630.7	23881.2	217170	32006.3	95427.5	62233.7	117535	197780	115665	51184.5	15824.8	30938.3	35030.4	76696.4
ENSP00000242848	ENSG00000123200	ZC3H13	15689	21928.4	7868.2	30694.1	18422.1	24410.9	15955.8	44443.8	6474.93	20902.1	5996.52	19784.4	7023.65	58248.3	5346.14	19418.6	38427.7	9216.92	2072.27	14075.4	4206.42	27834.8	3616.96	13649.2	9891.78	11247.6	5044.93	7817.28	22319.3
ENSP00000243052	ENSG00000123360	PDE1B	0	145.226	126717	42907.5	17792.9	5645.78	27471.6	1433.56	46356.3	4691.27	60801.2	9402.87	3349.77	3741.19	1130.33	0	6917.18	588.148	0	0	0	11273.1	2240.96	1351.02	5149.8	8669.83	4468.22	0	0
ENSP00000243077	ENSG00000123384	LRP1	219732	119493	426447	141041	190073	223583	266014	171137	586058	362976	125657	42531.8	627247	253945	25418.6	135564	51736.7	356935	207669	159748	59131.1	145800	251947	109681	278092	192748	11041.7	8052.6	161430
ENSP00000243108	ENSG00000197757	HOXC6	2532.49	0	0	0	0	0	0	2286.32	0	0	0	0	0	0	0	0	0	0	0	0	0	0	0	0	0	0	0	0	0
ENSP00000243167	ENSG00000117480	FAAH	16863.8	1127.95	50397.4	3875.19	113423	73490	14228.5	23944.8	23206.2	49292	15004.8	36197.4	280900	3469.93	476.186	29265.4	26583.9	25435.6	99953.2	56332.3	2267.34	75766.6	655.225	0	74878.4	40917.7	98850.4	2323.01	13711.8
ENSP00000243253;ENSP00000418493	ENSG00000058262	SEC61A1	432778	204863	150128	282583	363040	203089	225233	244421	450553	270031	118618	204005	2.52691e+06	1.50766e+06	86045.3	57664.9	2.32308e+06	202383	6853.35	148100	1.79465e+06	425982	114474	147502	498198	58576.7	388900	141783	192597
ENSP00000243298	ENSG00000123570	RAB9B	6172.37	1711.55	35634.8	3439.74	16716.9	8598.94	3319.38	0	0	0	276361	10366.9	0	0	0	1134.29	3709.96	517.621	6894.33	0	54009.1	3213.83	11193.4	0	8916.89	5264.35	4574.73	0	1644.06
ENSP00000243344	ENSG00000123607	TTC21B	10914.3	5849.8	20231.4	2426.31	46877.4	11471.5	8840.73	107080	8598.35	4383.47	11860.8	188671	1420.69	13795.2	638.988	10327.8	6095.39	1676.06	1.75903e+06	10009	62520	4650.77	7224.4	28575.3	7480.82	33800.9	17980.9	843.853	4763.01
ENSP00000243346	ENSG00000123609	NMI	82512.4	235522	103343	171170	753200	167090	361710	80974.7	304503	366982	47109.5	39633.9	360181	950773	107747	120244	79384.7	139255	246042	421790	122349	543760	76510.8	151129	276500	60149.4	24996.6	63675.2	288647
ENSP00000243347	ENSG00000123610	TNFAIP6	0	0	0	0	0	0	0	0	5522.34	0	0	0	0	9591.56	0	0	0	0	0	0	0	0	0	0	0	0	0	0	0
ENSP00000243498;ENSP00000368984	ENSG00000123737	EXOSC9	30324.7	6597.89	8008.95	12731.1	90849.5	36465.2	32384.7	34095.2	26188.6	14841.9	17190.1	937.814	47311.4	61895.1	32748.2	49656.5	16739.1	13655	3540.99	64118.6	6800.14	19209.6	18668.1	26236	18221.5	410566	15416.2	16895.7	13492.9
ENSP00000243501	ENSG00000123739	PLA2G12A	5944.16	0	19422.1	1992.68	42156.3	7858.95	430.179	1277.83	3260.25	1662.32	19367.3	0	160267	23971.7	0	534.456	127501	9401.29	26403.2	0	30494.7	130465	0	10319.1	33148	1745.87	20353.8	0	979.699
ENSP00000243563	ENSG00000077312	SNRPA	272971	203916	657062	83433	594424	350907	235437	225809	274770	378356	268005	425310	1.04229e+06	395347	290035	42121.7	127065	458146	821031	127387	399527	526533	89787.2	424722	399167	76603.4	334154	255473	241417
ENSP00000243578	ENSG00000123810	B9D2	5480.95	0	1012.35	0	0	3290.97	10129	82285.2	0	16128.6	0	15201.6	0	935.942	0	0	0	0	0	0	0	0	10040.8	0	0	0	1898.24	0	4729.59
ENSP00000243662	ENSG00000123892	RAB38	79685	1318.45	7938.51	926.999	3380.91	4864.13	23825.8	8580.67	9183.37	1517.34	0	4368.53	0	39846.4	0	178036	10877.5	2333.79	7086.69	2864.06	0	4417.8	0	0	0	7572.93	48325	12406.4	16321.5
ENSP00000243776	ENSG00000123989	CHPF	2064.65	1303.63	1319.63	464.615	51985	16310.1	2105.17	3095.83	2061.24	16678.7	10704.9	1998.88	488.455	14611.1	0	1592.02	0	36960.8	73653.9	472.368	4824.21	11931	959.086	763.785	2312.16	32688.1	2220.71	0	3539.67
ENSP00000243786	ENSG00000123999	INHA	12880.7	0	0	180.457	0	5660.55	0	0	5897.2	0	275.978	0	2338.41	0	0	3859.41	516.381	16628.2	0	0	0	18393.5	0	10592.1	376.315	222689	2575.64	0	0
ENSP00000243878	ENSG00000124074	ENKD1	0	0	243.933	3477.89	0	0	2125.64	54971.9	0	0	11124.6	0	2878.2	67854.4	812.044	4131.22	207368	0	0	1681.65	0	10205.3	162.556	2057.29	23612.4	8229.16	10319.4	0	0
ENSP00000243903	ENSG00000101442	ACTR5	11143.5	13447.4	11111	9262.54	31634.4	12214.8	10068.1	8151.33	5375.59	8276.84	4045.35	4410.13	18731.7	18588.3	9250.01	7411.87	5950.03	4547.52	9813.52	16385.8	5176.81	19128.8	6258.44	10096.9	6336.14	22471.7	3474.57	11498.8	17378.2
ENSP00000243924	ENSG00000124102	PI3	0	0	0	103.124	1118.04	0	0	0	0	0	0	0	0	0	912.292	0	0	0	8820.72	0	0	0	0	0	0	0	0	77145.9	0
ENSP00000243983;ENSP00000353819;ENSP00000361842;ENSP00000440328;ENSP00000361840	ENSG00000124159	MATN4	0	0	0	0	695.356	527.065	0	0	0	0	0	0	0	0	590.695	15425.8	0	0	0	0	0	0	0	0	0	0	0	0	0
ENSP00000244007	ENSG00000124181	PLCG1	57766.2	21170.5	165368	12684	86994	91693.6	63802.5	28940.3	113493	59708.6	77091.5	21657.8	60265.7	74261.3	37518.9	73522.1	14769.2	42309.2	58179.2	77616.9	8435.16	43176	74872.1	36603.3	83038	83656	13423	12508	39460.8
ENSP00000244020	ENSG00000124193	SRSF6	412799	213017	585922	583615	967308	1.38349e+06	660643	470449	302504	711507	323778	389268	741338	1.5221e+06	208301	1.21052e+06	3.48944e+06	298264	550146	454244	404249	1.12046e+06	329189	137085	546020	1.06943e+06	486031	238150	468659
ENSP00000244040	ENSG00000124209	RAB22A	572900	145930	978272	86212	134532	115072	256182	160884	386734	147723	221912	141350	243898	515846	75626.3	274396	172924	276482	102469	213206	296217	206227	190778	222202	308998	205543	153946	43800.9	147472
ENSP00000244043	ENSG00000124212	PTGIS	236900	232934	21097.7	85058.3	465012	565898	682847	697433	936284	1.53108e+06	396758	28753.5	127187	649040	34884.6	57515.2	86125.5	25322.7	1.03386e+06	555043	62183.5	69202.3	674184	68054.9	323144	360542	5797.84	6761.69	427946
ENSP00000244051	ENSG00000124217	MOCS3	80585.4	26996.2	180600	56870.7	196594	68310	118225	84262.6	20296.5	139572	57562	72593.7	325253	125800	35723.9	56946.8	37171	24716.2	67439	82432.6	48654.9	128321	51261.7	81566.5	65592.9	97821.3	47232.3	29850.9	88026.5
ENSP00000244061	ENSG00000124226	RNF114	26507.5	10052.1	122383	72382.3	216934	75205	58839.9	151422	77247.3	72002.3	231991	23635.1	236434	97986.4	28401.5	33807.7	4299.56	52750.6	5557.45	165967	68454.3	70526.4	32502.9	46276	75386.9	181161	43202.1	20948.8	22413.4
ENSP00000244137	ENSG00000124299	PEPD	593302	270014	923837	265803	3.37706e+06	253414	569234	135559	902370	380290	169505	3.91485e+06	2.08282e+06	943817	96261.8	275547	215673	276384	434270	519430	647655	3.68423e+06	434242	650734	469727	825587	354772	290739	683375
ENSP00000244204	ENSG00000124357	NAGK	1.69974e+06	800793	1.5562e+06	688008	2.0916e+06	1.23006e+06	2.49228e+06	630265	3.31176e+06	2.9381e+06	1.60576e+06	660559	2.38746e+06	3.79305e+06	1.21274e+06	1.53357e+06	1.72898e+06	2.18975e+06	1.11405e+06	1.80498e+06	3.67529e+06	904212	829882	5.54522e+06	1.0117e+06	1.4199e+06	255869	654152	1.69954e+06
ENSP00000244217	ENSG00000124370	MCEE	1.76519e+06	23823.2	266026	283404	721338	45413.1	564485	156296	467117	656459	5.65427e+06	1.67275e+06	5.31977e+06	377000	39775	159898	3.35561e+06	193885	493155	577529	1.59239e+06	210776	66194.2	62574.2	366767	241252	177868	45606.5	95721.9
ENSP00000244221	ENSG00000124374	PAIP2B	496.955	0	0	0	104426	0	0	0	0	0	0	0	26627.5	0	788.364	0	1181.35	0	0	0	314517	7778.55	0	0	1851.32	4557.08	10125.7	0	8616.61
ENSP00000244230	ENSG00000124383	MPHOSPH10	22113.1	37138.5	27769.2	19902.8	64533	39770	21824.4	44771.2	58384.7	6754.51	10041.4	20308.2	65623.7	122888	30123.3	19872.7	46797.7	19469.4	18746.5	17873.8	15309.2	64980.2	27715.5	14153.3	26255.5	33411.8	25893.7	18467.4	30260.2
ENSP00000244289	ENSG00000079435	LIPE	139373	252853	134924	17700.5	10987.7	4144.31	17257.2	1253.81	4.68701e+06	30999.2	39702	2216.73	26173.4	5516.25	20497.4	146110	108941	3895.91	7108.14	295075	122135	57173.6	2093.22	88517.8	7897.94	18431.2	1326.88	858.978	10081.9
ENSP00000244314	ENSG00000124449	IRGC	4981.42	80280.5	5783.06	4105.91	40773.7	14647.6	4735.66	0	0	10548.8	10524	0	3967.46	55471.3	1440.73	0	10318.2	0	0	12474.1	1412.5	4935.94	0	24476	5039.13	44201.8	0	0	24095.4
ENSP00000244333	ENSG00000124466	LYPD3	0	0	99.2338	530.465	119.863	9.14988	169585	889.279	3138.17	0	0	0	0	88521.3	0	111396	0	16815.7	10339.4	0	0	2742.33	1035.9	394.578	1311.25	4520.64	0	96229.8	9671.84
ENSP00000244364	ENSG00000151914	DST	0	172.176	0	0	0	0	0	0	0	0	0	0	0	2048.36	0	0	0	0	0	0	256.964	0	0	0	0	0	0	72.6372	0
ENSP00000244496	ENSG00000124541	RRP36	2282.47	9680.8	3778.77	16502.8	4476.98	12471.7	655.996	6249.89	0	1171.74	0	6178.53	5492.16	31439.5	1727.64	7196.39	774.231	2499.26	296.272	1422.67	4658.19	13942.6	1066.19	848.421	1553.97	2729.38	1028.92	4448.7	2422.8
ENSP00000244520	ENSG00000124562	SNRPC	179529	144641	792681	17650	133732	94740.5	89813.2	393021	50750.1	53148.2	376058	217146	1.34168e+06	460562	151073	76203.9	4354.06	532318	1.05271e+06	104550	280886	484102	119730	188728	216424	145665	126609	143305	143003
ENSP00000244533;ENSP00000361608	ENSG00000124574	ABCC10	5816.71	0	93.4317	162.262	1092.62	154.826	373.761	858.592	514.159	1871.54	1161.82	167.478	396.695	8870.76	67.4856	653.514	0	2472.75	1549.08	893.52	643.373	997.763	0	0	1085.53	1323.15	1982.61	165.654	6858.53
ENSP00000244534	ENSG00000124575	HIST1H1D	105235	273107	13531.5	464121	438666	204743	37361.1	104359	58488.4	221148	0	21172.8	58563.2	216942	288444	2.24258e+06	130378	92692.3	43207.9	121555	44188.7	652707	136580	1.19543e+06	97933.4	132387	18384.5	892605	297084
ENSP00000244571	ENSG00000124608	AARS2	63197.5	18947.7	71391.4	62681.7	134698	43685	38468.8	73703.2	47314.7	86349.8	67159.2	73152.5	139588	97411.5	30730.8	61119.9	41617.9	25859.4	72297.2	91786.7	51648.8	229279	20634.3	19509.7	56190.9	60470.7	53330.4	19642.6	86544.3
ENSP00000244573	ENSG00000124610	HIST1H1A	3582.76	0	0	1524.13	28134.2	308377	6002.32	114569	12080.6	60086.3	17606.8	60437.2	56925.5	50442.7	18818.4	46602.7	1782.28	4730.69	36508.8	20585.6	11971.5	4661.38	35245	21471.6	10100.9	437564	2870.79	51435.6	10308.7
ENSP00000244669	ENSG00000124701	APOBEC2	7062.56	1873.91	11750.9	0	6133.59	3319.16	3679.62	936.66	0	370.935	2.14649e+06	0	0	2625.38	1206.63	3719.26	21259.8	0	1355.29	5714.15	858.077	5569.19	2280.18	3500.1	0	17513.6	4089.05	2654.84	0
ENSP00000244711	ENSG00000124733	MEA1	35080.2	9897.08	10446.4	6882.24	7232.76	4119.24	37390.9	12404.4	11725.9	27539.1	1178.01	793.614	39854.5	15917.7	0	50238.3	18172.2	8192.5	22707.6	36484.9	7517.32	15652.5	3834.21	2664.78	21586	81270.1	7051.13	7536.84	0
ENSP00000244751	ENSG00000124772	CPNE5	8863.52	2425.06	480643	9801.8	12887.2	4592.46	10970.9	13551	14752.2	19263.4	11218.4	14467.9	39149.6	46138.4	1184.2	3047.83	345.216	4741.99	45420.2	8443.57	3908.79	4883.43	6007.67	10778.9	5678.84	37133.5	7437.91	270.489	4168.46
ENSP00000244815	ENSG00000124831	LRRFIP1	6407.29	44804.7	7068.26	8538.29	94853.7	7326.75	40901.4	23623.7	0	13353.9	14288.1	16123.7	31164.5	61921.9	1155.23	18304.6	84401	18512.6	42646.5	4131.41	243.681	46835.2	2957.97	37798.6	16006.1	0	10813.4	17207.5	27904
ENSP00000245046	ENSG00000125037	EMC3	103914	11480.8	152755	40948.9	304989	136160	110232	63767	182748	106668	827689	40770.4	133747	200070	18672.4	60826.9	923379	166474	129365	116720	175518	109695	26007.9	46388.8	177252	97797.5	78148.3	26078.4	50887.2
ENSP00000245105	ENSG00000125089	SH3TC1	6467.31	766.627	225.284	453.732	819.132	360.01	85.5911	667.528	3258.1	729.447	258.641	5000.08	14052	1949.97	308.051	2070.03	24309.8	1353.45	738.498	0	1943.37	0	1461.38	2160.37	1047.84	79.7344	126.784	276.518	2732.8
ENSP00000245121;ENSP00000348478	ENSG00000167216	KATNAL2	85566.4	18538.4	144836	21050.3	102732	188825	22211.3	34887.3	14070.8	161573	215916	76007.4	86996.4	59381.3	8430.25	3164.17	140490	108395	14171.8	71188.9	13262.1	109635	15434.3	11628.4	18587.9	114412	345006	108723	363445
ENSP00000245206	ENSG00000125166	GOT2	4.86897e+06	576562	6.61583e+06	1.8024e+06	5.96835e+06	2.00134e+06	3.6275e+06	3.06264e+06	1.04874e+06	2.63138e+06	7.93676e+07	9.36035e+06	1.40144e+07	5.28789e+06	683936	394994	3.01519e+06	1.07828e+06	4.69444e+06	4.67002e+06	5.19354e+06	3.14943e+06	1.5357e+06	1.19002e+06	2.75771e+06	6.7982e+06	1.10504e+07	454204	2.94939e+06
ENSP00000245304	ENSG00000125249	RAP2A	9358.62	2260.56	788824	486.806	6856.92	5846.12	0	5021.66	1828.7	0	29205.1	10878.9	11393.4	7264.9	865.388	0	180.047	18250.6	2090.89	28298.7	7010.59	4519.6	10847.1	729.101	18138.2	10165.9	6614.97	1231.57	12773
ENSP00000245323	ENSG00000125266	EFNB2	2958.28	2872.18	36948.9	30096	78375.2	7919.44	4354.86	29604.9	4317.82	21573.3	17615.9	3277.69	0	5646.12	405.835	5480.8	9633.63	41875.4	20856.9	101397	2727.53	31778.9	5503.37	13127	82183.8	11202.3	15873.5	3998.32	892.874
ENSP00000466618;ENSP00000245382;ENSP00000313500	ENSG00000125319	C17orf53	5161.2	0	0	0	51949	0	0	0	0	674.942	0	52465	134900	398.087	0	0	0	1862.31	0	0	0	95764.5	0	0	0	6310.37	0	0	0
ENSP00000245407;ENSP00000402760	ENSG00000197375	SLC22A5	0	0	3873.27	658.561	1516.46	1335.03	0	0	0	0	0	64841.6	0	0	0	3718.77	0	6077.73	1.71372e+06	1712.33	0	2154.98	0	0	759.337	0	0	0	0
ENSP00000276201;ENSP00000245418	ENSG00000125351	UPF3B	6284.33	7859.51	12580.9	10240.6	162945	36730.9	32606.9	21456.3	15941.7	48070.8	465023	2427.35	33245.9	41484.2	11352.3	21912.1	133346	24288	4889.8	26206.9	6503.82	27197.6	6735.92	49608.1	20215.6	35174.9	5624	12500.4	15387.1
ENSP00000245479	ENSG00000125398	SOX9	7930.09	975.058	73305.2	0	10290.1	0	15955.1	0	0	4769.73	0	0	1071.69	194.088	109.477	40441.3	0	0	22244.6	0	39562	5971.36	0	0	4364.14	24940.9	2524.87	0	0
ENSP00000463683;ENSP00000245539	ENSG00000125445	MRPS7	279185	76369.5	121810	192494	719780	99558.5	214870	153214	62853	79072.8	1.248e+06	207191	341318	513216	28003.3	14300.1	463345	80735	242184	263843	120248	252357	38001.3	77878.8	157208	132813	116754	68726.8	359711
ENSP00000245543	ENSG00000125449	ARMC7	0	0	0	1069.67	572.685	0	0	0	0	0	0	0	0	1006.08	0	0	0	0	0	0	0	579.973	0	0	0	41353.6	0	92.5321	0
ENSP00000245544	ENSG00000125450	NUP85	50715.9	33826.2	48479.8	168931	194681	66081.6	417138	85892.9	52638.5	42868	26907.7	27401.4	114285	226387	44302.5	80782.6	10847.3	155151	59035.2	101898	44797.1	47450.7	36381.1	115377	75900.1	109829	16820.8	27114.5	44314.3
ENSP00000245552	ENSG00000125458	NT5C	610599	41698.9	549517	215657	1.64642e+06	454494	285712	711788	671176	280405	1.34116e+06	470678	360912	332421	307828	296966	94882	332143	1.1627e+06	856083	475059	831696	328368	302586	629185	589651	231477	212025	451471
ENSP00000245564	ENSG00000125459	MSTO1	27101.2	41254.5	26769.4	23189.6	68448.1	25194	18600.6	7271.41	19727.5	126919	15461.5	20534	44930.6	69738.5	4183.29	31528.7	20361.8	10055.3	19636.4	10509.2	11650.2	61539.5	14619.8	12222.4	51192.8	15833.2	8381.31	3750.73	27635
ENSP00000245796	ENSG00000125637	PSD4	26205	20928.1	224.789	6226.52	19837.8	1590.23	2073.98	1205.43	13657	8235.89	1603.09	1228.51	13313.6	16469.5	27454.4	5490.04	418.222	7744.77	3560.73	3616.53	6681.82	25589.7	401.53	15360	7360.04	1029.91	1888.23	12742.2	19157.3
ENSP00000245812	ENSG00000125652	ALKBH7	57095.4	1659.14	22146.2	20974.2	110313	31296.3	21596	9033.83	1006.97	5817.5	474110	105049	151514	37735.5	2321.33	2013.73	6813.57	9999.34	26216.4	34081.4	28842.3	137082	1073.08	6723.88	17235.3	40869.2	43442.3	4187.55	11407.6
ENSP00000245816	ENSG00000125656	CLPP	330610	115753	151806	112518	515806	42343.7	211297	127339	901581	107765	294511	403444	458687	682391	159318	181872	76918.6	91340.8	159199	330199	278639	346397	50796.2	122290	188480	173983	279445	73404.5	158836
ENSP00000245903	ENSG00000125726	CD70	0	0	0	0	0	0	0	0	0	0	25599.8	1545.43	0	0	978.531	16994.9	40280.1	0	0	0	0	0	0	0	0	0	0	1465.83	0
ENSP00000245907	ENSG00000125730	C3	1.43174e+07	1.64138e+07	1.91664e+06	6.62641e+06	5.7108e+06	4.48697e+06	1.97765e+07	2.85252e+06	9.73355e+07	2.09543e+07	5.99977e+06	9.25421e+06	9.0077e+06	5.39093e+06	1.86892e+06	6.10283e+06	1.43924e+06	1.32719e+07	1.18847e+07	1.19524e+07	3.48587e+06	6.53294e+06	5.92204e+06	2.39349e+06	1.5283e+07	1.02322e+07	4.33142e+06	505185	1.05939e+07
ENSP00000245908	ENSG00000125731	SH2D3A	0	3157.35	0	1538.54	6458.43	360.175	1920.63	1650.72	0	0	0	0	0	5039.8	0	0	4183.73	7242.61	0	0	10789.9	8093.42	0	0	4828.01	1605.61	0	724.071	789.956
ENSP00000245912;ENSP00000469049	ENSG00000125735	TNFSF14	1203.83	0	0	0	0	0	0	0	0	784.711	0	0	4665.63	0	3014.41	0	0	0	0	0	1070.3	3618.06	0	1952.06	0	0	0	0	0
ENSP00000245932	ENSG00000125753	VASP	716070	1.30547e+06	149852	857809	1.28021e+06	581988	1.88754e+06	349862	856656	651629	353628	295086	578227	1.58307e+06	485864	253292	59850	947047	1.13186e+06	1.21751e+06	454991	2.196e+06	1.32499e+06	2.00703e+06	2.28846e+06	440740	342221	675571	1.30652e+06
ENSP00000245934	ENSG00000125755	SYMPK	55763.9	39601.2	39421.3	49210.5	103837	72098.9	116760	86495.9	17363.5	55576.2	28862.9	17909.4	85746.6	205019	40716.9	54710.2	18565.9	70126.1	78955.9	132373	60444.3	67349.4	31192.4	51402.4	78721.1	153788	27630.5	29233.1	45978.8
ENSP00000245957	ENSG00000089101	CFAP61	420.026	1458.88	1653.97	378.277	143.27	1049.65	1428.51	11433.9	529.657	3539.19	1145.03	400.617	1338.19	71.5202	0	1024.25	0	0	732.947	581.376	0	1505.8	717.433	0	3861.11	2826.06	0	0	697.931
ENSP00000246006	ENSG00000125810	CD93	17169.8	19397.1	0	50724	58035.9	24831.5	18193.6	10621	173434	66913.8	251450	5704.89	24623.6	43384.1	5785.56	51763.9	38086.1	159518	20881.5	27079.3	10300.3	16816.9	49165.9	0	35748.5	27944.8	14389.5	2307.84	36082.4
ENSP00000246015	ENSG00000125818	PSMF1	929773	449801	486784	298413	882860	299939	425110	290942	449806	535360	511157	197881	837672	684579	135232	469727	151264	426164	784236	672621	381937	466427	262826	496545	210607	708834	136904	65599	388929
ENSP00000246024	ENSG00000125827	TMX4	253445	102856	146253	52109.2	100684	330799	96656.2	132734	83677.2	146865	790653	108909	82497.8	72430.5	169610	262539	91976.1	178906	179603	202464	229027	258818	128279	124986	77609	1.27653e+06	203259	29742.9	65204.7
ENSP00000246069	ENSG00000125868	DSTN	4.30162e+06	7.9828e+06	6.51112e+06	7.59139e+06	2.19799e+07	1.2083e+07	4.78396e+07	7.49871e+06	1.55726e+06	1.1889e+07	1.61559e+07	4.74325e+06	4.84694e+06	9.77693e+06	2.15594e+06	998344	7.39831e+06	2.92518e+06	1.38907e+07	2.47648e+07	7.21528e+06	4.79848e+06	1.85931e+07	3.4204e+06	1.61018e+07	2.73479e+06	3.16836e+06	362316	7.36318e+06
ENSP00000246115	ENSG00000125910	S1PR4	0	4292.07	0	0	3976.14	0	0	87.8159	0	0	0	0	0	39273.9	1580.9	0	0	376.199	3618.09	0	0	0	0	0	0	0	0	2275.07	0
ENSP00000246117	ENSG00000125912	NCLN	731652	56093.4	159838	94740	540479	160983	213069	142838	341925	464553	288019	189634	623676	598594	33001.8	90809.5	705670	284401	271579	191200	809535	245979	105154	157204	561620	462024	207173	87851.7	219890
ENSP00000246151	ENSG00000057757	PITHD1	664379	271720	921541	98181.9	557531	98393.6	379502	219657	410673	97329.6	372598	173989	405182	638906	193215	75739.1	224950	550269	1.14695e+06	395378	849821	466194	511235	511237	401933	372579	187407	114084	338133
ENSP00000246166	ENSG00000257365	FNTB	38234.6	7414.54	94747	8298.86	28749	45734	24959.9	13615.5	46948.3	24791.7	23282	20910.1	68714.4	72156.1	15851.2	33671.4	6823.85	80243.2	30950.9	47960	33022.2	18251.7	18682.6	7619.2	24855.7	36026.2	19961.1	6224.35	37587.1
ENSP00000246190	ENSG00000125967	NECAB3	5679.31	0	4506.05	0	0	0	2240.23	0	2072.01	2196.54	0	0	0	0	71890.5	0	0	0	0	0	0	0	0	0	0	0	0	0	0
ENSP00000246194	ENSG00000125970	RALY	602490	532686	448671	1.03613e+06	2.38737e+06	1.1699e+06	633523	988637	763205	1.40128e+06	683052	816071	750536	2.19732e+06	752892	585089	144195	600977	1.49242e+06	947625	573504	1.26045e+06	478666	804134	948904	892988	824292	562548	829516
ENSP00000246229	ENSG00000126003	PLAGL2	0	0	0	0	0	0	0	0	0	0	0	0	0	999.295	0	0	0	0	0	0	0	244.245	0	0	0	0	0	0	0
ENSP00000246337	ENSG00000126088	UROD	1.76147e+06	98554.3	306995	74705.5	271299	245100	314996	210645	285044	257463	275875	229038	1.09126e+06	323220	53190.7	93044.8	148582	291424	176549	405458	245010	193564	271917	240297	176977	559608	219020	66499.9	458659
ENSP00000246515	ENSG00000126233	SLURP1	0	0	0	0	0	0	10014.4	0	0	0	0	0	0	0	0	54874.5	0	0	0	0	0	0	0	0	0	0	0	0	0
ENSP00000246535	ENSG00000126249	PDCD2L	11795.2	1756.61	37573.4	8450.19	22257.4	8871.73	24014.6	11918.9	0	7838.96	28990.1	5904.85	10377.3	40327.4	7304.53	3023.65	2191.25	4659.88	8358.54	11538.2	4828.21	11464.6	28263.9	13482.1	11038.6	27225	8739.76	1541.15	832.168
ENSP00000246548	ENSG00000126261	UBA2	411636	273181	365310	269195	546091	608375	465006	737646	300966	394643	200210	254975	312077	1.5295e+06	282563	340544	419038	556507	515258	387553	343791	430842	352035	296337	334063	1.46509e+06	255458	144189	479491
ENSP00000377558;ENSP00000246639	ENSG00000197079	KRT35	9663.68	27783.1	18896.3	4812.38	0	1721.45	5053.19	11807	0	0	0	48046.9	1.22602e+06	11572.6	1432.62	4520.07	0	0	1734.73	0	63.2083	16645.1	47124.1	14603.2	93319.6	649.317	30695.7	3918.48	0
ENSP00000246646	ENSG00000171360	KRT38	0	0	2437.49	0	0	0	10629.1	0	0	0	0	380.308	0	6112.68	290.038	0	0	700.587	4313.24	0	0	0	0	0	0	0	0	0	0
ENSP00000246662	ENSG00000171403	KRT9	1.24544e+06	498923	132402	304020	297765	144084	420231	300347	2.56534e+06	615663	1.15251e+06	544835	1.07906e+06	305649	119839	976888	63461.5	854542	726237	362882	371429	458384	1.86122e+06	298153	1.11482e+06	83517.4	220761	53252.2	346248
ENSP00000246784;ENSP00000482218;ENSP00000246785;ENSP00000483272	ENSG00000126453	BCL2L12	0	0	0	0	0	0	0	0	0	0	0	0	0	0	0	0	0	0	0	0	0	0	0	0	0	0	0	920.615	0
ENSP00000246792	ENSG00000126458	RRAS	1.37904e+06	884727	206647	1.07751e+06	2.74758e+06	2.61689e+06	3.24881e+06	767184	4.01333e+06	1.30943e+06	5.15803e+06	655311	750681	473510	409628	217674	967493	1.73859e+06	3.3304e+06	3.00926e+06	777992	1.39439e+06	3.79889e+06	975685	3.18718e+06	366863	257007	140632	714040
ENSP00000246801	ENSG00000126467	TSKS	0	0	1405.25	560.004	2606.97	2891.42	0	1078.22	0	2343.06	26348.9	0	0	45413.9	0	10235.8	0	11800.3	0	0	0	6535.86	0	0	1294.55	34707.6	3958.79	0	2043.04
ENSP00000246802	ENSG00000105373	GLTSCR2	4951.33	0	2114.22	8391.07	11811.4	8758.79	4214.93	15878.9	0	1026.97	0	0	14015.1	47731.8	1400.53	4028.25	5722.28	2459.31	2017.41	1969.66	8874.24	15391.2	2283.19	7028.51	2616.09	12302.1	7900.98	9664.78	5918.16
ENSP00000246868	ENSG00000126524	SBDS	787870	320427	1.3609e+06	349751	2.77116e+06	611992	1.82026e+06	173837	1.24832e+06	712533	3.08323e+06	582186	1.45675e+06	721334	223650	183492	332741	942924	642672	3.57105e+06	987963	1.02886e+06	764568	279067	1.33225e+06	664968	677851	117087	322942
ENSP00000246914	ENSG00000126562	WNK4	0	0	0	2440.75	265.842	0	0	0	0	0	0	0	0	0	0	589.49	0	0	2669.57	2886.63	0	0	0	0	0	0	0	0	0
ENSP00000246957	ENSG00000126602	TRAP1	784539	108518	561338	457915	1.18201e+06	280463	312448	538499	360440	312007	2.30669e+06	1.02444e+06	3.19206e+06	673594	77392.9	226064	437154	181451	512773	559269	452261	826715	147223	124374	231174	725358	845279	87557.5	305211
ENSP00000247001	ENSG00000105705	SUGP1	13054.6	7162.92	10831.2	11472.3	38743.4	28481.3	16986.8	32779.8	3075.65	11740.9	9606.87	12321.8	19924.9	48373.5	18871.3	26728.6	30965.7	6204.86	5319.71	20358.7	9433.65	43711.2	9061.48	9119.81	19942.9	43680.4	7827.38	14873.5	18202.9
ENSP00000247003	ENSG00000105671	DDX49	76303.2	20521.7	2112.89	68038.1	397921	134351	2715.96	12725.9	59923.7	176141	35291.8	1029.18	3715.38	84072.2	3673.55	363191	172278	3287.23	8926.21	14190.5	1941.61	136791	0	52276.7	2799.75	110122	1930.74	21039.9	39538.5
ENSP00000247020	ENSG00000132581	SDF2	68860.3	52140	128575	74955.7	245180	159532	131791	46512.6	207471	105725	134723	57554.1	62307.3	264809	14700.4	180119	298190	430044	137023	104589	65094.6	213922	28028.2	8782.45	110884	562148	53309.2	13482.7	44062.3
ENSP00000247178	ENSG00000126775	ATG14	0	0	3602.18	159.457	2530.79	1581.22	0	1325.71	0	359.715	1383.77	0	3864.65	468.025	0	0	0	362.623	0	676.029	1322.61	1169.29	754.686	0	0	7841.18	787.893	1183.81	0
ENSP00000247191	ENSG00000126787	DLGAP5	0	0	240.709	0	0	0	0	2710.68	0	0	0	0	0	2458.22	112.278	0	1800.72	598.73	459.185	0	0	0	0	448.226	0	8077.91	898.965	442.188	0
ENSP00000247194	ENSG00000126790	L3HYPDH	109563	17523.7	305969	45012.3	69392.9	26482.1	140326	56067.5	483003	221187	247978	293131	374419	103644	38102.1	104085	81271.2	166731	101660	108185	37650	9666.7	30478.2	13679.2	18734.8	476674	3408.04	11722.4	25927.8
ENSP00000247225	ENSG00000126821	SGPP1	13493.2	23000	1378.94	2596.32	96.3353	7461.06	0	2893.84	3886.41	14463.1	787.386	12749.6	10367.1	10697.7	1697.51	15667.8	42526.8	60998.7	10468.2	9003.19	10955.9	4859.07	2576.09	10551.7	22600.3	1909.85	3908.78	5172.02	1790.16
ENSP00000247226	ENSG00000126822	PLEKHG3	3522.24	5270.82	1.01825e+06	18289.8	15106.6	26309.4	53318.1	6579.93	4895.56	12933.2	13644.7	40220.7	33034.3	21818.7	2030.81	11907.7	2373.64	10608.1	23196.5	27290.8	5836.74	19638	9728.39	8161.45	10103.9	3520.05	1042.81	153.523	8383.78
ENSP00000247271	ENSG00000126861	OMG	16440	2326.23	911486	0	2401.51	0	0	0	0	8369.62	11196.9	1172.99	0	0	0	6349.14	5016.04	0	0	3623.13	0	3056.39	0	0	226.983	0	514.664	0	1329.81
ENSP00000247291	ENSG00000126878	AIF1L	105785	97439	878170	124083	101348	138807	142793	252535	409068	144538	280573	2.44595e+06	18784	164025	25293.5	17965.5	192100	393685	44646.1	117525	535108	43616.6	75126.6	5.84696e+06	9.43928e+06	190143	386833	1408.64	83807
ENSP00000247470	ENSG00000103490	PYCARD	376429	915432	47205.6	775173	4.87055e+06	408215	1.14912e+06	376216	2.70732e+06	1.26521e+06	104269	62300.1	480547	1.26078e+06	508400	1.64415e+06	33382.1	320339	480692	2.0711e+06	396918	2.06955e+06	190665	1.41133e+06	595411	370350	51939.4	350001	1.14302e+06
ENSP00000247665	ENSG00000054148	PHPT1	4.4172e+06	2.45875e+06	4.48171e+06	605579	1.56579e+06	1.0799e+06	6.49363e+06	1.57705e+06	1.86875e+06	1.47543e+06	9.65078e+06	2.62464e+06	1.75866e+06	2.27183e+06	661384	175319	13064.8	981606	1.31619e+07	2.05049e+06	1.59077e+06	2.37395e+06	1.93883e+06	2.10663e+06	3.60467e+06	1.17027e+06	1.81118e+06	310481	2.21917e+06
ENSP00000247668	ENSG00000127191	TRAF2	25347.2	13269.6	112845	24862.5	60608.1	13564.8	39496.7	35404.8	22666.7	36545.1	21754.7	5410.03	66924.5	62627.7	18874.6	18861.5	25578.8	46858.6	27439.1	34386.7	51883.7	53251	70161.2	6323	38349.6	53665.9	12388.1	2126.54	21973.7
ENSP00000247833;ENSP00000447300	ENSG00000127328	RAB3IP	14286.1	121.847	77016	9371.04	45984.7	5959.15	3095.57	10031.5	4492.68	10466.2	26298.8	16456.9	10728.2	11138.5	4935.95	750.077	5279.77	7671.52	11935.1	807.118	8423	26741.6	664.751	1605.15	11893.8	40900.1	3263.25	1390.17	18587.9
ENSP00000247843	ENSG00000127337	YEATS4	15612.2	13500.8	18094.8	8757.6	78563	25386.7	19374.9	21523.4	0	12544.9	18518.3	3741.47	19168.4	95697.2	17336.5	9140.03	12092	21344.8	2270.28	3250.88	17506.6	32943	14851.3	21128.1	31792.4	57481.3	6360.17	19733	65867.7
ENSP00000247933	ENSG00000127415	IDUA	257758	10308.3	11799.7	57507.7	37992.7	94231.3	30840.1	25086.8	27227.6	134994	12104.3	12984.4	58286.9	37823.7	5312.05	12926.7	132521	3284.94	11880.6	26285.2	209048	26278.6	29356.9	27944.4	56547.2	34392	19494.7	7242.87	47076.6
ENSP00000247977	ENSG00000127452	FBXL12	542.405	213.118	0	4740.63	1719.47	3972.06	25037.1	3253	693.753	9736.87	751459	0	1347.05	3030.34	0	680.314	0	5981.77	1503.6	1924.33	0	1.10482e+06	2173	2381	2037.81	4739.36	2198.53	105637	16242.6
ENSP00000369131;ENSP00000248054	ENSG00000127511	SIN3B	3040.03	7516.24	8921.37	16169.4	12083.1	11301.2	5600.3	5747.8	446304	20816.9	5415.44	4869.44	3020.54	12764	1611.19	3288.67	2154.49	25715.6	11667.8	9186.58	1371.71	12438.5	3904.01	3470.88	4323.71	8689.59	1512.14	1269.73	32948.4
ENSP00000248071	ENSG00000127528	KLF2	0	0	0	0	0	0	0	0	0	0	0	0	0	595.962	1839.42	0	0	0	0	0	0	0	0	0	0	0	0	295.353	0
ENSP00000248114	ENSG00000127554	GFER	51166.9	2129.49	54351.3	28531.8	76647.3	14238.8	33954.6	36464.2	46723.7	6094	164460	30424.9	140326	39505.1	9854.16	8477.7	55855.1	9050.05	16572.2	10993.6	60992.6	64895.9	8816.04	20499.9	23872.1	15913.9	54194.1	11645.7	55287.8
ENSP00000248121	ENSG00000127561	SYNGR3	63838.3	38139.4	600007	14919	17709.7	0	5481.51	1015.95	0	3073.97	4573.15	1757.5	0	0	745.809	0	10311.9	49894.4	0	20835.9	18634.7	11977.5	0	1147.26	22864.3	0	0	3329.26	6374
ENSP00000248150	ENSG00000127588	GNG13	0	0	273853	0	4633.46	0	22515.8	0	0	0	322696	3254.3	0	0	0	0	0	15592.9	0	0	4667.97	0	3917.47	0	0	0	0	0	15400
ENSP00000248228;ENSP00000316228	ENSG00000104938	CLEC4M	0	0	0	0	757.458	0	8178.61	0	0	5425.67	0	0	1.01381e+06	0	6980.97	0	0	0	0	0	0	0	0	0	0	4489.37	0	0	0
ENSP00000248244	ENSG00000127666	TICAM1	260532	0	86.1718	0	1900.4	0	0	2649.11	0	0	0	0	21777.2	3843.14	0	19916.5	0	0	336.666	232.702	234.875	2705	693.99	0	652.928	0	48038.7	403.691	0
ENSP00000248248	ENSG00000103111	MON1B	18319.4	33637.5	18237.8	6239.21	24134.1	17211.1	10136.1	4070.34	71545	13771.1	34134.1	10123.3	50141.7	23002.1	6290.69	9916.94	10463.5	9321.66	37685	140384	21192	23180.7	8141.95	10689	11011.4	12055.8	20843.7	4899.87	4174.51
ENSP00000248306	ENSG00000127720	METTL25	1515.33	1258.22	1055.59	0	1091.27	1338.76	0	163.098	0	0	0	87.5607	2383.56	306.509	799.573	0	0	1503.98	0	303.626	1231.17	955.237	0	1988.86	0	586.556	0	0	0
ENSP00000248437	ENSG00000127824	TUBA4A	692096	656120	5.38324e+06	479831	1.20713e+06	212927	557359	212755	413056	737538	8.87343e+06	977086	1.80351e+06	735619	535137	1.73023e+06	1.46116e+06	353792	717533	1.27765e+06	1.76146e+06	1.15288e+06	175302	1.62933e+06	856154	165331	295845	473897	578657
ENSP00000248444	ENSG00000127831	VIL1	10676.8	17958.6	5249	1.65942e+06	1.29261e+07	16142.1	164385	7865.45	76334.9	1.40712e+06	27483.2	3.40566e+06	1.02583e+06	19883.9	12827.7	14850.6	737285	86510.2	37680.9	2.25021e+06	6801.33	1.24154e+07	153285	5920.11	250380	72379.5	5359.59	1797.56	18024.6
ENSP00000248451	ENSG00000127838	PNKD	268539	161401	135004	380888	40952.3	9408.03	58197.5	114514	7372.79	9125.77	339756	213175	64993.2	350979	9875.52	140848	16668	13979.2	0	34999	71631.4	322498	30703.5	62326.5	281971	912.382	112148	20046.5	122091
ENSP00000248553	ENSG00000106211	HSPB1	2.0584e+07	1.03095e+07	5.75231e+06	2.00861e+07	2.69561e+07	3.91192e+07	7.14372e+07	2.15148e+07	2.63014e+07	3.96595e+07	1.05251e+08	2.50265e+07	2.96949e+07	1.90892e+07	6.78149e+06	2.74057e+07	1.80011e+07	3.69117e+07	3.45058e+07	5.25679e+07	1.51381e+07	1.20956e+07	6.23355e+07	8.31282e+06	2.70726e+07	1.38029e+07	1.1613e+07	9.21621e+06	2.63363e+07
ENSP00000248564	ENSG00000127920	GNG11	288953	215822	355290	280880	11034.7	474396	256182	682341	3.13361e+06	332018	2.39999e+06	103084	327527	335684	151549	246799	88882.8	369898	79309.7	571243	0	338889	330535	400912	332044	3680.92	118153	8439.16	209433
ENSP00000248594	ENSG00000127947	PTPN12	49970.5	42042.4	33863.1	54588.5	300094	54871.1	268788	41857.5	74383.2	214160	43087	23169	134190	226148	13179.7	36702.2	23860.5	123125	51418.7	38422.5	9693.49	75671.9	49292.8	275180	37493.6	47881.4	38431.6	14229.1	66933.7
ENSP00000248598	ENSG00000127951	FGL2	84689.7	88804.3	1278.88	191425	547958	44398.1	791209	22285.9	39990.9	425765	82659.6	63778.4	57109.6	121089	66349	437293	646487	17778.1	39840.7	242811	40292	412617	126820	381707	329321	103326	6354.64	50838	544649
ENSP00000248668	ENSG00000128011	LRFN1	0	0	5867.2	15706.8	0	0	0	995.185	0	0	0	1347.66	2165.44	2698.49	0	0	0	0	0	0	0	2678.51	13705.3	0	0	0	0	0	18500.7
ENSP00000248846	ENSG00000128159	TUBGCP6	10499.2	5608.4	15263.2	8519.89	4729.68	7252.46	121569	13812.1	1056.45	9677.87	11369.4	4363.19	3183.63	21127.9	4008.68	2102.13	5800.62	4721.4	6205.54	10466.7	8090.34	14477.2	10886.4	7251.83	7415.85	8908.57	1372.1	1779.04	1988.27
ENSP00000248899	ENSG00000100365	NCF4	87711	328185	67046.4	42704.7	128252	14446.1	171633	5590.09	489009	145056	2984.74	2953.43	13351.5	282844	17527.7	76674.5	23886.3	79264.3	109972	59987.8	2982.71	66244.5	9774.24	187665	17721.8	44404.5	10118	47020.6	268665
ENSP00000248901	ENSG00000100055	CYTH4	47301.5	914.009	0	4597.97	34677	2011.35	37339.5	143557	166857	62548.6	58907.2	0	17873	23919.2	10210.1	14874.8	0	5165.26	0	877.495	686.078	7032.8	0	1046.58	13768.8	104281	0	5406.86	27357.4
ENSP00000248924	ENSG00000100116	GCAT	4140.08	1034.43	73708.8	2814.05	10154.5	9027.09	9254.55	4098.63	15068.6	3313.62	282287	10689.6	630777	1719.05	302.178	29744.7	587985	2096.44	3247.58	9575.09	849.898	15956.6	1075.77	673.273	14455.3	22173.3	179757	167.206	2378.54
ENSP00000248929	ENSG00000100359	SGSM3	2845.12	366.425	986.347	3650.39	44871.2	6644.88	10569.5	6912.67	4363.52	20353.7	2817.95	6635.57	3071.84	15720.4	1536.46	61045.3	67280.6	6266.09	144667	12982.6	95628.9	39347	27981.4	487.903	105831	5130.01	4018.49	0	4004.72
ENSP00000248958	ENSG00000128228	SDF2L1	230923	140436	78372.6	277029	986888	184557	898211	135028	213491	522065	308006	115019	2.20462e+06	1.6258e+06	96578.9	286155	2.95789e+06	626839	267504	642197	607287	857953	127164	71516.6	723601	479760	517559	160336	292433
ENSP00000248975	ENSG00000128245	YWHAH	2.20944e+06	2.48571e+06	7.59861e+06	1.99509e+06	2.64141e+06	2.33324e+06	4.13408e+06	3.27195e+06	2.72785e+06	2.86987e+06	3.8038e+06	1.55062e+06	4.26176e+06	5.188e+06	954244	922061	1.09044e+06	1.78133e+06	873544	4.38062e+06	1.6751e+06	4.35253e+06	1.83932e+06	2.91013e+06	7.48495e+06	505795	957402	933513	2.34535e+06
ENSP00000249014	ENSG00000128283	CDC42EP1	95705.9	14279.4	419849	37678.9	1.3675e+06	370627	520250	56703.2	96164.8	77575	33756.1	25617.2	38463.3	1.65947e+06	22955.6	20454.2	33030.8	121691	72085.4	3.84553e+06	99303.3	924267	332202	68543.9	32471.8	53652.9	6279.96	5295.83	16224.1
ENSP00000249064	ENSG00000159873	CCDC117	721.284	0	1349.08	5246.29	33415.2	1783.15	0	8931.31	2373.5	0	31.0836	2187.26	92761.9	21322.6	501.981	6153.7	2387.77	6484.53	6898.79	1229.28	1911.71	7216.32	0	2166.51	1762.78	84035.7	242.83	55.8482	0
ENSP00000249269	ENSG00000105819	PMPCB	722147	101664	208960	228091	732209	195618	380819	229877	255798	197410	1.98745e+06	358917	1.36598e+06	591622	58377.8	44502	154528	117175	271044	443144	522489	293185	108420	64894.5	179372	389127	423648	67918	146202
ENSP00000417378;ENSP00000249289	ENSG00000128524	ATP6V1F	1.383e+06	190311	2.87366e+06	384461	430271	365139	734971	227057	604347	641103	511742	3.50101e+06	1.19968e+06	652501	134257	349079	633674	608141	639637	776065	950439	470870	146299	429455	498850	902350	374129	116716	481467
ENSP00000249299	ENSG00000128534	LSM8	1.50105e+06	97213.7	1.25125e+06	387640	1.44922e+06	306888	723214	377439	389423	732680	673396	364466	1.83548e+06	725371	609356	371920	8600.42	527574	318099	1.81728e+06	510396	1.06093e+06	722692	679899	801274	1.95676e+06	497809	547482	697452
ENSP00000249344	ENSG00000128578	STRIP2	696.919	10201.8	918.959	0	683.771	0	6638.48	0	0	193.001	60379.3	0	0	117.257	270.778	3064.89	0	1108.72	0	1677.52	0	0	0	496.456	0	788.391	0	0	480.096
ENSP00000249356	ENSG00000128590	DNAJB9	53162.3	0	2426.34	0	0	0	0	0	5540.69	0	0	4717.7	63568.4	4720.47	2055.31	0	7229.67	46636.7	13199.7	0	99539.3	1915.24	5167.41	0	1885.75	7708.8	21691.2	0	462.259
ENSP00000249364;ENSP00000420381	ENSG00000128595	CALU	1.86503e+06	654715	807788	890522	1.74951e+06	2.31633e+06	3.19815e+06	1.20772e+06	4.29164e+06	3.1326e+06	5.6699e+06	303103	3.51054e+06	3.13149e+06	350864	1.43377e+06	1.96199e+06	6.3717e+06	3.25811e+06	2.3678e+06	899732	1.69613e+06	1.8117e+06	630656	1.96366e+06	3.47801e+06	2.39651e+06	283807	1.96525e+06
ENSP00000249442	ENSG00000128654	MTX2	695905	207975	607023	228997	426575	393867	496742	697069	369598	152624	7.01673e+06	1.378e+06	521695	1.15259e+06	61679.3	121451	254532	308284	415375	397678	791137	728536	223317	272734	488001	171521	980721	32237.3	336896
ENSP00000249501	ENSG00000128710	HOXD10	1386.92	25298.5	0	9407.06	2313.66	95769	26792.3	20122.3	16321.8	18667.4	289243	3797.37	2039.61	6919.27	2024.39	12805.2	19978.2	4546.09	0	5918.41	4129.44	4117.1	33170	0	9691.35	0	550.481	353.818	86699.4
ENSP00000438574;ENSP00000249636	ENSG00000033800	PIAS1	5845.95	0	2362.8	4122.46	15060.5	102.477	1910.06	3188.75	8500.11	13857.2	4879.51	1511.39	9065.72	10493.5	4804.73	10738	1191.83	15372.2	2106.83	7153.28	4015.02	6126.28	2926.77	565.398	4010.66	15375.2	3169.9	3804.36	0
ENSP00000249647	ENSG00000092531	SNAP23	411297	575940	215987	3.31433e+06	697779	842723	839769	350856	1.10345e+06	682302	397184	455091	531848	793316	255498	6.87779e+06	371820	1.37116e+06	357883	978331	593830	1.53215e+06	764353	1.60373e+06	643685	752738	155983	275254	446241
ENSP00000249700	ENSG00000128872	TMOD2	162300	13145.9	3.23558e+06	103506	156608	55256.3	85939.2	64396.9	273232	229692	50273.8	23012.6	55484	87474.6	19885.3	133942	51474.3	4989.26	87046.3	305920	33937.7	90041.7	24019.1	25336	149794	60026.5	26613.6	8156.09	11937.1
ENSP00000249750	ENSG00000128918	ALDH1A2	109656	38850	17678.5	111320	293254	1.60994e+06	1.10038e+06	2.60499e+06	332039	669772	186668	340461	113966	23243.9	9962.85	42397.9	131789	379697	789450	376312	119539	17096.1	267085	17281	390877	469086	17016.5	628.183	185193
ENSP00000249806	ENSG00000128973	CLN6	34386.8	11733.9	6903.8	3443.53	17335.7	3426.48	7859.94	17284.1	3223.25	9052.33	10172.9	24093.4	0	113418	1137.76	0	21709.4	29569.7	15575.8	2589.68	17700.2	14406	5864.46	42856.1	21971.1	2123.83	22377	6750.39	12006.1
ENSP00000249883	ENSG00000114019	AMOTL2	1921.3	0	6290.54	0	0	6354.2	12912	1305.58	3942	912.556	966.455	813.098	0	4912.01	0	1012.21	8536.65	33877.3	14320.8	2361.97	100.981	0	3666.45	0	276.242	307.921	1089.26	696.285	1152.08
ENSP00000250018	ENSG00000129167	TPH1	0	14806.9	0	0	796.759	0	0	0	0	0	62180	0	49699.9	0	0	0	1348.93	0	0	5181.49	0	0	975.054	0	0	0	0	0	0
ENSP00000250092	ENSG00000129226	CD68	30705.9	4749.74	0	2902.54	46408.6	0	12205.4	0	60424.2	61741.6	0	0	64013.4	56183.3	2930.36	1990.25	1349.73	87585.7	12467	37424.4	4134.48	50950.5	0	120141	8099.95	12481.2	0	162.333	12397.3
ENSP00000250101	ENSG00000129235	TXNDC17	2.06806e+06	438855	1.31202e+06	110070	2.01215e+06	622699	884039	687106	439120	1.31995e+06	909999	1.72046e+06	5.64359e+06	1.42082e+06	272632	524026	642819	1.45701e+06	2.37902e+06	343129	1.70452e+06	1.436e+06	658524	849037	973171	792552	603270	403436	1.18835e+06
ENSP00000250111	ENSG00000129244	ATP1B2	14115.8	7615.64	3.25877e+06	8149.61	4324.74	13636.5	9504.81	9178.3	13437.5	5753.65	37566	3199.47	0	13097.9	4701.67	23073.3	0	11921.5	14105.3	10215.2	3505.21	446.574	4399.46	9175.47	0	306.305	13138.7	572.637	0
ENSP00000250113	ENSG00000129245	FXR2	103250	36170.7	148583	45412.7	43000.3	73865.3	49987.8	74084.7	29674.3	40893.7	411274	30759.6	113657	116528	7534.28	50658.9	87642.8	151250	37184.4	53029.5	60254.5	124774	64813.4	48874.1	85397.3	250927	53117.3	11753.9	55304.5
ENSP00000250160	ENSG00000104415	WISP1	0	0	0	0	0	0	0	0	0	0	0	0	0	0	0	0	0	0	0	0	0	0	5207.56	0	0	0	0	0	0
ENSP00000250237	ENSG00000213339	QTRT1	20609.6	15518.4	17167.9	40403.1	159263	73309.3	64338.1	27009.6	14791.7	54490.8	23457.7	22355	82712.4	31863.3	15880.1	90888.7	30640.1	20606.6	14534.5	72090.8	10062.4	56707.5	28081	22559.1	29119.4	28124.4	25404.9	10542.3	32771.3
ENSP00000250340	ENSG00000105472	CLEC11A	0	39513.4	0	0	595.335	192706	153236	21906.5	15850.5	186476	20139.9	23461.7	25487.3	58888.6	0	7593.29	454.253	5831.8	10176.7	6058.99	0	184.545	65480.6	14015.5	3087.38	9649.57	5285.07	1919.7	35122.4
ENSP00000250360	ENSG00000129450	SIGLEC9	5923.01	41461.8	0	1525.1	10805.2	0	939.746	513.765	59700.9	10930.6	0	0	26888.5	23393.4	2849.69	9916.47	1067.31	2888.01	3228.07	1450.2	0	11195.7	0	16487.5	2525.75	1975.35	0	514.209	1658.12
ENSP00000250378	ENSG00000092009	CMA1	118327	568204	8001.68	2.98751e+06	1.90598e+06	1.39402e+06	3.58253e+06	744455	802912	1.28927e+06	844667	37010.9	10980.5	88059.8	553668	1.11111e+06	840896	5429.16	283890	2.81367e+06	170740	276315	127788	0	5.58015e+06	1.0328e+06	5099.85	24585.5	589895
ENSP00000250379;ENSP00000308533	ENSG00000092208	GEMIN2	5002.08	17050.6	1597.4	4107.72	18323	5283.68	21661.4	6079.64	7079.43	17113.8	0	0	11072.8	15857.4	4831.62	35862.2	34745.6	2435.91	0	11841.8	7418.84	17481.4	5298.75	7789.12	4853.01	47153.7	2991.97	1978.37	0
ENSP00000250383	ENSG00000100867	DHRS2	687.703	12855	26896.5	4590.09	3777.24	8884.91	13281.5	0	0	12633.7	18848.8	181614	277799	6291.26	99.3726	2701.19	43402.3	26811.9	44903.3	0	5.52928e+06	3824.72	2567.64	505844	4589.34	2200.16	7202.07	0	8.01397e+06
ENSP00000250448	ENSG00000129514	FOXA1	0	0	0	17075.1	12340.8	0	0	5461.52	0	1527.11	0	3001.57	14129.8	28318.7	0	0	0	0	277519	16495.5	3055.1	3392.73	697.572	0	4906.89	0	0	715.759	17436.3
ENSP00000250495	ENSG00000129559	NEDD8	3848.96	0	13715.9	17573.3	10361.7	160315	0	1869.61	15747.8	13482.5	3460.37	25405.7	2576.89	86296.4	2834.18	316.194	1040.79	11849.4	0	148946	9103.73	33723.8	5339.48	0	1768.45	1909.33	0	270466	1605.79
ENSP00000250535	ENSG00000129596	CDO1	0	17650.4	367858	378831	142357	89662.9	221421	528999	1.01276e+06	887161	414126	345989	233163	746815	120932	0	100873	8339.28	446559	591686	233381	973699	300143	443212	407922	872749	45159.2	100928	137654
ENSP00000250617	ENSG00000129675	ARHGEF6	60763.3	198069	148188	75203.2	56662.9	86883	88000.6	22750.3	205999	46931.1	147593	16195.1	46283.4	199290	53870.4	42747.3	34190	89903.1	23894.1	27658.2	20193.5	75269.1	55615.6	166902	42916.2	24685.5	7880.46	49208.2	91969.9
ENSP00000250894;ENSP00000481780	ENSG00000138834	MAPK8IP3	19146	354.255	144268	6609.7	279428	1420.59	2555.4	893.845	3443.65	2624.24	84372.7	2143.69	5619.06	3692.37	0	93.1039	21707.1	2382.3	0	0	0	100855	66.4286	40.7689	391.569	8705.33	196.837	128.128	5467.77
ENSP00000251038	ENSG00000100722	ZC3H14	18292.8	17539.1	29883.7	34371.5	30565.6	40165.8	27032.6	46927.7	9644.95	23864.8	10733.7	21179.3	71618.1	162765	21575.5	32083.2	83680.6	18316.5	16078.4	35917.1	31793.9	100602	15876.9	20175.8	35903.9	75160.6	30151	27553.5	59468.5
ENSP00000251047	ENSG00000074695	LMAN1	1.47363e+06	369340	331961	494405	2.9005e+06	790744	1.54693e+06	791542	914763	1.50771e+06	2.84422e+06	1.02467e+06	6.93084e+06	3.8812e+06	142999	613089	4.45029e+06	2.72095e+06	3.17399e+06	786312	4.32997e+06	2.41503e+06	327780	670378	1.94023e+06	1.33352e+06	1.51332e+06	421493	1.18095e+06
ENSP00000441858;ENSP00000251076	ENSG00000104093	DMXL2	23208	4494.04	166739	5742.86	25623.2	3934.35	45268.6	3563.96	8579.35	6977.04	16078.2	4095.06	5368.17	28070.2	1294.86	4062.49	8799.69	6660.35	3351.47	9258.26	2525.55	13866.6	1910.99	6990.32	11699.9	20928.8	549.951	642.836	5136.54
ENSP00000251089	ENSG00000013523	ANGEL1	2022.44	0	692.141	0	2005.68	0	307.035	1047.45	0	68.6762	8448.9	2977.2	698.453	3936.02	225.331	0	70.5932	1161.78	2423.33	344.547	6598.7	2767	0	2544.02	4715.91	18425.6	902.991	94.5209	0
ENSP00000251101	ENSG00000132199	ENOSF1	189679	13356.2	74025.8	44276.1	176258	15381.3	135432	100690	103669	77994.6	31568	668746	1.89901e+06	59384.2	14625.9	71094.2	88323.6	92331.7	269155	367697	322880	174213	11749.7	103810	86408.6	122398	103488	1885.23	37962.1
ENSP00000251108	ENSG00000102543	CDADC1	0	0	0	0	1429.73	0	0	0	0	0	0	7269.67	0	0	0	0	0	0	1825.61	0	0	0	600.004	0	0	0	5877.13	0	0
ENSP00000251119	ENSG00000072121	ZFYVE26	5966.98	1101.09	6517	1375.9	6389.6	27118	1178.51	1991.76	2978.62	6830.18	1682.06	11514.8	4550.17	6826.25	666.432	3554.34	1520.59	2881.93	374.156	25205.2	2984.95	5076.86	1352.77	1067.14	2948.83	7774.89	1463.34	1142.81	1781.15
ENSP00000251241	ENSG00000108406	DHX40	2283.18	376.366	3057.74	10634.8	7365.15	11203.6	2968.71	14013.2	6065.15	3787.76	1039.9	4133.21	2514.38	12424.2	2169.24	13125	3860.89	5558.42	3624.87	7158.81	1785.65	5733.41	3528.73	0	10040.9	14760.2	10150.6	11531.4	2466.91
ENSP00000251268	ENSG00000105429	MEGF8	16296.5	4358.39	3865.13	563.172	355.993	321.612	519.544	1509.35	2531.4	461.105	477.312	5127.34	1446.93	116.344	147.293	3169.61	22092.5	1750.08	218869	3153.38	0	121.708	815.193	480.087	595.603	556.467	108939	228.782	103.894
ENSP00000251287	ENSG00000099822	HCN2	389.068	166.102	38230.9	0	68.6554	1108.22	0	147.13	4927.87	2648.32	7226.87	0	30610	49.0228	0	779.82	2285.65	1378.26	0	0	46.7721	0	0	0	177.697	690.374	0	0	198.415
ENSP00000251296	ENSG00000117154	IGSF21	8174.44	0	254195	0	0	0	11664.1	0	0	0	1172.27	681.719	5254.71	708.465	0	3813.54	4454.5	0	0	2405.2	1269.09	0	0	4498.55	0	0	7518.88	0	0
ENSP00000482710;ENSP00000251334;ENSP00000414237	ENSG00000108506	INTS2	5408.6	17373.8	1135.62	27895.9	14425.4	8198.06	12663	17753.5	22893.1	10028.7	6805.28	879.513	6888.04	19840.6	6019.89	14780.3	202.653	21584.2	4726.85	13109.2	2359.99	21318.2	1457.27	4093.53	64641	10312.6	3865.69	3841.25	7515.01
ENSP00000251412	ENSG00000037042	TUBG2	247.651	0	1776.83	0	0	0	0	0	0	0	0	0	0	0	0	0	0	0	0	0	0	0	539852	0	0	0	0	0	0
ENSP00000251413	ENSG00000131462	TUBG1	505170	97443.2	391166	88725.4	622056	262112	368296	267648	289574	427740	757585	170404	328868	400211	69807.9	147954	177505	268822	416598	423739	208649	347210	204738	161309	265107	870963	207635	45468.2	235982
ENSP00000251453	ENSG00000105193	RPS16	5.70585e+06	2.80706e+06	3.80309e+06	1.14568e+07	1.70446e+07	4.79272e+06	9.25933e+06	4.77227e+06	4.95421e+06	5.92828e+06	3.10809e+07	4.68993e+06	1.88952e+07	1.87269e+07	1.7125e+06	422734	2.42247e+07	5.0007e+06	8.48057e+06	5.62082e+06	1.76056e+07	4.12593e+06	3.92601e+06	3.90597e+06	9.19361e+06	4.19285e+06	4.69526e+06	2.3824e+06	7.19579e+06
ENSP00000251472	ENSG00000105613	MAST1	1758.41	0	30694.9	906.761	1467.74	136.949	203.051	55.3305	831.316	221.233	125887	2551.77	0	6146.8	119.528	1344.01	759.033	8025.87	382.004	444.384	295.627	800.48	436.409	1199.88	2566.21	822.553	158.831	0	290.349
ENSP00000251481	ENSG00000198203	SULT1C2	0	11659.8	0	0	203248	61256.7	45207.6	3679.13	11511.5	55246.8	78656	566354	470.559	11765.2	0	13281.7	11204	0	1479.63	5092.93	2651.96	121888	321.851	371.741	741942	3636.33	102536	191.56	1502.47
ENSP00000251496	ENSG00000109805	NCAPG	263.926	2163.98	8622.74	1958.2	13594.3	1073.08	6472.93	681.684	1946.91	3137.65	2.92088e+06	330.793	401.338	43622.5	1230.84	2611.23	3911.47	2442.97	998.02	3060.64	1519.58	3103.27	731.164	438.204	275.321	13556.8	1703.94	4621.47	3371.24
ENSP00000251507	ENSG00000152061	RABGAP1L	11650.5	57761.6	20799.5	10873.2	61086.4	11718	73205.8	6413.26	6924.6	7796.05	170207	21478.9	22085.2	42236.8	12766.7	9236.28	51157.5	9693.6	6498.9	22100.1	8283.81	88874	8940.37	15750.8	22738.3	16871.4	3293.44	32434.7	50134.3
ENSP00000251527	ENSG00000117868	ESYT2	1379.32	0	261.905	0	0	0	0	491.493	0	0	0	0	589.33	409.113	0	0	0	0	0	0	0	526.91	0	0	0	0	0	0	0
ENSP00000251535	ENSG00000108839	ALOX12	0	2174.95	0	0	0	0	0	874.047	499.843	0	0	0	0	0	0	2625.88	0	8196.04	0	1997.64	45513.1	0	0	120769	0	16.3809	0	0	1835.06
ENSP00000251582	ENSG00000087116	ADAMTS2	6210.57	0	658.925	0	0	424.648	1185.35	1306.79	0	1969.76	73278.9	0	0	1717.25	0	5122.23	0	138.241	0	0	0	523.689	1708.76	0	0	1620.07	6725.51	0	592.648
ENSP00000251588	ENSG00000103245	NARFL	71113.3	12478.4	121919	31689.3	147864	72075.5	91366.4	40911.1	41589.2	92370.3	131229	87363.8	71460.4	84508.8	18468.3	29825.7	53797	41097.6	149784	117933	66903.2	96960.2	43195.9	33136.3	26614.3	90748.5	25186.7	11838.9	45614
ENSP00000251636	ENSG00000067248	DHX29	40614.7	14833.7	49131.4	28950.9	64265.8	27141	49847.9	24597.2	24656.5	57141.4	41012.2	34170.9	130152	56085	3563.12	23152.1	78009.4	35811.6	45707.1	42002.7	75944.1	58758.6	15537.6	17383.9	44744.6	51363.5	31793.3	9828.7	28197
ENSP00000251642	ENSG00000108771	DHX58	2807.27	0	0	0	2905.09	1684.28	374.557	5353.37	998.54	4012.22	0	749.809	6516.07	5776.47	390.799	1356.56	0	0	4342.66	431.276	115.045	2236.2	317.817	987.767	0	2457.32	0	133.597	7480.58
ENSP00000417549;ENSP00000251654	ENSG00000114054	PCCB	2.00548e+06	164359	978529	595974	944335	238656	410135	418625	990854	293612	2.89762e+06	3.3737e+06	6.48079e+06	148200	57351.4	156001	406408	227824	663978	1.02343e+06	1.28687e+06	463699	138928	142721	616306	478706	1.36878e+06	32696.3	195153
ENSP00000251691	ENSG00000112379	ARFGEF3	108477	1344.05	64701.3	4904.58	11832	1262.1	2694.66	4061.55	8646.27	7674.13	3067.99	3325.92	1344.85	8091.58	193.612	2869.06	979994	1147.24	70622.3	7798.36	104493	5805.55	952.677	582.918	37747.5	975.967	5191.7	2678.38	19930.6
ENSP00000251775	ENSG00000114520	SNX4	123129	72419.2	274939	197975	514225	209624	198658	115519	78147	305378	203720	352186	333962	237841	35045.7	293619	320222	159588	144579	299134	175353	353815	115622	92526.9	211846	365797	65547.6	13598.8	119682
ENSP00000251808	ENSG00000083307	GRHL2	553.087	88083.3	10080.2	6121.97	10792.2	0	0	17713.6	22241.1	4848.41	4420.7	584.962	0	36771	49.5774	49269.6	10965.7	24307.1	79898.8	2888.8	13800.4	4318.53	1516.43	990.701	4376.5	311.453	2739.32	160.888	10664.2
ENSP00000251810	ENSG00000048392	RRM2B	122176	10304.9	47118.5	31628.6	35082.2	5573.91	173233	61295	8522.69	144450	55156	75961.7	47639.7	87079.2	9157.32	40812.8	123768	35175.4	39130.6	14643.7	16126	96298.4	36284.4	47651	28897.3	77440	62991.1	18232	28734.5
ENSP00000401888;ENSP00000251849	ENSG00000132155	RAF1	7690.57	30147.9	22901.5	13410.2	40939.7	16020	11126.2	11217.6	31066.2	8023.32	43932.6	9601.03	41989.2	18618.4	2285.15	9060.04	19533.2	19498.2	15297.6	5146.83	5795.18	29709.9	10107.8	6207.67	10042.2	37629.9	13383.4	5473.65	631.868
ENSP00000251864	ENSG00000095627	TDRD1	306.204	0	74.7959	9444.09	0	0	0	86555.8	0	0	6732.57	861.389	0	4299.54	0	8752.34	0	914.884	2231.88	3061.51	0	81027.3	63.1988	0	245.854	85288.5	393.346	1553.49	0
ENSP00000251871	ENSG00000042429	MED17	6561.97	14260.3	44019.9	4432.5	168916	22298.1	23693.7	17667.8	7486.79	16813.8	7776.92	3623.88	15607.1	27095.5	13575.8	24755.8	10432.2	14325.4	22216.7	20700.6	84445	19760.4	6482.73	23004.2	15509	39674.5	54269	8004.22	13461.7
ENSP00000251900	ENSG00000102098	SCML2	2794.83	1990.23	2410.3	3221.08	11944.4	4100.88	10320	2893.52	348.936	5423.34	991.746	0	4179.76	25672.1	3353.12	6851.48	6547.62	16927.6	2649.11	2762.57	551.307	7987.35	395.183	3132.57	1116.23	126755	216.272	308.663	282448
ENSP00000251968	ENSG00000074319	TSG101	197094	63267.6	473011	204143	832265	310158	322185	809531	316581	447132	730558	185742	480854	427556	98535	233373	194795	481243	403769	479603	469036	506407	344712	179586	368646	400010	109978	86151.9	132804
ENSP00000252027	ENSG00000100241	SBF1	0	0	1032.06	0	0	0	0	0	0	0	0	0	0	247.099	0	0	0	0	0	0	0	0	0	0	0	0	0	49.0585	0
ENSP00000252032	ENSG00000088854	C20orf194	1428.02	0	2248.69	1774.02	3634.49	442.579	1413.42	4114.38	0	1616.55	5858.04	356.222	0	14324.3	138.936	0	1649.14	4811.18	1566.12	1605.81	0	0	329.977	0	135.676	4474.93	452.299	0	969.78
ENSP00000252050	ENSG00000112659	CUL9	235288	104608	933.037	115982	149785	76541.3	245593	64168.1	0	449908	201000	13941.6	1.01949e+06	252321	743.963	1872.8	510.896	154071	186801	176448	52.0452	496518	23538.1	510.27	280982	116582	84634.9	16419.8	263287
ENSP00000252087	ENSG00000240764	PCDHGC5	0	0	4521.21	0	0	0	0	0	0	0	0	0	0	0	0	0	0	0	0	0	0	0	0	0	0	0	0	0	0
ENSP00000252102	ENSG00000131495	NDUFA2	2.19226e+06	449470	1.6697e+06	646574	2.90173e+06	498863	1.66039e+06	879250	1.70605e+06	1.11004e+06	1.2545e+07	3.55274e+06	1.21376e+06	497149	370272	681178	1.59535e+06	501439	778393	1.73826e+06	2.34926e+06	1.29352e+06	570759	1.05325e+06	1.30966e+06	1.14003e+06	75950.9	226323	1.36627e+07
ENSP00000387362;ENSP00000252108	ENSG00000110344	UBE4A	92458.1	43304.5	138932	25312.3	152512	77735.9	222819	52032.6	115586	84585.8	116328	56522.9	225911	79842.4	17165.8	42822	133818	54461	104640	105708	68296.4	94622.8	46435.8	42164.9	116879	195697	49127.1	10182.8	35263.7
ENSP00000397927;ENSP00000252115	ENSG00000100227	POLDIP3	100722	29983.6	104104	180731	222923	178222	330211	269658	30612.5	189756	34072.4	122885	145677	325045	65587.7	64661.5	110707	52024.5	94770.4	191831	68288.8	205069	53648	58748.1	248953	191396	108814	60294.6	53302.4
ENSP00000252137	ENSG00000100056	DGCR14	5779.72	7867.59	8093.44	34048.7	14138.2	6596.75	4920.52	3483.89	534.087	6223.44	6416.39	318.57	15107.7	26024.2	6522.84	66744.5	6042.29	2631.41	741.253	8667.14	3846.14	4548.99	5040.83	0	5986.1	21700.9	1189.82	2654.58	3398.81
ENSP00000252242	ENSG00000186081	KRT5	379656	4.35198e+06	379555	483110	572345	221974	4.1504e+07	2.06609e+06	1.82671e+06	354444	284752	1.29215e+06	2.77325e+06	1.82102e+07	96107.9	4.84795e+07	1.98296e+06	1.20769e+06	4.85314e+06	648217	1.30469e+07	2.57019e+06	1.24219e+06	109070	4.46342e+06	50266.9	1.58708e+06	1.32782e+07	7.46034e+06
ENSP00000252244	ENSG00000167768	KRT1	2.17228e+06	1.07191e+07	5.62459e+06	1.01443e+06	781236	419658	1.12015e+06	1.97899e+06	5.42473e+06	1.98034e+06	1.07418e+06	1.62673e+06	2.66205e+06	1.09579e+06	472631	6.22418e+07	473200	1.64196e+06	2.16433e+06	2.87173e+06	1.32455e+06	1.08636e+06	4.3669e+06	638242	4.52416e+06	445233	1.05799e+06	142811	1.13683e+06
ENSP00000252250	ENSG00000170465	KRT6C	107915	672691	9600.49	2.14651e+06	2.72647e+06	139396	4.37958e+07	2.37043e+06	196127	3.44445e+06	80209.6	1.05774e+06	3.24857e+06	1.08765e+07	38655.6	1.40054e+07	3.52094e+06	3.27102e+06	3.30424e+06	3.16766e+06	5.88198e+06	6.5534e+06	330624	70208.8	4.1788e+06	19332.8	773958	5.39921e+06	2.88638e+06
ENSP00000252252	ENSG00000185479	KRT6B	123060	1.16028e+06	4961.2	58357.4	65969	6935.98	1.25355e+06	95827.2	119848	81035.5	13266.7	96353.6	254852	65532.6	17607.5	3.70331e+06	5178.55	5106.57	200971	21766	1073.02	74833	275780	131997	199653	34435.4	85681.7	57348.9	696.943
ENSP00000252288	ENSG00000130005	GAMT	105694	10314.8	714002	24838.8	66353.5	67611.5	111934	152088	45385.5	66666.4	496854	722811	8.96784e+06	97392.1	21173.3	129103	273453	67005.6	367820	95231.7	258651	23539.5	60795	59645.3	76299.9	1.34066e+06	240283	6188.85	17543.8
ENSP00000252318	ENSG00000130035	GALNT8	0	177.453	0	21276.4	44858.9	8205.35	3737.62	1264.6	0	40390.3	2025.08	0	0	6885.59	1317.84	6105.3	34048.5	0	5691.74	729.489	0	44873.7	732.714	0	5502.94	15926.9	0	0	0
ENSP00000252456	ENSG00000130176	CNN1	3.93941e+06	8.90697e+06	191351	3.21433e+06	3.30266e+07	4.17027e+07	5.81483e+07	1.65844e+06	1.22229e+06	4.5393e+07	2.36156e+06	1.61148e+06	515934	590312	2.62746e+06	1.39058e+06	839597	1.27968e+06	4.25661e+07	7.3209e+07	4.48018e+06	4.99076e+06	6.10297e+07	1.25612e+06	1.68446e+07	1.96261e+06	105679	48146.2	1.42089e+07
ENSP00000348554;ENSP00000252457;ENSP00000353549	ENSG00000130177	CDC16	24497.3	84750.5	28406.7	26979.6	107236	52765.6	63923.7	47565.6	61118.9	75620.5	34802.5	7734.52	82352.8	133254	22473.6	196935	33124.3	26727.5	44411.6	48062.6	21087.8	81636.5	32446.6	28408.1	42169.2	72798.1	25650.9	10262.2	61323.7
ENSP00000252483	ENSG00000130202	PVRL2	58685.8	13792.6	75524.3	82703.7	135455	89613.3	29254.1	87840.2	23303.9	144726	68334.8	49693.2	230263	55957.1	5481.67	11822.4	46109.3	170096	65699.5	66985.9	66341.9	44157.3	56155.4	21566.7	65897.1	341191	122171	10057.7	29705.8
ENSP00000252485	ENSG00000130202	PVRL2	2749	0	3682.1	2111.29	0	710.66	0	6181.74	8154.44	7286.1	0	1275.32	7366.91	0	0	0	0	11902.9	0	0	3019.14	2670.43	2920.17	751.819	0	6164.88	4630.98	0	0
ENSP00000252486	ENSG00000130203	APOE	7.6166e+06	2.07068e+06	9.86811e+06	2.26658e+06	512668	544277	2.72355e+06	1.40124e+06	1.9664e+07	7.96365e+06	1.47277e+06	2.75941e+06	2.57068e+06	3.36561e+06	380559	2.55886e+06	606043	2.06077e+06	652885	2.33019e+06	733706	469007	591279	2.26306e+06	2.77398e+06	1.35129e+06	732463	200227	2.74859e+06
ENSP00000252512	ENSG00000130227	XPO7	18844.9	6163.47	22086.9	10288.1	28723.3	12799.6	14358.3	8497.96	21448.4	24521.5	11534.5	7455.51	18827.9	16813.1	6560.28	29649.3	0	32467.6	14992.2	30092.4	25497.9	17636.4	8727.54	12945.3	12756.3	48642.1	5227.11	1989.14	13113.1
ENSP00000252530	ENSG00000130244	FAM98C	87622.3	8020.1	153709	92471.3	303580	30773.9	43842.4	182070	34249	94588.4	230994	83267.1	294422	103260	25167.6	83665.5	30535.7	42091.4	294192	140373	118515	246200	44827.2	23481.1	188452	91648.2	39230	18905.4	28651.9
ENSP00000252542	ENSG00000130254	SAFB2	155526	130393	210863	163587	220227	235389	159099	344844	116908	247574	438639	118462	326303	398282	120733	226971	176831	119156	260762	174315	115491	510510	57135.1	129000	186658	583853	67424.5	89404.1	130207
ENSP00000252575	ENSG00000130287	NCAN	25.9517	1098.89	1.47512e+06	57.3047	4979.92	5743.84	684.781	2318.65	0	7130.52	2566.32	412.207	4242.56	1118.56	0	2850.62	8929.56	806.242	5102.97	0	585.252	2471.94	1872.1	486.042	0	3859.28	400.14	38.1389	2267.77
ENSP00000252590	ENSG00000130300	PLVAP	285031	21762.4	3998.5	119399	448162	214218	72610.6	45258.4	340581	401624	111852	356240	35992.2	78518.1	78290.5	83880.5	94241.2	141235	97764.9	176376	321399	305280	363304	38273.9	265874	4508.75	336656	13025.4	13673.5
ENSP00000252593	ENSG00000130303	BST2	1.23018e+06	1.08136e+06	83914.2	1.10929e+06	80455.9	526473	219387	1.50713e+06	1.89397e+06	1.00385e+06	1.21584e+06	308847	689662	779351	148230	289163	215617	1.61144e+06	368883	415845	221481	817331	207944	2.77648e+06	570777	139423	49407.1	69619	375813
ENSP00000252595	ENSG00000130304	SLC27A1	307608	39861.8	155344	62850.8	56733.6	59318.5	41606.1	107734	246983	92125.4	1.25586e+06	39988.8	79012.5	106703	13787	59370.3	61905.7	40259.5	56410.5	64088.4	319712	36184.6	17690.7	32605.3	69432.3	369932	121617	6607.56	42282.1
ENSP00000252599	ENSG00000130309	COLGALT1	189872	83000.6	20405.1	138668	293997	203057	296928	72943.3	740675	330703	142658	26792	341172	806883	34826.7	91111.6	59631.2	500425	69048.9	157704	28036.2	188711	46257.2	133257	125416	440850	25366.1	44937.6	130922
ENSP00000252603	ENSG00000130313	PGLS	1.94964e+06	380840	3.09101e+06	871802	2.20652e+06	1.47093e+06	1.71226e+06	1.71367e+06	1.97008e+06	1.74786e+06	1.87023e+06	1.12165e+06	2.0773e+06	1.77828e+06	753818	1.23723e+06	1.24933e+06	1.30401e+06	2.08908e+06	2.40524e+06	2.18312e+06	1.40904e+06	1.72759e+06	1.04297e+06	1.71151e+06	2.33564e+06	1.10236e+06	456770	1.4572e+06
ENSP00000252622	ENSG00000130332	LSM7	0	9598.96	280802	16443.8	86401.6	16917.4	18156	29881.2	0	4416.59	45753.3	0	4419.64	68272.5	11413.3	0	0	22218.2	131360	0	524.639	196856	7571.28	0	0	193702	0	14687.9	872.33
ENSP00000252674	ENSG00000130382	MLLT1	8095.53	0	11505.8	29959.9	13152.5	32259.8	3746.05	15895.9	1099.44	1384.51	9020.64	7555.22	5374.05	32616	4910.12	428.729	34075.8	41807.4	9014.47	4477.96	6808.75	9154.63	13170.1	0	7814.82	2607.4	6812.13	3653.25	5349.08
ENSP00000252692	ENSG00000130396	MLLT4	60621.8	26504.1	70061.9	81094.6	200668	86844.5	55465.4	198902	87120.4	84366.8	181993	118193	558016	94878.1	13560.1	89378	266864	291330	220588	132037	183022	221776	58560.5	105243	112418	145282	96300.9	15648.2	43873.4
ENSP00000252804	ENSG00000130508	PXDN	27461.6	39622.8	4115.61	46601	65240.1	144277	259534	12741.6	87325.4	583280	522759	22907.1	61802.5	119888	22293.5	21710.3	30268.4	161999	91551	96036.3	23749.8	25648.3	129997	41546.7	17269.1	43510	32323.9	2449.88	485795
ENSP00000252809	ENSG00000130513	GDF15	6043.64	0	0	27856.4	20927.5	11123.2	22403.2	3006.86	6831.9	9992.21	8400.33	0	1213.37	8878.82	429.036	1236.54	24063.3	292765	1.54373e+06	125509	6431.34	7233.47	1438.86	5179.4	4200.86	9902.75	62127.3	116.294	8529.4
ENSP00000252818	ENSG00000130522	JUND	47743	8157.55	28436.4	4298	37930.1	42388.6	22786.9	43241.1	7871.69	11370.5	9144.23	9155.21	13342.6	28716.8	20290.8	29946.5	7670.16	65357.1	14030.8	23103.7	17047.7	30860.4	14517.3	18222.9	34323.1	9906.79	2647.15	8245.13	5252.19
ENSP00000252826	ENSG00000130529	TRPM4	1656.53	1437.41	1344.77	85733.6	136677	15194.4	9378.34	6143.61	1470.23	16719	1191.4	16918.8	1303.76	9768.79	135.567	6114.12	24605.6	7569.18	106959	175702	13208.4	376375	98.4221	1065.73	20822.7	92293.2	47449.5	1399.3	18279.2
ENSP00000252891	ENSG00000105245	NUMBL	21657.8	8529.26	97292.2	34277.1	94035	117144	80799.2	68577.6	69014.2	40488.9	7191.14	10634.6	33551.9	113730	4344.89	20692.1	26968	20038.9	90056.8	90883.4	11302.4	41118.2	36540.7	8286.52	36850.4	144854	2961.9	3758.17	27442.2
ENSP00000252934	ENSG00000130638	ATXN10	112811	84408.4	462751	84018	134676	329008	277277	221502	88517.4	311589	419359	149663	664733	293377	96224.4	209575	123790	139066	156295	204136	89528.6	106989	216185	70915.1	185083	817189	363755	49829.3	103087
ENSP00000252951	ENSG00000130656	HBZ	140014	0	74911.1	30283.9	9297.74	35437.7	18539.9	53795.6	145295	9164.54	0	9643.7	0	7053.79	23405.3	29088.1	556.802	1.25608e+06	228799	193195	50031.3	20433.3	3360.95	699810	27974.5	1083.87	0	0	0
ENSP00000368152;ENSP00000252984	ENSG00000239382	ALKBH6	5996.44	1056.66	4788.94	3337.77	5572.68	0	3169.52	3180.48	0	0	4780.96	2407.13	4874.24	18706.3	0	4908.43	0	977.275	11319.2	14332.9	1059.1	2527.39	0	0	2269.45	1170.31	2013.55	0	0
ENSP00000252996	ENSG00000130699	TAF4	5727.32	45288.2	8696.85	16063.2	19217.4	35497.4	4164.42	9700.12	1439.11	8080.74	4885.24	37089.1	16519.7	21880.2	9217.09	9683.43	16951.9	5641.7	15560.8	12370.7	6448.8	23242	10521.5	5742.06	11458.5	15361.8	1588.18	3604.21	5979.35
ENSP00000252998	ENSG00000130701	RBBP8NL	2160.85	0	205.448	1687.73	611.018	0	0	0	0	224.004	0	0	0	1829.39	0	0	0	485.81	3485.98	1189.3	82928.2	200.947	0	0	3771.45	0	1024.85	0	387.651
ENSP00000252999	ENSG00000130702	LAMA5	836578	439569	101413	473504	770149	1.25455e+06	2.34236e+06	357804	339179	1.9922e+06	1.9992e+06	1.29316e+06	315876	324289	335051	211304	355264	1.80563e+06	949406	1.64195e+06	441325	303601	1.56621e+06	273201	885211	362871	1.02581e+06	29006.1	800418
ENSP00000253023	ENSG00000130725	UBE2M	738524	489879	917362	315236	377147	622813	1.90059e+06	390692	2.01707e+06	970683	1.02472e+06	613849	780999	1.09328e+06	211677	209089	1.17894e+06	370778	744059	895760	670322	924071	754216	676849	852569	681791	660590	228326	474920
ENSP00000253024	ENSG00000130726	TRIM28	431939	388724	663882	492801	1.17404e+06	1.27815e+06	441865	675737	328559	669117	330098	442716	469935	1.53916e+06	468855	1.35677e+06	113355	1.08233e+06	773207	960434	347209	715126	520597	1.00201e+06	501569	822125	546881	330279	793927
ENSP00000253039	ENSG00000130741	EIF2S3	1.72103e+06	770014	951919	1.05101e+06	2.69002e+06	1.46047e+06	2.35671e+06	998506	1.51939e+06	1.77852e+06	2.09621e+06	926056	2.40049e+06	3.6784e+06	388349	1.19514e+06	4.09916e+06	1.37055e+06	1.17599e+06	1.27631e+06	1.73555e+06	1.57205e+06	600244	1.02291e+06	1.36408e+06	1.40478e+06	1.16189e+06	377185	1.16957e+06
ENSP00000253048	ENSG00000130749	ZC3H4	28130.6	31630.5	30580.7	31291.7	58118.5	81567	42224.4	66141.4	15817.1	66378.5	21910.6	13700.4	39280.3	130435	42454.2	67028.2	47253.1	28237.1	45528.8	61659.2	13207.4	102765	21046.4	39055.4	48093.9	57200	24436.3	40582.4	44260.9
ENSP00000253055	ENSG00000130758	MAP3K10	526.471	0	3230.34	0	0	0	0	0	0	0	0	0	0	0	0	0	6016.02	0	0	0	0	0	0	0	0	492.474	0	0	0
ENSP00000253063	ENSG00000130766	SESN2	0	0	1185.42	2655.42	0	1516.28	268.159	1217.73	0	3164.06	0	0	13262.2	559.442	0	0	2890.18	1628.64	0	0	0	4897.67	493.022	0	943.632	5117.11	340.099	349.914	0
ENSP00000253083	ENSG00000130787	HIP1R	87409.1	73087	479441	43513.1	236520	19425.4	167893	15917.9	23349.9	133061	38037.1	286899	248082	61323.6	49680.6	60517.9	232304	46489.3	1.40541e+06	99131.6	581677	129845	7855.88	39865.3	343871	29772	47513.8	29254.2	71995.5
ENSP00000253108	ENSG00000130811	EIF3G	747579	325776	645437	563897	1.25491e+06	798543	876932	456020	382291	922745	850458	350460	2.23441e+06	1.27053e+06	237740	1.25915e+06	344267	472600	429224	994611	928958	1.05919e+06	272359	542889	1.03782e+06	1.15834e+06	340346	292914	591295
ENSP00000253110	ENSG00000130813	C19orf66	218259	5902.94	77125.2	12311.1	34351	39364.3	9231.94	33563.5	33438.6	678738	5968.68	19164.3	666313	34070.8	28077.8	8242.59	1300.85	1375.38	15050.3	1.053e+06	172983	36909.6	55542.6	107557	49279.1	52345.3	24167.4	18986.3	3174.13
ENSP00000253122	ENSG00000130821	SLC6A8	0	0	0	0	2690.62	0	0	0	0	0	0	5302.35	0	7959.67	0	0	0	0	0	0	0	2441.26	0	0	0	0	0	0	0
ENSP00000253159;ENSP00000322361	ENSG00000130856	ZNF236	65.2121	0	0	0	0	0	0	0	94.0922	597.977	3075.33	187.669	0	325.516	0	0	0	741.671	0	754.118	0	0	666.659	0	0	0	0	0	0
ENSP00000253188	ENSG00000130876	SLC7A10	0	0	1161.75	0	0	0	0	0	26234.8	0	0	0	0	0	0	0	0	0	0	0	0	0	0	0	0	0	0	0	0
ENSP00000253237	ENSG00000105447	GRWD1	108569	6378.98	34842.1	18889.6	126587	45910.1	55684.9	46427.3	11747	45646.4	42606.2	28212.6	58911.6	207076	27106.1	12812.8	58294.3	36765.6	55948.2	51389.1	31207.7	62437	28766	28525.5	35810.9	66109.5	43980.7	20136.2	40966.6
ENSP00000253247	ENSG00000130935	NOL11	26081.8	3104.51	7404.82	103400	66012	52274.6	78211.8	20844.8	10451.2	126591	4964.06	9348.46	35495.8	98300.1	11570.6	5667.19	11704.6	15322.1	14632.2	94449.3	9337.18	17458.4	8004.74	40006.2	18927.6	61592.6	10910.4	12389.9	6920.65
ENSP00000253329	ENSG00000131013	PPIL4	50287	143580	46631.1	38418.5	162124	98728	109708	134068	16344.1	62749.9	31286.6	14134.4	169759	151356	33790	63939.8	115599	194768	59107.5	82788.9	135771	163648	42998.6	42753.1	68307.6	105343	43897.1	30848.5	81729.4
ENSP00000253354	ENSG00000125999	BPIFB1	8009.66	0	0	1634.87	1731.32	0	0	854.423	1436.75	1371.23	44082.7	2879.79	2304.77	213537	0	3321.21	1475.47	2708.68	641.953	2247.06	10766.1	1465.91	0	0	36669.5	0	387.241	0	0
ENSP00000253407	ENSG00000131094	C1QL1	0	0	10175.6	0	0	0	0	0	0	0	0	0	32018.6	0	0	0	0	11151.9	0	0	0	0	0	0	0	0	0	0	0
ENSP00000253408	ENSG00000131095	GFAP	101858	236788	2.5658e+08	143987	471481	171003	296174	602122	110249	437865	170458	71914.4	420238	408471	40959.7	228486	185062	657840	298827	384731	133184	295704	107004	61523.6	369767	115119	162327	18428.7	553730
ENSP00000253413	ENSG00000131100	ATP6V1E1	1.75522e+06	586037	3.94551e+06	376280	1.35135e+06	444166	1.15446e+06	505603	1.01449e+06	1.00936e+06	547427	2.85559e+06	739821	1.78982e+06	157657	899184	874484	643907	445267	746497	1.14382e+06	981634	253795	794495	699829	2.0775e+06	389290	232973	757889
ENSP00000253451;ENSP00000375086;ENSP00000324756	ENSG00000131142	CCL25	0	0	0	0	34899.1	0	0	0	0	0	0	0	0	0	0	0	0	0	0	0	0	9060.28	0	0	0	0	0	0	0
ENSP00000253457	ENSG00000131148	EMC8	109748	33934.4	179991	54569	326911	76414.9	113229	92298.6	101601	136971	487308	78186.5	212873	334040	25386.3	18361.8	39427.8	202976	152466	118118	209640	195160	100911	44258.3	178983	109147	69947	20007.9	152408
ENSP00000253458	ENSG00000131149	GSE1	2810.71	100.075	4507.3	3472.39	7225.02	2687.9	575.63	2201.12	365.1	0	357.321	0	2794.23	6384.75	1321.3	4692.47	160.142	15509.3	8669.41	2842.07	4452.22	6588.28	361.936	430.034	3686.83	6544.93	1200.78	602.321	0
ENSP00000253462	ENSG00000131153	GINS2	0	0	0	2855.18	24133.1	0	0	0	10356.6	0	27866.2	0	0	117105	0	25494.6	0	0	2444.57	854.89	0	251.466	0	0	0	0	0	3247.64	0
ENSP00000253496	ENSG00000131187	F12	375570	253705	14685	57821.7	271184	245803	379496	50389.3	730482	261332	329945	390128	901580	114839	38378.2	13261.3	11954.6	836848	167668	191008	104021	26137.6	238695	11404.6	410526	225930	68113.8	4983.06	169613
ENSP00000253673	ENSG00000131355	ADGRE3	0	4658.25	0	2529.54	4008.88	33.3186	13255.2	142.667	8522.65	152.603	0	0	0	0	775.566	0	701.021	0	0	0	0	3676.09	0	3968.76	862.555	1962.19	799.672	0	1868.95
ENSP00000253686	ENSG00000131368	MRPS25	185117	22925	138691	75168.8	454620	66150.5	68095.8	155249	3144.69	17895.1	337583	219331	571930	259665	19453.2	41812.4	115534	47623.8	76012.8	123698	48329.8	431323	28463.9	16461.7	147944	50351.7	193350	19210.1	22932
ENSP00000253693	ENSG00000131375	CAPN7	38526.1	15354.2	23079	31685.9	157917	34113.9	74348.9	74850.5	9569.74	79230.8	78343.6	34097.1	153821	77575.6	19176.9	10980.5	62888.3	42734.6	52522.5	50205.9	56801.2	101896	24948.2	29452.7	47608.1	70656.4	19409.7	13657.9	31249
ENSP00000253719	ENSG00000131400	NAPSA	0	0	0	0	0	0	0	0	2289.79	0	0	509377	0	305703	0	0	8947.86	3686.16	0	0	0	5908.35	0	589.866	0	9403.55	0	0	399.815
ENSP00000253754	ENSG00000131435	PDLIM4	262095	617921	68903.7	449431	1.83505e+06	6.41107e+06	5.87801e+06	600123	1.14083e+06	2.50464e+06	744453	265792	23144.7	630261	226237	671044	219140	793855	4.32911e+06	4.78077e+06	630223	425220	6.05632e+06	214078	816993	251121	27170.1	117837	710381
ENSP00000253778	ENSG00000131459	GFPT2	0	44935.1	1263.84	1443.89	1953.91	3890.48	15496.4	3112.33	121881	40863.6	0	33380	0	44975.3	15.9947	1640.99	24613.4	7437.47	7554.33	1548.95	535.196	6443.03	1593.71	10340.1	2520.75	2510.43	690.767	450.864	7086.97
ENSP00000253794	ENSG00000131475	VPS25	369264	48342.3	397486	229403	1.11956e+06	610122	256569	586455	404795	346598	469289	443477	1.18983e+06	719110	77136	214402	586854	673706	466895	390905	747882	613899	371988	99510.4	345082	33090.6	256004	61406.1	296824
ENSP00000466455;ENSP00000253796	ENSG00000131477	RAMP2	0	0	8635.79	0	0	0	0	0	0	456.728	0	247.842	2766.17	0	0	0	0	953.23	0	0	0	413.03	0	590.334	0	0	0	0	1675.04
ENSP00000253801	ENSG00000131482	G6PC	0	0	0	504.73	2004.06	0	0	0	0	0	0	21592.8	519178	0	0	405.099	0	0	0	0	0	5153.19	0	0	0	0	0	0	0
ENSP00000253814	ENSG00000131507	NDFIP1	0	20724.7	7606.24	1084.62	931.492	0	0	0	0	1425.33	0	0	0	0	712.393	0	0	0	4932.12	0	13537	0	0	0	0	0	0	0	0
ENSP00000253861	ENSG00000131558	EXOC4	245637	134665	247763	128232	243353	190014	97166.1	107853	176420	378897	194534	62847.5	211945	155925	37504.4	96699.9	280302	311729	144783	160079	196027	265178	77500.3	102720	217718	205001	146789	33302.1	147625
ENSP00000253925	ENSG00000131626	PPFIA1	76522.7	15738	189437	39334.9	82053.3	87497.8	57506	40553.8	59275.3	96112.2	84664.3	49018.3	66937.6	109263	10855.1	41695	24821.8	96701.1	41597.1	62595.1	21124	104592	53557.5	25734.8	56760.7	128516	45484.7	6139.49	37170.4
ENSP00000253968	ENSG00000131668	BARX1	0	0	0	0	0	0	0	0	0	0	0	0	0	0	0	0	0	0	0	0	0	0	0	0	8378.69	0	0	0	0
ENSP00000254029	ENSG00000131725	WDR44	117911	49311.1	282908	47691.8	228477	116366	239475	51066.2	95417.1	144021	80709.7	25418.3	158588	140066	78338	59718.7	101503	58513.5	64007.8	120887	58755.7	198473	73483.3	171701	127501	320481	32334.1	35749.3	100217
ENSP00000254051	ENSG00000131746	TNS4	0	0	0	448.561	0	0	0	0	0	9328.01	0	0	5122.65	655.613	0	2044.84	0	27260.8	451.455	1903.49	33195	892.849	0	886.408	0	10580.1	181.08	320.524	2135.58
ENSP00000254090	ENSG00000131781	FMO5	29075.4	9991.72	8359.08	44773.6	314945	14967.3	11249	19233.6	1107.21	32993.2	9363.32	236253	6.26044e+06	7084.73	5307.25	0	29197.2	7273.36	3537.03	39785.7	4754.98	336802	60244.3	11865.7	105988	37209.3	110789	673.91	3205.94
ENSP00000254101	ENSG00000131791	PRKAB2	92915.6	19081.3	83152.1	5108.34	254487	48773.8	233264	42404.8	60061.1	55365.4	1.09816e+06	69871.6	2.66641e+06	25083.4	15342	47605.3	46541.3	119124	60325.9	234599	21107.1	128233	54413.7	20400.9	47936.5	87261.6	5414.21	1020.82	17667.7
ENSP00000254190	ENSG00000131873	CHSY1	529.091	0	0	194.181	0	1109.31	24.8605	0	345.523	617.585	0	0	0	3323.51	0	277.738	0	9429.01	0	0	59.0404	117.875	0	165.132	0	664.093	1937.65	39261	323.984
ENSP00000254193	ENSG00000131876	SNRPA1	178735	75039.1	222258	80479.6	486984	205306	249701	315445	249383	257419	141419	269404	550457	880147	169101	111062	129218	333575	411032	213243	262065	682272	230470	279162	482917	254398	322159	260618	258472
ENSP00000254260	ENSG00000131941	RHPN2	2013.4	0	7368.42	2812.77	59789.6	4085.75	19186.8	39379.6	2612.85	6541.15	144851	9838.27	31364.1	7419.61	0	3175.57	8280.18	9056.32	77093.5	25372.6	56167.1	34469	752.02	2263.96	29072.6	0	3573.86	623.698	1360.31
ENSP00000254286	ENSG00000131966	ACTR10	406708	63442.3	332585	50584	262556	173463	206401	83517.4	138757	182913	378508	102191	260634	130589	53330.3	95912.6	257354	215444	335186	242190	154160	123405	113675	93335.3	111932	190333	79048.7	36396.6	90380.5
ENSP00000254301	ENSG00000131981	LGALS3	1.76694e+06	2.08665e+06	887101	1.83133e+07	1.88807e+07	1.15294e+07	1.9829e+07	8.31528e+06	1.57571e+07	1.10823e+07	1.03634e+07	1.82519e+06	180994	8.41276e+06	917691	3.40878e+06	2.28588e+06	4.97143e+06	1.54242e+07	2.51952e+07	7.16703e+06	8.38252e+06	5.1376e+06	3.46495e+06	1.59657e+07	9.51265e+06	1.63199e+06	839801	7.14147e+06
ENSP00000254322	ENSG00000132002	DNAJB1	860066	117398	572743	206491	766075	302542	721019	562396	306283	526229	439135	496616	2.20889e+06	1.32311e+06	127711	204390	231473	524714	855733	425829	365034	462153	221270	117535	883797	999435	224720	209385	303615
ENSP00000254325	ENSG00000132005	RFX1	5430.47	4117.62	3006.85	18709.3	18628.1	12417	2021.2	22335.3	6089.49	0	74842.5	4325.76	10387.2	15514.3	7349.59	15982.1	1957.44	13218.5	30846.7	16174.6	6757.89	16476.9	4643.58	9017.64	8327.42	12153.3	16936	4410.96	3021.23
ENSP00000254337	ENSG00000132017	DCAF15	635.764	0	0	977.766	0	1266.7	667.369	1626.98	0	819.686	0	0	0	5659.78	0	0	0	809.661	0	0	0	0	0	18097.8	0	6809.54	548.072	0	0
ENSP00000254436	ENSG00000132109	TRIM21	64789.4	132594	75782.8	71205.8	293259	116350	364154	80220.6	108823	226601	59538.2	19819.2	302396	224241	102405	103183	123417	60542.5	129864	218248	73983.4	261674	109958	240672	153428	58095.2	37138.9	41729.9	247673
ENSP00000254480	ENSG00000173473	SMARCC1	6535.99	19139	2492.98	134833	96961.2	37192	44075.6	35308	7643.64	23447.3	3026.91	4655.69	24653.2	92778.3	27480.4	87821.7	22292.9	60923.1	44172.1	42476.3	8204.76	59297.5	9767.73	10318	20963.3	235642	27997.5	12658.8	34243.9
ENSP00000254488	ENSG00000132164	SLC6A11	0	0	243356	0	0	0	0	481.825	0	29407.8	0	0	0	5251.22	0	2228.83	0	0	0	0	189.758	653.415	0	0	0	0	18447.4	0	0
ENSP00000254508	ENSG00000132182	NUP210	41606.9	56153.5	38017.4	31719.2	58902.4	19210.8	39862.6	26354.8	9388	54710.4	16808.9	40233.8	304372	251780	52927.3	24726.7	11058.8	69160.5	50243	67782.3	25217.8	90972.2	4007.2	61858	40460	141683	26255.4	69912.9	77475.9
ENSP00000254521	ENSG00000132196	HSD17B7	139396	3746.14	45466.1	8756.32	65775	3490.64	3211.33	25277	91092	12748.4	11122.9	1626.74	550874	58686.5	14090.4	6066.29	11027.9	32211.2	24488.1	29379.8	27908.8	34000.1	7010.24	756.833	41026.6	42789.8	20821	7409.26	31840.4
ENSP00000254528	ENSG00000132205	EMILIN2	112201	59593.4	1164.81	92893	84741.5	87483.6	229348	122460	310777	256289	1.01523e+06	10230.1	32006.9	242537	100159	86079.2	22900.3	696479	63278	158009	17287.8	48021.3	279610	18408.1	124755	51318.5	52764.6	5971.92	149661
ENSP00000254605	ENSG00000132275	RRP8	30311.8	81265.9	23560.1	11241	18581.2	22449	17214.4	21792.8	225560	39134	9486.47	2112.26	86606.3	89765.9	12534.8	4189.11	12000.8	23905.1	37027.9	15902.4	11723.9	32728.7	5070.85	7888.07	27078.4	5220.99	21532.9	13388.5	25582.9
ENSP00000254624	ENSG00000132294	EFR3A	77689	11829.8	30890.3	9649.89	58281.8	38421.8	42979.6	27758.5	50163.5	154242	105124	43764.8	119347	79654.9	14296.9	46216.7	25096.1	223878	63536.6	52202	120436	52188.7	49297.4	19674.3	48014.8	96844.9	21117.7	11524.6	16246.9
ENSP00000254630	ENSG00000132300	PTCD3	92178	24604.4	63073	45269.1	210119	21523.2	59471	24435.4	63922.5	27346.9	437112	247920	125324	120746	12010.2	30657.3	94984.4	24021.5	59353.6	89895.6	99296.4	107486	19305.7	15126.5	52029.3	69069.2	18143.7	13332	48172.1
ENSP00000254654	ENSG00000132323	ILKAP	88805.8	83711.3	120323	130073	208248	60378.7	54546.7	148927	18673.4	58265.5	34674.1	45638.2	131483	650992	81933.9	87388.1	80520.4	105156	28309.1	85525.1	44315.9	271627	96492.4	49840.6	137000	239626	79112.6	66596	78954.9
ENSP00000254657	ENSG00000132326	PER2	7916.75	0	0	0	0	43.233	0	0	0	0	0	0	0	0	0	0	0	169.852	0	0	0	0	328.839	0	0	0	28.3725	0	0
ENSP00000254661	ENSG00000132329	RAMP1	0	0	227177	1839.01	0	1112.65	0	0	0	11233.5	0	67188.2	0	17555.3	0	4614.5	0	0	0	94774.4	0	3856.57	2977.38	2113.8	0	0	0	0	0
ENSP00000254663	ENSG00000132330	SCLY	86650.4	91013.1	314850	136823	740127	282650	307530	223123	52904.7	535130	373734	676154	2.94575e+06	307753	200934	110526	348433	34882.3	322824	282808	155109	367585	117524	183983	212738	146916	209906	60387.6	73396.9
ENSP00000254691	ENSG00000132357	CARD6	281.325	0	0	0	3404.35	293.623	714.956	137.596	1954.59	3659.07	0	496.734	194.475	708.765	74.2766	218.695	7519.76	1268.77	0	0	5423.56	739.808	50.222	99.0231	2115.89	137.406	1721.15	109.922	1064.13
ENSP00000254718;ENSP00000370968	ENSG00000132382	MYBBP1A	41376.2	21975.2	37916.3	37549.3	86428.4	53904.1	31446.2	52747.7	27846.7	62984.3	17513	21617.7	125326	203720	16322.3	31250.5	39249.9	17078.6	56036.9	23928.4	45766.4	50835.6	17525.2	16535	40639.1	48022.7	58523.2	28644.1	45784.4
ENSP00000254719	ENSG00000132383	RPA1	366848	134051	420550	196525	701262	325508	412286	436820	203625	239042	347697	316556	691702	624436	386205	438831	94549.2	233182	372677	407893	341064	427885	247365	178773	290271	596532	323964	181867	248113
ENSP00000254722	ENSG00000132386	SERPINF1	749830	390845	122378	594143	2.81145e+06	1.72322e+06	3.7601e+06	715115	7.39934e+06	4.04126e+06	1.45468e+06	653407	464546	1.81672e+06	82836.1	1.37419e+06	306840	1.20184e+06	2.89832e+06	1.04884e+06	327129	256167	2.41557e+06	79839.8	1.65901e+06	1.92879e+06	445710	65720.9	1.2663e+06
ENSP00000254730	ENSG00000132394	EEFSEC	63059.6	41367.1	238977	99369.6	302456	285865	227751	133220	163290	148346	304008	184023	558099	227557	68245.1	127703	259070	151021	153282	212470	178307	140235	138884	108759	130548	103333	52277.7	54667.1	127072
ENSP00000254770	ENSG00000132434	LANCL2	164587	35224.6	982009	50513.5	265504	262153	229686	85801	178219	126156	309382	72357.2	565766	186054	67196.9	161253	327259	141715	130894	169215	243676	115965	240338	59832	125495	345299	72258.4	15432.6	62635
ENSP00000254799	ENSG00000132463	GRSF1	377102	25630.4	117847	62693.2	246648	7995.5	89485.5	88232.8	56597.5	57523.9	351678	201780	115864	175397	20487.8	64814.8	81349.6	41224.5	130991	139311	163436	133300	59114.2	41722.1	70888.3	125115	156727	27670.9	112198
ENSP00000254803	ENSG00000132467	UTP3	6067.55	55197.8	6417.65	16009.1	17535.7	20324.4	11196.7	35081.7	3308.5	29751.7	2948.24	2251.67	29602	35606.3	5410.7	10824	10008.8	3427.92	7301.98	24847.5	6021.93	29286.8	357.157	14998.3	16334.4	18941.5	8246.18	52974.6	18127.5
ENSP00000254816	ENSG00000132481	TRIM47	31768.3	38429.4	256853	45489.5	121384	155990	203799	43629.2	122014	82317.2	52537.3	45761.6	275322	84826.1	12351.3	41381.9	19042.6	14275.1	28291.5	155565	41767.5	31969.3	205004	84505.7	102220	36167.8	15891.2	10939	39916
ENSP00000405844;ENSP00000254850	ENSG00000161944	ASGR2	0	0	0	0	0	0	0	0	0	0	0	0	19674.7	0	0	0	0	0	0	0	0	0	0	0	0	0	0	0	0
ENSP00000254878	ENSG00000132541	HRSP12	1.58248e+06	0	4.52235e+06	258068	157143	11478.5	127906	211601	224577	252650	769889	7.85155e+06	2.7817e+07	242305	10697.4	4496.31	483474	28988.4	95707.7	292665	212341	205110	31766.8	1772.89	457866	84029.8	116690	23734.2	237241
ENSP00000254900	ENSG00000112983	BRD8	1740.81	1542.67	1105.42	16828.8	16871.4	6942.9	2437.96	6625.19	5354.02	24512.1	32286.4	922.395	828.521	14330.3	2249.92	23074.4	6169.22	3454.43	2637.83	3345.15	127.274	5750.61	12688.9	3413	5690.14	42097.9	508.126	2005.43	5271.38
ENSP00000254928	ENSG00000132591	ERAL1	3468.7	0	3523.15	5568.64	55894.8	737.02	13353.4	752.959	9614.17	11223.7	11715.7	13209.9	27973.5	32397.7	3685.76	2614.31	2397.22	56.755	1696.65	12956.2	7414.91	18152.2	925.651	0	0	10211.6	1308.31	2153.95	0
ENSP00000254940	ENSG00000132603	NIP7	45354.3	2271.75	38116.9	256.944	123874	13254.5	6793.77	26338.4	19850.2	38600.7	16525.7	24033.2	123084	788915	55386.3	0	2601.89	40660.3	26114.8	16945.2	29768.1	18005.8	142249	13665.4	22128.6	15860.1	42566.7	30496.1	91086.7
ENSP00000254942	ENSG00000132604	TERF2	20967.6	26793	48636.7	12893.5	83557.2	23642.6	21742.4	22421.5	18136.9	24629.5	9303.11	21803	51635.7	52321.8	42963.2	55062.5	180274	14997.4	17329.4	46963.8	25583.8	70336.6	20339.6	28778.2	27702.4	23185	11994.9	41457	45857.9
ENSP00000254950	ENSG00000132612	VPS4A	283621	171983	494386	99866.5	811723	309835	283708	190885	371989	364460	482212	383685	297946	473995	103448	274694	524625	122583	445264	319803	363332	536458	187286	129821	244191	546914	127121	82713.3	229815
ENSP00000254958	ENSG00000101384	JAG1	4902.03	2231.54	2369.53	10600.9	4815.05	3738.65	4070.56	7806.24	2339.37	998.069	2478.4	1290.04	388.375	58947.5	133.838	74632.2	2620.59	4594.51	2357.67	7081.37	0	14256	1161.49	3662.57	13211.4	2388.31	1170.04	57.5064	7105.87
ENSP00000254963	ENSG00000132622	HSPA12B	125057	13908.5	76310.1	97319	124381	168213	175092	141812	457727	389910	469106	91230.8	93466.6	43578.9	26485.6	84121.4	99755.9	291207	78641.3	145075	48934	67596.4	162301	229489	73307.1	121166	28427.6	3674.81	49193.2
ENSP00000254976	ENSG00000132639	SNAP25	37959.6	19020.6	1.68835e+06	8709.67	3655.01	66644.1	1479.92	3888.11	0	682.82	20475	0	74755.6	0	0	0	52131.3	0	0	8986.44	93.3388	9769.97	0	0	46860.8	6703.43	1063.44	0	1912.46
ENSP00000254998	ENSG00000132661	NXT1	0	12282	0	2716	6574.94	4109.53	4357.05	757.475	0	11987	0	0	0	4300.65	4288.11	5028.7	0	4069.98	0	39849.9	0	0	1507.84	0	2490	0	0	0	9902.04
ENSP00000255006	ENSG00000132669	RIN2	2292.07	3993.73	1466.7	64943.5	7116.68	17176.2	16306.2	5843.2	10278	6532.69	16742	2553.43	24247.4	16562.9	5374.28	13428.7	17703.8	5902.2	1523.98	14021.2	5183.72	39790.8	1277.31	14605.6	7848.22	2799.23	525.446	5273.07	6602.87
ENSP00000255030	ENSG00000132693	CRP	66206.8	982131	0	80187.5	1176.28	3391.72	54796.9	688.963	1.41087e+07	1.84076e+06	38751.7	28408.1	75051.1	75324.7	11134.1	43023	126037	176182	31650.4	16044.8	506984	342119	97119.1	22263.5	126803	85681.5	0	1672.9	233198
ENSP00000255039	ENSG00000132702	HAPLN2	0	3729.19	1.02347e+06	13100.9	11754.6	0	5738.68	223.173	1772.16	1213.73	14319.8	3164.72	0	14774.4	7966.81	0	0	1391.26	7476.61	0	116.803	12418.6	545.836	6627.29	6815.99	0	1322.26	0	20835.7
ENSP00000255040	ENSG00000132703	APCS	6.63009e+06	4.82022e+06	84261.6	4.22998e+06	2.46141e+06	2.92226e+06	4.08122e+06	1.02139e+06	1.11119e+07	6.40783e+06	1.38671e+07	2.60674e+06	909830	4.80654e+06	1.33893e+06	9.10105e+06	8.10886e+06	1.89474e+06	1.06336e+07	7.58398e+06	1.1256e+06	1.74953e+06	3.26917e+06	5.32275e+06	1.53849e+07	4.02284e+06	223030	229855	9.45718e+06
ENSP00000255078	ENSG00000132740	IGHMBP2	339.921	923.3	4179.46	1252.2	4240.77	4929.61	3807.33	4434.81	4713.22	9160.35	1292.01	157.338	2451.13	10308.6	791.543	1043.85	6241.79	1088.41	2909.91	5117.91	26723.3	7901.09	2999.12	13029.9	7434.35	7055.18	1449.17	943.698	1303.04
ENSP00000255082	ENSG00000132744	ACY3	1743.97	25931.2	267141	5374.94	677083	926.544	8511.6	6109.39	33443.8	23897.1	11847.5	1.97807e+06	787869	0	7304.74	2676.1	47197.9	10244.2	12439.1	50636.6	8280.01	664761	16057	3826.36	32340	0	0	2396.99	876.811
ENSP00000255087	ENSG00000132749	MTL5	0	0	0	0	0	466.093	0	0	6651.16	0	11021	0	0	0	0	0	1277.01	0	2125.62	2168.26	0	0	0	0	0	4109.22	79639.9	0	0
ENSP00000255108	ENSG00000132768	DPH2	7568.58	0	28770.9	3588.57	24846.3	3882.73	2661.74	5973.73	1942.87	3100.1	20114.5	1701.83	16213.4	18337.4	4442.8	4124.86	1415.67	3954.4	8030.74	11811.7	6287.81	23623.9	3107.07	4073.82	3683.69	11763.8	3987.76	4988.39	9478.89
ENSP00000255120	ENSG00000132780	NASP	158985	243674	224492	330622	763416	672525	1.51497e+06	433530	252476	1.72626e+06	142040	55366.2	481829	809539	237888	489208	160797	356006	409148	190106	97865.9	403412	176926	256378	232339	1.65868e+06	112779	280399	3.64086e+06
ENSP00000255152	ENSG00000132801	ZSWIM3	2355.78	0	1020.6	0	0	0	5208.78	166.323	198.298	0	2581.91	0	14956.8	0	0	3027.62	0	0	0	917.034	1481.05	295.174	0	0	0	0	0	17.0585	0
ENSP00000255189	ENSG00000132837	DMGDH	12935.2	1657.35	7108.13	1015.73	4089.88	1283	7165.35	265.647	14739	990.541	9477.9	1.97916e+06	5.80205e+06	3164.93	11177.6	1691.91	26527.9	0	6272.49	3123.72	5208.91	8094.86	2546.34	912.147	656.751	2879.63	414.996	976.763	1381.68
ENSP00000255192	ENSG00000132840	BHMT2	7253.46	9918.31	2833.67	1656.21	22654.6	5923.86	19933.8	2838.18	23067.8	11844.3	28952.4	3.45228e+06	1.32349e+07	3696.25	2680.96	379.539	23481	34887.3	17449.9	38426.7	597.6	6854.93	1960.69	7554.28	5150.54	2449.23	771.557	2924.45	16512.7
ENSP00000255324	ENSG00000132972	RNF17	0	0	2561.67	302.063	617.346	0	0	131.744	1564.81	0	5776.31	0	0	253.738	119.928	0	144.139	0	0	910.085	21.6972	1032.29	519.813	0	0	33671.8	153.912	0	0
ENSP00000255381	ENSG00000264424	MYH4	1425.64	30044.6	89.7601	297.445	0	0	89.9332	12.9935	412.773	19438.8	9515.24	0	1313.61	0	0	1573.36	0	895.1	8001.12	0	0	219.65	0	3652.36	44.7133	0	0	178294	10.7275
ENSP00000255409	ENSG00000133048	CHI3L1	4182.49	65047.4	557.215	598.779	966.777	3284.3	5735.22	828.006	18332.5	1127.92	0	0	0	12765.8	107.921	30421.9	5503.51	3551.89	4597.53	1043.69	1041.95	1248.54	1035.35	24687.5	1640.99	0	0	502.071	72873.1
ENSP00000255476	ENSG00000133111	RFXAP	7510.9	0	18911.8	2906.93	15166.6	5287.78	0	13752	0	0	0	0	2969	29168.4	10623.3	0	0	1557.58	8911.37	7527.81	0	10220.7	5062.81	10887	5187.25	2333.59	0	2725.01	0
ENSP00000255486;ENSP00000338785	ENSG00000133121	STARD13	4389.19	1120.07	1079.46	6938.69	10980.6	17302.2	11300	1208.99	12160.2	5752.92	3736.65	3155.57	1324.81	2622.47	347.002	2244.35	2757.02	24749.6	420.882	9242.16	1072.39	1564.43	5937.94	3027.53	1373.88	5677.63	432.591	268.873	1478.05
ENSP00000255499	ENSG00000133135	RNF128	0	0	0	0	9116.82	0	0	0	0	0	0	0	4958.95	0	0	468.055	1970.55	0	0	0	0	8276.96	0	0	1016.16	0	0	0	0
ENSP00000255559	ENSG00000133195	SLC39A11	29229	10788.6	46258.2	118407	144885	0	9787.86	33195.4	40728	90028.3	16967.3	24502.9	139615	172731	2024.55	96228	214508	11601	9969.64	72344	85258.9	197390	1601.92	1081.13	319503	108956	126128	8007.05	10365.9
ENSP00000255608	ENSG00000133243	BTBD2	7754.21	7549.83	6670.52	645.132	22870.9	22059.1	22910.6	3986.45	15745.3	27207.1	10773.4	29578.7	11794.8	8546.7	3327.36	18030.4	0	6043.78	42742.3	26134.2	2938.28	18535	6634.5	13180.8	306365	11618.4	0	1026.27	21297
ENSP00000255613	ENSG00000133247	SUV420H2	0	0	0	0	0	0	0	1341.71	0	0	0	0	0	741.907	0	0	1262.13	263.076	0	0	0	0	0	0	0	2188.5	0	261.391	0
ENSP00000255616;ENSP00000377504	ENSG00000133250	ZNF414	3748.02	0	0	0	0	0	0	0	0	0	0	0	0	4979.32	6989.65	0	0	0	7931.91	0	0	3664.27	0	0	0	0	973.522	1394	0
ENSP00000255641	ENSG00000133275	CSNK1G2	3007.45	0	1543.02	0	0	0	10382.5	602.3	0	16572.1	0	0	2276.86	0	1958.2	0	0	1486.71	2164.7	0	1898.74	0	713.12	1112.07	0	1090.98	664.013	3037.94	334.251
ENSP00000255674	ENSG00000176225	RTTN	4105.03	0	2925.01	715.596	7250.38	895.067	1833.92	595.952	1326.25	12253.6	213.134	4839.26	476.568	1070.6	0	2470.15	15231	4877.22	0	552.034	5140.68	5165.39	0	150.476	34.8401	2177.8	3123.97	6868.89	0
ENSP00000255681	ENSG00000133315	MACROD1	348339	51406.7	314738	236198	351722	298367	312941	219322	200890	122480	4.15404e+06	1.85988e+06	997568	138697	21910.3	73732.1	1.25193e+06	182267	225347	501519	379165	237638	135618	72239.6	248324	143670	1.69301e+06	16789	95944.7
ENSP00000255764	ENSG00000133398	MED10	30561.1	22822.2	38540.6	18461.8	145365	67617.7	42857.8	43876.5	2199.74	30145.8	19559.7	6824.98	65226.8	150222	20680.6	47527.1	3663.88	31966.1	32082.8	30197.8	25770.6	56910.6	19067.7	19194.9	46304.9	93205	2489.3	12279.7	74173.5
ENSP00000255784	ENSG00000100147	CCDC134	62762.6	4248.9	55801.8	25886.6	145337	27646.3	5769.33	59775.9	21686.6	28564.8	3038.11	22352.2	98324.9	99099.4	9547.37	20145.1	436765	19181.6	49290.6	29316.3	149728	84620.5	279.722	25559.2	48052.8	56484.5	14703.1	20899.5	16287.2
ENSP00000255858	ENSG00000133488	SEC14L4	27938.8	9545.86	0	1476.58	7783.97	606.989	0	6222.35	10893.1	0	5011.28	3384.05	434708	5630.77	0	30873.4	0	9992	1639.45	14687	7974.02	0	0	2308.09	510.987	11231.4	1001.51	242.039	706.948
ENSP00000255882	ENSG00000241973	PI4KA	32672.3	128042	88526.3	18316.8	58532.5	100985	29511.7	99027.7	162134	58257.5	44285.2	155210	101233	149614	40076.9	23432.3	33863.7	195764	39903.1	35419.7	136029	156919	45108.7	37834	36828.5	30972.3	15485.2	20134.5	19697.8
ENSP00000255945	ENSG00000133574	GIMAP4	603000	873793	102971	268460	844460	561306	356629	212047	859150	428449	329133	106233	945803	1.25432e+06	913215	260267	3663.09	397276	247078	326188	123719	838982	330711	1.60793e+06	294817	51350.9	136378	342376	380612
ENSP00000255977	ENSG00000133606	MKRN1	6614.7	3140.18	10626.8	2990.34	2462.35	5555.15	7105.82	4890	2729.21	4237.71	21606.8	3042.08	21021.5	29344.8	5663.62	0	4990.94	3486.27	12330.7	5089.24	19337.6	13565.7	0	8057.02	8799.02	0	3773.95	377.106	0
ENSP00000256001	ENSG00000133627	ACTR3B	4240.51	486.567	251281	1408.23	9081.61	997.859	1289.46	21026.7	0	2523.2	19292.1	5128.01	17011	138.314	1979.65	6942.99	27789.2	28042.8	3815.37	9619.72	4970.24	8484.48	0	1081.63	6104.14	97137.6	0	882.424	9543.59
ENSP00000256010	ENSG00000133636	NTS	0	0	0	4326.04	38161.9	1661.08	3811.69	5060.29	0	18536.5	9208.57	0	0	10050	1252.73	3319.24	0	2969.09	7089.98	25808.5	76883.7	48629.7	0	4922.04	454232	24544.7	1005.43	0	0
ENSP00000256015	ENSG00000133639	BTG1	0	76473.1	0	943377	10365.7	0	0	2102.24	0	0	0	2325.21	6.51237e+06	1.71086e+06	0	0	5804.77	0	0	0	0	12353.8	0	3688.28	0	0	0	2273.33	0
ENSP00000256078	ENSG00000133703	KRAS	353134	798668	3.06091e+06	665723	1.96511e+06	830129	631360	668992	523341	885135	829943	384063	778093	1.41382e+06	74753.2	591858	75870.2	610427	296283	1.23639e+06	791636	1.21066e+06	353474	275583	1.01553e+06	828834	193505	137996	801499
ENSP00000256079	ENSG00000133704	IPO8	32356	22902.3	85403.1	19810	17007.9	23790.3	48881.3	6460.3	3393.4	11165.7	10084.9	8069.06	25682.7	23789.8	5223.29	18108.1	39598.6	6968.9	4143.74	28857.6	5345.55	7314.2	7009.76	5468.57	13694.2	7989.4	2371.52	4485.08	3486.45
ENSP00000256084	ENSG00000133710	SPINK5	0	0	0	0	0	0	0	0	0	0	0	0	0	0	0	0	0	0	3968.78	0	0	0	0	0	0	0	0	372.466	0
ENSP00000256103	ENSG00000147588	PMP2	41646.1	1810.32	2.39184e+06	81630.2	48537.7	222138	132720	3016.54	87182.2	407893	48657.6	41789.3	6653.3	2345.09	3763.82	510645	112391	0	9225.45	202227	8969.92	1090.93	0	8695.44	10853.9	321277	0	3047.17	5072.87
ENSP00000256104	ENSG00000170323	FABP4	1.26967e+07	1.86779e+07	1.52363e+06	4.25304e+06	1.09454e+06	231161	962310	74298.8	3.20189e+08	6.94176e+06	6.7816e+06	611393	314702	482350	2.92686e+06	1.17809e+07	4.07939e+06	2.19551e+07	2.18826e+06	2.18946e+07	2.11012e+07	1.26074e+06	115228	139153	2.82614e+06	299588	79413.2	91433.9	1.0816e+07
ENSP00000256108	ENSG00000133731	IMPA1	832986	516811	1.66225e+06	663014	1.50436e+06	402709	1.33612e+06	637824	556188	659052	3.16331e+06	491108	383534	922044	351219	481304	466906	268163	1.11813e+06	1.5009e+06	604590	1.08202e+06	515796	622742	773559	5.72148e+06	405860	188108	598416
ENSP00000256151	ENSG00000133773	CCDC59	5113.97	2852.28	4051.55	1236.75	7032.68	9129.94	5141.7	8186.04	0	0	15979.6	1601.41	11605.2	43775.6	0	0	5771.1	2098.61	0	0	1079.51	0	463.633	2120.47	4390.17	0	2654.19	3700.39	3060.76
ENSP00000256178	ENSG00000133800	LYVE1	129303	13194	7218.77	39721.8	49158	22722.6	29282	3247.33	447345	48725.2	0	476.365	106018	0	3894.63	50028.3	5415.85	45254.9	19912.2	215020	0	22379.1	2751.78	5682.3	48393.1	6867.97	0	1249.38	3817.44
ENSP00000256190	ENSG00000133812	SBF2	8734.73	11032.4	78315.5	9571.51	23572.7	15035.2	19035.8	15209	5433.5	17123.9	21376	11995.7	31517.4	118262	7022.25	7823.84	5161.91	13545.3	11368.3	27355.9	19653.3	10809.7	94351.8	365651	15546.6	19194.8	8839.22	8954.26	6537.07
ENSP00000256196	ENSG00000133818	RRAS2	156012	228384	428922	270197	244614	422390	256737	261295	680566	167272	3.34818e+06	760347	577745	256296	75241.3	22242.7	78229.6	710263	266695	407062	485716	345214	443087	133591	293610	109165	182481	55597.1	157170
ENSP00000256216	ENSG00000133835	HSD17B4	3.53366e+06	235647	1.5483e+06	650270	4.44055e+06	392687	611498	323208	953549	1.93976e+06	2.55617e+06	1.52503e+06	1.76617e+07	2.69882e+06	132582	701289	1.78523e+06	592384	1.71909e+06	1.15556e+06	728674	3.72983e+06	124381	492620	803960	1.56903e+06	2.13545e+06	168671	1.08516e+06
ENSP00000256246	ENSG00000133863	TEX15	187.545	0	0	602.444	268.532	108.419	0	3412.05	0	332.838	14977.3	0	118.819	0	0	0	0	0	0	0	53.7424	562.788	0	0	0	2030.18	0	0	90.0972
ENSP00000256255	ENSG00000133872	SARAF	39307	2382.7	19863.1	9709.17	6434.29	3806.63	12047.9	29254.3	103616	8030.9	24813.4	12072.9	44942.1	8801.47	6686.64	4306.05	8678.61	12288	10788.4	78965	21360.6	17951.9	0	5913.08	23222.8	22315.6	759.123	4299.26	3831.5
ENSP00000256319	ENSG00000133935	C14orf1	129769	0	54743.6	25533.7	215388	84342.9	90699.2	6472.99	48895.8	4978	0	50232.1	1.27314e+06	207803	17761.2	0	106321	105549	10353	34745.8	182478	145599	2927.04	43223.6	122401	349123	13069.8	25460.2	51229.7
ENSP00000256367	ENSG00000133985	TTC9	14374.2	36718.7	94095.5	2571.8	10436.2	7437.16	26663.5	40889.6	0	48875.8	11741.3	6024.62	1335.19	49345.2	28885.1	0	65082.1	21507.7	1038.1	0	55210.9	0	1302.4	24976.4	0	5884.03	29446	30286.5	7818.33
ENSP00000256379;ENSP00000451684;ENSP00000481920	ENSG00000133997	MED6	10264.9	20080.5	11802.2	15803.8	3482.81	16622.7	0	10803.2	0	4829	0	4723.23	0	38049.7	0	16032.8	23325.5	19225	1260.26	8561.14	6224.58	23923.7	1688.84	0	10202.7	0	1499.79	610.004	0
ENSP00000256398	ENSG00000134014	ELP3	75458.9	11472.5	42713.6	9531.63	93558.7	43925	24840.6	16330.4	151449	52413.9	21587	54575.1	156230	49337.1	9305.46	28310.8	39827.7	41480.3	52810.5	38422.8	62704.1	14613.4	23760.3	26049.5	42289	98856.8	20133.8	20762	4848.93
ENSP00000256404	ENSG00000134020	PEBP4	0	9598.79	0	0	4990.15	9790.72	15655.3	264.933	8235.52	0	13703.7	128543	16979.6	2808.24	2429.9	15195.2	22634.3	0	1.81394e+06	3997.51	20832.5	0	2489.24	16541.6	11976.7	5562.18	1.94633e+06	354.451	2340.48
ENSP00000256429	ENSG00000134046	MBD2	5648.16	9099.21	6888.25	5197.66	84368.2	17901	8628.33	42091.3	21355.3	30458.4	6539.42	16267	25558.9	77203.7	25520.1	61038.9	59867.5	22110.2	29169.3	36200.5	23858.1	36740.7	7454	18979.8	13143.8	34078.6	26561.1	51572.1	15809.6
ENSP00000256447	ENSG00000134061	CD180	7421.28	16878.3	624.784	2001.96	0	1042.03	3187.1	424.725	40879.1	8086.06	204.704	624.128	12399	23111.3	44094.8	2844.73	6127.18	1777.62	238.646	3804.79	4549.68	13734	3187.5	78825.7	925.876	9669.56	0	10217.3	3621.68
ENSP00000256458	ENSG00000134070	IRAK2	0	0	0	0	0	0	0	0	920.205	0	4628.95	0	333553	467.607	8.3249	0	0	0	1885.58	24008	0	0	21450.9	0	0	0	0	1290.8	0
ENSP00000256460	ENSG00000134072	CAMK1	847628	51270.4	362587	30548.6	192450	181025	293291	45615.1	230671	224359	39827.2	72626.3	546736	187342	18243	39485.5	41319.4	105245	823288	225472	19028	86788	142159	257594	113237	983942	48609.6	5880.12	54427.4
ENSP00000256495	ENSG00000134107	BHLHE40	1205.41	0	0	2392.35	0	0	0	0	0	0	0	0	0	7099.78	1917.51	14960.1	1741.02	1572.7	0	0	0	0	0	0	661.515	0	0	1049.43	0
ENSP00000256497	ENSG00000134109	EDEM1	276.805	0	245.323	0	406.507	0	0	0	0	521.802	0	551.412	3634.49	1942.92	29.2551	0	782.985	997.366	0	821.002	164.023	360.259	256.49	0	0	2130.38	1224.49	285.849	0
ENSP00000256538	ENSG00000134146	DPH6	10420.2	16882.2	72604.6	9335.22	73978.5	43045.8	25094.9	27011.1	18210.9	49172	102300	5359.31	69703.6	75137.5	8709.92	6097.35	2535.41	10257.6	10600	30124.9	13692.6	8588.89	9855.11	8476.65	257225	46452.3	14956.1	3842.9	19622.5
ENSP00000256544	ENSG00000134152	KATNBL1	0	0	1798.68	94.7214	1447.39	0	623.291	254.526	0	2642.32	0	0	1.16463e+06	2305.95	312.907	0	0	3020.03	1355.68	0	0	397.681	634.551	0	8452.36	1833.3	0	0	0
ENSP00000256545	ENSG00000134153	EMC7	95844.9	61137.1	198599	83614	402225	178956	260844	40460.9	291598	244641	356399	94361.2	73755.4	239661	36445.6	257931	500344	228589	119459	201087	198502	100320	48029	92477.6	103492	347912	109504	41767.1	82450
ENSP00000256593	ENSG00000134201	GSTM5	19375.7	14966.1	3726.93	31890.8	24789	41128.2	14571	27706.9	33456.8	135076	21814.8	7394.56	15809.2	9902.94	11611.7	20561.4	499089	0	97456.6	88564.3	9958.44	8822.66	98418.6	25522.5	79444.8	1.95001e+06	0	2715.23	7017.92
ENSP00000256637	ENSG00000134243	SORT1	52234.6	24140.9	235705	20152.4	104337	42328.6	49555.2	24909.1	111100	100652	266979	121553	7646.06	36946.9	9857.92	24852.1	7496.86	99118.9	43666	54806.9	99762.9	31580.1	31149.8	31887.3	94209.4	188105	959879	916.268	21877.9
ENSP00000256646	ENSG00000134250	NOTCH2	8553.38	1143.74	2219.93	898.725	2864.87	8202.54	3375.41	6568.24	13096.8	6891.82	4540.05	1448.96	11489	3622.73	704.527	4609.83	969.956	8773.25	5826.54	1989.58	1861.82	76035.4	18657.9	649.049	3127.08	15983.9	1755.04	219.1	3960.55
ENSP00000256689	ENSG00000134294	SLC38A2	6692.84	639.83	9732.15	0	6417.8	1644.79	2505.99	2124.7	8662.31	5386.28	26160.9	503.559	3588.92	7136.22	1180.22	5393.11	0	7562.56	2744.7	4649.35	21890.2	2428.07	5170.79	0	2658.22	7448.09	1099.42	492.572	5848
ENSP00000256707	ENSG00000134313	KIDINS220	14105	1667.42	15133.6	5670.06	24371.9	25351.8	14834.4	16494.2	1329.32	8305.44	302180	20849.2	15926.2	55825.4	1201.14	7126.44	18640.9	12856.4	25197.6	8297.88	1028.49	37963.5	3716.63	14520.9	2059.06	36551.8	41113.5	1742.3	3813.85
ENSP00000256722	ENSG00000134326	CMPK2	83979.8	22343	46167.3	40410.2	133775	41723.1	102092	138810	44753.2	79474	34466.4	543276	88153.9	213277	14268.1	142832	77985.1	115599	43822.9	71535.5	67644.6	121457	41109.4	105721	66975.7	76057	10317.2	8967.68	75103.2
ENSP00000256785	ENSG00000134389	CFHR5	191523	289932	1339.9	103987	26440.6	52583.7	213063	35715.1	1.72611e+06	330041	254533	145696	452212	64387.6	23402.6	264751	131585	88879.8	67739.9	65776.9	36283.4	119266	113590	1.6812e+06	105436	480013	43154.7	2346.47	84108.8
ENSP00000256854	ENSG00000134440	NARS	800474	263611	1.58344e+06	583927	1.83569e+06	884904	1.18932e+06	544766	619105	1.37038e+06	860978	754746	1.21615e+06	1.85728e+06	237111	1.23227e+06	1.71017e+06	865632	1.43651e+06	1.05481e+06	1.70316e+06	1.39526e+06	606994	614904	1.20787e+06	597290	1.18722e+06	214381	1.11406e+06
ENSP00000256858	ENSG00000134444	KIAA1468	2093.14	308.479	6825.77	0	5221.56	1159.69	686.423	566.383	896.484	731.972	5010.11	2651.7	4304.86	1469.24	0	1514.54	0	4063.37	3044.48	1140.24	3008.96	1846.38	603.1	0	1328.28	2816.83	542.114	0	0
ENSP00000256897	ENSG00000134480	CCNH	6644.38	13368.9	5980.58	9242.89	43504.4	20910.3	26511.9	20134.3	3151	19324.9	903.44	1163.57	7645.91	86060.1	8711.48	30474.9	14133	16591.3	10235.5	19163	3203.72	69564.6	7057.72	10623.6	19498.1	98567.3	18345.5	6444.71	37656.1
ENSP00000256925	ENSG00000134508	CABLES1	2772.29	1458.63	17800.8	1644.02	1681.11	1203.23	1929.34	4100.22	5582.03	3042.06	11185.9	5129.58	19114.4	1535.88	0	1951.56	0	3191.45	1137.96	1242.98	10393.9	1115.14	2574.93	757.439	4574.42	1452.48	8938.34	0	3988.83
ENSP00000256935	ENSG00000134516	DOCK2	71815	166533	10382.3	28142.1	96463.2	15213.6	60884.1	14049	133588	87318.6	50797.2	2946.34	43446.3	239714	163179	82263.9	244991	34740.9	21452.1	58161.8	30962.2	129070	10260.9	246831	41372.5	18734.7	976.333	117287	118279
ENSP00000256958	ENSG00000134538	SLCO1B1	3405.2	24863.1	432.423	2008.17	284.684	589.424	45799	6061.52	11582	16785.8	0	0	1.11116e+06	756.544	167.579	0	1145.36	2875.82	236.545	819.406	186.387	0	4977.9	143.012	9754.82	4089.82	0	0	968.614
ENSP00000256996	ENSG00000134574	DDB2	34732.9	4918.33	0	947.275	4965.09	617.839	15192.8	38660.2	274515	6263.79	0	17409.7	6884.28	12140.9	8175.18	4439.09	4530.97	33250.7	7239.92	1793.56	12792.5	2156.68	10164.2	5949.26	3016.22	0	4667.68	15676	6534.29
ENSP00000256997	ENSG00000134575	ACP2	343478	78978.1	88588.2	39573.4	172154	15465.9	61357.8	39738.7	165257	70685.4	74446.9	65466.2	616886	156555	20134.3	39573.1	454791	89372.2	133593	68913.3	228188	162579	20196.2	70667.8	86607.7	166780	129873	18970.4	58671.7
ENSP00000256999	ENSG00000086205	FOLH1	7510.24	299253	133157	4924.2	465597	6580.82	6488.36	59974.3	10704.3	27367.5	4779.75	8928.82	28587.4	22068.9	476.679	15552.3	130820	4281.05	120643	9606.17	108332	255438	79.4668	4104.16	13320.6	10910.5	9371.12	57.2113	12428
ENSP00000257013	ENSG00000134590	FAM127A	59838.1	224142	85076.3	541.972	12712.2	17847.3	986.01	31250.5	18885.5	0	27764.2	4792.54	0	16839.1	0	0	32263.8	41304.6	8431.53	91230.8	0	7382.63	3499.64	5609.31	69872	7738.57	3478.95	14083.2	0
ENSP00000257017	ENSG00000134594	RAB33A	36364.6	4024.42	52599.3	21848.3	43223.6	25252.3	25525.5	13715.2	43610.6	4269.57	16137.7	11076.1	3930.2	25901	9559.45	8517.7	0	0	13598.6	30006.8	3469.54	3471.81	0	46329.8	12411.5	4832.88	0	3369.32	29450.2
ENSP00000257075	ENSG00000134644	PUM1	1136.01	0	0	0	1375.69	645.519	0	723.64	0	0	0	0	0	1147.25	0	0	0	0	0	0	0	818.325	0	0	930.364	0	526.001	363.793	0
ENSP00000257181	ENSG00000134748	PRPF38A	100174	102136	50571.6	60768.2	217037	227985	253980	86707.5	142748	209341	80271.9	62093.9	107787	376616	67779.7	135994	70645.6	133352	227466	156122	46430.6	209544	47875.5	172688	96538.9	172684	45614.2	34587.4	153165
ENSP00000257189	ENSG00000134757	DSG3	618.741	1207.69	568.72	1490.49	27690.4	2316.49	574159	209.098	4984.29	1364.9	16246.8	1575.96	4952.82	92123.7	277.312	1.24191e+06	5777.82	12466.7	11101.7	1.42199e+06	5266.15	2354.3	7508.26	1042.58	5043.24	2674.48	0	231252	17485.7
ENSP00000257190;ENSP00000261593	ENSG00000134758	RNF138	0	0	4391.66	0	0	0	8188.19	0	0	0	0	0	0	0	0	0	0	0	0	0	0	0	0	0	0	16495.8	0	4476.38	0
ENSP00000257192	ENSG00000134760	DSG1	3711.58	44562.8	3811.02	3080.31	9560.78	8488.45	12217.9	394.441	16366.3	6404.86	10649.9	1253.5	13272.5	1651.04	6219.94	3.16494e+06	609.749	1654.05	1626.69	1231.15	8792.73	3121.56	8975.17	544.839	11301.8	0	1201.05	2385.07	374.97
ENSP00000257197	ENSG00000134765	DSC1	6634.98	34938.1	1046.84	15528.8	5900.83	900.097	50.3484	474.738	8508.85	4116.92	2337.45	3635.28	6661.88	3158.47	3614.24	773259	0	2832.63	1340.79	1433.95	185022	883.605	7909.84	334.228	3060.36	3500.26	836.568	165.037	788.373
ENSP00000257215	ENSG00000134780	DAGLA	857.558	0	40940.6	605.83	22472.5	452.462	1495.31	0	1131.88	0	0	0	0	97.0574	0	0	0	0	4366.45	0	1007.66	4438.66	0	413.43	0	612.529	0	0	0
ENSP00000257248	ENSG00000134812	GIF	0	0	0	2328.14	0	0	0	0	0	0	0	0	0	0	0	0	0	0	19756.3	0	0	3014.92	3769.98	0	10270.2	0	0	0	0
ENSP00000257264	ENSG00000134827	TCN1	1830.79	31159.1	70.2229	0	12856	3226.07	6347.08	140.563	66629.8	128701	7461.01	0	0	0	256.064	3880.69	0	1311.32	0	1604.39	226089	405.934	0	14463.7	18751.2	0	0	0	15302.6
ENSP00000257287	ENSG00000174799	CEP135	3601.69	34244.9	14577.8	19681	155162	30712.9	38245	608960	157286	109186	12680.4	3347.78	9834.23	33644.6	13326	10201.3	7733.52	4885.84	33328.8	20630.5	1244.44	13108.9	15190.1	22957.9	18116.9	18486.2	6851.41	6927.46	180563
ENSP00000257290	ENSG00000134853	PDGFRA	14781.8	1868.18	214587	56206	24877.4	10246.1	61247.7	15193.8	7808.44	22449.1	10680.6	9055.15	2157.08	8956.45	278.545	15546.8	18028.5	6980.66	5263.02	20597.4	2500.16	15579.5	8376.02	9197.83	18065.9	21952.2	476.472	92.7223	8851.32
ENSP00000257347	ENSG00000134905	CARS2	286618	9540.73	27166.8	66446.9	110707	20682.6	26427.4	21243.2	46939	28388.4	459213	74014.6	273022	64559.4	5775.96	13939.3	117538	35876.3	25944.1	43876.5	69625.1	54906.7	40015.7	3377.31	32486.2	39374.5	176020	14566.9	12540.9
ENSP00000257408	ENSG00000134962	KLB	0	0	0	0	0	0	0	0	0	0	0	0	31511.8	0	0	0	2886.3	0	0	0	0	0	0	0	0	0	0	0	0
ENSP00000257549	ENSG00000135094	SDS	0	1576.38	12849	648.516	1147.65	0	3024.99	335.741	5570.38	13942.3	4224.17	0	721549	26494.7	0	583.006	17251.9	1807	1979.44	12983.5	0	19978.2	0	0	0	0	0	658.467	195.498
ENSP00000257552	ENSG00000135097	MSI1	11890.9	0	102488	0	23708.3	10930.3	0	376.207	8901.64	2147.42	5976.42	0	0	1876.71	0	14155	33315.4	6940.35	1325.08	22403.6	0	5079.7	7990.02	0	9254.67	4306.57	0	0	0
ENSP00000257570	ENSG00000135114	OASL	6645.45	298.812	2104.27	4574.07	20651.5	4430.96	23157.1	6585.01	0	9571.4	3138.5	3082.6	72529.3	8161.11	9194.98	27562.3	12381.9	0	5078.63	5776.09	0	48113.8	18070.4	2776.33	82277.6	830.925	2959.65	1764.37	13700.5
ENSP00000257700	ENSG00000135249	RINT1	23679.1	134.174	13767.6	7836.6	39909.2	10981.7	10724.5	15675.2	9341.3	10750.8	36438.6	14571.9	77048.6	18221.4	1061.77	8799.41	13440.5	10534.9	6310.71	12525.2	18085.6	17767.5	5152.03	3419.83	11327.8	40858.2	12947	5035.39	2418.36
ENSP00000257770	ENSG00000135318	NT5E	232434	67593.7	488105	101322	757587	1.15572e+06	2.59834e+06	903074	714321	392620	262747	40243.7	3.35679e+06	42952.5	109966	213947	40520.4	1.79636e+06	1.98467e+06	1.23109e+06	89451.2	211235	778373	231382	531446	629313	55891.5	30472.3	84912.7
ENSP00000257789	ENSG00000135336	ORC3	5716.57	810.376	12049.1	2067.45	12825.1	8744.66	5929.81	4881.22	1046.21	3533.3	10530.7	2172.88	6019.51	64941.9	6240.95	6164.56	4070.4	7726.02	7252.49	7033.03	5329.37	10104.1	1457.41	3454.41	3743.7	26445.4	4802.01	2490.18	20418.8
ENSP00000257818	ENSG00000135363	LMO2	18087.5	0	0	0	0	0	0	929.9	0	0	0	0	0	298.807	0	0	0	996.127	0	0	0	0	4538.06	1375.24	0	0	502.616	0	0
ENSP00000257829	ENSG00000135372	NAT10	53523.5	45355.8	51932.2	50867.6	52411.3	60550.1	50322.6	51446.4	34481.9	40430	39103.5	22839.3	97109.1	319098	37381.4	85988.2	71393.9	32070.7	20406.2	71353.5	28413.1	62594.4	19090.4	55496.4	71231.1	47431	29404.4	58664.8	62441.8
ENSP00000257836	ENSG00000135378	PRRG4	26262.4	0	2484.48	0	2418.17	0	0	0	0	0	0	4439.09	0	5532.15	0	2569.29	2594.85	0	0	0	0	0	0	0	0	0	0	0	0
ENSP00000257860	ENSG00000135406	PRPH	1.35657e+06	2.03584e+06	3106.32	2.69865e+06	2.64108e+06	43740.7	738211	21906.1	44412.3	817168	687290	36685.1	68302.1	22949.5	7696.87	98436.5	106800	28135.7	380386	5.15943e+06	497870	1.7746e+06	16094.3	23133.9	1.09414e+06	62962.3	9407.8	14256.3	154511
ENSP00000257861	ENSG00000135407	AVIL	16625.2	1885.87	621.554	6247.32	111078	4950.42	2680.27	0	17334	13563.6	1128.09	28048.9	14337.4	4311.79	0	1922.59	0	0	0	5900.38	4954.88	69604.6	660.276	457.754	33874.4	102.88	961.2	15.4066	5304.45
ENSP00000257879	ENSG00000135424	ITGA7	0	0	1474.28	0	0	0	0	0	777.105	0	16055.1	0	0	0	0	0	0	0	0	0	0	0	0	0	0	244.36	0	0	0
ENSP00000257897	ENSG00000135439	AGAP2	0	1416.23	0	0	2111.16	118.109	0	0	0	0	0	0	0	531.223	4729.83	1704.77	0	0	0	0	0	2703.1	0	1297.45	0	188.253	0	1241.56	2376.91
ENSP00000257901	ENSG00000135443	KRT85	24394.1	371130	180128	41626.5	405430	15372.7	54896.9	304739	241207	149148	22409.5	787005	955527	73421.9	24876.4	69427.9	2.13247e+06	86177.4	286203	23462.3	50058.5	1.21738e+06	919200	21071.2	2.21678e+06	406749	156824	4428.68	43635
ENSP00000257904	ENSG00000135446	CDK4	237166	53176.3	87455	108183	210340	426322	376824	133462	222262	212355	427073	49129.3	52176	329341	23018.9	3.25811e+06	49046.7	131903	197887	125142	47574.2	45009.4	246530	71944.6	110455	123360	78011.4	16881.5	167415
ENSP00000257905	ENSG00000135447	PPP1R1A	0	4015.96	245308	2817.29	67549.8	0	0	0	268906	0	1243.84	145001	236839	0	0	0	72897.3	0	1062.05	74784.7	6213.71	1970	0	0	0	0	0	0	0
ENSP00000257915	ENSG00000135457	TFCP2	303950	98706.7	92681.5	23660.4	121287	59317.7	62452.4	63215	21683.4	42777.4	33847.9	9597.68	20916	171648	19523.8	34290	25104.8	57945.8	121440	289556	25057.5	58107	77066.9	31898.6	62834	42656.5	6485.03	6379.12	66958.4
ENSP00000257940	ENSG00000135482	ZC3H10	1586.83	745.455	776.974	0	5106.74	3516.68	645.043	841.357	0	2119.26	1082.28	0	0	10374.8	728.372	597.939	876.205	689.628	26611.6	1280.05	0	2891.18	1840.04	1623.21	2174.4	2059.86	3678.54	204.464	1226.14
ENSP00000257974	ENSG00000161850	KRT82	0	9965.43	24706.7	0	19327.9	3276.95	344.358	880.667	1812.99	6362.62	20596.3	10515.2	6728.82	50517	176.853	735.306	13679.8	0	9935.23	8470.65	355.927	12629.3	20367.7	2120.08	52658.7	20607.1	10414.7	0	16642.3
ENSP00000258052	ENSG00000135587	SMPD2	10942.6	12298.7	7975.82	36749.6	2986.49	4067.7	54591.8	110485	7657.48	13946.5	91882.6	8948.98	7014.4	140977	2982.37	9508.62	4403.13	72932.6	27616.2	16387.8	23455.5	25767.6	4900.04	15429.2	26309.7	48223.6	19107.4	6213.74	10981.3
ENSP00000258062;ENSP00000392065	ENSG00000135597	REPS1	54781.5	51370.5	86364.5	34641.9	61007	47694.1	45169.9	26932.6	21855.7	55893.7	50157.8	35497.1	142432	96371	21402.5	65021.8	38334.8	29116.1	60496.2	61063.5	49231.9	51588.7	29128.6	37014.9	63313.1	162564	21251.4	18255.6	45148.9
ENSP00000258080	ENSG00000115317	HTRA2	341928	34192.7	110800	53969.7	86406.6	83483.2	71618	118654	56417.2	59023.4	651310	196822	328054	110539	43228.4	23191	104826	105236	38650.3	160734	64735.2	109363	41260.3	86223.2	59395.5	238903	133059	21464	49504.5
ENSP00000258083	ENSG00000135617	PRADC1	3317.13	0	2634.24	8339.15	11933.2	0	1551.05	5085.85	0	3020.57	30043	0	12766.4	396.522	0	0	19667.3	5395.86	951.565	6653.22	6764.48	5352.28	0	8544.23	786.531	2464.97	2746.46	0	542.709
ENSP00000258091	ENSG00000135624	CCT7	3.29489e+06	1.07528e+06	3.36929e+06	1.40982e+06	4.05373e+06	2.20444e+06	2.65333e+06	1.83877e+06	2.07302e+06	2.32536e+06	2.31832e+06	2.08398e+06	4.26898e+06	3.90541e+06	909749	588505	2.12001e+06	1.83701e+06	1.99326e+06	2.46285e+06	2.19057e+06	2.81671e+06	1.2799e+06	1.98721e+06	1.77157e+06	6.08967e+06	1.62669e+06	745326	1.92216e+06
ENSP00000258098	ENSG00000135631	RAB11FIP5	53169	13946.2	148811	18988.8	41712.3	62663.7	37739.1	24667.7	88771.9	111897	147479	343564	19538.7	26617.9	18823.5	43623.3	5620.92	105366	92254.3	60324.1	31061.4	33623.1	99741.4	409201	34020.6	116236	11019	5309.83	19026.5
ENSP00000258105	ENSG00000204822	MRPL53	266846	93457.4	247201	351310	914966	384433	306689	202868	111476	162595	859125	493669	319217	486149	106760	19803.2	74942.9	114854	240896	373795	181020	411336	92528.9	100314	307646	53439.4	16498.9	31232.9	142638
ENSP00000258111	ENSG00000135643	KCNMB4	10087.4	0	17388.9	0	0	0	0	0	0	0	0	0	0	0	0	0	0	0	0	0	0	17377.6	0	0	0	0	0	2555.74	0
ENSP00000258145	ENSG00000135677	GNS	1.00009e+06	168900	93317.4	40183.2	136991	85226.4	157750	73049.4	322436	303779	106198	318546	135951	351699	50883.6	169298	91973.1	161572	445098	134737	60718.4	111105	87965.8	141129	106306	301975	59382.7	22356.4	145497
ENSP00000258168	ENSG00000135697	BCO1	24.4885	0	2260.74	0	8183.37	0	656.699	0	0	0	31437	0	0	0	641.21	119073	1268.81	246.725	0	0	0	12841.4	0	0	733.374	0	0	0	0
ENSP00000258173	ENSG00000205084	TMEM231	49283.1	23329.7	74731	1550.59	1472.95	16867.5	10623.1	277729	7131.73	8934.64	44883.8	21283.6	35952	7525.85	402.792	1653.75	24611.5	6727.41	5317.58	5967.76	1996.22	9063.78	16702.7	9943.19	9882.87	25759.5	11324.2	1094.59	10095.1
ENSP00000258198	ENSG00000135720	DYNC1LI2	692944	132738	1.79384e+06	368920	1.1947e+06	742806	860800	441594	818293	1.30098e+06	986825	259318	538083	612666	104449	374210	626249	444194	1.29643e+06	1.07864e+06	539815	747360	465452	266296	720544	832789	327143	45777.9	527224
ENSP00000258201	ENSG00000135723	FHOD1	51151.6	15260.4	2550.3	10505	26989.5	23499.8	25030.5	8032.65	81367.9	33538.6	11046	12731.9	15324.2	41236.5	13124.6	24711.1	21910.3	29471.6	5079.68	21582	6396.42	36524.5	18863	280850	10151.5	27896.6	11447.1	6215.17	44558.1
ENSP00000258214	ENSG00000135736	CCDC102A	40585.9	555.84	498.915	125970	30617.5	240415	33130.1	28583.3	5839.69	58836.1	179743	1475.31	0	175383	30754.9	27549.9	1.2461e+06	13972.6	266930	176192	21275.9	12494.6	28656.1	1850.24	179640	36651.2	5986.06	4701.25	8566.89
ENSP00000258243	ENSG00000135763	URB2	504.569	474.968	2722	1716.14	5326.9	1351.55	1213.18	5937.19	3274.54	1320.88	2535.75	750.395	3632.42	22492.9	2201.76	3389.09	3261.39	1868.49	3858.66	2949.22	210.669	4583.47	662.6	3451.69	478.302	3632.72	3526.43	1844.23	663.762
ENSP00000258301	ENSG00000135823	STX6	37653.2	2847.36	131509	18312.6	80031.8	20406.7	25839.5	17691.4	7908.33	25461.3	14483	7985.14	7579.61	41847.4	11010.8	8304.02	24244.4	43681.8	29853.9	14857.1	49385.2	19514.8	46532	20505.3	37519.3	42824.3	16723.3	20655.6	4997.52
ENSP00000258341	ENSG00000135862	LAMC1	1.51227e+06	1.89938e+06	235658	1.09887e+06	2.19462e+06	4.2224e+06	8.64676e+06	1.11971e+06	6.6307e+06	3.85343e+06	9.10142e+06	1.95719e+06	418768	1.42345e+06	947813	801977	1.79632e+06	8.38898e+06	4.31858e+06	4.69119e+06	1.87963e+06	942064	3.46924e+06	466050	3.41845e+06	786126	1.84856e+06	64630.3	1.65765e+06
ENSP00000258381	ENSG00000135899	SP110	1679.76	5457.5	1782.36	1969.23	2226.05	2743.79	847.312	4933.37	986.826	3336.73	5270.28	1781	3058.41	13359.2	19887.6	7381.57	419.09	3681.2	0	2675.84	1236.34	3739.61	1519.25	21535.4	6907.46	1167.63	0	23016.9	11392.5
ENSP00000258383	ENSG00000135900	MRPL44	159964	28923.8	88439.8	155359	503755	133640	105685	60871.2	109927	48095.1	687107	427001	320189	264408	25320.4	54062.7	1.30542e+06	70205.5	310231	275903	211440	443549	49679.2	35800.3	96095.9	216542	41864.4	28482.8	35740.3
ENSP00000258390	ENSG00000135905	DOCK10	13797.3	26254.3	48174.2	18744	35881.7	17735.5	17681.1	27591.9	6734.79	21503.8	612963	8903.78	21056	113982	39721.8	42386.7	41659.7	4943.57	98745.2	15393.9	20345.9	54082.6	8537	84601.4	8772.42	5225.81	12737.9	24306.7	38944.1
ENSP00000258405	ENSG00000135919	SERPINE2	116108	9284.53	309334	26097.3	149999	19634.6	394933	9178.6	398.299	654800	597810	26771.8	6882.66	266613	2682.59	59211.3	36723.2	1.74978e+06	35860.6	63565.7	9233.83	40485.5	16273.4	41647.5	30013.8	377153	8674.94	6335.44	192780
ENSP00000258411	ENSG00000135925	WNT10A	0	845.77	1465.49	591.522	0	0	1342.19	0	20885.2	3431.05	0	0	0	0	0	0	0	0	3704.62	0	1518.5	1121.34	0	0	8423.22	0	0	0	0
ENSP00000258415	ENSG00000135929	CYP27A1	338315	20485.7	41423.4	30386.1	766428	19715.9	14852.2	70665.6	14569	42320.7	20608.8	270998	3.56197e+06	201881	14820.4	13530.8	52087	5898.25	315420	95362.2	82797.1	572910	20524	15832.7	49481.8	63363	19886.9	22094.4	61230.6
ENSP00000258416	ENSG00000135930	EIF4E2	115685	13709	33297.8	11014.8	47957.5	25724	11635.3	31550.5	63269.2	25081	48387.4	74202.6	442938	69140.7	8659.49	24422.7	63662.4	110506	30888.3	19013.4	78572.7	48506.8	13882.8	20456.4	22148.1	54777.2	56256.7	15870.8	12305.7
ENSP00000258424	ENSG00000135940	COX5B	1.08856e+07	4.65389e+06	1.16712e+07	6.99253e+06	2.23803e+07	3.67049e+06	8.79639e+06	4.18993e+06	9.13937e+06	4.45956e+06	9.35766e+07	2.44666e+07	1.77484e+07	5.88881e+06	2.02794e+06	480371	1.07175e+07	3.47062e+06	2.9268e+06	9.57447e+06	1.84409e+07	1.54973e+07	2.38356e+06	4.24826e+06	7.06614e+06	3.17246e+06	942426	2.45689e+06	7.39663e+06
ENSP00000258455	ENSG00000135972	MRPS9	153298	8128.58	75233.8	34639.1	258942	65791.7	34772.2	49845.8	685453	52168.8	500084	177075	210111	233719	15282.8	29977.8	75276.7	38477.6	90229.7	174312	112846	95829.7	15574.2	20966.1	64069.9	80652.9	39496.8	28545.8	67862
ENSP00000258457	ENSG00000135974	C2orf49	14372.5	7373.59	82268.9	11736.9	62529.8	83664.9	33485.9	33173.5	7168.62	50284	156529	34641.3	50923.6	30626.5	5773.48	0	27308.5	12022	52432.6	3223.82	284.953	53213.7	36000.4	17075.9	30545.6	23772.7	7784.64	15460.6	19282.1
ENSP00000258484	ENSG00000135999	EPC2	4051.59	0	2550.2	24.4699	6481.07	4467.98	1497.1	3288.59	723.687	2131.87	810.363	134.296	301.428	3368.16	3300.64	0	504.069	1685.86	505.98	1068.4	1406.14	1910.1	2489.35	6546.37	449.748	4863.9	1084.46	1102.39	884.598
ENSP00000258494	ENSG00000136010	ALDH1L2	8758.61	41471.5	169143	40340	176099	43576.9	136826	36131.5	208731	160518	163427	5218.22	11318.3	471927	23651.9	35970.1	2.20549e+06	27088.8	71994.9	82669	1.14794e+06	124788	47137.1	8739.83	130661	76137.7	137225	13121.1	36924.1
ENSP00000258526	ENSG00000136040	PLXNC1	9780.24	10642.6	15912.8	1361.66	12774.9	6891.29	12440.4	7138.88	8412.93	9330.13	2996.53	2326.52	45997.6	20732.6	5419.95	15459.5	4504.04	5349.59	2314.1	4113.8	881.963	8720.17	13945.1	10226.8	2175.12	5704.1	1992.66	6225.03	6397.62
ENSP00000258530	ENSG00000136044	APPL2	216699	65807.6	402352	116741	228118	150402	134759	79364.5	161132	246188	252216	91913.6	313314	403075	20510.2	100091	296979	172225	270685	216348	53583	409172	40875.2	180316	189779	631720	28320.8	15202.3	47644.8
ENSP00000258648	ENSG00000136146	MED4	29391.1	3828.65	43248.6	14517.4	95083.2	48487	33074.3	15553.5	4490.13	16383.5	16039.2	6526.99	20607.9	54738.1	25175.5	24354.8	3182.9	26345.3	30973.6	35940.4	14549.5	50649.5	18636.3	10611.7	18922.6	77455.5	8186.21	13959.6	18084.9
ENSP00000258654	ENSG00000136152	COG3	83338.7	9354.74	36150.2	33964.3	239338	158348	36111.9	31031.3	22711.9	37559.2	73053.9	29669.8	88122.4	332379	13796	9746.06	145721	60940.7	110076	48216.3	111825	326760	10296	49736.1	75609.6	61629.3	55489.7	10320.3	24780.8
ENSP00000258662	ENSG00000136159	NUDT15	114154	49143.8	105955	54888.7	865549	66424.7	180643	31157.8	141777	78743.1	221414	122958	373201	227233	3920.44	43228	83533.5	38750.8	247039	113673	134104	299365	51879.9	111484	180893	455252	52874.7	11245.7	150629
ENSP00000258729	ENSG00000136231	IGF2BP3	14275.4	7999.57	2170.69	6587.55	55876.3	24422.3	15269.9	41739.6	2422.23	10092.6	14499.1	5325.78	2199.01	1.1006e+06	382.871	119972	2138.61	863786	3639.66	32109.8	12866.4	39024.1	12554	5543.62	26414.5	145244	23652.8	11327.1	3930.44
ENSP00000371420;ENSP00000258733	ENSG00000136235	GPNMB	12626.2	2078.3	1186.84	13926.3	47585.4	26705.1	73245.5	7278.8	8890.91	35512.4	674338	3822.11	17353.5	111541	4408.91	16563	25774.8	27855.7	10631	28413.4	1140.86	55208.3	24408.8	5873.12	4932.24	181481	20494.6	14773.8	191882
ENSP00000258737	ENSG00000136238	RAC1	2.40974e+06	2.27954e+06	6.79704e+06	2.37206e+06	1.30161e+06	4.41006e+06	4.25276e+06	2.21112e+06	4.45569e+06	6.06142e+06	2.24613e+06	2.02581e+06	1.2311e+06	8.17901e+06	1.3546e+06	3.40046e+06	1.34529e+07	4.02409e+06	2.09816e+06	3.87485e+06	1.89661e+06	2.38341e+06	1.66746e+06	3.48023e+06	2.22515e+06	704532	1.71992e+06	2.1102e+06	8.31374e+06
ENSP00000258742	ENSG00000136243	NUPL2	6233.12	1671.01	12786.6	3273.32	13453.1	12955.4	5321.04	12183.1	1547.39	701.041	0	0	23737	31433.1	6261.19	5696.04	0	7577.64	13805.2	4903.09	4584.61	10074.8	2115.63	4737.23	5650.9	20011.8	4036.54	4906.68	503364
ENSP00000258787	ENSG00000136286	MYO1G	23670.3	183652	4378.11	46627.2	63140.2	10325.6	50712.5	20630.7	240258	70100.1	14108.6	5827.66	11874.7	368598	205588	113882	7319.68	16118.2	542647	30737.2	20468.5	138020	11565.5	237466	27812.2	5615.86	1551.38	173373	153018
ENSP00000258821	ENSG00000136319	TTC5	16852	29559.1	35086.9	31942	15904.8	25728.3	11765.8	119432	16146.9	12066.6	43329.8	4195.18	6645.19	72821.2	6445.66	20124.1	5062.9	29931.8	13379.8	12239.5	7131.29	32903.1	8360.67	13127.7	20435.1	99124.4	6250.56	3884.19	30868.5
ENSP00000258873	ENSG00000103740	ACSBG1	22711	15240.9	253147	0	5378.06	6011.11	3394.91	26.9312	762.528	2066.32	7249.63	5060.29	661.037	2334.71	218.74	10817.6	1228.27	0	4212.24	2166.2	6717.55	4490.61	241.196	0	2584.6	9725.7	348.917	0	1077.69
ENSP00000258884	ENSG00000136379	ABHD17C	2194.52	1128.64	41472.3	1893.97	7571.63	1947.93	128.596	1771.03	1355.65	0	2153.81	1385.91	2686.07	728.265	1719.08	7732.45	453.582	13769.9	8230.63	7568.38	3830	0	9676.98	3721.89	6195.18	749.419	7952.54	2043	2982.18
ENSP00000258886	ENSG00000136381	IREB2	45494.7	686056	4985.04	380334	710877	664471	3.49406e+06	25539.4	6125.59	978269	13324.6	4246.93	38232.9	49818.1	6302.31	28919.1	37947.9	27489.6	355983	1.46457e+06	10311.1	63334.8	4637.17	6310.4	236130	17552.7	14918.4	5333.64	415973
ENSP00000258888	ENSG00000136383	ALPK3	1147.73	1665.78	100.861	409.095	2946.84	306.187	3593.54	240.445	0	6583.45	75615.1	0	1118.41	173.607	0	598.024	0	1630.02	2263.15	4466.11	0	2506.29	309.479	0	0	616082	894.656	0	0
ENSP00000258955	ENSG00000136444	RSAD1	5662.83	0	2483.6	779.821	0	0	12405	699.559	5731.79	385.824	4364.37	0	3243.05	5698.65	307.664	0	0	3610.39	0	0	17400	1263.98	0	2395.79	872.212	2318.49	1680.95	3125.54	5520.34
ENSP00000258962;ENSP00000463042	ENSG00000136450	SRSF1	2.03378e+06	3.13738e+06	3.35432e+06	1.2026e+06	5.04985e+06	3.65e+06	2.31153e+06	3.22653e+06	1.65154e+06	2.42289e+06	2.30745e+06	1.69449e+06	3.48026e+06	7.18387e+06	1.4864e+06	1.34508e+06	3.91749e+06	2.13076e+06	3.53697e+06	1.6225e+06	1.36765e+06	5.83088e+06	2.41165e+06	2.03684e+06	3.32057e+06	4.32147e+06	1.5422e+06	1.42915e+06	3.24644e+06
ENSP00000258975	ENSG00000136463	TACO1	494019	81227.7	346223	178187	1.15781e+06	151696	183285	257756	99192.5	186978	4.69475e+06	1.07083e+06	2.13651e+06	652340	67583.2	114316	202547	120208	447463	400762	568535	650216	126549	138332	225217	238256	205248	76364.6	124026
ENSP00000259008	ENSG00000136492	BRIP1	13588.8	0	350.986	273.437	307.842	0	0	0	0	0	113595	0	0	174.43	0	299.49	0	2273.57	0	0	78.2311	191.656	0	0	0	0	1225.52	67.9088	0
ENSP00000259030	ENSG00000136514	RTP4	0	0	0	0	0	4959.13	0	3115.46	0	0	0	0	0	4876.93	588.705	0	0	0	0	0	0	845.829	633.367	0	0	0	0	561.895	7507.17
ENSP00000418354;ENSP00000259037	ENSG00000136521	NDUFB5	841606	277308	457137	766307	2.1997e+06	355981	336813	399223	440493	379320	7.99134e+06	1.03974e+06	1.016e+06	828795	50353.4	260593	370568	230747	416090	668021	551769	1.34114e+06	153817	151978	401715	184167	91670.1	110154	129704
ENSP00000417602;ENSP00000259038	ENSG00000136522	MRPL47	108960	47376.1	17393.2	30457.3	158830	7236.65	13566.4	38984.8	23999.8	7511.4	130913	34758.8	79436.3	95300.3	2429.09	53134.7	1286.69	12446.6	20393.7	9280.46	68415.2	96232.1	80557.7	4106.82	29426.7	3428.3	14157.8	24260.5	14496.4
ENSP00000259056	ENSG00000136542	GALNT5	0	275.284	6846.6	4284.59	8946.26	25009.1	1992.75	0	0	10395.4	34669.1	82.6234	0	4867.9	11167.8	62788.7	0	6358.24	1809.26	21287	65068	12690.2	14681	12849.7	29811.1	392.294	1526.4	1876.03	7715.86
ENSP00000259154	ENSG00000136636	KCTD3	68592.7	1942.53	13501.9	8033.78	15788.4	5634.91	8380.86	3268.28	0	0	0	0	22797.8	5055.29	672.019	9776.13	0	2621.28	2308.77	13649.7	1739.63	21217.9	3148.39	311.128	17025.5	3122.45	362.055	449.636	0
ENSP00000259205	ENSG00000136688	IL36G	0	0	0	0	0	0	0	0	0	0	0	0	0	0	0	47874.9	0	0	0	0	0	0	9386.18	0	0	0	0	37446.7	0
ENSP00000259211	ENSG00000136694	IL36A	0	0	0	0	0	0	43692.6	1171.74	7482.04	0	0	0	25683.6	0	0	0	0	0	0	0	0	0	0	0	0	0	0	61507.3	8633.22
ENSP00000259217	ENSG00000136699	SMPD4	0	0	0	0	3796.3	0	0	0	0	0	0	540.995	0	0	0	0	0	0	0	0	0	1128.86	0	0	1021.77	0	0	413.686	0
ENSP00000259229	ENSG00000136710	CCDC115	796889	5430.93	15453.6	48662.9	1.02617e+06	829.086	65722.3	162778	132900	0	32806.6	39030.5	30018.2	18948.6	6614.47	75576.6	131158	155268	31080.7	1.79056e+06	74164.8	30947	4486.72	11524.9	32479.6	110517	9207.14	4856.79	764.833
ENSP00000259241	ENSG00000136720	HS6ST1	2312.13	0	426.472	6387.67	17127.3	1446.82	0	16541.1	0	0	0	2324.93	0	23610.6	492.748	0	19530.8	0	0	0	2736.79	95278.3	441.436	3624.25	0	1035.81	0	0	0
ENSP00000259253	ENSG00000136731	UGGT1	579145	213921	232784	273537	1.16946e+06	304804	654507	274204	630312	559836	985100	194258	1.37301e+06	845228	176538	250971	764292	1.46091e+06	548104	680269	814430	768991	149716	317256	597889	700123	650274	165328	421969
ENSP00000259339	ENSG00000136816	TOR1B	41277.6	0	9785.74	52794.4	34764.2	19099.7	36786.1	23436.7	6710.72	43405.5	54446.5	11594.7	99915.6	124597	17739.8	33239.2	97632.5	51006.4	46794	83319.6	29471.9	23035.2	15798.1	7958.58	49487	78372.6	33220.4	2908.73	19438.2
ENSP00000342019;ENSP00000363995;ENSP00000259395	ENSG00000136870	ZNF189	0	0	0	0	0	0	0	0	0	0	0	96.3526	0	1954.09	0	0	0	1630.69	0	0	0	406.035	0	0	0	0	0	1163.72	0
ENSP00000259396	ENSG00000229314	ORM1	1.57989e+07	5.87283e+06	2.01786e+06	5.94101e+06	1.00752e+07	3.53933e+06	2.59713e+07	3.54991e+06	2.02596e+08	3.63203e+07	1.44721e+07	1.18379e+07	7.42785e+06	6.52922e+06	2.54945e+06	5.65098e+06	3.53909e+06	1.10901e+07	2.62938e+07	1.48807e+07	2.2548e+07	1.50258e+07	9.55423e+06	1.40183e+06	1.83092e+07	1.81365e+07	5.76834e+06	136398	1.96187e+07
ENSP00000259455	ENSG00000136928	GABBR2	801.533	0	92963.4	0	0	329.853	786.844	0	1212.49	144.325	0	0	3879.67	1025.2	20.1043	1106.71	0	392.792	0	0	0	1065.58	1880.04	3198	8101.29	127.768	169.781	167.452	0
ENSP00000259457	ENSG00000136930	PSMB7	391259	211597	325286	107132	620505	398898	429976	180735	404435	267511	769097	511113	3.4198e+06	382283	90464.8	129441	972839	624885	190357	428226	412353	408189	208644	71767.5	358694	647081	240018	63596.3	711887
ENSP00000259467	ENSG00000136940	PDCL	1725.77	4203.1	32631.7	8066.88	11692.7	37392	23797.7	13615	18865	27600.1	0	988.398	6777.64	26177.7	555.495	3774.06	23598	0	3102.07	0	7402.3	5320.28	98.2983	1836.64	10145.5	8169.69	0	4890.1	5693.53
ENSP00000259469	ENSG00000136942	RPL35	1.62434e+06	130735	2.05338e+06	330752	670762	214525	546391	828838	239665	419025	1.01454e+06	1.45342e+06	2.38735e+06	3.41952e+06	73684.4	35507.8	1.29126e+06	912034	793850	175033	2.83626e+06	651897	286158	655081	803225	108352	910961	1.04696e+06	620242
ENSP00000259526	ENSG00000136999	NOV	237067	121.852	0	0	0	347.807	0	0	0	0	0	2726.89	0	661.403	744.233	1158.17	0	0	41856.9	2950.68	0	0	0	0	0	0	33537.5	0	4475
ENSP00000259569	ENSG00000137040	RANBP6	14223.9	1198.36	45620	0	34953.3	8481.1	1211.79	2649.68	6029.58	441.221	12466	1609.65	18366.5	38487.7	1832.83	84031.9	5140.44	8915.49	11909.6	787.188	4588.35	1387.71	3290.34	8066.25	4571.78	44824.2	5374.24	713.607	1226.65
ENSP00000259608	ENSG00000137078	SIT1	0	30428.6	0	0	4579.88	0	0	1877.13	0	0	0	0	0	15934.8	96795.9	7106.7	0	0	0	0	2395.94	10006.1	0	38772.5	6493.34	0	0	44037	7094.67
ENSP00000259667	ENSG00000137133	HINT2	4.29864e+06	140317	2.14624e+06	422933	2.55089e+06	970149	1.64177e+06	2.03784e+06	1.69752e+06	712693	1.72426e+07	4.36074e+06	1.07026e+07	3.91871e+06	351051	1.60182e+06	4.12273e+06	1.44408e+06	1.36052e+06	2.24176e+06	3.38535e+06	2.87409e+06	461326	593615	1.15921e+06	2.33046e+06	7.05224e+06	183557	1.04808e+06
ENSP00000259708	ENSG00000137171	KLC4	285667	106413	225698	232085	770559	129891	177283	105172	66867.2	79750.9	275372	250808	445072	130667	50730.8	224267	93037.7	66403.8	130843	586104	127338	771524	118002	68855.8	367805	116785	49234.7	21446.8	73045.9
ENSP00000259711	ENSG00000137177	KIF13A	28341.4	7797	8448.72	17258.1	51923	162122	153848	25960.9	17433.4	18106.6	91235.3	4990.73	19814.2	17010.8	2439.27	19226.5	6344.77	36801.4	34576.3	328697	6625.99	39242	29289.9	8613.18	22521.5	9437.77	11196	1263.56	23504.8
ENSP00000259727	ENSG00000137198	GMPR	176872	164541	216207	40900.6	262570	90841.5	73376.1	647775	50379.1	280989	327379	45418.3	158683	71024.8	20013.8	280244	61669.2	209267	279972	299142	169699	35330.2	51317.6	328043	129900	2.45069e+06	13500.8	9045.43	219509
ENSP00000259750	ENSG00000146216	TTBK1	0	2019.02	10414.8	2221.81	1454.73	0	781.229	413.953	1497.92	2259.96	0	234.545	216.69	4038.36	161.042	0	11329.2	0	201.878	808.63	190.808	256.729	358.262	0	0	0	592.032	0	1861.94
ENSP00000259782	ENSG00000137251	TINAG	93.2977	5280.37	1432.03	1284.92	48037.1	1207.37	12615.1	4670.23	0	0	0	3.3739e+06	4215.15	1913.46	85.6716	1633.1	1703.67	0	0	0	8827.8	20817.5	0	0	6058.77	1179.77	2450.55	0	1191.27
ENSP00000259803	ENSG00000137270	GCM1	0	0	0	0	232.739	0	811.408	0	0	141.412	785.644	533.028	102813	0	0	0	0	13717.1	0	193.518	0	107.016	0	0	0	0	0	0	0
ENSP00000259818	ENSG00000137285	TUBB2B	1.44233e+06	678493	2.34732e+07	1.91087e+06	3.29497e+06	2.69977e+06	4.15409e+06	1.00668e+06	2.70596e+06	5.70235e+06	4.85316e+06	1.83782e+06	3.4179e+06	1.63867e+06	1.53635e+06	3.30005e+06	3.55209e+06	2.0402e+06	2.08242e+06	8.52409e+06	1.70095e+06	2.34045e+06	2.83253e+06	1.74824e+06	2.48294e+06	1.97087e+06	959372	881725	1.17488e+06
ENSP00000259938	ENSG00000137392	CLPS	0	0	0	0	0	1003.38	3761.07	0	0	0	20885.6	0	22746.7	0	0	0	1.13647e+07	48230.2	0	0	0	2932.55	0	0	45451.3	284.505	0	4327.33	0
ENSP00000259963	ENSG00000137414	FAM8A1	15992.5	0	13417.6	8665.7	12824.8	40022.9	9029.27	15486.5	15098.7	28972.1	13712.4	9018.42	112518	31519.2	3220.72	42985.4	28630.9	7482.13	8309.93	18215.1	11280.3	8957.99	12860.2	525.994	15238.7	36404	9041.3	193.964	4161.65
ENSP00000259989	ENSG00000137441	FGFBP2	1442.61	0	0	0	0	325.054	5166.69	0	0	137489	19053	0	1846.96	81949.2	0	338911	0	32922.5	0	9637.78	0	0	0	0	0	4955.32	0	0	0
ENSP00000260010	ENSG00000137462	TLR2	10271.5	54882.4	4088.58	2800.84	7104.36	891.89	3207.93	1629.38	58278.6	12948.8	2211.14	567.081	5398.53	64464.3	394.228	8920.91	6129.44	4644.41	0	889.75	7151.53	6552.45	2067.14	12550	4382.41	3679.69	21387.2	3942.16	15750.6
ENSP00000260045	ENSG00000137492	PRKRIR	5887.1	7894.66	38728.4	22506.5	15748.8	22456.8	35052.6	7820.12	11851.8	3770.28	5600.51	4536.93	8696.43	79432.3	7380.84	5258.3	5405.95	8902.55	4817.02	12172.7	6366.07	21024.9	9389.87	4645.19	18768.8	16084.5	3232.39	3788.95	4853.31
ENSP00000260102	ENSG00000137547	MRPL15	280041	34698.7	171333	409899	794841	203385	137418	199933	72310.9	275283	964769	527478	191106	434319	34729.3	80111	160966	61722.3	331952	535423	308841	279415	57935.6	98020.3	145096	111487	55182.7	50359	236796
ENSP00000260116	ENSG00000137561	TTPA	0	0	851.132	3233.39	5150.04	1975.71	0	0	2133.55	0	4713.2	9362.73	1.41249e+06	0	0	0	0	296.921	0	8357.89	0	0	0	0	419.135	0	1907.35	0	0
ENSP00000260118	ENSG00000137563	GGH	1.21656e+06	39713	51865.9	98232.3	112756	17489.2	176474	6183.71	55074.9	181875	8447.66	879311	2.20983e+06	186942	3635.05	25391.5	111841	91904.2	50615.3	197044	15297.2	56659.8	14406.3	320688	37612.6	254296	16599.9	30043.6	115736
ENSP00000260129	ENSG00000137574	TGS1	482.65	1122.09	3829.02	712.456	51341.2	18438.1	3567.9	7266.4	215.228	37425.6	0	150.443	0	8015.6	477.282	12659.2	0	653.043	18699.1	1542.54	1268.49	16626.3	232.597	2568.02	8259.57	15250.4	459.029	934.646	13716.9
ENSP00000260187	ENSG00000036672	USP2	223.166	0	406.555	232.518	428.188	0	0	13563.5	39544.2	258.318	59297.8	31055	0	272.522	740.104	839.057	2070.63	5307.03	0	0	1515.77	505.364	0	353.845	0	0	3064.36	0	0
ENSP00000260197	ENSG00000137642	SORL1	11635.4	16234	134225	10843.8	36335.6	9434.9	6809.14	85392.2	8655.57	15898	34100.2	28148.4	68223.7	23650.1	6781.55	19363	18745.2	8902.68	46385.6	21162.5	41716.8	23293.7	2733.42	9436.05	26886.7	49816.3	16726.1	3808.36	15884.8
ENSP00000260210	ENSG00000137656	BUD13	3343.37	3302.69	4317.51	6808.68	8754.46	22968.1	18936.2	22482.7	2996.39	9370.17	527.232	0	2642.47	19391.5	1548.71	5761.97	12273.4	4973.74	0	5883.67	6150.89	8831.14	0	8863.89	2697.55	2594.42	2443.02	5414.96	15909
ENSP00000260227	ENSG00000137673	MMP7	0	2482.21	0	0	0	4615.62	0	12244.9	0	671447	3372.8	15504.7	0	2200.55	0	11970.7	289674	49771	670864	0	3216.88	355.499	0	1111.13	0	0	423.004	6198.97	22153.2
ENSP00000260247	ENSG00000137692	DCUN1D5	26364.1	0	43789.8	7123.17	0	53724.9	0	8873.58	3442.52	2599.78	214.75	0	2.97522e+06	132112	3882.67	0	0	3029.43	0	0	51778.9	106366	23379.6	1409.49	26231.6	15219.5	28538.8	12393.3	23453.1
ENSP00000260270	ENSG00000137714	FDX1	1.56962e+07	9786.88	15484.6	96505.2	135562	8575.96	26192.4	133257	1464.38	162337	567624	93922.2	2.10593e+06	94572.9	1885.22	4942.92	4787.23	2.38958e+06	508718	127398	99902.7	304360	62595.8	14443.3	73103	53503.6	882681	27883.7	142864
ENSP00000260356	ENSG00000137801	THBS1	928904	845319	20928	90626.4	132546	146673	593443	57749.6	654243	426230	460142	327403	123596	1.61369e+06	120474	187067	268302	563896	250099	357072	140509	95711.3	281569	5.69092e+06	83977.1	9491.52	216493	10663.1	335440
ENSP00000260359	ENSG00000137804	NUSAP1	0	0	0	0	0	0	0	0	0	0	0	0	0	0	0	886.709	0	0	0	242.655	0	0	0	0	0	0	0	0	0
ENSP00000260361	ENSG00000137806	NDUFAF1	124065	6490.43	167002	39386.8	134443	49418.1	76392.3	40268.8	16610.3	13766.8	225047	90738.4	247989	177202	11225	21961	64131.7	6144.29	94296	66292	36232.2	110947	19417.3	21518	42671	31024.2	57478.2	4582.89	12589.5
ENSP00000260372	ENSG00000137814	HAUS2	0	13916.3	0	2729.12	0	7124.83	4461.76	2455.51	34290.7	0	19441.8	1893.81	0	25847.9	4678.18	3433.11	5019.32	0	0	3081.45	4854.15	1613.38	1628.03	4680.91	2726.74	5146.38	1548.35	0	11518.4
ENSP00000260382;ENSP00000453273	ENSG00000137821	LRRC49	0	0	1080.55	0	0	0	0	11936.6	0	0	477.459	241.209	0	0	0	0	0	0	222.544	2260.83	0	0	0	0	0	0	0	0	0
ENSP00000260386	ENSG00000137825	ITPKA	0	5255.99	106118	7071.66	94347.2	216.651	1849.7	0	11612.7	0	13482.1	54.5942	1999.75	1045.76	0	11527.9	29036.2	0	46407.8	5907.21	0	181253	3583.91	1962.04	52413.1	0	3569.75	66.2629	7861.47
ENSP00000260403	ENSG00000137842	TMEM62	1945.5	0	1531.79	2701.54	20736.5	0	761.819	76.9955	0	4393.82	3768.14	0	4158.8	6108.87	95.1592	250.011	0	8554.8	2946.98	6629.95	5046.98	6562.39	528.722	0	4343.43	1177.29	2689.11	0	1162.47
ENSP00000260408	ENSG00000137845	ADAM10	52440.5	61003.7	458997	106327	193930	132048	104074	190999	181289	212571	118985	414533	202497	219940	45566.9	45038.4	107826	325450	749612	194593	158070	172982	134526	306499	505308	79544.6	85295.8	13658	182901
ENSP00000260443	ENSG00000137876	RSL24D1	10804.9	5052.01	5011.25	5941.82	3592.07	3971.37	22694.5	4592.48	7213.55	0	16641.1	3227.84	0	9399.42	0	4105.96	61764.6	892.173	10559.2	0	3095.09	7459.71	2099.4	6982.79	2803.66	19787.5	6496.76	5272.14	3993.35
ENSP00000260447	ENSG00000137880	GCHFR	193329	43864.5	9697.44	21119.3	946289	20932.1	69847.7	235248	883481	462768	115988	392005	1.58633e+07	370578	308842	353136	54508.8	181267	55758.3	307524	118805	1.15993e+06	6066.5	36833.9	74004.4	12576.5	47942.2	57370.3	34614.1
ENSP00000260453	ENSG00000138587	MNS1	0	0	4566.34	9499.5	42787.6	38300.7	32949.8	178539	65618.4	34371.8	16516.7	208.086	2977.62	4723.39	0	1474.02	0	132.733	2175.51	0	0	3349.53	61352.9	0	1036.93	43175.9	0	0	9730.93
ENSP00000260526	ENSG00000137962	ARHGAP29	1123.76	33727.4	76.8788	1947.73	2797.04	1198.21	7044.24	11658	2059.14	1191.72	3072.58	4971.29	15332.2	11386.9	1258.28	121138	1876.33	8348.58	6562.34	2862.48	124332	10661.4	874.653	12647.1	3586.26	8841.02	3311.76	348.924	836.282
ENSP00000260570	ENSG00000138002	IFT172	4383.53	60930.4	12355	6472.01	41104.2	22819	69767.7	277144	51179.1	25314.6	127506	4161.82	3256.78	14787	7810.65	8708.87	10216	1655.19	23658.4	16392.5	7176.29	23891	4018.99	32511.9	15818.1	66182.6	6531.92	145.933	10298.8
ENSP00000386113;ENSP00000324025;ENSP00000260595;ENSP00000385452;ENSP00000385574	ENSG00000138028	CGREF1	7560.54	0	23131.8	4915.06	24266.4	6254.53	1713.88	1097.53	3800.42	4382.05	0	4400.51	415.39	49539.8	0	40501.6	0	0	7587.3	34480.8	46234.5	284493	0	4066.69	115832	14716.1	0	0	0
ENSP00000260598	ENSG00000138030	KHK	28019.7	10721.5	18804.5	19763.5	5.36913e+06	8775.97	31725.5	6739.22	33308.2	34270	20193.3	8.18579e+06	2.13303e+07	28799.7	797.601	149001	49327.5	6393.07	6927.58	38123.5	9766.03	3.2461e+06	21566	31572.2	12394.8	78865	14714.3	654.336	11255.1
ENSP00000260599	ENSG00000138030	KHK	12376.8	9612.84	5589.69	576634	201269	18959.9	59328.9	4553.34	15446.1	255.785	662.406	76373.1	362617	9998.4	0	7254.28	0	0	24424.6	30391	13956.5	113152	3533.22	7507.63	17792.9	44666	0	1272.25	938.981
ENSP00000260600;ENSP00000384484	ENSG00000138031	ADCY3	248.169	0	2264.16	86.204	4984.86	3142.72	0	3068.67	2118.13	677.849	0	0	1046.44	13306.6	0	565.093	0	4344.96	0	367.071	198.615	425.564	754.847	1262.35	466.579	3076.83	68.0363	214.645	6464.24
ENSP00000260605	ENSG00000138036	DYNC2LI1	756.608	6293.2	9132.51	0	26122.5	18341.3	720.725	104129	663.364	1882.96	47548.2	3733.44	1248.64	6555.13	0	11402.4	0	789.699	6848.94	2318.43	2813.54	1038.11	3801.1	0	2267.05	124134	1035.66	154.549	3604.55
ENSP00000260641	ENSG00000138071	ACTR2	2.35875e+06	3.29602e+06	1.60707e+06	1.41941e+06	4.89024e+06	3.26989e+06	2.98265e+06	1.54881e+06	4.55851e+06	5.95852e+06	2.20373e+06	1.14937e+06	4.0717e+06	3.94356e+06	3.55769e+06	3.07788e+06	2.88301e+06	3.1023e+06	3.23084e+06	3.44157e+06	2.08931e+06	2.63236e+06	2.27132e+06	5.09642e+06	2.63444e+06	3.30102e+06	1.12962e+06	1.88396e+06	3.72508e+06
ENSP00000260643	ENSG00000138073	PREB	385368	53348.9	126974	105967	268931	179394	227316	79032.2	320739	250846	442900	111660	723946	532080	34946.9	90869.6	139092	277532	324302	171961	751949	283349	132492	154054	298096	379656	212765	46544.8	167025
ENSP00000260645	ENSG00000138075	ABCG5	0	0	0	2019.21	4493	1387.92	0	206.805	15481.1	0	0	75574.6	8029.26	2707.34	0	98.4275	0	2673.69	745.987	0	35.723	2227.8	0	508.375	0	0	0	0	0
ENSP00000260649	ENSG00000138079	SLC3A1	352.243	1586.91	0	649.958	355111	524.095	1726.66	2005.33	21657.6	9226.48	5627.41	429938	2901.81	2090.23	349.436	70019.5	76139.3	7970.63	0	0	0	181673	0	922.629	4307.69	59.1841	991.438	0	1808.7
ENSP00000260665	ENSG00000138095	LRPPRC	1.91088e+06	288926	746735	1.1724e+06	2.45468e+06	947204	800493	638975	805373	512474	4.06902e+06	2.53961e+06	2.21763e+06	1.93995e+06	144735	333205	1.32433e+06	389711	715658	1.58942e+06	1.31621e+06	1.65303e+06	338373	425467	583163	1.05722e+06	322374	246083	624041
ENSP00000260682	ENSG00000138109	CYP2C9	91418.2	60950.7	8218.18	39115.8	311496	7428.73	6450.85	9569.19	0	7709.08	41191.5	12284.6	8.80619e+06	7764.96	2291.3	1145.35	17674.8	55429.1	18414.3	78495.2	1721.72	245341	7831.5	6157.15	20584.3	513.491	3140.86	0	6105.7
ENSP00000260702	ENSG00000138131	LOXL4	2582.26	0	145.344	2091.44	9584.44	2554.82	12499.4	4117	2725.04	241.222	3566.69	78163.5	255.486	15717.7	689.686	2859.12	961.154	9472.32	6482.11	6090.37	7232.86	3684.16	32203.1	29742.6	1787.98	17885.4	82575.4	682.797	2669.85
ENSP00000260731	ENSG00000138160	KIF11	2822.4	575074	75203.8	4979.12	91138	21098.6	789802	2891.53	3898.02	1480.07	16590.7	1998.1	111767	213315	1708.62	8626.98	6365.45	11637.1	115285	2241.01	0	4437.32	1663.53	502201	6593.91	30967.9	73.0802	5263.47	577.448
ENSP00000260746	ENSG00000138175	ARL3	552200	82725.4	2.58614e+06	297157	1.84492e+06	1.30763e+06	3.06032e+06	1.00416e+06	483189	1.96475e+06	1.70314e+06	634538	1.15083e+06	857687	122536	528732	170676	370047	1.02766e+06	1.95619e+06	402801	301926	1.07038e+06	156474	499568	2.94385e+06	529935	123782	655267
ENSP00000260753;ENSP00000360793	ENSG00000138182	KIF20B	13273.8	36241	0	287.772	5996.87	6530.56	40451.7	148.338	100.473	111839	129999	3546.05	29520	12285.3	2758.2	9495.84	0	92593.6	1889.42	2924.48	1729.57	16891.2	8701.48	0	4126.35	5010.93	0	409.737	53865.7
ENSP00000260762	ENSG00000138190	EXOC6	21338.2	8888.28	14325.2	5737.44	46777	7748.09	11644.1	5605.9	29651.6	17062.5	4710.59	8910.86	47856.1	34295.5	6936.56	7543.37	19006.1	44643.4	92059.1	30808.9	11429.8	24540	3152.95	27059.1	13089.4	44696.2	18948.9	3242.99	3116.16
ENSP00000260803	ENSG00000138231	DBR1	63965.2	13820.6	44171.9	13633.5	81452	52189.6	807715	39093	38559.7	58112.4	30149.3	26259.8	92748.8	213095	29321.2	32837.5	71481.4	41482.7	65415.6	92437.8	23930.9	58595.5	26419.8	20460.2	152090	35019.5	59995	14072.8	46629.5
ENSP00000260810	ENSG00000163781	TOPBP1	1363.57	34853.6	2828.27	469.733	1297.3	56132.5	126839	0	0	826.662	77091.8	28625	88440	13805	812.588	453.948	0	12287.4	0	643.689	266.348	98234.4	0	2842.26	1704.4	1320.92	690.511	763.919	4836.06
ENSP00000260818	ENSG00000138246	DNAJC13	149827	43812.1	57436.2	47379.4	126622	99995.7	75376.5	42992.4	543941	218867	86439.3	66030.5	167001	154421	29278.3	58301.3	279338	105664	73224.8	132321	54274.2	106260	64481	58138.1	61265.9	211707	42561.6	23124.3	68130.6
ENSP00000260947	ENSG00000138376	BARD1	1338.8	0	0	0	0	0	0	0	0	0	0	0	0	1657.05	0	0	0	0	0	0	0	223.715	0	0	0	0	0	504.241	0
ENSP00000260952	ENSG00000138381	ASNSD1	214.508	2776.59	176.378	0	0	236.796	0	0	108.821	0	0	0	439.461	1676.19	0	156.383	0	0	0	345.093	0	0	0	0	1251.13	708.638	0	4818.83	0
ENSP00000260983	ENSG00000138411	HECW2	0	537.227	27694.8	321.821	137.427	0	0	5504.27	7271.72	0	25647.8	1672.75	1741.24	1082.1	178.293	292118	471.02	3264.81	0	328.679	0	638.963	300.125	1398.51	0	1402.67	250.264	137.584	0
ENSP00000261015	ENSG00000138442	WDR12	77239	18089.6	74877.7	45742	64804.1	64556.6	32046.2	48623.2	23494.2	290292	26045.6	33951	94825.6	167722	28750.7	30658.4	58727.5	35239.1	30013.2	14515.3	22002.6	120010	16285.8	29354.5	50797.1	101935	53539.5	25608	171615
ENSP00000261017	ENSG00000138443	ABI2	26070.1	9264.74	372886	4944.4	59087.8	99832.6	80685.9	36741	0	43840.1	47409.6	23436.4	16638.7	15392.4	8674.64	8743.44	19270.5	10742	52727.9	48718.7	11559.5	4443	68021.9	33733.8	16513.4	65795	26193.3	1204.37	30660.9
ENSP00000261024	ENSG00000138449	SLC40A1	28417.1	1055.47	0	7030.46	207881	44881.8	44571.6	5385.63	24286.2	18110.8	0	1566.99	51581.9	9367.92	1293.61	4524.36	0	87721.4	0	4674.53	4926.26	63470.7	3537.28	61738.6	17029.2	16419.3	0	0	16401.3
ENSP00000261167	ENSG00000084463	WBP11	59041.1	25229.2	34422.2	25949.3	49060.7	56339.6	23564.9	60367.3	17992.4	27533.8	319902	47659.6	93979.3	163388	21620.8	49337.8	36249.9	22998.4	12563.9	34021	51087.5	75236.7	23480.4	23148.6	57412.3	15991	40787.8	48730.9	32753.9
ENSP00000261170	ENSG00000070019	GUCY2C	987.052	0	3197.48	5174.72	50898.3	4044.44	1481.31	526.619	0	399.851	3140.55	40530.8	0	0	0	0	9015.37	0	0	9138.04	0	35241.5	1009.72	0	888.995	11393.5	3998.89	221.828	6920.94
ENSP00000261180	ENSG00000072657	TRHDE	0	162.876	756.86	459.982	361.068	0	455.965	1444.15	2749.14	1835.13	822.223	0	0	0	0	336.768	361.341	0	1086.97	395.571	0	0	94.0109	383.932	302.738	0	0	13.8071	0
ENSP00000261183	ENSG00000091039	OSBPL8	79921.1	90880.2	174043	51065.5	81861	87073.2	110002	68906.7	85174.9	92233	82557.9	144385	50609.2	184701	72966	84722.3	64317.5	60318.9	65336.3	70067.4	65359.8	87065.2	71532	139229	83421.4	166405	30420.8	55268.9	91860.6
ENSP00000261191	ENSG00000064102	ASUN	42690.6	13109.3	22644	22310.5	79846.8	57163.4	42257.4	34588.6	2852.57	54515.6	11779.4	9775.89	43760.8	158313	16477.8	31033.4	6107.93	17650	38315.5	32830.4	12104.7	48751.1	9480.5	26252.4	498314	29533.9	13475.4	12291.2	17000.1
ENSP00000261195	ENSG00000111713	GYS2	838.08	3245.63	2482.94	26.3821	3235.25	24775.3	9442.08	1194.4	2139.21	19990	7726.9	2241.69	5.41826e+06	125.619	197.917	0	1677.63	1151.57	6690.84	817.285	200.31	173.14	1006.45	717.426	2680.49	3316.64	2205.92	0	2801.88
ENSP00000261200	ENSG00000069431	ABCC9	885.046	37415.6	1189.19	258.365	2823.61	3715.5	1982.05	1808.2	980.214	4699.97	21102.7	969.15	3123.31	513.243	439.448	0	947.124	60441.6	713.6	2805.02	42.9467	2014.96	4926.42	106.132	0	3469.56	435.388	0	0
ENSP00000261206	ENSG00000111058	ACSS3	460317	6427.15	364441	15287.4	47879.9	118027	77991.2	137913	696193	119092	595214	1.31896e+06	3.17421e+06	85631.2	11712.3	25678.9	33343.8	18524.8	176499	35967.4	416953	20782.1	139692	40889.5	11405.3	144625	268953	2094.33	15023.4
ENSP00000261208	ENSG00000084110	HAL	77.349	1204.7	4366.69	83.8319	0	1504.57	1024.72	1233.43	23507.6	0	12179.1	0	1.60998e+06	1158.26	74.2077	429004	2366.68	548.188	357.609	2668.02	380.313	1845.29	1413.76	0	0	252.251	2163	63.6749	5105.34
ENSP00000261226	ENSG00000057704	TMCC3	25681.8	7606.75	91167.9	21652.9	126035	28239.3	6777.62	38796.2	15083.4	16886.5	49754	28001.6	5851.26	27867.1	2997.42	4105.93	11442.2	35495	93482.8	37340.2	19218.1	122683	13834.1	38110.4	38390.2	17086.1	12256.3	1662.9	27023.3
ENSP00000261233	ENSG00000090376	IRAK3	8340.19	17103.6	187.772	1977.34	5254.06	1888.98	4652.23	206.675	40524.7	4839.64	0	0	0	10014.8	71.2728	2233.79	645.528	3353.3	5576.95	1469.77	1143.57	881.288	91.147	20218	8602.29	1207.37	53.8426	1153.89	23650.5
ENSP00000261245	ENSG00000020426	MNAT1	11189	17922.5	2955.31	1896.49	68942.3	16557.7	36321	15153.6	2992.82	35619.2	11341.9	4561.15	14996.7	73248.6	43935.7	18513.5	1139.97	25196.9	18466.2	19849.8	7360.93	11130.1	3842.2	15325.9	7370.05	122192	10606.6	13983.8	7331.44
ENSP00000261249	ENSG00000126814	TRMT5	36882.2	17550.2	46278.4	34329.2	29645.8	231566	265095	226583	7274.86	9521.36	21051	16761.3	22031.2	103590	1666.42	97517.6	389897	615948	101210	709801	25231.2	90672.2	587622	5972.05	24259.5	26482	34573.7	6934.8	121502
ENSP00000261254	ENSG00000118971	CCND2	1624.26	0	1075.92	1150.44	7853.11	1807.68	3026.29	2135.57	0	0	53500	0	0	5106.76	0	6107.39	0	50543.1	0	0	14287.7	0	1405.88	1916.05	1798.56	2028.21	0	0	0
ENSP00000261263	ENSG00000080371	RAB21	1.17956e+06	337690	874226	442661	619494	500696	389355	542942	1.18838e+06	570546	3.37028e+06	923819	936909	1.22473e+06	260870	402659	189083	1.0457e+06	369701	703033	750059	379245	462625	733773	566110	679496	637313	149728	361428
ENSP00000261267	ENSG00000090382	LYZ	2.76201e+06	2.52748e+07	74716.4	2.60709e+06	1.48931e+07	411597	1.10918e+07	247742	2.33091e+07	4.59238e+06	1.53405e+06	1.22029e+07	2.43062e+06	6.4437e+06	767325	4.70504e+06	644987	1.131e+06	2.19961e+06	441268	1.09185e+07	4.82494e+06	712463	9.97042e+06	8.02167e+07	600844	709703	825992	8.26935e+06
ENSP00000261292	ENSG00000101670	LIPG	1123.37	16788.2	347.508	29.0527	1439.72	0	3394.86	0	3582.77	2670.48	0	165.72	4740.74	633.851	7.10295	243.753	4543.5	31474.5	26277.9	1623.07	0	0	0	0	523.435	3198.39	1.2459e+06	0	1652.18
ENSP00000261296	ENSG00000088451	TGDS	0	0	0	0	0	0	0	0	0	0	0	0	563.981	0	0	0	0	0	0	0	0	0	0	0	0	0	0	0	0
ENSP00000261303	ENSG00000100764	PSMC1	1.03992e+06	574553	760587	527847	1.16936e+06	709910	850826	778334	772226	971256	1.68809e+06	578425	2.07702e+06	2.05184e+06	225128	585101	866961	991219	763718	732359	557667	993489	347301	524745	786956	1.66409e+06	592885	245908	585444
ENSP00000261304	ENSG00000054983	GALC	43868.7	2661.87	157350	74996.9	116134	3747.48	4823.7	49380.2	12560.9	33627.5	2090.34	36896	30135.3	15179.8	2921.9	1570.04	29694.8	13101.6	131736	33180.3	1324.36	105970	1777.19	21796	56038.7	109261	7576.18	1066.26	12903.2
ENSP00000261308	ENSG00000113593	PPWD1	26818.8	63381.2	15134.7	33045	87493.8	59700.4	20433	46625.9	27223.2	41212.6	15713	6888.01	77557	110298	34715.2	44628.9	12968.7	36405.3	39681.6	33734.9	39815.7	101370	23238	103505	31006	131975	17164.7	19060.8	64396.5
ENSP00000261313	ENSG00000089220	PEBP1	7.2571e+07	3.13803e+06	5.15929e+07	4.68657e+06	3.60501e+07	1.02426e+07	1.93369e+07	1.08086e+07	1.76564e+07	9.00469e+06	4.2851e+07	4.47938e+07	1.39504e+08	1.1803e+07	5.86364e+06	2.6409e+06	1.19659e+07	8.80341e+06	2.29422e+07	1.38063e+07	3.09507e+07	2.21898e+07	2.36067e+07	6.76031e+06	1.54168e+07	2.04652e+07	3.02295e+07	1.9047e+06	6.77597e+06
ENSP00000261318	ENSG00000111412	C12orf49	0	0	0	0	0	0	0	0	0	0	0	0	0	0	0	0	0	0	0	833.303	1472.99	0	0	0	0	0	61933.1	0	0
ENSP00000261326	ENSG00000075643	MOCOS	38132.9	0	611.164	36.5612	26383.3	1315.99	1832.17	730.646	12605.9	10081	69470	0	51524.1	474.138	14.7628	26735.5	887.215	5434.47	183.186	42.6577	0	19367.7	1612.57	1616.89	0	5805.47	2878.42	0	1924.6
ENSP00000261336	ENSG00000126838	PZP	80889.6	130277	9342.37	19978.5	12765.6	27492	88959.4	2451.43	2.27466e+06	6151.63	35107.7	22666.1	895516	60416.8	28176.2	21818.9	48354.6	2.24059e+06	12443.6	157740	6393.33	9260.17	4637.65	10211.7	21480.7	9909.03	1401.19	44.0569	37362.4
ENSP00000261366	ENSG00000113368	LMNB1	1.41325e+06	6.5146e+06	2.46388e+06	4.30916e+06	4.73342e+06	2.83633e+06	4.93484e+06	3.84625e+06	3.36779e+06	2.941e+06	1.067e+06	839162	1.9223e+06	8.86191e+06	4.0225e+06	2.60798e+06	976570	2.67331e+06	2.27113e+06	2.65856e+06	1.25196e+06	5.82317e+06	2.15029e+06	3.94689e+06	3.70042e+06	1.15676e+06	1.20583e+06	3.12169e+06	4.59119e+06
ENSP00000261369;ENSP00000378837	ENSG00000064652	SNX24	12442.8	2368.52	54835.8	817.647	5766.09	6757.95	15799.2	39906.7	19588.8	4129.86	9359.41	10355.8	10803.3	28002.8	862.3	0	37108.7	48882.6	0	11574.7	8146.16	32113.3	14752.9	7390.56	12726.4	20315.9	16783.6	1720.61	10093.4
ENSP00000457616;ENSP00000261378;ENSP00000261377	ENSG00000005189	AC004381.6	0	0	0	0	0	0	0	220.692	0	0	0	0	511.311	0	0	0	0	0	0	0	1840.34	0	1433.77	0	2084.61	52279.9	175.777	77.3432	0
ENSP00000261381	ENSG00000103489	XYLT1	1614.84	0	3863.87	475.98	1975.53	55.8368	0	28.4933	533.157	0	2295.61	734.846	0	9591.05	0	0	0	563.947	3603.81	0	0	4027.84	484.019	880.348	3078.53	785.997	2229.27	0	826.472
ENSP00000261383	ENSG00000158486	DNAH3	0	299.051	359.955	11135.6	10292.5	1893.94	1835.49	8218.15	12705.3	60875.6	2048.41	740.141	12533.5	6159.37	4698.05	0	98117.3	155.895	933.642	644.669	0	19540.6	334.682	4994.79	6619.59	12057.1	5592.73	156.025	0
ENSP00000261386	ENSG00000006007	GDE1	26794.1	4666.88	4958.36	5574.77	31899.4	10629.4	6228.17	7262.82	808.394	29850.4	62555.7	4390.42	41432.4	16237.9	3880.63	0	0	32518.8	3112.07	7346.3	37623.7	3484.23	7162.31	7125.32	3609.95	7477.6	1320.17	3840.92	8125.95
ENSP00000261396	ENSG00000069248	NUP133	77486.4	73683.3	76646.9	43233.9	319624	97380.8	59230.2	104461	131852	73287.4	107316	45243.2	171309	222732	48744.8	86830.2	131007	221908	131050	92208	74433.7	124160	44876.9	66720.3	72709.9	156538	37143	74893.4	92844.3
ENSP00000261402	ENSG00000074590	NUAK1	0	2278.99	34180.4	466.138	2247.13	0	9622.19	45.9208	0	327.585	4143.07	659.949	0	4437.69	0	1885.95	0	3595.78	17055.4	0	0	2722.65	1766.04	317.035	0	875.278	0	0	0
ENSP00000261405	ENSG00000110799	VWF	385048	231642	30748.6	165125	386906	256218	429165	97201.6	967811	565141	357060	34818.8	76834.9	109476	108606	168901	98683.6	322391	213392	439706	135486	198976	169494	337188	184767	282882	30702.5	24370.1	325973
ENSP00000261407	ENSG00000111684	LPCAT3	33301.2	14794.5	3047.94	42272.5	73262.7	8807.26	34729.6	31127.7	59864	48906.4	11248.6	106414	118154	122957	6170.57	14254.8	245337	73026.4	24589.1	18635.3	120232	178680	0	52368	196128	4870.28	21734.6	12148.1	33903.6
ENSP00000426941;ENSP00000261413	ENSG00000113048	MRPS27	254853	99737.7	86553.8	99081.2	391792	68017.4	60940.7	92538.7	113694	143855	575276	168328	356602	221077	29341.4	50323.1	127108	60458.1	226419	234259	237560	359779	35762.7	69930.8	87033.3	171039	202671	32560.1	160762
ENSP00000261415;ENSP00000369862;ENSP00000383996	ENSG00000113163	COL4A3BP	177097	50032.1	70507.6	24796.4	248696	59439.7	85494.1	100190	140216	70610	127974	39946.4	270164	173335	19300	36828	40372.8	60502.8	128455	68377.6	38574.8	137620	60409.6	55473.5	125730	131278	55732.7	13931.7	65253.2
ENSP00000261416	ENSG00000049860	HEXB	661093	252394	220556	203553	1.37017e+06	187576	1.04909e+06	122947	418544	902519	439795	294262	930569	601342	39976.4	385964	310495	911652	2.12918e+06	650459	180815	627380	201230	285548	860359	406436	661761	53035.2	546324
ENSP00000371321;ENSP00000261424	ENSG00000035928	RFC1	16516.7	15725.9	13210	15401.4	29734.7	13250.4	14729.6	27589.2	4914.16	7518.42	5107.41	45738.5	35185.4	46910.5	10567.6	24012	8934.04	6063.54	32099.7	16988.7	9092.92	28305.5	6941.74	8342.54	7665.57	270081	17103.4	11476.3	11211.7
ENSP00000261427	ENSG00000078140	UBE2K	370201	205834	490505	248710	1.25974e+06	243583	972507	256294	333404	435233	537663	147048	1.48626e+06	725102	203679	183708	429609	825539	943559	718673	541288	479040	335180	326236	553353	540665	205203	124017	441422
ENSP00000261434	ENSG00000121897	LIAS	96147.4	0	11641.2	9097.86	43510.7	0	37113.5	19478.3	0	16121.5	184014	58200.9	52731.9	19857.8	1872.17	6768.2	27943.9	4086.46	14301.4	6569.51	4320.66	25463.9	2881.21	3461.73	4747.64	22101.9	8132.68	1137.13	9420.14
ENSP00000261435	ENSG00000078177	N4BP2	0	0	304.207	0	1042.45	438.115	0	154.844	0	0	2697.53	1008.01	4719.06	543.407	219.628	1975.07	452.133	416.129	1359.09	0	99.4619	977.577	0	545.43	357.588	1000.92	0	0	0
ENSP00000261439	ENSG00000065882	TBC1D1	53436.2	22183.9	16931.1	9805.01	74127	151205	87408	66726.4	8912.47	40803.4	37433.2	131326	92404.8	41292.5	16023	27610.8	74322.2	47252.7	33663	88194.3	8552.72	23087.8	138182	67410.3	30170.6	28026.5	13972.1	7814.06	39569.1
ENSP00000261448	ENSG00000118729	CASQ2	4830.86	36792.5	9532.89	2783.23	29604.2	4604.95	70150	16234.1	23123.4	22911.8	3.84367e+07	1410.94	22589.9	33744.5	11333.1	174378	63783.6	86264	101268	115582	4505.83	16145	3238.07	16074.6	6859.75	6584.39	13806.8	1626.37	13429.3
ENSP00000261455	ENSG00000065600	TMEM206	566.475	204.149	14128	773.427	1182.73	670.498	0	279.461	8197.83	4591.8	0	857.772	0	8012.17	627.076	0	3152.1	7323.05	2098.33	0	440.633	2209.21	0	0	0	22464.9	0	329.832	923.682
ENSP00000261461	ENSG00000066027	PPP2R5A	24449.6	57455.8	211171	40869.5	104063	26342.4	40110.1	51431.9	117617	72598	400157	77320.3	228579	71626.6	22079	20271	42709.1	94536.8	89207.7	58853.8	50251.8	115523	38603.4	156367	111091	12418.8	66325.4	21911	18299.4
ENSP00000261475	ENSG00000092020	PPP2R3C	8034.62	0	83.3695	570.431	82.9796	0	0	1285.2	5227.4	0	0	35050.7	0	0	0	9603.88	0	0	0	0	0	0	0	0	0	709.844	0	0	0
ENSP00000261479	ENSG00000100902	PSMA6	3.50576e+06	1.75926e+06	2.01954e+06	1.71853e+06	6.8022e+06	2.06686e+06	2.75457e+06	2.04e+06	2.57186e+06	2.51481e+06	4.07884e+06	2.24028e+06	8.1439e+06	4.38869e+06	1.58661e+06	1.10128e+06	1.50175e+06	2.55973e+06	2.61054e+06	2.72319e+06	4.19447e+06	3.50857e+06	1.20278e+06	3.50448e+06	2.83612e+06	5.6838e+06	2.82197e+06	849142	2.95306e+06
ENSP00000261483	ENSG00000112893	MAN2A1	81861.5	15214.7	5257.59	60884.9	322763	39236.8	73889.7	21682.2	43734.4	120258	18289.3	39035.1	426990	155814	7054.3	26457.2	143724	128827	158415	101858	147900	295022	5973.76	27749.3	79020	39389.2	234115	12870.1	41297.8
ENSP00000261489	ENSG00000102804	TSC22D1	9871.71	530831	78154.6	485144	53369.4	465048	106392	9348.65	1.04749e+06	2.99201e+06	0	99010.5	5029.19	6625.8	11012	714175	337980	108464	8001.89	47040.7	45302.8	60292.8	29037.4	8893.02	776759	105245	10775.9	713.744	178612
ENSP00000261497	ENSG00000124422	USP22	8629.69	0	11170	2799.89	75674	8353.92	27611.8	1379.62	945.338	45420.6	52213.1	2304.78	3096.36	7857.33	2893.4	2042.99	0	13433.9	29644.4	12144.2	8252.61	13408.2	3131.2	21555.8	6169.18	26808.6	1942.88	5040.88	3396.09
ENSP00000261499	ENSG00000108641	B9D1	708.945	0	2524.03	0	417.979	0	0	7997.22	0	0	0	0	0	0	0	0	0	0	0	1969.94	0	0	0	0	0	0	0	0	2553.09
ENSP00000261507	ENSG00000052802	MSMO1	41349.1	12928.1	30513	0	46342.9	2564.49	8697.27	4196.26	14247.1	0	27867	4656.03	528706	19362.7	4503.65	4410.15	4203.34	10071.1	15488	2851.27	10519.1	4972.59	1519.86	0	23425.8	18045.3	2035.35	4808.41	5112.02
ENSP00000261509	ENSG00000129116	PALLD	610255	542530	76122.3	518278	3.80335e+06	3.96108e+06	9.77192e+06	324596	190806	1.90482e+06	2.06835e+06	332753	70082	896734	284857	381308	141497	430993	4.06687e+06	5.69952e+06	477540	362396	6.85244e+06	1.03829e+06	1.76426e+06	717248	67388.6	43285.4	927490
ENSP00000261514	ENSG00000109572	CLCN3	0	0	0	0	0	0	0	188.73	0	0	0	0	0	955.559	0	0	2471.13	0	0	0	7644.28	439.14	0	0	0	0	146.458	0	0
ENSP00000261517	ENSG00000129003	VPS13C	180278	87593.2	104709	67866	203943	136153	194410	67348.6	274541	164876	98572.9	57468	111263	158676	71718.9	97843.4	145195	60076.2	146592	359764	173119	125092	55194.1	165236	128684	94412.9	107361	35972.8	128119
ENSP00000261520	ENSG00000128915	ICE2	761.627	0	0	0	0	0	998.766	887.263	0	0	2534.07	0	0	4843.09	576.555	512.637	0	0	5478.52	0	344.865	4644.51	0	0	417.683	0	0	445.967	406.475
ENSP00000261531	ENSG00000100603	SNW1	107016	49370.7	148749	58953	139634	74766.2	96934	145394	192343	81113.5	45594.2	60452.3	277195	460641	43159.3	65915.6	79878.9	127575	117842	80559.9	46670.7	237389	47713.8	87404.1	97997.1	261433	122557	77473.5	179981
ENSP00000261534	ENSG00000009830	POMT2	12421.3	0	11422.4	4311.73	18458.7	692.673	1814.7	1082.2	0	12105.1	4909.95	10363	0	1607.22	0	10928.6	766.69	4606.29	2913.54	2016.03	2284.57	7483.14	2472.88	0	0	10963.1	428.456	0	723.393
ENSP00000261537	ENSG00000101752	MIB1	12726.5	4669.98	21545.6	7798.59	15596.5	9032.29	33454.5	4870.01	4959.9	10198.2	24162.8	3692.69	16746.5	14824.2	2632.31	7616.51	3343.16	11812.1	12017.1	7420.68	5924.53	12753.4	13015	5006.66	7939.68	12025.6	4585.74	1246.74	9144.19
ENSP00000261556	ENSG00000070269	TMEM260	1929.34	0	487.828	15619.5	4326.56	3158	1028.91	7071.52	0	2793.75	4991.05	585.596	10922	4039.81	280.139	809.365	0	2977.59	1226.51	0	989.486	2355.16	199.05	0	2553.96	11052.3	899.994	0	121.613
ENSP00000261558;ENSP00000390531	ENSG00000053770	AP5M1	5505.26	1107.76	11976.1	2604.93	16350.4	6219.4	5607.77	1823.39	4083.98	9943.51	19789.4	3914.59	94145.7	7747.37	4135.27	2625.33	11720	3996.95	2324.5	5934.84	568.439	15688.9	2151	0	1075.06	6918.55	2294.7	2478.73	7590.58
ENSP00000261584	ENSG00000083093	PALB2	0	0	0	0	0	0	0	0	0	0	0	0	0	537.494	0	0	0	0	0	0	0	219.857	0	0	0	0	0	0	0
ENSP00000261588	ENSG00000047578	KIAA0556	1681.99	44.3014	453.21	3471.2	523.11	1199.22	986.241	10731.6	1001.95	2145.01	0	0	0	274.08	0	124.32	312.929	2939.39	592.688	631.268	0	1120.16	253.425	0	999.718	1887.56	730.364	39.8011	0
ENSP00000261590	ENSG00000046604	DSG2	1381.67	29586.5	5095.64	602882	861358	185998	26910.5	1.14834e+06	29283.1	162403	1.18835e+06	28948.7	793360	868416	2839.28	199193	283768	559039	505870	614869	1.6128e+06	1.20536e+06	4800.62	25354.3	824545	32556.4	323500	5425.62	125114
ENSP00000261596	ENSG00000101577	LPIN2	26803.4	2748.76	8031.3	6591.19	44143.8	16465.9	6630.71	10292.3	32130.2	22735.6	6851.55	93230.6	121582	1920.6	532.072	4284.65	6044.55	65376.2	252.376	78397.6	5206.47	61866	42420.9	5190.45	39168.7	54064.6	4205.83	943.551	76705.6
ENSP00000261597	ENSG00000080986	NDC80	0	0	0	1025.28	7292.78	0	10225	27463.7	97294.2	1171.29	0	0	10387.2	3109.79	3188.58	16876.2	71.6131	0	0	0	4006.37	1278.49	2020.87	0	8715.39	6751.93	0	725.127	0
ENSP00000261600	ENSG00000079134	THOC1	28811.5	25158.1	14735.1	19084.6	57033	26900.6	176938	20429.2	19224.3	18349.5	6295.48	12417.6	65785.8	63973.4	21632	19586.9	79943	32079.4	45617.8	18568.3	10719	37348	16594.9	23767.1	26010.5	43729.7	21346.8	23525.6	16942.8
ENSP00000261601	ENSG00000101557	USP14	964119	327094	898117	260175	771420	567873	851197	364675	726317	395579	934011	299570	1.11523e+06	1.80463e+06	215352	371541	1.07474e+06	691546	1.5346e+06	762253	579346	679316	342087	427611	432922	702432	704017	174387	449471
ENSP00000261606	ENSG00000101605	MYOM1	0	0	0	0	0	0	0	0	0	0	158016	0	0	0	0	0	0	0	0	0	0	0	0	0	0	0	0	0	0
ENSP00000261609	ENSG00000128731	HERC2	5062.98	3073.11	3499.74	1599.82	23750.5	1345.73	2502.8	6747.16	2578.4	1606.27	3530.95	1052.61	130512	5328.76	338.58	2100.11	3905.04	3849.07	2043.63	1470.61	1390.62	25497.5	1092.86	5265.71	8741.64	8305.23	3118.16	596.269	2582.72
ENSP00000261622	ENSG00000103257	SLC7A5	2298.43	20801.6	507538	22668.5	6948.99	175.742	63797.1	281.909	1332	9235.14	803.699	14434.8	4209.78	644231	4642.57	52593.2	9315.44	105706	0	5237.2	34445.1	10717.6	9618.86	10346.1	18944.3	87935.4	24258.5	18505.5	7260.42
ENSP00000261623	ENSG00000051523	CYBA	46359.6	94621.7	1729.73	19409.8	212159	0	87120	0	139734	104806	14055	4782.64	213306	100820	13943.7	28431.4	0	13387.8	100378	97053.7	489.35	68574.1	0	117179	29491.4	878.934	1654.22	84548.2	22096.2
ENSP00000323580;ENSP00000261632	ENSG00000032742	IFT88	1382.26	53804.3	3775.61	2267.29	1195.49	14734.2	12346	81039.2	16279.3	3099.29	744.658	3092.2	0	1652.81	3706.48	7454.6	419.028	123.377	2757.87	5012.26	4044.49	6913.72	2524.3	10708.9	2602.3	16354.8	13211	827.974	327.808
ENSP00000261637	ENSG00000120800	UTP20	10541.7	12550	1814.73	21242.2	12471.5	61518.1	119137	18069.5	8574.77	254247	96585.8	1138.68	16934.3	78966.7	3079.5	40062.4	12313.1	3025.47	8574.73	87578.7	18297.6	16218	10025.1	13204.6	15704.5	61941.8	3484.11	3409.29	39270.7
ENSP00000261647	ENSG00000011295	TTC19	52971.2	7307.22	68228.8	16746.3	75359.8	38144.6	72291.9	29275.2	16203.9	20814.2	101493	105810	950053	79260.1	242.973	373909	1.10537e+06	129854	35632.2	16900.8	93366.8	204247	12668.7	2117.34	31164.3	38056.1	138529	4669.37	23792.2
ENSP00000261653;ENSP00000376178	ENSG00000111450	STX2	33666.3	18652.6	51688.3	56185.6	51000.4	102048	76497.9	92616.3	155613	56491.7	100822	18361.1	30848.7	22772.9	8560.42	13606	5150.07	45697	54325.4	77302.8	17716.1	82376.7	85775.1	9926.07	79027.3	49688.6	3807.57	459.465	40686.1
ENSP00000261655	ENSG00000060709	RIMBP2	5959.47	667874	26561.6	0	608.239	0	0	230.628	0	0	255.755	0	758.898	1872.34	162.645	2072.91	0	1135.86	0	0	1054.32	208.767	253.227	0	0	881.709	0	0	0
ENSP00000261667	ENSG00000102753	KPNA3	87592.9	84671.1	188693	52871.6	304180	152067	263458	103079	133715	194256	551860	24561.8	373712	228357	67171	65447.5	9587.97	136477	192026	240478	55761.4	187621	46681.4	114312	134072	359634	50038	45835.1	127862
ENSP00000437738;ENSP00000261674	ENSG00000061936	SFSWAP	13498	26504.2	9128.86	16323.6	51352.5	18449.1	16905.6	34707.7	2377.07	13691.4	9688.92	2450.49	18001.3	140108	8725.44	14050.4	2389.26	21518.9	43255.1	65020	3311.93	37324.2	9604.18	11566.8	15654.7	39044.1	4940.69	8830.45	27131.2
ENSP00000261681	ENSG00000072415	MPP5	33753.9	6047.07	67237.8	17900.2	103765	21590.5	20565.2	111283	60512.7	92819.2	24948.4	111548	148474	31709.8	4593.79	20246	19887	101605	91921.4	60119.1	66172.3	85287.6	13520.9	13523.1	21870	245769	37916.9	3356.7	24668.3
ENSP00000261692	ENSG00000111328	CDK2AP1	23825.3	49816.9	125113	36034.6	29933.9	72842.4	20320.5	7521.51	0	26719.7	15312.2	12257.3	0	206879	0	47678.4	0	758.777	37914.3	0	16616.4	10724.7	49781.1	48570.3	77439.9	49107.4	0	13613.9	20059.5
ENSP00000261700	ENSG00000087302	C14orf166	1.61171e+06	500750	1.87979e+06	867969	3.61042e+06	2.0622e+06	2.51599e+06	1.58231e+06	1.44468e+06	1.61575e+06	4.66419e+06	1.17964e+06	3.34188e+06	2.84847e+06	866098	1.6662e+06	1.50858e+06	1.85125e+06	2.28425e+06	2.6213e+06	2.00566e+06	2.38022e+06	1.55005e+06	691438	2.0873e+06	3.74962e+06	911889	524665	1.19834e+06
ENSP00000261708	ENSG00000108651	UTP6	9893.43	9389.18	17928.3	14668.7	41187.6	36667.4	17138.5	45765.5	11337.8	21541.2	3889.8	37601.7	32340.3	106689	11508	20453.8	22277.1	6400.58	45927.5	16321.1	15615.3	38288.1	7019.65	5119.83	24212.4	46860.3	12071	5841.36	15828.9
ENSP00000378138;ENSP00000261713;ENSP00000463245;ENSP00000406394	ENSG00000006042	TMEM98	0	0	0	0	3816.84	958.187	0	353.848	1449.13	2678.71	0	0	0	239.311	0	1733.46	0	611.716	886.254	1983.69	0	1622.73	0	0	0	642.891	0	0	0
ENSP00000261714	ENSG00000108578	BLMH	151569	74048.8	389759	63561.6	439683	241537	403290	125433	345850	247229	124410	242308	470931	850509	80811.8	462443	128740	303367	452252	270896	262199	271005	170930	163839	135136	627294	212391	52110.6	239012
ENSP00000261716	ENSG00000160551	TAOK1	17842.2	10885.1	140594	7995.18	10691.5	31159.9	42834.6	22386.7	27191	22177.6	115139	9686.15	14611.4	53812.1	4043.7	5943.29	9365.16	19919.3	87888.5	15282.1	78166.9	38446.7	12667.7	17623	16828	44843	10059.4	1785.39	14396.6
ENSP00000261721	ENSG00000064726	BTBD1	514.627	85.5087	1971.15	607.613	0	2348.27	1465.14	2255.87	0	0	12141.9	1640.26	932.338	3349.57	0	0	0	3906.96	0	5697.77	94.1947	0	0	0	1087.93	0	4894.1	0	2990.28
ENSP00000261733	ENSG00000111275	ALDH2	9.10305e+06	1.94426e+06	9.85265e+06	2.72259e+06	6.98045e+06	1.87383e+06	5.4849e+06	1.1321e+06	8.47498e+06	1.45067e+06	1.46051e+07	1.36875e+07	6.23979e+07	3.14962e+06	460744	1.62227e+06	1.88137e+06	646761	1.44535e+06	4.62286e+06	3.57948e+06	5.93987e+06	1.74207e+06	1.16255e+06	5.80327e+06	1.84927e+06	4.38541e+06	743541	1.1292e+06
ENSP00000261735	ENSG00000089248	ERP29	2.01309e+06	985675	992533	424933	3.34717e+06	610766	1.39246e+06	1.10797e+06	747938	607157	2.49151e+06	1.28169e+06	7.84094e+06	5.00439e+06	563052	353831	6.05391e+06	2.70316e+06	2.6966e+06	791020	2.32169e+06	2.50609e+06	567132	1.02505e+06	2.33873e+06	1.87681e+06	1.7778e+06	783083	1.13724e+06
ENSP00000261739	ENSG00000076513	ANKRD13A	58308.2	107399	61264.7	34917.1	96928.9	45528.2	120542	30023.7	1.32973e+06	505769	2.49409e+06	18463.2	78362.3	98995.4	85329.5	56487.8	50522.9	204845	37543.2	91016	81906.3	78361.2	31888.1	108955	100653	58965.6	66247.2	67009.5	76509.8
ENSP00000261745	ENSG00000111300	NAA25	33586.5	5015.95	16476.6	13523.9	53277.4	18490.6	17064.4	25625	14195.1	25445.5	52160.7	3546.4	38433.7	91416.5	7923.71	14639.7	58381.9	41327.1	26805.9	31972.5	31570.6	19068.3	8114.19	9674.83	16105.8	58633.9	111055	8605.84	19423.7
ENSP00000261769	ENSG00000039068	CDH1	98992.4	16019.9	12711	419239	749895	57310.8	80226.8	213742	48733	378817	35862.8	266595	784074	534329	1511.5	351564	611813	296984	533466	649965	728540	1.05331e+06	9082.32	23999.6	1.14532e+06	34011.8	569053	55239.2	197072
ENSP00000261772	ENSG00000090861	AARS	632630	236762	2.29018e+06	462406	1.11902e+06	629069	791248	374175	445552	588912	545440	288875	3.55372e+06	2.02044e+06	195038	297072	2.20378e+06	516319	716953	784498	938562	646941	545185	336384	388098	593381	922255	207130	511221
ENSP00000261776	ENSG00000103043	VAC14	153193	33677.1	190645	43236.7	187842	119033	60738.5	79821.5	101014	79729.4	142211	101794	313408	182599	49367.4	117016	188411	131656	102173	90249.4	113376	96164.9	110820	87709	154990	291171	150818	29541.2	45974.2
ENSP00000261778	ENSG00000103047	TANGO6	35416.6	5045.87	5666.37	222.964	2668.26	2266.99	1086.32	4875.91	817.994	524.05	0	11255.2	8342.46	5282.34	385.272	1009.91	1709.47	773.409	413.493	0	295.43	13835.3	4331.57	9694.99	12075.9	1626.02	36.9705	14045.7	40595.4
ENSP00000261783	ENSG00000081181	ARG2	5077.11	15674.7	3485.96	1257.35	4749.66	5350.65	2204.53	1812.79	7722.61	1950.19	0	131555	9621.72	667.645	530.219	10834.6	22485	6421.66	1.42873e+06	3309.54	0	7100.6	0	2323.68	721.28	0	6.81818e+06	587.953	9282.83
ENSP00000261793	ENSG00000070808	CAMK2A	51693.6	37420.3	8.16194e+06	61747.8	134248	47030.7	128819	1597.99	4911.74	5631.65	321845	43741.6	29662.3	13002.1	143.082	6687.75	39278.3	75390.6	2463.76	297915	425.989	99372.2	957730	8466.23	312290	16179.9	7277.41	13091.5	963.078
ENSP00000261797	ENSG00000070614	NDST1	1799.27	0	0	872.032	5223.53	0	0	701.218	715.165	1461.6	22358.9	0	1016.94	4105.03	0	0	1990.97	1858.38	5748.76	219.283	8091.82	738.957	286.662	4747.84	3565.86	3540.21	1090.28	179.655	346.092
ENSP00000261798	ENSG00000113712	CSNK1A1	100940	29012.8	68743.8	73591	334603	94316.3	118919	134672	106367	79727.8	748411	42636.7	322025	170791	22273.9	48171.7	212691	172574	166434	135077	148549	167365	57473.9	84038.4	224475	72889.9	52261.7	68325.5	130823
ENSP00000261799	ENSG00000113721	PDGFRB	110553	28808.9	144927	38554.1	49193.4	128320	121916	95676.9	148709	255386	169488	293153	21478	76506.2	30538.8	73639.5	59012.1	132311	80480.8	66803	21683.9	24059.6	165617	68060.7	77324.1	197679	9864.18	68297.9	63141.6
ENSP00000261800	ENSG00000086570	FAT2	3699.54	845.167	0	0	2190.68	3312.58	2277.35	1019.78	973.395	457.169	31144.4	0	2559.44	11835.2	142.502	7461.19	0	1000.3	4711.21	12482.2	768.978	1678.89	124.898	1937.46	583.726	6646.26	284.325	1388.97	298.625
ENSP00000261811	ENSG00000120306	CYSTM1	9057.56	59953.6	40262.4	0	662305	4066.33	0	49505.3	49431.5	25298.6	279379	401992	14263.8	64109.8	47960.7	0	11540.9	15148.4	13827.4	56163.9	81142.6	65356.6	0	14893.5	777871	0	65560.7	0	41651.3
ENSP00000261813	ENSG00000113068	PFDN1	1.32937e+06	734802	1.01366e+06	88516.8	509160	279318	1.6658e+06	670283	906255	1.16916e+06	1.34015e+06	422804	620920	716568	128331	227250	235518	550831	161072	908692	209718	556541	518905	526955	381644	415161	465750	509325	809847
ENSP00000261817;ENSP00000440485	ENSG00000110801	PSMD9	584556	342189	395794	309436	377261	465760	975711	304833	690112	491852	1.20012e+06	333034	1.20621e+06	930046	238613	160357	1.93372e+06	291419	424754	832227	247007	492975	466908	191946	604187	105577	273256	206145	508689
ENSP00000261819	ENSG00000089053	ANAPC5	30750.6	2692.48	20883.7	5522.17	29324	14934.9	59985.4	21869.5	19582.8	19024.5	32511	9596.95	30799.3	42064.5	7507.35	9037.23	3480.58	25326.9	9007.28	9502.06	28707.4	27565.7	11868.4	14679.7	30906.6	30949.6	4439.09	8982.92	16623.8
ENSP00000261835	ENSG00000036530	CYP46A1	5202.74	0	28043.4	0	0	0	0	0	6084.38	0	0	788.598	0	0	547.937	1160.49	0	0	0	249.202	988.379	241.377	0	0	0	0	223.767	486.471	161.09
ENSP00000261839	ENSG00000128833	MYO5C	4592.51	411450	6026.3	20589.1	19857.1	4312.99	3597.1	17184.8	33670.9	24607	8788.93	11181.8	84518	7540.34	3905.83	40404.1	99327.3	4091.63	85481.7	21453.9	116047	16813.3	6307.2	2072.73	71255.9	11579.9	13383.3	651.306	4124.25
ENSP00000261842	ENSG00000081014	AP4E1	8291.41	35599.2	1466.51	424.308	1143.88	4982.83	205.605	374.915	1103.07	2210.39	1499.91	368.943	3340.85	15089.5	1660.56	30932.1	124.408	5621.86	186.401	39698.4	3839.89	1272.17	334.42	1434.44	316.06	9758.5	2107.92	6273.48	995.473
ENSP00000261845	ENSG00000069956	MAPK6	3683.82	38429	0	2728.76	310.851	0	0	146.827	31411.3	7146.16	403.58	0	86267.5	347.503	0	159.431	2643.41	3261.19	0	0	0	106255	0	0	0	294.087	0	0	2102.33
ENSP00000453854;ENSP00000261847	ENSG00000138593	SECISBP2L	388.692	535	7006.81	163.659	1938.15	1674.82	380.171	1877.48	0	0	7938.03	739.906	2880.89	3024.97	0	288.871	0	1476.88	968.852	132.256	3092.67	1328.27	414.405	546.371	3487.47	3579.48	244.519	429.183	0
ENSP00000261854	ENSG00000138600	SPPL2A	1538.44	1937.7	993.062	1726.94	0	0	0	8266.81	3242.41	0	14993.1	6960.29	0	6419.72	759.112	0	0	14428.7	9575.08	3029.2	0	0	7283.23	0	6307.62	820.528	10648.2	0	0
ENSP00000261866	ENSG00000104133	SPG11	7104.23	14023.5	13533.4	13379.6	7578.99	9139.11	4776.78	6310.73	16247.7	12577.6	4437.43	10967.6	19274.9	17693.5	3355.56	12583.9	1363.61	6629.35	9317.92	21150.6	19291	18117.6	8897.46	9291	10026.5	14365	10026.1	4243.2	6041.89
ENSP00000261867	ENSG00000104154	SLC30A4	0	0	0	0	156.014	0	0	0	0	0	0	463.668	0	0	0	0	0	0	39225.4	0	0	0	0	0	0	0	0	448.624	9275.6
ENSP00000261868	ENSG00000104131	EIF3J	717640	426322	862025	299132	1.08025e+06	600212	698045	506288	949156	692053	728066	281606	1.70489e+06	2.09655e+06	146202	421054	2.438e+06	782868	511980	776232	1.23262e+06	946146	259559	379601	685020	519638	349248	75577.6	737156
ENSP00000261875	ENSG00000074696	HACD3	1.02989e+06	89690.6	1.03291e+06	88178.5	544109	235852	216559	239532	493378	364721	315580	276658	2.24475e+06	369095	98201	138507	319904	807203	356466	423516	260758	465022	127149	252109	545705	535459	357661	51564.1	252770
ENSP00000261880	ENSG00000103591	AAGAB	173266	6226.12	13263.9	4346.84	33432.2	15566.9	12574.1	7181.8	16058.4	18174.2	14817.6	6122.66	500325	19995.9	2683.58	11638.6	3358.25	6359.74	27109.8	22973.2	32328.3	13859.1	1501.96	4218.01	15275.1	52273.5	4141.35	4758.69	9577.72
ENSP00000261881	ENSG00000075131	TIPIN	0	0	0	0	0	0	0	0	0	0	0	0	0	2000.56	0	0	0	0	0	0	0	0	0	0	0	0	0	2156.37	0
ENSP00000261883	ENSG00000138615	CILP	8043.51	17695	11054.1	56745	121189	13047	105232	8942.04	44240.3	296607	2.16025e+06	2478.64	0	85617.8	9160.52	10523.6	9864.52	40617.7	65996.7	118382	4839.34	7863.82	24186.1	1606.78	53435.4	47094.7	0	2171.35	42908.8
ENSP00000261884	ENSG00000103671	TRIP4	37212.9	25352.5	39522.8	136545	128507	98860.9	79905.8	21441.4	107778	69066.5	11520	7156.61	73926.2	94781	19148.8	49175.2	9594.57	28591.1	52523.8	46002.4	38688.3	103532	13772.2	34048.6	69175.7	67734.6	17478.1	20549.1	47641
ENSP00000261888	ENSG00000138617	PARP16	9930.78	1736.91	837.689	2934.2	14915.3	3503.72	5972.53	3602.54	10470.6	5236.78	11689	932.305	37470.9	4539.15	5010.54	2824.34	0	4023.27	4240.94	13192.1	11059	22579.2	1371.98	1735.56	3869.76	13650	965.709	2688.39	1647.2
ENSP00000261893	ENSG00000103642	LACTB	809074	60408.3	61732.4	71712.1	365787	61453.6	140588	44962	250979	290892	1.54286e+06	296056	2.80317e+06	595234	84242.4	125051	170177	82454.9	105061	243839	88497.1	385084	50373.3	193681	124649	100545	225206	48973.2	149309
ENSP00000261900	ENSG00000129315	CCNT1	74363.9	11336.1	12936.6	10883.5	9561.95	14183.4	4908.99	22430.4	850.257	9588.99	4477.19	12105.3	13682.2	79482.1	5902.87	11763	5547.18	6625.47	10342.6	27414.4	20995.8	17408.6	7668.26	12160.4	14723.6	6915.8	4206.53	5167.23	102363
ENSP00000261917	ENSG00000138622	HCN4	650.09	0	2181.76	0	0	0	0	0	0	0	410.554	0	0	0	0	0	0	0	0	0	0	0	0	0	445.2	0	0	0	1801.55
ENSP00000261918	ENSG00000138623	SEMA7A	12460.3	4956.3	46996.6	3223.28	6559.81	420.494	37140.5	1973.27	21484.9	0	10234.5	58.7878	7074.78	1142.64	3509.22	1140.82	390.678	104443	2765.84	3094.19	578.091	2306.52	2692.49	818948	5601.76	109443	3811.24	4876.83	955.295
ENSP00000261921	ENSG00000129038	LOXL1	18524.1	0	0	8364.86	74738.6	31656.6	191636	1085.23	16981.2	284749	61085.8	828.11	502.956	31570.6	16028.4	53629	5259.92	29572.1	47267.6	31268.5	1117.12	2516.17	71715.8	0	9375.68	7764.24	317.746	1159.76	90477.5
ENSP00000261937	ENSG00000037280	FLT4	0	87.4868	445.287	3902.97	513.753	0	995.127	1722.72	11450.1	0	2751.8	0	13631.6	0	63.4188	526.847	1009.13	19303.5	0	0	0	538.101	0	4687.52	210.733	0	4412.76	48.8381	0
ENSP00000261942	ENSG00000113194	FAF2	438598	45126.1	349161	84899.9	227748	159137	132017	175150	260814	155125	325844	176342	533008	316046	71495.6	231539	116407	356667	318620	277887	230532	180840	102728	114906	235995	558801	277293	39070.6	165978
ENSP00000429509;ENSP00000261947;ENSP00000430237	ENSG00000113269	RNF130	0	0	2952.35	0	0	0	2337.02	0	0	6602.52	0	0	13971.7	2173.42	0	0	5172.13	0	527.298	0	193.599	2362.8	4407.77	0	0	2453.66	0	0	0
ENSP00000261965	ENSG00000126216	TUBGCP3	91257.7	17960.6	54459.7	18953	191841	122788	301452	39488.4	39971.5	38577.5	46184.1	32212	64766.1	74587.8	11090.4	65093.9	22437.7	51719	117138	71037.8	32516.2	69792.7	57959.8	73359.8	46470.2	168829	36915.8	9114.01	33219.5
ENSP00000262013	ENSG00000008294	SPAG9	129172	50827.8	143072	63579.7	218106	117840	151589	68663	211936	107190	189768	130974	512343	213553	31159.7	85773.4	181401	143146	91263.1	154517	66704.7	278876	98438.6	72470.7	95112.2	229875	116010	25700.4	105726
ENSP00000262018	ENSG00000108823	SGCA	120511	2719.65	77800.5	6596.03	0	0	68389.5	0	0	2456.93	5.03704e+06	0	116667	10222.2	1408.58	1558.04	33089.6	2725.83	0	0	0	17615.2	0	10676.1	0	3387.35	0	0	144205
ENSP00000262027	ENSG00000166986	MARS	871143	186705	675000	221646	463144	267266	293372	259803	262760	328163	520170	407333	494088	559321	144430	210557	671543	235977	529312	276122	939840	351692	132298	221550	524096	689730	506528	111192	257493
ENSP00000262030	ENSG00000110955	ATP5B	2.24836e+07	4.43419e+06	2.6398e+07	8.63265e+06	3.08321e+07	9.14959e+06	2.11599e+07	8.10442e+06	1.97226e+07	1.12514e+07	1.72883e+08	2.53029e+07	5.10603e+07	1.38884e+07	5.05391e+06	8.64561e+06	1.15251e+07	1.07878e+07	1.59378e+07	2.43663e+07	2.7882e+07	2.3516e+07	7.44806e+06	8.4188e+06	1.50416e+07	1.34854e+07	2.00981e+07	4.77162e+06	7.45785e+06
ENSP00000262031	ENSG00000076067	RBMS2	4215.97	0	674.59	7141.54	0	9382.98	9505.22	12053.6	4425.16	5987.53	8322.37	7476.33	0	15236.1	1003.27	0	0	28075.3	2725.62	24200.8	494.086	3637.39	7704.63	0	0	0	4937.38	0	7775.45
ENSP00000262039	ENSG00000078142	PIK3C3	138664	1.14819e+06	100008	233965	30054.8	26759.1	116186	29641.2	29133	109619	44027.3	20693.2	68857.8	175232	21488.3	148796	14060.7	17531.1	41076.3	74779.8	16105.8	216839	52623.4	303450	294946	76059.5	52318.6	29948.1	533334
ENSP00000262041	ENSG00000106511	MEOX2	7017.54	2917.59	292.545	8112.82	0	4821.42	23001.2	3155.79	17258.6	0	50618.9	0	0	7412.9	7430.4	21025.1	3201.16	179.404	0	0	0	468.445	13136.9	0	10726.2	10437.1	1244.05	663.293	0
ENSP00000262056;ENSP00000388806	ENSG00000063046	EIF4B	153166	286812	401490	303294	110209	181925	294169	297458	266819	110385	199564	324899	817650	1.39538e+06	61945	81681.1	540335	206853	88907.4	192703	433696	794804	105574	115068	614285	102116	196663	211716	188156
ENSP00000262059;ENSP00000449960	ENSG00000012822	CALCOCO1	18549.9	19326.7	252802	10008.8	30770.3	5513.52	32272.1	7372.78	16782.6	27339.2	57988.6	15961.7	11400	23417.9	5781.66	29204.6	4320.77	24662.9	19877.2	43786.7	11765.9	13787.4	16791.3	18126.7	45273.7	27539.9	2148.77	4014.78	9389.17
ENSP00000449341;ENSP00000262061	ENSG00000111481	COPZ1	682151	288746	307206	281753	2.80009e+06	504560	646051	545819	555599	1.35103e+06	829160	212855	920738	1.03558e+06	282383	464677	3.45652e+06	644443	680356	755173	933600	1.31088e+06	84958.9	176653	844789	1.28979e+06	735140	368849	625358
ENSP00000262067	ENSG00000106537	TSPAN13	7745.57	0	4773.25	3831.61	21324.9	0	0	1218.04	0	3624.11	0	0	0	45452	0	0	11424.2	0	16855.1	1408.71	29331.6	18670.7	0	0	29750.4	0	0	0	0
ENSP00000262077	ENSG00000124789	NUP153	53841.4	54608.1	39549.5	61866.4	94159.7	57546.7	59474.2	80924.1	27388.2	35434.9	45060.3	46372.5	129085	111096	48672.5	39222.1	33806.3	110749	53495.5	42882.1	32682	83605.2	30110.2	35662.5	51043.6	86937.3	31174.7	38575.4	63313.6
ENSP00000262093;ENSP00000372326	ENSG00000066926	FECH	919598	89773.2	782890	142896	1.09821e+06	290962	621954	89409.7	495937	181471	3.51586e+06	1.76195e+06	3.85362e+06	607729	67500.9	340512	214980	187584	927282	498753	313679	694232	124709	184050	143749	1.04299e+06	215926	31964.5	211288
ENSP00000262094	ENSG00000041353	RAB27B	343009	15961.4	114970	3175.88	55223.5	22145.3	61180.3	28749.2	56640	19451.2	103472	1709.21	6949.36	19550.4	788.53	42508.6	425536	132289	235371	0	1.08897e+06	17751.5	40310	648881	783876	0	29231.6	8061.36	81893.8
ENSP00000262096	ENSG00000104219	ZDHHC2	786.64	0	0	0	0	0	0	0	0	0	0	0	0	3597.17	0	0	0	0	9017.03	0	0	0	0	0	0	0	0	0	0
ENSP00000262101	ENSG00000038945	MSR1	70726.7	14528.2	0	14244.6	13006.7	5809.06	32849.7	552.728	120720	127338	9872.55	498.378	38339	202907	161.231	13269.5	1864.63	23295.8	13239.9	10105.9	1049.36	11789	4472.21	5812.16	1818.37	43502.3	118.226	0	982.685
ENSP00000262102	ENSG00000129422	MTUS1	4993.66	0	0	5082.34	11633.8	1326.44	1529.37	1208.16	0	1651.19	3096.28	9986.71	23211.6	21665.1	19.1612	2400.99	6479.42	1640.01	3647.49	3197.2	15492	8094.66	8183.53	0	6323.64	2409.22	6158.17	206.142	964.896
ENSP00000262103	ENSG00000034239	EFCAB1	0	59611.1	0	0	0	0	2140.75	212748	0	0	7616.78	12994.2	2356.54	1315.44	0	0	22704.2	1734.91	0	1951.05	0	168246	10746.8	2128.74	0	0	2296.72	0	102759
ENSP00000262109	ENSG00000104714	ERICH1	1009.37	1215.44	35.9723	491.674	1746.05	816.825	2174.38	1863.91	0	0	711.862	0	0	12137.1	666.751	3503.69	1252.55	1748.95	0	1022.39	476.693	2081.06	0	0	1927.19	2314.96	1290.15	98589.6	0
ENSP00000262113	ENSG00000036448	MYOM2	0	0	0	0	0	0	0	0	0	0	8756.5	0	0	0	0	0	0	0	0	0	0	0	0	0	0	0	0	0	0
ENSP00000262120	ENSG00000128791	TWSG1	18984.9	2692.14	4190.84	2189.57	24463.5	53200.8	81290.8	19730.3	13140.4	9849.88	0	5508.1	1686.7	5248.8	1144.45	6082.28	0	2024.51	0	16776.9	3567.27	700.487	9172.25	0	2613.25	545.935	108321	3721.84	16325.6
ENSP00000262127	ENSG00000101624	CEP76	612.549	8618.93	592.001	0	1689.4	3508.59	3052.11	19227.2	0	0	2274.21	0	0	6952.54	1172.2	0	5007.33	2139.29	6170.3	0	0	2598.5	20907.7	0	1870.47	10666.7	894.685	2087.41	0
ENSP00000262133	ENSG00000103479	RBL2	3657.26	1049.54	3943.07	2987.41	11877.8	6365.23	4457.38	10928.5	17977.6	5277.18	1363.61	2382.52	20645.2	11845	8045.95	3393.86	1701.48	4608.82	47702.1	4582.29	13136.4	40358.8	3267.58	5301.16	2310.75	48657.5	3724.87	2414.48	30274.9
ENSP00000262134	ENSG00000087253	LPCAT2	114695	94453.8	19148.9	25155.4	165096	153557	108219	80130.5	48172	97140.5	44563.4	84445.8	991006	218769	14246.4	47750.7	35842.8	75918.3	49908	43661.2	85996.4	104212	131855	106919	111048	74895.4	684961	11488.6	145891
ENSP00000262138	ENSG00000075461	CACNG4	0	0	39589	0	0	0	0	0	0	0	0	0	0	1306.07	0	0	0	0	0	0	0	0	0	0	0	0	3433.79	0	0
ENSP00000262139	ENSG00000070540	WIPI1	16569.4	3104.45	1479.08	2835.7	1653.21	3841.15	20581.4	867.649	18387.7	6778.13	87626.1	16519.5	39618.9	19574.7	1013.29	0	0	67721.8	2530.32	6390.43	50569.7	4350.11	3748.16	4679.29	5904.12	3404.84	8894.67	2600.72	8240.42
ENSP00000262144	ENSG00000103091	WDR59	37707.4	5849.81	59934.2	11426.2	33463.9	16758.9	9560	25704.8	4650.38	14013.8	17439.6	23963	40815.3	33364.5	10883.5	17206.6	14478.7	15178.6	32611.1	15087.6	23485.8	27936	14138.4	10043.4	12630.4	31882.2	11333.3	3921.69	10472.8
ENSP00000262150	ENSG00000071991	CDH19	9556.34	38914.4	14930.8	84875.9	44030.3	436.219	8300.79	0	0	27843.4	20914.1	32758.3	3004.73	21491.5	0	389.097	3314.2	45.6599	17015	91680.9	21332.7	21013	231.613	9197	33244.8	13708.4	0	10.6748	0
ENSP00000262177	ENSG00000105993	DNAJB6	0	0	0	294.05	0	0	0	0	0	0	77321.3	0	0	0	1934.8	0	0	427.097	0	0	0	0	1455.31	0	0	0	0	0	0
ENSP00000262178;ENSP00000384497	ENSG00000106018	VIPR2	0	0	22650	0	1673.03	0	0	0	0	1492.45	0	0	0	0	0	0	0	4381.09	0	0	0	0	0	0	6788.67	0	0	0	0
ENSP00000262186	ENSG00000055118	KCNH2	787.25	33.339	0	45576.5	0	984.551	0	0	0	0	1278.12	0	0	0	1131.72	1777.64	6629.86	60532.5	0	0	0	0	4051.07	0	0	3078.37	0	0	0
ENSP00000262187	ENSG00000106615	RHEB	385504	108336	646781	53571.6	68421.6	128528	184747	13062.5	163204	77919.2	330857	92035.1	115464	274109	40101.7	24826.9	209787	84534.8	22278	96802.6	121031	107650	117924	109285	97635.2	312156	145502	27182.1	734494
ENSP00000262193	ENSG00000008018	PSMB1	3.68944e+06	5.72871e+06	2.09879e+06	1.72625e+06	6.37805e+06	3.12019e+06	5.52185e+06	2.91122e+06	2.71359e+06	3.59955e+06	3.86309e+06	3.03616e+06	1.02481e+07	7.56543e+06	1.06965e+06	750126	1.41661e+06	3.71924e+06	4.5969e+06	2.76571e+06	3.40803e+06	4.90442e+06	2.00045e+06	4.17749e+06	3.64319e+06	1.1953e+06	1.68114e+06	572543	3.23575e+06
ENSP00000262209	ENSG00000104321	TRPA1	0	0	100.57	2050.86	6913.5	0	0	115.52	0	669.405	2863.06	0	38.0785	492.558	0	0	2000.98	897.139	0	3445.59	0	6086.63	26.293	0	2384.94	0	0	2154.29	11644.1
ENSP00000262210	ENSG00000104218	CSPP1	0	460.467	488.618	567.944	0	83.1308	47.9296	34579	0	103.489	749.999	285.458	0	458.27	586.463	119.511	0	0	1610.46	545.945	485.489	1339.74	0	54.8233	0	2275.13	186.312	0	0
ENSP00000262215	ENSG00000066777	ARFGEF1	52632.3	42026.6	70545.1	46463.5	185724	42843.5	60845	43076.1	77229.7	101817	38753	74042.2	146212	141938	19257.3	37362.7	117157	86149.1	62156.6	89307	97795.9	121707	23583.9	75932.9	266728	190263	89170.2	18268.6	80155
ENSP00000262219	ENSG00000104537	ANXA13	212074	617882	116430	340428	6.91779e+06	47998.7	463268	3.35991e+06	780927	2.17326e+06	234243	698384	151021	244691	94121.4	73544.8	87635.7	46421.6	46381.3	236585	86910.4	1.39962e+07	12522.4	200114	510248	62190.6	5116	56792.4	10593.5
ENSP00000262225	ENSG00000086598	TMED2	965188	265854	361800	207086	1.63947e+06	414064	423683	891903	1.0631e+06	489560	524413	325471	3.92455e+06	2.86677e+06	235268	374138	724006	1.19066e+06	1.07011e+06	471001	4.16837e+06	1.9516e+06	133425	454943	2.03048e+06	1.14099e+06	1.02903e+06	167688	638501
ENSP00000262238	ENSG00000100811	YY1	14866.6	79113.9	14506.6	78827.2	67881.3	199091	874886	74268.3	418126	546648	147982	21791.2	35750.1	91034.4	21242.3	53212.5	18349.3	94513	29812.8	199166	52618.4	50344.8	917492	11704.6	23384.4	50860.7	69051.5	34861.3	60698.1
ENSP00000333905;ENSP00000262239	ENSG00000078304	PPP2R5C	7190.86	1617.03	2253.36	396.596	3011.56	3587.58	566.819	2695.33	0	1771.48	15811.8	987.185	5577.7	4206.25	1753.28	277.921	0	300.566	1550.07	6131.74	1207.35	330.522	876.381	0	2876.79	1714.83	1118.99	0	0
ENSP00000262241	ENSG00000089902	RCOR1	25567.2	13202.1	16507.5	18001.3	91859.3	35963.3	40245	46054.7	15646.1	45516.2	17443.9	14508	87292.2	157746	16625.5	79817	231135	64991.7	52983.5	27215.7	70127	71439.7	26599.8	40217.5	27906.9	140466	16030.6	16282.5	25690.2
ENSP00000262244	ENSG00000120162	MOB3B	0	12755.6	21167.1	0	5059.62	0	5948.73	5961.59	0	0	3702.73	5120.02	1729.49	6241.88	0	0	0	1629.5	2135.48	1448.68	12808.7	2422.64	765.602	1957.94	0	2152.04	0	1949.03	0
ENSP00000262262	ENSG00000105383	CD33	5789.95	0	922.212	0	1406.55	0	0	1029.1	6702.58	0	6208.85	0	10208.1	5888.2	1361.57	0	0	0	0	0	958.697	0	0	0	0	0	0	0	0
ENSP00000262288	ENSG00000121064	SCPEP1	5.60807e+06	93276.3	35669.6	118145	246380	105442	303876	289634	121979	427955	106009	430393	345235	1.35378e+06	20426	128082	94783.4	40222.9	209211	156014	396741	160095	80829.8	274422	140548	112478	344650	39590.5	230352
ENSP00000262290	ENSG00000167419	LPO	3061.73	1693.82	433.394	1623.1	346.198	0	272.58	779.247	2817.41	0	4135.9	9211.75	284.601	7249.18	32.9108	34.8627	6848.49	501.582	0	391.003	3.84987e+06	248.188	4998.99	0	1322.96	0	3397.81	88.6879	0
ENSP00000262291	ENSG00000062716	VMP1	60755.5	109664	12793.7	49552.5	2245.86	10881.6	23863.7	34824.3	52571.7	25298.1	710.742	36498.8	62301.9	122267	226.647	19246.1	8409.8	14121.8	0	37556.7	19464.3	249965	10553.4	24829.2	8986.71	42249.2	12358.7	2172.07	85724.9
ENSP00000262301	ENSG00000103227	LMF1	50907.7	0	9102.58	0	9392.56	1433.36	2501.56	10263.1	10373.6	3930.61	7685.33	13234.3	78564.5	98027.4	1731.38	0	86810.7	6928.14	13746.9	1685	67195	7798.36	3053.77	4978.71	9322.72	5032.75	19131.4	2302.49	235.144
ENSP00000262302	ENSG00000095906	NUBP2	312945	36912.3	251866	62851	571300	183319	265158	60316.5	136393	232251	602071	95755.8	382156	182005	40933.5	111618	405417	166183	148623	250012	174488	299273	55548.5	60369.6	55019.3	213272	91635.7	42015.6	271908
ENSP00000262316	ENSG00000007384	RHBDF1	2517.34	2264.28	10337.8	14669.2	5064.08	7854.52	13607.8	12634.1	2306.11	18074.6	36428.3	1798	5104.9	5537.07	2993.4	4387.73	10657.2	13527.8	16964.6	12452	21698.3	90850.5	9142.83	1516.84	16240	9294.71	7145.57	62300.3	12905.5
ENSP00000262319	ENSG00000100726	TELO2	12743.1	5857.54	16617.4	8465.96	8675.32	10184.7	21059.3	5530.74	13259.6	48964	6399.64	9980.54	38490.4	37669.1	1790.91	6389.54	7239.65	27745	34086.6	8885.84	6060.68	17567.2	4286.42	63163.6	5155.8	12728.5	5443.75	6522.34	55146.9
ENSP00000262352	ENSG00000106688	SLC1A1	720.815	0	3493.9	176.638	3479.83	0	477.186	0	0	615.792	0	4897.59	7928.15	242.279	0	0	0	0	1803.4	1990.87	0	9532.06	0	0	0	0	1947.41	271.495	352.094
ENSP00000262367	ENSG00000005339	CREBBP	3800.39	1272.89	6079.97	1421.77	2038.65	6322.66	4327.94	8657.03	1955.66	4309.47	1080.52	1230.87	2590.72	9447.94	2219.35	4785.09	3256.05	1774.85	7516.21	3942.76	1047.59	5930.41	5200.81	5697.93	2418.81	3877.03	876.612	1735.59	8091.52
ENSP00000262374	ENSG00000033011	ALG1	133280	52446.1	58685.2	33118	118189	45428.5	85124.7	78417.7	56611.3	191027	77371.9	62398.3	145244	258407	18981.4	20652.6	181599	46465.9	99608.2	33517.4	107807	103594	15971.3	42180.3	117755	74004.5	104995	23281	157846
ENSP00000262384	ENSG00000102921	N4BP1	5557.04	13789.2	13191.1	20147	73649.2	23366.1	33259.1	11368.3	33937.9	15509.3	20804.8	6074.04	167154	56961.4	20588	12271.4	33622.5	25143	12087.2	22436.7	7447.53	33023.2	9062.31	10894.6	17952.1	28127.9	6537.73	8261.36	22595
ENSP00000262395	ENSG00000076604	TRAF4	66617.7	36121.2	1329.4	58163.4	94157.4	41955.1	16422.1	18099.3	297845	143751	67.2554	3073.86	619341	17625.3	1532.04	17221.5	10510.9	11260.5	51331	927.012	14250.5	50075.2	0	893.032	361.451	5532.64	518.525	0	34949.4
ENSP00000262407	ENSG00000005961	ITGA2B	373646	86939.9	38249.7	6605.93	10969.2	6143.83	7517.5	9195.24	121832	20759.6	4373.35	12380.8	93240.3	10114.2	10989.2	28177.8	21962	560251	31424.3	42931.1	15649	5929.3	460.823	1.29926e+06	8554.24	1120.34	4724.01	652.394	38124.7
ENSP00000262415	ENSG00000067596	DHX8	11682.9	3457.4	25975.6	4113.54	42515	12023	6897.77	9646.38	1798.43	8454.97	81367.2	758.111	20143.8	83061.5	8801.32	13943.2	25027.7	17684.2	49721.7	9327.41	6112.28	27071.9	8926.39	105021	8885.65	17896.9	9254.33	6303.52	562944
ENSP00000262418	ENSG00000004939	SLC4A1	7.56298e+06	1.83182e+06	738534	1.04212e+06	830749	579467	781304	858367	5.84507e+06	1.60433e+06	393387	589398	1.96721e+06	1.01201e+06	689489	1.12383e+06	1.38963e+06	4.43207e+06	1.26129e+06	6.9106e+06	5.15047e+06	213579	299056	3.09235e+06	1.00965e+06	90424.6	317332	125030	1.97279e+06
ENSP00000262424	ENSG00000103196	CRISPLD2	7333.69	60506.1	0	18629.3	4134.21	20500.5	48118.6	3562.19	44328.4	117308	463.666	0	5094.34	2376.22	297.121	51324.5	3371.49	105693	361725	21519.9	0	1154.19	28951.8	4933.22	6980.4	42726.3	326.495	0	86757.7
ENSP00000262426	ENSG00000103241	FOXF1	0	661.759	0	20381	67.6977	0	3274.59	8711.38	0	15504.2	0	0	0	10250	78.8073	0	0	6729.45	0	6824.3	0	9249.46	0	1003.11	3644.83	0	15107.7	0	1444.81
ENSP00000262428	ENSG00000103187	COTL1	3.63639e+06	8.22884e+06	4.50482e+06	1.95274e+06	1.00754e+07	3.06657e+06	4.96216e+06	1.11581e+06	6.58855e+06	7.73373e+06	570972	7.93975e+06	7.28683e+06	6.37548e+06	6.2063e+06	5.3099e+06	2.34655e+06	4.37402e+06	2.78601e+06	4.20874e+06	522214	1.03915e+07	2.87211e+06	1.24338e+07	6.16184e+06	2.37283e+06	756548	6.51941e+06	9.81323e+06
ENSP00000397925;ENSP00000262429	ENSG00000064270	ATP2C2	0	0	0	540.794	7130.4	0	0	0	0	0	0	0	0	0	262.37	0	0	0	1284.02	5742.32	703.818	0	0	0	0	0	0	0	0
ENSP00000262430	ENSG00000103150	MLYCD	1.2913e+06	170729	200469	625952	303239	385879	996557	193443	485631	226646	4.10142e+06	632546	2.67513e+06	834270	15594.9	104684	680631	368283	970965	546614	301212	391453	63874.3	122408	423631	228674	303504	30388.7	150180
ENSP00000262432	ENSG00000165055	METTL2B	8203.13	25418.2	29193.1	8721.85	11937.9	17887.7	22093.7	12315.6	13876.4	4934.89	2579.95	5756.79	2.95809e+06	59538.6	2217.79	3957.27	0	2433.62	4589.67	6676.19	10147	5335.99	1552.52	5991.13	6383.81	19634.3	4671.17	1332.31	25216.1
ENSP00000262435	ENSG00000108854	SMURF2	4395	9082.72	12941.3	16835.9	6102.15	8965.15	12867.1	9474.88	7264.88	23451.5	379.09	943.46	674.539	16343.9	502.652	3655.45	631.861	11780.9	42519.1	6547.61	3675.87	5860.01	9440.71	2460.48	5938.74	26589.4	388.06	181.397	5167.94
ENSP00000262442	ENSG00000007174	DNAH9	9267.06	22511.9	250.17	1816.13	3999.75	2290.32	3579.83	118795	23939.9	3241.24	8164.85	488.113	3510.77	3113.45	114.829	11403.4	2147.58	946.078	4585.78	8814.89	390.901	2740.64	182.325	1317.88	2657.55	486.847	2864.13	12.7263	3720.74
ENSP00000410402;ENSP00000262445	ENSG00000065559	MAP2K4	203028	46800.9	437688	54379.9	233125	143125	163481	70387.3	110680	254742	299101	61526.3	413216	141129	47490.2	70363	138695	262952	436304	111546	99954.4	183789	71394	137729	110362	358992	93418.1	34053.1	92855.2
ENSP00000262455	ENSG00000023318	ERP44	1.98934e+06	903447	971800	1.07174e+06	2.95021e+06	990945	2.28659e+06	1.04046e+06	1.50368e+06	1.31459e+06	1.66603e+06	1.22897e+06	5.23198e+06	3.83157e+06	261483	146295	1.12764e+06	3.9292e+06	795011	829459	5.39026e+06	3.57755e+06	886597	940713	3.71099e+06	1.90277e+06	1.84409e+06	306810	1.19984e+06
ENSP00000262460	ENSG00000101003	GINS1	708.079	15347.7	301.593	9526.21	17800.3	13129.5	51771.4	14191.7	19793.6	6751.89	11736.7	838.615	0	332264	4076.99	3217.11	0	523.787	9832.07	10638.4	13915	17118.1	5559.73	0	4352.02	22830.8	0	3554.89	3884.48
ENSP00000262461	ENSG00000064651	SLC12A2	87458.8	36744.1	323893	375818	546134	68944.4	99515.8	45880.3	14755.6	300437	57508.9	49179.5	10415.8	57353.9	4397.71	165279	69174.1	11082.8	361878	420756	864367	522110	11807.3	10462.6	376954	60266.5	42453.9	5157.5	26035.2
ENSP00000262483	ENSG00000091622	PITPNM3	494.566	452.564	30776.4	998073	662.97	1090.97	8095.05	0	8494.34	60.5535	0	0	285522	945841	688.496	1011.37	23147.4	628910	0	921313	0	0	966.939	90727.7	370.224	0	717120	0	0
ENSP00000262487	ENSG00000101230	ISM1	184.99	0	0	0	3306.22	0	0	0	0	0	0	0	0	0	0	0	422.903	0	0	0	0	3519.07	834.426	0	10136.5	0	11513.7	0	0
ENSP00000262493	ENSG00000087258	GNAO1	852679	914603	1.84567e+07	421726	1.33326e+06	405416	300375	177586	248514	104131	193809	51464.1	230825	54107.6	51280.8	65133.2	114495	34936.6	609794	2.62282e+06	89877	556486	299506	49573.1	1.30991e+06	1.24584e+06	30592	11463.6	137884
ENSP00000262494	ENSG00000087258	GNAO1	0	0	209726	0	3757.68	0	0	0	0	0	48024.9	0	1233.47	0	0	0	0	232.745	905.539	0	0	0	0	0	0	0	0	0	0
ENSP00000262498	ENSG00000070761	CFAP20	45187.5	20202.2	78827.5	17723.8	149781	52579.6	41786.3	457967	76000.7	57612.2	54613.1	6298.84	86913.6	160045	27274.5	41846.6	58313.9	39003.9	94692.9	117641	48219.4	54099.8	10479.7	43783	56336	427253	47971	19908.9	78263.6
ENSP00000456149;ENSP00000457552;ENSP00000402152;ENSP00000262502	ENSG00000070915	SLC12A3	115.853	542.789	1177.69	0	0	14602.5	15085	544.782	36410.6	7135.94	81973.3	143939	0	595.246	126.471	55.3107	0	0	0	26.0735	147.58	451.182	0	5291.77	0	471.237	795.13	0	15285.6
ENSP00000262506	ENSG00000070770	CSNK2A2	482108	108587	646619	93235.7	381474	189006	293982	122940	525325	269735	729309	187179	681942	571723	88427.9	88847.6	88464.5	632857	414483	303741	205125	238891	143462	204542	313597	568882	136473	72448.3	182352
ENSP00000262507	ENSG00000088682	COQ9	279635	94972.5	216294	271358	765121	117810	363584	209361	216758	204376	6.75182e+06	686940	852814	245454	34512.3	158066	16375.7	93549.5	174725	571964	541472	478458	31740.7	36342.7	172501	283943	80948.2	25662.9	71947.4
ENSP00000262519	ENSG00000099381	SETD1A	24384.3	25659.8	8773.96	8015.18	15392.8	19284.9	40173.5	18673	407.83	13079.9	8997.77	3503.49	5819.73	21974.1	7121.73	21795.2	7734.77	21330.8	76097.4	34891.9	3737.69	16780.8	5823.49	7938.45	11624.5	22626.9	3557.66	6787.73	23804.7
ENSP00000262525	ENSG00000102870	ZNF629	2951.65	0	1062.91	0	12933.1	1446.69	0	2153.67	0	0	0	963.508	0	0	173.065	3558.42	0	0	0	646.653	1678.79	1192.72	0	0	910.069	0	1980.58	0	0
ENSP00000262554	ENSG00000090054	SPTLC1	95617.7	47179.7	83673.2	101300	313800	104754	84308.1	75212.9	170951	135748	40350	107753	133040	249995	24720.3	155933	279475	263315	53361.4	135973	79115.8	231219	43022	74051.8	167540	337911	91323.9	38616	110291
ENSP00000262570;ENSP00000389297	ENSG00000106554	CHCHD3	2.01001e+06	921184	1.12197e+06	1.62086e+06	1.42044e+06	1.33723e+06	1.51244e+06	1.32813e+06	990302	1.33965e+06	2.681e+07	3.0478e+06	2.24757e+06	2.79879e+06	403148	574382	979516	510657	1.04806e+06	1.86119e+06	1.96665e+06	5.01203e+06	736721	1.39898e+06	1.68985e+06	538550	1.56224e+06	217912	1.04581e+06
ENSP00000262577	ENSG00000014164	ZC3H3	2619.85	43014.4	19004.5	508.333	125.136	503.25	0	12467.5	874.9	0	515.242	9108.04	0	13286	0	0	0	0	0	0	1614.86	0	523.345	0	238.781	4007.99	3198.98	526.821	257.141
ENSP00000262613	ENSG00000109062	SLC9A3R1	1.08341e+06	5.09612e+06	3.59962e+06	686406	3.89262e+06	594368	897625	1.2819e+06	2.20355e+06	2.77298e+06	368398	1.3561e+07	4.726e+06	4.9202e+06	696227	666520	1.17798e+06	1.77965e+06	392851	884105	2.75643e+06	1.13832e+07	123858	1.43545e+06	621335	268593	137522	571653	956067
ENSP00000262631;ENSP00000396915	ENSG00000105711	SCN1B	2912.45	0	18505.7	0	0	1758.09	0	178.942	0	0	4265.76	0	0	0	0	0	987.234	0	0	2435.72	0	0	0	0	0	0	0	0	0
ENSP00000262644	ENSG00000104331	IMPAD1	148441	10195.6	61785.6	19148.8	88430.2	32053	38831	23918.6	54037.9	28966.1	159925	32490.2	62506	128817	495.59	2155.54	69216.2	102061	190500	38494.5	170744	33398.5	16623.1	22076.9	36536.3	85182.4	113226	6393.27	43635.1
ENSP00000262646	ENSG00000104388	RAB2A	3.64349e+06	861553	3.97446e+06	628337	2.66741e+06	1.39635e+06	1.3788e+06	1.06973e+06	4.7803e+06	1.45523e+06	4.88517e+06	1.08204e+06	5.81134e+06	2.00716e+06	658327	1.70269e+06	7.62614e+06	2.96031e+06	3.99071e+06	2.72818e+06	4.66505e+06	2.45098e+06	757882	1.71252e+06	2.42827e+06	3.48688e+06	1.87592e+06	444048	1.20505e+06
ENSP00000262659	ENSG00000101331	CCM2L	0	0	0	0	0	940.882	0	0	0	0	3388.7	0	0	0	0	0	0	0	0	0	0	0	0	3782.9	0	0	0	0	0
ENSP00000262675;ENSP00000360815;ENSP00000406144	ENSG00000085831	TTC39A	264.162	4965.29	0	35384	22835.2	1285.86	294.245	5376.31	0	64488.5	42397.9	1716.02	1397.62	4335.68	1195.38	3712.6	47768	0	18144	42843.2	2818.73	7905.04	470.376	2385.54	65064.4	14066.3	14273.6	0	4107.58
ENSP00000262715	ENSG00000129566	TEP1	14927.8	7039.06	7187.25	19323.3	55110.4	7295.47	210825	5261.26	11554.7	63103.6	27252.7	2059.29	19244.3	138483	2020.05	14642	4285.57	4306.22	7505.95	33993.2	8540.76	116043	13293.5	16715.8	19904.1	43587.7	3211.07	6939.16	39614.8
ENSP00000262719	ENSG00000081913	PHLPP1	0	0	34619.9	0	1036.97	0	0	27.6033	0	0	38397	912.007	1875.06	250.771	282.729	0	1482.35	994.112	246.069	1971.09	1651.39	331.649	0	50.4405	0	3161.82	0	0	0
ENSP00000262722	ENSG00000077942	FBLN1	140913	15403.3	6669.03	38425.1	116341	162418	576453	297614	10691.6	119763	238418	202312	29765.8	309216	37209.1	0	43332.9	557062	340669	180833	42073.1	66255.3	81106.2	17426.3	321470	18113.7	70515.9	2036.27	371987
ENSP00000262726	ENSG00000186976	EFCAB6	0	0	0	133.712	360.788	108.648	1613.98	27489.6	473.285	0	2520.1	0	0	779.933	18.9779	275.272	12535.2	3106.54	66.4129	14477.2	0	0	0	6954.71	0	1050.02	0	159.592	6149.57
ENSP00000262738	ENSG00000075275	CELSR1	112.347	4529.13	47.2156	696.017	74.7968	15546	571.547	25397	1228	4127.14	0	4265.84	0	7395.56	263.85	2497.99	592.213	463.247	4191.41	264.514	1868.54	3581.18	229.596	0	9150.77	4280.61	9536.23	309.906	1289.35
ENSP00000262753	ENSG00000124429	POF1B	1556.37	29118.6	17281.9	393710	1.38066e+06	2593.81	74640.9	269434	107016	178819	23616.4	4016.89	895405	278719	3218.92	389347	124453	19931	47350.3	611857	259137	862962	3236.86	14983.5	544520	5774.89	7848.84	73527.3	122900
ENSP00000262764	ENSG00000087157	PGS1	17271.7	10426.4	16076.1	2849.5	14310.3	2939.49	3997.64	5948.48	1196.64	5370.72	15298.5	10738.7	3466.58	26853.4	591.676	1365.27	6444.04	9668.54	11724.6	0	12881.2	37885	1702.59	3569.29	3542.64	14451.9	46947.7	2266.62	516.869
ENSP00000262768	ENSG00000035862	TIMP2	813595	37523.3	64014.6	121017	32504.2	259821	350391	52865.7	214452	684630	295563	25113.6	27893.8	92653.7	31303.4	179607	273064	271345	201109	113619	42386.3	48359.7	343546	25696.8	204289	59334.5	10463.9	0	62083.6
ENSP00000262776	ENSG00000108679	LGALS3BP	475762	147080	334546	717867	860320	449516	608296	555943	1.7888e+06	634218	5.16483e+06	248458	324691	2.02503e+06	46868.3	155817	154487	890077	1.41122e+06	578735	548064	398345	171168	101141	1.68976e+06	733391	1.62296e+06	26710.8	843170
ENSP00000262809	ENSG00000105656	ELL	6461.19	11056.7	3259.96	6871.98	4199.87	6871.12	4699.15	3280.29	18439.9	1170.41	175899	5083.01	4261.72	39468.9	643.251	3513.32	1612.26	7146.15	2954.84	9126.86	862.133	20040	814.88	80.3225	8468.46	1871.55	73373	3358.54	9764
ENSP00000262811	ENSG00000099308	MAST3	6730.23	2059	28989	896.33	20445.6	6979.94	4817.68	1220.22	4331.23	3072.9	3607.41	4105.71	8741.7	9544.26	8831.06	4584.11	47207.7	614.444	9103.72	10780.6	1836.19	9822.8	815.599	305.732	2879.01	5270.26	3725	4183.91	620.129
ENSP00000262812	ENSG00000105669	COPE	887073	247924	543486	682801	2.00714e+06	814728	1.17281e+06	610985	945201	1.41266e+06	961900	679402	2.89708e+06	1.84647e+06	485052	437541	854728	1.24853e+06	1.843e+06	1.17604e+06	2.73165e+06	1.91484e+06	303130	367729	1.35931e+06	877726	1.03488e+06	456127	607466
ENSP00000262815	ENSG00000129933	MAU2	1801.53	0	6263.33	3416.98	13249.1	6377.36	7779.2	1808.38	0	700.183	0	416.757	4374.57	17531.3	2310.81	4553.78	0	12135.3	16957	9054.09	1272.3	45381	364.705	2420.11	4225.2	3995.26	2295.75	1289.42	2034.35
ENSP00000385271;ENSP00000384053;ENSP00000262825	ENSG00000100368	CSF2RB	0	2429.07	51.2365	0	0	0	0	0	434.316	0	0	0	0	146.796	69.238	0	0	1920.46	0	0	0	63.1218	265.971	0	890.54	0	0	116.225	319.839
ENSP00000262835;ENSP00000339787;ENSP00000419171	ENSG00000068366	ACSL4	209370	190515	75720.6	57563.3	173217	63549	145351	98259	401129	79688.3	535145	128767	111404	296260	40891.3	74598.7	93558	290285	102616	102493	92408.8	103419	48816.4	101122	93369.6	123515	47073.2	17507.7	114106
ENSP00000262843	ENSG00000080561	MID2	4375.13	0	250.533	0	7287.96	2017.99	5211.19	1348.87	552.064	5788.08	0	1580.64	1199.58	1094.88	0	0	0	293.122	10258.7	4027.67	3692.52	457.43	6386.9	8744.73	0	314.639	0	0	8321.62
ENSP00000262865	ENSG00000101425	BPI	27096.6	1.01011e+06	1113.6	4002.65	19237.4	5114.22	211606	783.708	1.48043e+06	40161.3	6604.93	1088	6453.44	16795	3163.44	7770.34	210499	6599.3	64227.9	41618.5	1905.47	79735.4	249.329	449362	18233.1	1518.65	1543.81	28187	191267
ENSP00000262866	ENSG00000101082	SLA2	3007.49	432.254	0	1364.93	0	0	823.587	105.781	0	0	0	0	0	2226.12	0	0	0	5544.48	0	0	1976	2203.05	0	19189.4	951.293	0	0	568.126	493.927
ENSP00000262878	ENSG00000101347	SAMHD1	3.743e+06	4.15168e+06	498768	1.94504e+06	2.7809e+06	1.44429e+06	4.44589e+06	5.0562e+06	3.30477e+06	3.32939e+06	1.13629e+06	218665	2.69569e+06	5.41096e+06	1.99886e+06	1.90214e+06	3.45747e+06	691453	971406	3.81968e+06	946838	2.33669e+06	1.33906e+06	5.35705e+06	1.40946e+06	1.8188e+06	308179	1.02895e+06	2.53355e+06
ENSP00000262887	ENSG00000073050	XRCC1	44232.3	32043.3	29679.3	26419.2	50434.7	91274.2	40411.7	96529.5	9780.58	28794.8	46454	36673.3	1.09423e+06	172086	38613.8	54889.1	61955.7	102277	129929	50384.1	67959.6	56522.1	29299.1	51651.4	47077.9	68295.8	43797.2	44843.7	45081
ENSP00000262888	ENSG00000104783	KCNN4	12691	89.0506	0	346.217	0	0	0	113.351	0	1835.41	0	693.533	0	0	0	798.686	80277.5	32981.5	28410.8	9311.64	295635	1186.3	0	1061.11	20197.8	908.471	3228.7	51.1747	3782.78
ENSP00000262891	ENSG00000007047	MARK4	0	0	12953.4	0	64373.4	608.645	0	1009.52	138.168	0	4755.15	0	0	182.015	0	0	0	0	398.165	0	0	0	1158.14	0	493.813	6517.76	195.66	249.633	0
ENSP00000262903	ENSG00000085382	HACE1	17472.7	6322.79	39799.3	4338.28	13884.9	7986.56	3166.07	8754.34	19380.8	6449.87	4258.05	14876.7	2632.6	5494.94	1134.62	39403.1	72137.2	118956	5547.55	12564.7	10089.1	9026.03	6204.7	13089.9	8676.25	13198.2	375.372	5677.56	1636.28
ENSP00000262904	ENSG00000112242	E2F3	503.376	0	0	1204.65	3378.62	1357.06	0	0	1185.17	1078.48	0	658.972	0	1841	0	1340.18	0	0	170.288	1448.01	617.069	1529.42	0	0	0	1716.86	307.705	522.384	205.2
ENSP00000262919	ENSG00000088812	ATRN	43826.9	99587.2	43593.6	21526.9	57450.6	22708.7	96973.4	9657.47	599278	109949	14762.1	31097.6	21116.3	41438.7	3969.91	17540.7	10328.8	39535.8	59114.9	43184.9	9930.85	37280.5	13360.2	24136.8	97153.1	13874.8	740573	2312.72	37919.7
ENSP00000262932	ENSG00000166997	CNPY4	339499	93164.2	21146.5	141621	199378	381501	531107	205321	287635	406773	292664	66514.9	82193.9	215655	62220.9	124121	29778.9	169335	160413	246630	52570.6	160144	165946	24213.5	167515	625264	97140.2	14570.5	180632
ENSP00000262940	ENSG00000105808	RASA4	14237.2	8258.79	199431	22031.8	25290.8	65655	50487.6	18987.1	41406.9	39054.5	2989.59	50664.4	235815	7906.31	8596	45508.3	37521.9	6902.9	6277.15	45622.4	6287.24	95911.5	20891.3	9090.86	11020.6	17617	189.568	29563.8	14800
ENSP00000262942	ENSG00000241685	ARPC1A	793748	186050	2.51326e+06	782057	2.56232e+06	1.94036e+06	1.87556e+06	797773	971548	1.01602e+06	1.8685e+06	1.17221e+06	3.14931e+06	1.34284e+06	538950	742864	666761	1.20076e+06	2.18921e+06	2.14632e+06	1.24294e+06	1.46528e+06	1.63608e+06	580766	1.75078e+06	1.61312e+06	254613	133359	956365
ENSP00000262947	ENSG00000074842	MYDGF	1.11693e+06	802105	581758	945667	3.1267e+06	1.28083e+06	3.24064e+06	624552	2.18615e+06	2.54598e+06	1.82885e+06	434408	3.62181e+06	3.39434e+06	185770	986941	2.16833e+06	2.61396e+06	1.8845e+06	3.13883e+06	2.44961e+06	1.83984e+06	379103	1.58319e+06	3.06586e+06	1.98553e+06	1.74795e+06	574661	1.92645e+06
ENSP00000262948	ENSG00000126934	MAP2K2	850150	296255	1.1212e+06	446177	1.72678e+06	581540	640386	302465	517416	890123	2.26826e+06	332470	1.10746e+06	857938	241767	476234	2.28349e+06	617373	423765	944273	579876	1.23232e+06	282816	381883	464982	1.10739e+06	280012	318652	1.62995e+06
ENSP00000262953	ENSG00000065717	TLE2	2253.36	0	456.689	814.747	2102.76	2728.34	321.533	12256.8	0	557.178	1910.31	0	27076.7	0	0	4730.13	2271.24	793.598	1948.5	1610.56	23481.9	0	2109.35	0	8674.27	988.993	0	0	347.757
ENSP00000262958	ENSG00000060558	GNA15	2736.55	10562.7	1095.12	0	2242.62	0	3966.79	1516.37	9433.88	2071.76	3906.06	0	3627.57	27421.2	796.194	12963.3	15159.7	2440.69	6984.01	3683.57	981.352	0	2657.12	1916.53	3614.76	2877.06	0	3131.9	39104.8
ENSP00000262961	ENSG00000105278	ZFR2	0	0	1855.19	0	0	0	0	0	0	0	0	0	0	0	365.267	0	0	9992.61	1317.64	0	0	0	3924.89	0	0	0	0	787.256	0
ENSP00000262962	ENSG00000105248	CCDC94	18271.9	29927.5	54585.7	19070.4	57283.9	30684.2	5163.41	63955.7	12353	7252.42	41455.8	17509.2	109694	178403	21781.8	20377.5	12394.9	50396.5	51439.7	10804.1	10302.2	80842	12473.2	214457	36440.6	26107.4	14631.8	13853.3	29866.3
ENSP00000471735;ENSP00000262966	ENSG00000008382	MPND	1929.45	0	1432.86	1367.36	16628.4	2090.9	1158.53	1618.99	999.547	1541.62	4165.2	834.427	8747.35	6339.16	0	314.924	320.538	1165.35	5740.47	3111.11	584.604	2803.11	808.908	0	1051.16	3170.87	202.641	49.0545	2058.71
ENSP00000262971	ENSG00000105229	PIAS4	0	166.539	1494.78	0	2242.87	646.385	686935	12937.1	666.155	0	0	0	418.237	28970.1	1521.63	290.813	6598.9	6702.6	0	874.078	1508.13	554.257	0	0	907.312	7250.85	79.9177	2176.7	355.721
ENSP00000262982	ENSG00000124207	CSE1L	3.32244e+06	3.78081e+06	869644	2.56592e+06	832152	607896	4.05243e+06	2.33313e+06	312598	942172	799727	573554	791053	3.93436e+06	232195	3.55388e+06	589110	929370	784977	1.3909e+06	2.98975e+06	1.33375e+06	2.62571e+06	318483	3.85049e+06	4.22044e+06	1.33552e+06	2.11905e+06	244292
ENSP00000262990	ENSG00000109445	ZNF330	8780.73	12525	8767.74	2089.79	15906.8	10991.8	4715.92	9534.42	4114.32	5588.22	40433.7	7052.78	14574.2	15540	0	1083.47	0	7142.83	27962.4	2708.41	12035.3	16403.7	3178.59	2462.41	10682.9	9958.6	14916	1786.43	3995.95
ENSP00000262995	ENSG00000109458	GAB1	19733.4	21393.5	214198	59777.5	95542.6	78879.7	172018	23325.8	26895.3	52966.6	235805	21008.1	43051	115426	3652.39	25517.1	9691.39	39571.5	51344.6	69738.4	9445.13	70271.7	91597.6	8332.38	42859.6	63099.2	10710.9	2320.53	12595.2
ENSP00000263025	ENSG00000102882	MAPK3	820613	138973	1.48175e+06	309765	1.46791e+06	281872	427854	365686	704177	531982	445205	202260	284227	365404	54127.1	382533	550694	464615	498852	520968	174366	1.3153e+06	365077	441235	719563	421329	186663	102448	379727
ENSP00000263026	ENSG00000103319	EEF2K	11358.8	17479.6	4490.81	25061.7	110086	22495.5	36492	78300.5	17820	64905.2	177569	12684.8	55432.8	66005.4	4312.33	21177	15078.6	10676	18531.5	75011	33155.8	123210	11759.7	74348.3	42540.1	16122	6181.15	11996.3	35821.1
ENSP00000263035	ENSG00000181192	DHTKD1	25252.5	28163.6	134678	25583.4	37429	16214	59020	28634.8	26651.7	23835.5	359714	374814	3.19037e+06	41448.4	9120.67	27283.6	153542	20768.3	81316	46516.7	19392.7	32479.8	15727	21586.4	36858	48499.3	202845	6270.72	18194.3
ENSP00000263038	ENSG00000107537	PHYH	71137.7	6285.45	12595.7	8871.31	244473	60977.6	22235.4	4034.2	37499.3	58166.8	262739	803403	7.32691e+06	9210.51	4319.06	21036.5	85745.4	6843.12	57986.3	36388.9	38771.6	178898	11043	4850.84	19164.5	40238.7	131051	0	4212.23
ENSP00000263045;ENSP00000360201;ENSP00000389026	ENSG00000096006	CRISP3	6550.72	1.06432e+06	2409.75	0	20169	6431.12	183559	302909	129206	58825	385.995	7919.11	13475	30930.1	3671.79	1677.1	9108.2	7045.22	28286.8	1483.6	1.55712e+06	56444.9	7348.03	148143	33589.2	17810.8	11658.7	1818.67	221099
ENSP00000263054	ENSG00000108018	SORCS1	306.165	0	4642.73	301.38	232.909	0	0	0	0	0	0	0	0	9463.47	74.5752	0	0	225.137	0	608.909	0	8640.81	9.71667	0	299.97	0	14934.6	0	0
ENSP00000263062	ENSG00000120616	EPC1	556.896	1386.42	2325.44	6027.81	8085.42	2997.94	0	2734.95	0	2613.97	69521.1	424.205	0	493.686	88.8867	12713.2	508.915	0	1908.58	0	4252.67	3499.72	736.415	737.846	602.481	2573.96	335.683	789.365	337.776
ENSP00000263063	ENSG00000107951	MTPAP	83635.9	2607.47	34628.6	68195.3	125343	60991.7	26958.5	21332.1	12079.2	48893.6	89212.2	95942.5	57659.6	44464.3	2531.83	15304.5	55274.6	7708.36	42932.2	63848.2	29513.1	65242.2	31576	17243.8	47897.7	58386	46911.1	14917.9	21133.3
ENSP00000263066	ENSG00000122367	LDB3	0	0	0	2823.53	0	7072.22	21769.6	0	0	0	799658	0	0	0	1588.76	0	4472.74	0	0	30675.5	0	0	11245.5	0	0	0	0	0	2172.29
ENSP00000263073	ENSG00000070366	SMG6	1171.42	1879.06	3718.95	1751.16	6150.85	520.748	7418.58	5043.03	266.359	5579.58	2933.89	537.905	2866.23	1944.1	166.87	665.375	254.013	876.459	1089.33	2933.86	3748.12	1432.39	10810.1	1371.89	1970.96	12062	1029.94	535.096	8496.12
ENSP00000263087	ENSG00000083457	ITGAE	1869.06	0	753.993	0	1395.93	0	0	392.461	0	657.265	0	0	15842.6	6875.65	0	0	201.531	0	913.517	2420.11	0	16043.5	0	0	0	104.661	0	48.8697	0
ENSP00000263092	ENSG00000127804	METTL16	22821.8	11289.7	55234.4	2017.1	28932.2	27718.7	24468.6	18589.9	8412.06	22956.5	517755	6524.69	11279	16388.3	15264.8	15338.3	24084.6	2590.55	32108.2	12713.9	9169.34	9387.6	11046.4	21505.4	14747.8	50549.2	18107.3	10952.7	8347.44
ENSP00000263093	ENSG00000083807	SLC27A5	17098.4	755.883	4988.91	3333.04	5046.18	22114	64788.6	426.428	35203	31986.6	13481.8	223.304	1.18497e+07	483.962	2468.64	4131.84	2448.55	3746.57	5947.23	3970.25	171.436	10461.9	25061.3	2314.7	6764.14	33644.8	143.367	12048.6	1202.09
ENSP00000263100	ENSG00000121410	A1BG	4.09176e+06	4.44221e+06	430072	2.50661e+06	4.48226e+06	2.44877e+06	9.16896e+06	1.60417e+06	3.70045e+07	1.31168e+07	2.24475e+06	2.07978e+06	2.35736e+06	1.41877e+06	599019	3.54954e+06	253230	5.28334e+06	3.31722e+06	4.79271e+06	1.45305e+06	1.71724e+06	1.96056e+06	638114	5.21531e+06	5.74631e+06	1.208e+06	102595	3.50966e+06
ENSP00000263102	ENSG00000108091	CCDC6	190106	56095.7	443941	103502	578672	266185	543593	381087	209869	340082	220477	112467	657280	314815	79901.8	272641	212060	177615	307459	524752	155596	2.03547e+06	324953	101288	336648	781182	34572.9	40510.4	181956
ENSP00000263125	ENSG00000065675	PRKCQ	1760.01	574.62	5496.83	0	2743.35	1492.81	206.562	2886.24	0	28.5701	0	9020.32	0	2937.37	5287.71	1911.69	5976.52	193.304	0	1346.83	0	686.484	0	7113.61	476.352	378.151	405.796	48185.2	2086.63
ENSP00000263160	ENSG00000091664	SLC17A6	0	0	12750.8	116.94	0	304.257	0	358.661	0	0	0	0	0	203.73	0	0	0	0	0	0	0	0	0	0	0	0	0	0	0
ENSP00000263168	ENSG00000116489	CAPZA1	2.09619e+06	1.58291e+06	1.39047e+06	908284	2.18152e+06	1.25494e+06	2.77643e+06	995857	2.2001e+06	2.72995e+06	645992	815970	4.63149e+06	2.36334e+06	1.65953e+06	1.41851e+06	1.40433e+06	2.70299e+06	1.75954e+06	910522	1.25792e+06	3.23312e+06	1.33231e+06	2.6158e+06	2.26184e+06	2.41205e+06	680526	1.57694e+06	1.46947e+06
ENSP00000263174	ENSG00000099260	PALMD	175864	13257.1	22425.6	49079.2	732885	99663.6	68321.4	75844.5	556921	21656.8	1.84955e+06	48992.6	484693	39889	11108.7	87523.8	34158.5	115327	39763.1	25130.6	440322	31104.7	102782	18974.5	23648.2	85111.6	9164.21	5097.25	4878.93
ENSP00000263181	ENSG00000121621	KIF18A	0	0	0	208.476	5127.46	0	3921.13	40618.5	0	0	0	0	0	454.935	0	0	0	0	0	0	0	0	0	0	0	4889.65	0	28.0594	1043.19
ENSP00000263202	ENSG00000070010	UFD1L	473047	214840	352653	200380	568932	316713	478514	397182	549204	388079	1.19734e+07	229278	529167	1.13769e+06	172766	166896	549474	511988	417913	374944	333781	220814	351676	177868	276717	908123	140196	133153	250972
ENSP00000263208	ENSG00000100084	HIRA	2195.36	712.675	2166.63	1067.78	12671.2	4151.28	759.756	5840.12	0	5830.35	6517.45	3291.99	8472.98	17650.2	3166.11	2797.55	0	630.483	8213.26	4535.77	3277.41	10223.9	916.022	0	4681.12	7847.37	8272.87	1211.17	785.939
ENSP00000263212	ENSG00000100034	PPM1F	353845	155447	208237	76708.7	274752	349722	396637	101024	366479	132418	308978	184253	394056	327613	175063	194166	197150	900573	190894	391382	117131	164548	301836	681753	200648	241634	131664	72338.3	56591.6
ENSP00000263228	ENSG00000107341	UBE2R2	31180	61891.2	68948.4	27998.8	68201.1	38291.5	8394.52	34158.5	6742.83	78692.9	51917.5	57809.6	140618	257558	1946.81	65004.1	287683	28337.2	106580	32964.4	16878.5	732627	14295.8	83615.1	42563.6	197756	46439.9	15314.5	36912.7
ENSP00000263238	ENSG00000115091	ACTR3	2.64966e+06	3.52841e+06	2.15115e+06	2.24482e+06	5.39694e+06	3.80744e+06	5.11993e+06	1.77965e+06	5.48659e+06	5.41288e+06	3.32688e+06	1.77572e+06	4.4292e+06	5.49184e+06	2.83285e+06	3.29873e+06	3.35291e+06	3.19988e+06	2.73506e+06	3.86167e+06	2.96399e+06	3.94451e+06	3.82137e+06	5.07511e+06	4.17409e+06	4.1872e+06	1.09325e+06	1.93229e+06	4.55395e+06
ENSP00000263239	ENSG00000088205	DDX18	41482.1	366094	90321.9	60547.2	321597	98693.5	156109	150792	60560.5	69937.9	80428	35795.8	155594	491419	67051.1	132080	81605.9	43040.2	128570	123429	63543.6	117623	38309.1	58981.5	71840.3	169865	68284	40487.9	80913.3
ENSP00000263245	ENSG00000242247	ARFGAP3	380929	111242	58784.9	60618.1	430243	153877	231558	56115.9	74230.7	241341	55578.8	79791.1	384102	501128	22762.2	48775.7	1.06967e+06	127608	1.09718e+06	132638	796451	346768	89340	63555.6	297231	265216	239235	50202.6	84653.1
ENSP00000263253	ENSG00000100393	EP300	7820.1	8814.39	44365.9	8805.62	23814.9	11588.3	51500.6	15126.2	2844.17	10573.7	4518.84	4955.85	11674.3	73034.6	5208	7853.74	8324.24	15984.2	121006	7288.55	3474.61	13005.4	12267	302874	13561.3	19148.8	4775.84	20980.8	7855.82
ENSP00000263256	ENSG00000100418	DESI1	13020.3	9867.16	60086.7	1172.66	36036.3	11467.3	29209.6	1698.64	0	6710.13	13048	1389.77	44690.1	40087.1	1878.3	0	0	18009.3	77578	4121.97	8338.12	9908.79	10994.8	3056.33	0	652.347	9369.94	5173.37	0
ENSP00000263257	ENSG00000104967	NOVA2	13345.4	251.47	124658	232.511	5186.01	11662.7	6562.5	4685.75	2062.61	5801.73	6992.03	6357.09	9450.71	6355.06	4477.66	2671.68	0	18534.8	1250.72	3221.07	680.025	9162.37	10633.8	1600.42	473.186	11791.2	5258.63	712.364	5238.96
ENSP00000263265	ENSG00000105559	PLEKHA4	2289.39	2021.51	10933.5	11747	12703.3	7764.02	4640.26	6552.17	1639.53	7980.92	3214.71	0	2314.09	20027	3378.49	172.615	1966.27	0	2315.63	29793.5	2867.75	10170.1	661.228	60.9542	1270.9	19023.5	1720.82	6228.25	5392.39
ENSP00000263266	ENSG00000105523	FAM83E	0	879.834	0	3578.02	15654.2	0	0	1199.8	0	7666.61	0	0	0	0	603.703	1441.66	0	0	0	5646.85	2068.97	5479.63	2030.65	0	46419.5	0	5924.29	0	5027.7
ENSP00000471340;ENSP00000470176;ENSP00000263270	ENSG00000042753	AP2S1	920471	170127	1.22888e+06	114964	627614	276491	322272	459286	872605	488204	464230	461654	1.90226e+06	469150	120948	149112	213034	777299	619447	436228	879541	509145	356743	676670	440624	755217	289855	124004	352048
ENSP00000263275	ENSG00000125741	OPA3	64901.9	31642.7	128080	0	36165.5	16643.5	62646.4	6127.78	62051.9	5131.58	719379	156721	86530.9	48400.2	25899.4	19584.8	4154.18	304832	49358.4	36622.8	153132	18283.6	78635.3	33381.6	17665.9	31029.7	271704	7210.68	53897.6
ENSP00000263277	ENSG00000024422	EHD2	2.93455e+06	2.70408e+06	175906	3.13409e+06	9.56391e+06	9.4701e+06	1.16769e+07	3.15242e+06	3.77552e+07	6.7667e+06	9.26163e+06	746651	1.42065e+06	1.78344e+06	2.02354e+06	2.08041e+06	536977	4.94595e+06	9.14254e+06	1.72353e+07	2.57321e+06	2.40968e+06	9.85291e+06	2.46593e+06	4.10475e+06	5.26663e+06	547071	185522	2.3616e+06
ENSP00000263278	ENSG00000087076	HSD17B14	4856.66	0	0	13604.4	0	6540.5	10524.2	0	0	16782.4	0	384639	1.04432e+06	9835.88	0	0	421202	12375.8	12022.3	0	9351.66	4735.12	4846.49	0	0	8228.65	0	0	0
ENSP00000263280;ENSP00000375777	ENSG00000090372	STRN4	43266.8	24467.7	69612.8	77377.3	109736	109066	114870	63225.7	40426.6	117791	94835.9	21502.9	64043.9	72027	14888.9	51472.3	19708.1	61012.2	78282.6	94336.3	45923.5	72286.8	54192.4	76129.7	97527.3	237133	57145.6	24135.1	49624
[truncated: 13,578 more rows]

## Sheet: B. Transcript copies
Transcript ID	Gene ID	Gene name	Adrenal gland	Appendix	Brain	Colon	Duodenum	Endometrium	Esophagus	Fallopian tube	Fat	Gallbladder	Heart	Kidney	Liver	Lung	Lymph node	Ovary	Pancreas	Placenta	Prostate	Rectum	Salivary gland	Small intestine	Smooth muscle	Spleen	Stomach	Testis	Thyroid	Tonsil	Urinary bladder
[truncated: 60,519 more rows]

[truncated: 1 more sheets: C. Protein copies (52 proteins)]
