# Supplementary material for: A deep proteome and transcriptome abundance atlas of 29 healthy human tissues
Source: Mol Syst Biol. 2019 Feb 18;15(2):e8503. doi: 10.15252/msb.20188503 (PMC6379049; doi:10.15252/msb.20188503)
Supplement: Supplementary file 8 — Table EV6 [file MSB-15-e8503-s008.zip]

Archive with 1 entries (1 files):
- Table_EV6.xlsx
