# Supplementary material for: A deep proteome and transcriptome abundance atlas of 29 healthy human tissues
Source: Mol Syst Biol. 2019 Feb 18;15(2):e8503. doi: 10.15252/msb.20188503 (PMC6379049; doi:10.15252/msb.20188503)
Supplement: Supplementary file 8 — Table EV6 [file MSB-15-e8503-s008.zip › Table_EV6.xlsx]

## Sheet: Readme
Table EV6 | Correlation analysis of protein and transcript expression levels
A. Protein vs mRNA correlation	Log 10 abundance of genes which are expressed in at least 10 tissues as transcript (FPKM) and protein (iBAQ), and the protein-to-mRNA Spearman correlation of each gene
B. Cell type compositions	Cell type composition of 30 tissues (source: Human Protein Atlas)

## Sheet: A. Protein vs mRNA correlation
		mRNA expression																													Protein expression
Gene ID	Gene name	Adrenal gland	Appendix	Brain	Colon	Duodenum	Endometrium	Esophagus	Fallopian tube	Fat	Gallbladder	Heart	Kidney	Liver	Lung	Lymph node	Ovary	Pancreas	Placenta	Prostate	Rectum	Salivary gland	Small intestine	Smooth muscle	Spleen	Stomach	Testis	Thyroid	Tonsil	Urinary bladder	Adrenal gland	Appendix	Brain	Colon	Duodenum	Endometrium	Esophagus	Fallopian tube	Fat	Gallbladder	Heart	Kidney	Liver	Lung	Lymph node	Ovary	Pancreas	Placenta	Prostate
ENSG00000000003	TSPAN6	1.21112	0.683047	1.19507	1.70053	1.27508	1.3518	1.4729	1.82263	1.22272	1.41847	0.535294	1.72811	1.7364	0.926342	0.474216	1.57496	1.15168	1.43377	1.43297	1.62788	1.78333	0.968483	1.21005	0.885926	1.21617	1.70774	1.1345	0.923244	1.17143	6.91911	5.51625	6.87465	7.15568	7.7843	6.4734	NA	7.51358	NA	7.21442	NA	7.42956	7.6601	6.88491	6.5074	5.69189	NA	6.8515	8.49739
ENSG00000000419	DPM1	1.62655	1.53895	1.17173	1.50596	1.41996	1.56679	1.55497	1.50065	1.4929	1.40552	1.6653	1.48586	1.46225	1.45879	1.487	1.42012	1.43537	1.56455	1.41363	1.51772	1.34635	1.4178	1.43965	1.4143	1.39655	1.57345	1.67587	1.63498	1.51746	8.12134	7.35975	7.64221	7.70031	7.98903	7.89786	7.82911	7.97754	7.72922	7.76171	7.93142	7.92693	7.94948	8.24133	7.74445	7.58316	8.71103	7.96175	8.1975
ENSG00000000457	SCYL3	0.651278	0.774517	0.49693	0.873321	0.702431	0.703291	0.661813	0.764176	0.217484	0.78746	NA	0.841359	0.788875	0.649335	0.917506	0.474216	0.41162	0.735599	0.878522	0.850646	0.609594	0.706718	0.641474	0.727541	0.818226	0.738781	0.651278	0.886491	0.738781	6.52937	6.33705	5.98798	5.9974	6.26578	5.45148	6.18815	5.96578	5.99071	6.23389	5.05483	6.0181	6.57233	6.60635	5.76018	NA	6.48061	6.47741	6.20153
ENSG00000000938	FGR	0.664642	1.85003	NA	0.448706	0.184691	0.320146	0.269513	-0.0409586	1.59528	0.506505	NA	0.100371	0.733197	1.45758	1.3006	NA	0.472756	0.70757	0.230449	0.330414	NA	0.419956	0.58995	1.64395	0.0374265	0.139879	NA	1.05346	1.01536	6.27209	7.95037	NA	7.51581	5.32655	4.80873	6.3539	6.68797	7.44097	6.10758	4.70217	5.2229	5.43649	7.06535	6.85675	5.98926	6.3072	6.13111	6.664
ENSG00000000971	CFH	1.54864	1.46598	0.120574	1.58569	1.22531	1.13988	1.78866	0.507856	1.86882	2.01296	1.58115	1.24969	2.90526	1.59901	1.07408	2.0013	0.899821	1.43201	0.974051	1.48827	0.973128	1.5412	1.34005	0.989895	1.68061	1.18099	0.821514	1.07809	1.90816	8.91008	9.10597	7.84661	8.75128	8.44959	8.5003	9.12246	8.19091	9.69097	9.26636	8.56818	8.78026	8.48123	8.44522	8.56798	8.90939	8.00256	8.81213	8.80216
ENSG00000001036	FUCA2	1.43104	1.27761	0.829304	1.63518	1.50947	1.39305	1.16495	1.28171	1.21005	1.37912	1.30125	1.63669	1.46938	1.39322	0.958564	1.25551	1.24105	1.59923	1.33566	1.5193	0.938019	1.48728	1.29336	1.20898	1.48586	1.08565	1.3707	1.13194	1.38057	7.43142	7.56573	6.56048	6.92659	7.26363	6.51758	6.43641	6.92497	7.02124	7.24693	6.59595	6.65594	7.18925	6.90353	6.56258	6.63261	7.21988	7.56506	7.42424
ENSG00000001084	GCLC	1.05385	0.865104	1.3731	1.21985	1.45924	1.30276	1.44311	1.64256	1.22167	1.02243	1.00903	1.26102	1.76103	0.872156	0.857332	0.518514	0.770852	0.710117	1.06521	1.19645	0.555094	1.28825	0.992111	1.16316	1.24699	1.0667	1.06558	1.14706	1.26031	8.21145	7.89574	8.41504	7.94651	8.15654	8.01699	8.24761	8.3233	8.02616	8.07193	7.77732	7.90654	8.68058	8.29152	7.74173	7.96072	8.21649	8.13723	8.08642
ENSG00000001167	NFYA	0.830589	1.05805	1.17348	1.01536	0.883093	1.09517	0.880814	1.00732	1.01912	0.929419	0.605305	0.925828	0.862131	0.969882	1.25479	1.04999	0.49276	0.998259	1.05461	1.09167	0.816904	0.939519	1.01326	1.031	1.03342	1.45864	1.11294	1.197	0.932981	7.08827	NA	7.1388	6.8742	7.27274	7.50595	NA	7.44712	6.34372	6.60372	NA	NA	7.19975	7.41877	7.86877	7.53536	6.12753	6.63168	7.22026
ENSG00000001497	LAS1L	1.03743	1.12254	1.43838	1.08207	0.946452	1.1014	1.1245	1.35334	1.07408	0.98945	0.859138	1.0983	1.06744	1.08458	1.18667	1.1827	0.747412	1.0607	1.18865	1.10278	1.13194	0.943989	1.33122	1.23325	0.963316	1.35698	0.996949	1.24797	0.980003	6.73861	6.72047	6.35329	6.5209	6.76718	7.06652	6.61812	7.29276	6.32743	6.69439	5.72703	5.71591	6.64664	7.18746	7.10306	7.02729	6.60642	7.29019	6.69829
ENSG00000001561	ENPP4	1.07591	0.800029	1.1532	1.02036	0.926857	0.738781	0.738781	1.16047	0.955688	0.773786	0.999131	1.23121	0.671173	1.20439	0.820858	0.30103	0.821514	0.716838	1.10483	1.04493	1.03743	0.907949	0.49276	1.02407	0.969416	1.01072	0.998259	0.713491	0.836324	7.05605	7.23813	7.49291	6.56668	6.89211	6.09972	6.86444	7.00581	6.91099	7.20394	6.5581	7.22027	6.38266	7.20426	6.58665	6.88722	7.22556	6.08219	6.98561
ENSG00000001617	SEMA3F	0.49693	0.78746	NA	0.466868	1.01242	0.875061	1.44358	1.28691	0.909556	1.05231	0.727541	0.685742	NA	1.30081	NA	0.271842	NA	1.19173	1.10924	0.326336	0.889862	0.980458	0.909021	1.2824	1.04727	NA	1.20194	0.838219	1.17667	6.75368	NA	5.05575	NA	5.54293	5.32378	4.69118	6.3168	6.53088	5.45986	5.3967	5.35994	NA	6.08556	NA	5.26027	NA	6.44486	6.36547
ENSG00000001626	CFTR	NA	0.419956	NA	1.48073	1.43981	NA	NA	0.348305	NA	1.60412	NA	NA	NA	0.868644	NA	NA	2.06281	NA	0.0863598	1.60325	0.623249	1.45255	0.682145	NA	0.673021	NA	NA	NA	0.0293838	NA	4.55038	5.15411	NA	5.57309	5.62554	NA	6.10014	4.14434	5.81175	5.75752	4.71631	4.11761	4.22768	NA	4.97334	7.40211	NA	NA
ENSG00000001629	ANKIB1	1.10003	0.965672	1.37144	0.982271	0.981366	1.11361	1.07591	0.952308	0.954243	1.10037	0.880814	1.3934	0.814248	0.909556	1.1176	1.00389	0.791691	1.01115	0.954725	1.06781	1.041	1.03141	1.05918	1.00817	1.01787	1.24551	1.14953	0.980458	1.03703	6.67253	6.15948	7.11983	6.21788	6.52241	6.58677	5.98708	6.46815	6.16375	6.59667	6.45065	7.0461	6.6015	6.69067	6.03555	6.2335	6.32592	6.37745	6.76793
ENSG00000001630	CYP51A1	1.6288	1.10958	1.45621	1.56478	1.27091	1.2235	1.32408	0.861534	1.10924	0.881385	0.924279	1.27277	1.70621	1.5617	0.741939	1.11561	1.28058	0.902003	1.45576	1.24204	0.880814	1.27508	0.922725	0.802774	1.54765	1.6994	1.24502	0.983626	0.920123	7.8249	6.9466	7.06721	7.21514	7.21072	7.06711	6.60883	6.91099	6.96926	6.35679	6.54039	6.81819	8.04589	7.32122	6.44233	6.76541	7.31569	7.48231	6.10807
ENSG00000001631	KRIT1	0.912753	1.06371	1.197	0.914872	1.13704	1.13001	0.937518	1.08027	0.835056	1.11661	0.974512	1.04961	0.925312	0.868056	0.959995	1.14953	0.651278	0.950851	0.969416	1.09307	1.01284	0.881385	1.11594	0.966142	1.11694	1.38399	1.34282	1.07518	1.04218	5.99618	5.82184	6.47329	5.9781	5.95933	6.19183	4.95235	6.18337	6.17794	5.92328	6.23273	5.80139	6.20397	6.08955	6.24748	5.98165	5.20747	6.08777	5.47615
ENSG00000002330	BAD	1.22789	0.854913	1.11093	0.907411	1.26998	1.16316	0.932981	1.27761	0.965672	1.33102	1.256	0.644439	0.999131	1.26387	0.788875	1.13322	1.23805	1.3019	1.43743	0.792392	1.52218	1.16167	0.978181	0.995635	1.32756	1.07188	0.918555	0.725095	1.07408	7.37658	7.37602	7.18282	7.58423	6.77012	7.09362	7.41722	7.80431	6.98338	7.47737	7.7013	7.59389	7.37124	7.50864	7.13257	6.48618	6.97929	7.41845	6.47036
ENSG00000002549	LAP3	1.7512	2.1395	1.49374	1.76945	1.8101	1.55666	1.57206	1.67034	1.79741	1.66783	1.67201	1.83225	2.05808	1.97308	1.86829	1.27692	1.22968	1.71999	1.47596	1.59539	1.86841	1.63558	1.50406	1.94537	1.60108	1.63104	1.47378	1.86499	1.7246	8.99624	8.87683	8.81829	8.73108	8.99578	8.67509	9.04296	8.79224	9.10305	8.94725	8.77645	9.01837	8.90545	9.15274	9.13264	8.95561	8.5507	8.65954	8.14706
ENSG00000002586	CD99	1.81763	2.02522	1.90929	2.15661	2.06767	2.22784	2.18475	1.94285	2.28296	2.47486	2.13666	1.42602	1.95477	2.13821	1.89159	2.3044	2.06659	2.21349	2.34867	2.08207	1.64748	2.10537	2.18495	2.02821	2.07067	2.27552	1.50365	1.96322	2.29616	7.74388	8.81183	8.33623	8.94824	8.04344	8.77588	8.66402	9.05091	8.65476	8.40968	8.48365	7.40895	8.68157	8.09239	8.87312	8.68181	8.95945	8.44135	8.43628
ENSG00000002726	AOC1	NA	0.61595	NA	1.83052	2.14897	NA	NA	NA	NA	0.434569	NA	2.04281	0.149219	NA	NA	NA	NA	2.96306	NA	1.62066	NA	2.25044	0.888741	NA	1.39129	NA	NA	0.187521	0.0606978	NA	6.78074	6.04893	7.93868	8.06017	5.69912	6.1917	6.0272	5.29348	6.69909	6.0016	9.03338	6.06552	6.10538	6.54207	6.25804	6.24915	8.95244	6.82654
ENSG00000002822	MAD1L1	0.485721	0.89098	0.751279	0.544068	0.652246	0.893207	0.61595	0.931966	0.451786	0.859739	0.748963	0.348305	0.910091	0.811575	1.14675	0.667453	0.437751	0.609594	0.791691	0.20412	0.63749	0.725095	0.846955	1.06558	0.753583	0.975891	0.585461	0.863917	0.866878	6.79625	7.38732	6.73833	7.54279	7.0141	7.29278	6.80168	7.39707	6.52264	7.00953	6.64762	6.71472	6.63458	7.84624	7.15588	7.27599	6.65408	7.47972	8.37825
ENSG00000002834	LASP1	1.42991	1.7421	1.55242	1.93054	1.98838	1.53908	1.43136	1.39967	1.77952	1.74131	1.05805	1.52647	1.48586	1.75128	1.70952	1.60927	1.39533	1.89548	1.27784	1.77452	1.30664	2.08332	1.54937	1.77931	1.89025	1.17609	1.17869	1.75519	1.57933	8.80683	9.09881	9.1326	9.09691	8.90209	9.01108	9.01241	8.98142	8.89767	9.03743	8.43194	8.91479	8.73287	8.94935	9.21975	8.82779	8.74427	8.89664	8.41484
ENSG00000002919	SNX11	0.818226	1.07954	0.950851	1.01072	0.723456	0.95376	1.21537	0.739572	0.935507	0.838849	0.711807	0.963788	0.705864	1.03663	1.15473	0.770115	0.644439	0.990783	0.720159	0.963316	0.938019	0.750508	0.861534	1.10585	0.792392	1.03782	1.17638	1.3934	0.918555	6.43764	6.56279	6.6315	6.05923	5.99181	6.3703	6.71443	5.37055	5.57119	6.61533	5.9903	6.44864	7.41978	6.47528	6.78293	6.55769	6.38551	7.17313	NA
ENSG00000003056	M6PR	1.69249	1.93546	1.59649	1.82918	1.6169	1.65744	1.62377	1.76886	1.73846	1.8355	1.87262	1.78711	1.56502	1.84547	1.93707	1.51295	1.35372	1.65896	1.65186	1.79071	1.64719	1.64807	1.78654	1.93151	1.69801	1.75205	1.82988	1.88451	1.73408	7.58357	8.43964	7.52464	7.79085	7.85487	7.77956	7.13042	7.40932	7.77511	7.6519	7.14716	7.55788	7.77236	7.80317	7.97888	7.77054	7.46169	7.50863	7.32708
ENSG00000003096	KLHL13	0.773055	0.217484	0.494155	0.399674	0.421604	1.52994	0.757396	0.878522	0.369216	0.594393	0.756636	1.07078	0.252853	0.100371	NA	0.835056	NA	NA	0.466868	0.732394	NA	0.453318	1.53314	NA	NA	0.74351	NA	NA	0.864511	NA	5.41442	5.40559	NA	5.5851	6.26176	5.79739	3.75757	NA	5.29418	5.24656	5.57334	NA	5.36276	NA	NA	NA	NA	5.48274
ENSG00000003147	ICA1	0.850033	0.510545	0.731589	1.51706	1.12872	0.872156	0.176091	1.14301	1.15106	1.09899	1.54716	1.10072	0.825426	0.979548	0.779596	NA	1.35545	0.92737	1.37107	1.20249	1.44793	1.03981	0.752816	0.725912	1.48671	1.46687	1.10037	0.814248	0.827369	6.42492	6.32859	6.89108	6.47199	7.1654	6.26924	6.46125	6.61427	6.39963	6.66376	7.15265	6.61193	6.54082	6.15426	NA	5.80772	7.55093	6.44072	7.40426
ENSG00000003249	DBNDD1	0.721811	-0.0222764	0.773786	NA	0.120574	0.178977	0.872156	0.383815	NA	0.664642	0.511883	0.390935	NA	0.399674	0.671173	0.385606	0.859138	NA	0.681241	NA	0.885361	NA	NA	NA	0.611723	NA	NA	0.445604	NA	6.53073	NA	6.49067	7.29214	5.82109	6.99046	6.43691	NA	NA	6.66949	NA	NA	NA	6.23718	6.4791	6.60766	NA	NA	NA
ENSG00000003393	ALS2	0.627366	0.575188	0.917506	0.578639	0.80618	0.816904	0.628389	0.760422	0.755875	0.744293	1.1486	0.880814	0.971276	0.823474	0.540329	0.679428	NA	0.754348	0.720986	0.7348	0.255273	0.85187	0.829304	0.662758	0.802774	0.850646	0.797268	0.567026	0.725095	5.45011	6.09639	6.68369	5.80431	5.87565	5.53635	5.83419	6.03345	4.94459	5.80414	6.67045	5.88637	6.13367	5.83817	4.79452	5.52646	5.68668	5.66924	5.76026
ENSG00000003400	CASP10	NA	0.758155	NA	0.948902	1.16047	0.380211	0.705864	0.676694	0.695482	0.824776	0.173186	0.557507	0.217484	0.989005	0.893762	NA	NA	0.844477	NA	1.02612	NA	1.14333	0.591065	1.09899	0.913284	NA	0.0253059	0.873321	0.927883	7.05142	6.43561	5.96146	6.52503	7.40551	6.04513	6.47784	6.6465	6.99071	6.76302	6.11286	5.82056	7.05917	7.07186	7.05217	6.54617	6.85778	6.77152	5.89716
ENSG00000003402	CFLAR	1.60895	1.92614	0.896526	1.53769	1.51627	1.33626	1.65667	1.35927	1.87904	1.54888	1.80468	1.63558	1.45225	1.69583	1.72949	1.18724	1.19033	1.81948	1.57066	1.61836	1.48487	1.61606	1.64048	1.72746	1.56679	1.32552	1.56062	1.83059	1.57588	4.48666	NA	NA	6.5032	6.22979	5.1083	5.57133	5.46841	4.88996	5.51391	5.51753	NA	4.57617	5.15162	5.26389	5.04048	NA	NA	5.8978
ENSG00000003436	TFPI	1.08529	1.19201	0.638489	1.45117	1.65906	1.19645	1.57183	1.03782	1.83442	1.82138	1.21139	1.80462	2.31721	1.98825	1.4101	1.39881	0.804139	2.20556	1.01115	1.37712	NA	1.68386	1.43775	1.20629	1.2188	0.89487	0.972666	1.22712	1.87772	6.59176	6.32258	NA	6.50295	6.99001	6.27528	6.87402	6.50834	6.59659	7.29448	NA	6.94123	7.2974	6.9691	6.3453	6.66046	NA	7.99343	5.86824
ENSG00000003509	NDUFAF7	0.958564	0.571709	0.50515	0.686636	0.564666	0.706718	0.541579	0.437751	0.414973	0.715167	1.13672	0.942504	0.868644	0.518514	0.599883	0.481443	NA	0.507856	0.531479	0.85248	0.318063	0.859138	0.972203	0.568202	0.52763	1.39759	0.547775	0.761176	0.745075	6.89748	5.96979	6.85841	6.71105	6.9157	6.82209	6.9335	6.50115	6.44401	7.13002	7.61877	7.10023	7.21806	7.13215	6.49699	6.56599	6.62708	6.46517	6.39675
ENSG00000003756	RBM5	1.45652	1.61352	1.66417	1.5934	1.48416	1.62469	1.44793	1.736	1.50813	1.59824	1.29159	1.49164	1.24428	1.50229	1.78046	1.69688	1.42111	1.60477	1.73743	1.71667	1.52349	1.58081	1.81411	1.69002	1.63256	1.65292	1.60239	1.77291	1.56937	6.54233	6.76296	6.4856	6.79063	7.22271	6.96114	6.46652	7.05668	6.1253	6.59909	6.14417	6.03483	6.98248	6.93823	7.17485	7.27847	7.13491	6.86446	6.77787
ENSG00000003989	SLC7A2	0.756636	0.44248	0.454845	0.702431	0.1959	1.03902	0.89487	1.71759	1.18099	1.05154	0.721811	0.895975	1.98749	0.539076	0.457882	1.55907	1.77401	0.957607	1.09968	0.725095	0.694605	NA	0.662758	0.149219	0.932474	1.19535	1.92542	0.20412	0.710117	4.95539	6.53087	6.27583	4.67651	5.37693	4.98439	5.53748	6.63068	4.99443	4.28893	4.64146	NA	6.27309	5.36054	4.914	NA	5.78247	6.66778	6.43425
ENSG00000004059	ARF5	1.70834	1.67979	1.65302	1.59073	1.85679	1.92768	1.97886	1.88491	1.75381	1.94773	1.98767	1.30406	1.75035	1.81465	1.73632	1.67449	1.94866	1.73223	1.85631	1.44747	1.64846	1.83232	1.57484	1.71917	1.84217	1.62459	1.5858	1.5382	1.90255	8.05138	8.49214	8.46014	8.52594	8.27863	8.19677	8.01254	8.48102	7.91527	7.97174	7.59397	8.16606	8.18023	8.62718	8.1323	8.22633	7.53072	7.80893	7.51068
ENSG00000004139	SARM1	0.447158	0.045323	0.679428	0.429752	0.763428	0.0863598	NA	0.30103	NA	0.0170333	NA	0.472756	NA	-0.0177288	0.0934217	-0.00877392	NA	-0.0132283	0.544068	0.230449	NA	1.00087	0.613842	0.274158	0.338456	NA	0.00860017	NA	NA	7.28187	6.8652	7.73086	6.78976	6.65314	7.51318	7.40072	6.79489	6.37887	7.17175	7.08921	6.90762	6.36163	7.14459	6.86644	6.74684	6.90997	6.52185	7.12989
ENSG00000004142	POLDIP2	1.82646	1.45393	1.60444	1.7893	1.60325	1.53517	1.62829	1.57565	1.48657	1.49693	1.95842	1.89409	2.02333	1.48259	1.31006	1.45255	1.63083	1.33945	1.56217	1.63609	1.59638	1.5214	1.53097	1.39602	1.4877	1.62644	1.5955	1.6013	1.52257	7.83553	7.2882	7.48452	7.47789	7.55082	7.42642	7.21514	7.28386	7.19911	7.09465	8.00819	8.28165	7.97668	7.67924	7.13077	7.34456	7.82479	6.91961	7.30684
ENSG00000004399	PLXND1	1.41764	1.6013	1.21272	1.28103	0.750508	1.5924	1.44436	1.10517	1.94236	1.68699	1.44747	1.34557	1.27045	1.79796	1.53415	1.29026	0.792392	2.06882	1.18724	1.14208	0.808886	0.767898	1.63609	1.57898	1.19866	1.23578	1.35641	1.20167	1.74218	6.50612	6.54482	6.62483	6.31435	6.30484	6.43601	6.74752	7.34468	6.96351	6.64996	6.74059	5.81715	7.62787	5.90614	6.42143	6.41883	6.44437	6.77335	6.55505
ENSG00000004455	AK2	2.06115	1.67006	1.45347	2.07642	1.91566	1.6468	1.58557	2.10527	1.61826	1.58591	1.87396	2.11451	1.97364	1.59802	1.59966	1.832	1.39933	1.59517	1.80188	1.86812	1.5989	1.85715	2.06922	1.55376	1.63558	1.44295	1.71517	1.91965	2.14771	8.98504	8.42531	8.33471	8.77544	9.05251	8.56122	8.49663	8.78165	8.75917	8.47523	9.43598	9.54341	9.32267	8.46489	8.81212	8.56339	8.68602	8.90031	8.37025
ENSG00000004468	CD38	0.868644	1.18355	1.48728	0.359835	0.732394	NA	NA	0.440909	0.711807	0.434569	NA	NA	0.222716	0.61595	1.1014	NA	NA	NA	1.32139	0.517196	NA	0.70927	NA	1.16732	0.143015	NA	NA	1.33465	1.2159	7.48613	7.67339	8.92718	7.57365	7.82261	6.32607	7.6948	7.3569	6.88273	7.35395	6.37987	6.33686	6.53612	8.46565	7.66715	6.78149	NA	6.73221	7.99565
ENSG00000004478	FKBP4	1.32715	1.18412	1.34498	1.51667	1.17377	1.54357	1.41196	1.54295	0.898725	1.17898	1.13577	1.55594	1.36324	1.10924	0.918555	1.26553	1.30038	1.35641	1.56384	1.4138	1.49596	1.32593	1.36736	0.958564	1.20548	1.62045	1.42991	1.3189	1.21059	8.37062	8.50109	8.6703	8.68646	8.52183	8.78571	8.40347	8.72793	8.2688	8.4132	8.13839	8.65504	8.52425	8.87663	8.1934	8.38371	8.20672	8.5151	8.72194
ENSG00000004487	KDM1A	1.2824	1.27738	1.22634	1.50393	1.29336	1.4682	1.26505	1.49094	1.11361	1.37985	1.18837	1.39568	1.04454	1.19451	1.23905	1.43217	1.11694	1.38238	1.47378	1.43886	1.10789	1.24452	1.44731	1.18355	1.26102	1.77437	1.3126	1.48373	1.2403	8.9395	7.17476	7.84249	8.67293	8.89973	7.55529	8.06718	8.45742	6.7247	6.91195	6.94237	7.85888	8.75643	8.51708	7.44324	7.62031	7.30056	7.66919	9.0164
ENSG00000004534	RBM6	1.63819	1.82698	1.90993	1.73854	1.7464	1.65079	1.60065	1.66642	1.53288	1.76597	1.5001	1.62624	1.23955	1.63488	1.96019	1.57496	1.42045	1.44498	1.8459	2.06217	1.51772	1.78725	2.00299	1.9058	1.70944	1.72933	1.67265	1.88275	1.69836	6.63269	7.06107	7.06713	7.52246	6.64605	6.75422	7.00798	6.86123	6.31929	6.86162	6.29472	6.23406	6.67271	7.11785	6.94979	6.82013	7.17337	6.35105	6.63755
ENSG00000004660	CAMKK1	0.841985	0.5302	1.0569	0.320146	0.164353	0.540329	0.357935	0.230449	0.666518	0.55145	0.260071	NA	NA	0.451786	0.164353	0.679428	0.550228	0.227887	0.557507	0.176091	1.05077	0.143015	0.770852	0.565848	0.271842	0.774517	0.30103	0.0606978	0.920645	6.64726	6.3084	7.76307	5.74669	5.55405	6.60251	5.78542	6.11261	5.936	6.29746	NA	5.71599	4.89365	5.92943	5.73976	NA	5.23248	4.46672	5.86099
ENSG00000004700	RECQL	1.27738	1.52244	0.965672	1.1452	0.980912	1.44948	1.26079	1.11025	1.29092	1.21696	1.30471	1.08493	0.780317	1.34635	1.58569	1.07041	0.550228	1.23121	1.03981	1.20358	0.868644	1.07737	1.27921	1.40483	1.00732	1.09934	1.09968	1.49192	1.44107	7.91928	7.94679	7.67253	7.71002	7.78028	8.18707	7.6923	8.08335	8.089	8.03267	7.69977	7.71506	7.72033	8.18865	8.39712	8.03996	7.65372	7.83681	7.71899
ENSG00000004766	VPS50	0.890421	0.766413	0.976808	0.85187	0.70927	0.836957	0.857332	0.766413	0.619093	0.69897	0.770115	1.05805	0.691081	0.844477	0.871573	0.748188	0.515874	0.675778	0.735599	0.941511	0.710963	0.761928	0.888179	0.80956	0.919078	0.93044	0.96895	0.871573	0.824126	7.05459	6.74042	7.43616	7.08532	7.21405	6.96466	7.10356	7.10039	7.03213	6.82269	6.9443	7.08466	6.91945	7.04762	7.53737	6.6802	6.77919	7.14968	6.98789
ENSG00000004776	HSPB6	2.00574	1.427	0.641474	1.25912	1.49304	1.6219	1.9825	1.29203	2.1672	1.97672	2.85003	0.833147	0.334454	1.40346	0.613842	2.1123	1.19312	1.60541	1.85558	2.04724	1.11826	0.547775	1.96023	0.838849	1.32715	1.60271	NA	0.0211893	2.32724	9.40105	9.9737	8.42117	9.43608	9.59984	9.81977	9.93289	9.57892	9.73772	9.64001	10.1933	8.65439	8.17974	8.60034	9.29593	8.78808	9.34273	8.89757	9.06475
ENSG00000004779	NDUFAB1	1.74382	1.52048	1.57054	1.88762	1.84726	1.54765	1.50037	1.66238	1.44917	1.39742	2.25149	1.71315	1.69601	1.53224	1.30514	1.27045	1.48344	1.51135	1.56312	1.82969	1.67523	1.76275	1.42911	1.44044	1.43249	1.56455	1.53033	1.64797	1.4929	9.10101	8.18311	9.06527	8.90606	8.81993	8.49444	8.60444	8.70147	7.93935	8.48996	9.85316	9.24996	8.79824	8.76701	7.61713	7.96307	8.98241	8.57902	8.26812
ENSG00000004799	PDK4	2.13596	1.4908	1.08884	1.98168	1.86136	1.44886	1.88446	1.51534	2.31733	1.68052	1.30643	1.89542	1.90466	1.4612	1.40739	1.8583	2.55165	1.65108	1.03743	2.00552	0.727541	1.84098	1.92609	1.54593	1.57967	1.08636	1.54949	0.834421	1.61384	7.14181	6.04275	5.94854	6.79832	6.77818	NA	5.36155	6.19336	7.4351	6.68252	5.83466	6.55447	7.00241	6.45354	5.05639	5.2856	6.86008	6.5863	6.03272
ENSG00000004864	SLC25A13	1.00561	1.01912	0.944483	1.24502	1.27138	0.920123	0.910624	1.03181	0.876795	0.909021	0.608526	1.48458	2.12723	0.724276	0.845718	0.686636	0.826075	1.09795	0.925828	1.07188	0.733197	1.10958	0.818226	0.956168	1.0983	1.02612	1.1784	0.94939	0.974972	8.27726	7.17341	7.85747	8.19458	8.26103	7.63102	7.53497	8.08561	7.60967	7.83661	8.48656	8.74002	9.20722	8.06841	7.44514	7.63641	8.30568	8.13725	7.91116
ENSG00000004866	ST7	1.13925	0.761928	1.12743	0.982723	0.961895	0.914872	0.872156	1.25042	0.775246	0.992554	0.885926	1.463	1.36305	1.30984	0.535294	0.976808	1.15076	1.12057	1.04376	1.04689	1.1089	0.892095	1.077	0.826723	1.04999	0.810904	1.29469	0.783189	0.992995	6.63987	6.03002	6.27321	NA	6.40738	6.1262	6.46922	5.93164	NA	6.83904	6.33979	NA	6.4724	6.25529	6.47437	5.11218	6.81873	6.1623	5.82353
ENSG00000004897	CDC27	1.19535	1.14768	1.18893	1.20656	0.945961	1.34104	1.25983	1.17173	1.39898	1.19368	1.06145	1.16702	1.03663	1.21643	1.16435	1.0693	0.613842	1.306	0.963788	1.24502	0.921686	0.9154	1.23603	1.26576	1.08279	1.33786	1.44824	1.37621	1.25139	6.43916	5.91938	6.3626	6.34606	6.33211	6.7889	6.97779	6.56496	6.43875	6.19267	5.96328	7.20118	6.16924	6.87988	6.47095	6.75659	6.26565	6.73375	6.48546
ENSG00000004961	HCCS	1.16584	1.11494	0.851258	1.35641	1.3298	0.94939	1.14395	1.00732	1.00087	1.07298	1.52789	1.19005	1.03342	0.979548	1.03141	0.825426	0.545307	1.03941	0.835056	1.18041	1.02407	1.21325	0.923762	1.04571	1.09096	1.11992	1.03782	1.2033	1.0983	7.22428	7.30486	6.87949	7.5964	7.37815	7.06088	6.96144	7.34747	6.96432	6.42042	8.24067	7.46923	7.36393	7.54064	7.18744	7.18624	7.32268	7.13937	7.09319
ENSG00000004975	DVL2	1.01536	0.929419	1.13481	0.85309	0.974512	1.32201	1.22427	0.984077	0.733197	1.24773	0.861534	0.555094	0.322219	1.0306	1.16107	1.42423	0.595496	1.04999	1.2388	0.778151	1.02407	0.853698	1.16406	1.05805	0.984977	1.0406	0.957607	0.807535	1.16167	6.80498	5.99166	6.55091	6.49654	6.87121	7.39881	6.96377	7.11431	6.15935	6.9909	6.55677	5.73783	7.23005	6.57995	6.79096	7.27157	6.52105	6.67786	6.93266
ENSG00000005007	UPF1	1.20358	1.2159	1.10415	0.902547	1.23754	1.20303	1.14426	1.19424	1.12123	1.3019	1.0461	0.924279	0.959995	1.1089	1.28803	1.26788	1.42635	1.28735	1.38471	0.801404	1.42062	1.16465	1.06183	1.22246	1.22376	1.34104	1.06819	0.913814	1.17898	7.96575	7.75533	7.88438	7.84807	7.97642	8.03921	7.91636	7.94363	7.68201	7.78948	7.74235	8.02254	7.88861	8.07698	7.98922	8.01738	7.84841	8.07486	8.03472
ENSG00000005020	SKAP2	1.32634	1.46642	0.702431	1.34616	1.08458	0.641474	1.10687	1.17085	1.40909	1.01326	0.247973	1.35372	0.791691	1.35736	1.26482	1.15987	0.432969	0.884229	0.846337	1.28847	0.472756	1.05881	0.832509	1.47436	1.17085	1.1038	0.792392	1.41196	1.23121	7.19026	7.85014	5.144	6.43511	7.02508	6.18356	7.06067	6.66595	7.36487	6.89164	5.43805	5.15834	6.7289	7.26171	7.27386	6.5539	6.46578	6.86608	5.71217
ENSG00000005022	SLC25A5	1.99712	2.1645	1.93676	2.7462	2.83396	2.08246	2.34029	1.90542	1.97845	2.00873	2.29561	2.56593	2.40727	2.14931	2.07958	1.77262	2.52205	1.92634	1.93156	2.512	2.18378	2.70885	2.10954	2.02366	2.19844	1.83885	2.27098	2.42643	2.17679	9.14303	8.78838	9.11531	9.10116	9.18599	8.47672	8.83651	8.71205	8.71636	8.47953	9.79635	9.52994	9.01802	9.11733	8.69598	8.58049	9.32088	9.01647	8.74391
ENSG00000005059	CCDC109B	0.416641	1.24254	0.201397	0.700704	0.502427	0.650308	0.678518	0.222716	0.979548	0.835691	0.269513	NA	NA	0.871573	1.35353	0.720159	NA	0.630428	0.178977	0.729974	NA	0.577492	0.837588	1.08099	0.553883	0.603144	0.10721	1.32818	0.85248	5.74341	5.93987	NA	5.51585	NA	6.19085	NA	5.88733	NA	NA	NA	NA	7.31533	6.78222	6.21033	5.12396	NA	5.93351	NA
ENSG00000005075	POLR2J	1.50488	1.26951	1.28892	1.37931	1.31218	1.2833	1.15806	1.34537	1.12189	1.49499	1.79975	0.992995	1.45545	1.38987	1.28758	1.31239	1.43712	1.2071	1.35793	1.18893	1.37218	1.34183	1.14051	1.30514	1.29026	1.37985	1.22608	1.30728	1.19976	7.41276	5.8642	7.38381	NA	6.91273	6.59301	6.89019	7.04194	6.36252	6.56713	7.14289	6.78278	6.84033	7.83887	6.1154	NA	NA	7.98463	7.75637
ENSG00000005100	DHX33	0.491362	0.759668	0.889862	0.628389	0.487138	0.771587	0.592177	0.658965	0.751279	0.491362	0.40824	0.584331	0.62634	0.584331	0.579784	0.558709	0.509203	0.652246	0.620136	0.620136	0.532754	0.429752	0.750508	0.577492	0.536558	0.681241	0.618048	0.693727	0.495544	5.90138	NA	5.52641	5.62343	6.27621	5.60684	5.60162	5.94642	NA	5.76401	NA	5.44854	5.64846	6.27608	5.93681	5.83332	5.59388	5.4959	5.92011
ENSG00000005108	THSD7A	NA	NA	0.617	NA	NA	0.307496	NA	NA	0.09691	0.394452	NA	0.959995	NA	0	NA	0.285557	NA	0.392697	0.133539	NA	NA	NA	0.346353	NA	NA	NA	-0.0268721	NA	0.146128	5.83517	6.38905	6.53037	6.7538	5.45096	6.96758	6.05367	7.30322	5.91333	6.2025	6.10305	7.1121	7.82967	6.04066	5.65568	6.07167	6.77726	6.7138	6.36057
ENSG00000005156	LIG3	0.736397	0.744293	0.761176	0.912753	0.70757	1.04297	0.839478	1.06819	0.432969	0.541579	0.392697	0.870989	0.61066	0.638489	0.735599	0.838219	0.498311	0.779596	0.891537	0.80956	0.889862	0.576341	0.934498	0.744293	0.730782	1.16047	0.838849	0.812245	0.839478	6.92213	7.09334	6.73739	7.37466	7.19085	7.33221	7.44349	7.60393	7.56593	7.48281	6.54365	6.92808	6.73527	7.66761	6.83453	7.61451	7.3436	7.06425	7.15525
ENSG00000005175	RPAP3	1.03262	1.28847	0.910091	0.912753	1.10312	1.24969	1.08135	1.25237	0.818885	0.943	1.09934	1.06371	0.934498	0.994757	1.23198	1.09691	0.429752	1.03222	1.01995	1.06744	0.824776	1.04961	1.05538	1.10003	0.986772	1.2235	1.08884	1.39707	1.07151	7.143	6.9931	7.28273	7.11322	7.33781	7.32404	7.15343	7.55004	7.09075	6.95786	6.96443	7.04437	6.97467	7.58197	7.39602	7.12372	7.13479	6.97079	7.2843
ENSG00000005187	ACSM3	0.0413927	NA	NA	1.33183	0.807535	0.463893	NA	1.30103	NA	0.906874	0.285557	1.77699	2.05507	0.440909	NA	1.47857	1.19229	NA	1.3955	1.14891	0.198657	0.625312	0.899821	NA	1.1038	0.724276	NA	0.0791812	NA	6.58871	6.57445	5.72736	7.341	6.71367	6.37325	6.40973	7.368	5.72891	6.77009	6.47362	8.35536	8.61538	6.33916	5.80894	5.65847	7.64521	7.19912	7.59919
ENSG00000005194	CIAPIN1	1.1758	1.09968	1.1807	1.33646	1.14613	1.09587	1.15897	1.07591	1.0013	1.06371	1.30233	1.28914	1.02325	1.2393	1.01536	0.771587	0.474216	1.21748	1.03981	1.21325	0.893207	1.10958	1.0667	0.943	0.935507	1.60638	1.1014	1.35755	1.09132	7.50747	7.28229	7.81364	7.78945	7.80869	7.75184	7.44352	7.5524	7.15549	7.50761	7.98155	7.73758	7.60264	7.98889	7.50036	7.58651	6.67995	7.91213	7.5355
ENSG00000005206	SPPL2B	0.923762	1.01828	1.09061	0.752816	1.49527	0.833147	0.562293	0.943	0.489958	1.16643	0.262451	NA	NA	0.82866	1.14145	0.78533	1.33686	0.988113	1.19783	0.813581	1.1529	1.47553	0.703291	1.17114	1.46285	1.20737	0.52763	0.635484	0.727541	5.77441	5.89222	5.58651	6.72966	6.21824	5.67144	NA	7.3928	5.96596	6.15517	6.1734	NA	5.4331	5.73974	NA	5.72013	5.67261	6.09262	5.85926
ENSG00000005243	COPZ2	1.28981	0.829304	0.671173	0.928396	0.600973	1.34203	1.35717	0.354108	1.55413	1.37621	1.67154	1.14489	1.26055	1.13988	0.4843	0.671173	1.22608	1.29994	1.23147	1.4239	1.07555	0.357935	1.48116	0.806858	0.583199	1.10857	1.26245	0.847573	1.41061	7.29074	6.89799	5.35534	6.47298	7.17839	7.4264	7.83895	6.7509	7.53449	7.58611	7.31644	NA	6.84225	7.46252	7.38074	7.43578	7.56389	7.13078	7.43847
ENSG00000005249	PRKAR2B	1.65658	0.954725	1.09864	1.02366	0.788168	1.04689	1.41212	0.475671	2.13513	0.842609	1.26126	1.04493	0.155336	0.549003	0.667453	1.70415	1.07664	1.29181	0.853698	1.21484	1.17898	0.723456	0.966611	1.37603	1.11628	1.49776	NA	0.843855	1.14983	7.97363	7.66358	8.18775	7.66376	7.67798	7.41031	7.99865	7.1469	8.85372	7.39323	7.91361	7.50233	6.92173	6.70973	7.42718	7.89881	7.59547	7.88332	7.72334
ENSG00000005302	MSL3	0.990783	1.49262	0.97359	1.00432	0.915927	0.988113	1.01072	1.04139	1.08672	1.00817	0.733999	0.696356	0.594393	1.02243	1.55606	0.859739	NA	0.961421	0.884229	1.09621	0.705008	0.937016	0.936514	1.43902	0.995635	1.24822	0.900913	1.43409	1.13925	5.02797	NA	5.85597	5.75509	4.40152	5.9627	5.58825	5.80635	NA	5.35569	4.68323	5.24565	NA	5.77508	7.09514	6.21282	5.54204	NA	NA
ENSG00000005339	CREBBP	0.96895	1.1452	1.15137	1.03181	0.906335	1.30643	1.10857	1.19285	1.10687	1.10789	0.71433	1.14019	0.681241	0.97174	1.22994	1.46359	1.01787	1.06408	0.993436	1.08884	1.0667	1.03019	1.37107	1.18355	1.07188	1.3707	1.055	1.13545	1.05881	6.14884	5.82946	6.39895	5.90817	5.69142	6.4504	6.12097	6.64682	5.74465	6.13547	5.44032	5.79927	5.7112	6.39594	6.37913	6.37811	6.06535	5.89255	6.37893
ENSG00000005436	GCFC2	0.545307	0.820858	NA	0.798651	0.519828	0.854913	0.906335	0.943	0.541579	0.593286	0.585461	0.974972	1.07664	1.0569	0.720986	0.770852	0.457882	0.694605	1.06296	0.426511	0.614897	0.699838	0.737987	0.71265	0.840733	1.07482	0.952308	0.934498	0.652246	6.26546	6.68705	NA	5.75558	6.28955	6.50503	6.01052	6.59197	6.35216	6.88737	5.14026	6.48248	6.46937	6.44757	6.65596	6.527	6.63108	6.57504	6.40466
ENSG00000005448	WDR54	0.753583	0.706718	0.642465	0.4133	0.257679	0.954243	0.318063	1.91593	0.431364	1.08063	0.396199	0.793092	NA	0.835691	0.862728	0.835056	0.603144	0.764923	0.628389	0.424882	0.385606	0.409933	0.892095	0.896526	0.882525	1.02449	0.657056	0.916454	0.651278	7.02402	6.46132	7.20776	5.7707	6.66339	7.26949	7.30427	8.2122	6.08541	7.2708	5.2193	7.45755	NA	7.20469	6.02338	6.13024	6.76509	6.67689	7.40343
ENSG00000005469	CROT	0.89098	0.684845	0.654177	1.0187	1.44012	0.83187	1.04218	1.00604	0.359835	1.08422	0.537819	1.20629	1.43759	0.678518	0.627366	0.816904	NA	1.11025	1.23528	0.919078	0.518514	1.52101	0.85248	0.596597	0.728354	0.748188	1.42144	0.837588	1.10175	7.06403	5.97478	6.90262	6.66602	7.65578	6.70983	6.60767	6.4273	6.25313	7.35677	6.08731	7.21657	7.89941	6.7021	6.35545	6.84352	6.36065	7.01015	7.02136
ENSG00000005483	KMT2E	1.03141	1.36305	1.39863	1.41681	1.20683	1.37876	1.21985	1.32613	1.33726	1.2188	0.887054	1.27231	0.871573	1.17231	1.54407	1.53288	0.909021	1.24674	1.21617	1.43505	1.15106	1.26364	1.47842	1.4501	1.40858	1.35449	1.2982	1.3587	1.30449	5.58574	5.60427	NA	5.46889	5.54293	5.80509	NA	5.3515	NA	NA	NA	NA	6.4415	5.29323	6.0544	5.94781	5.0592	5.46127	5.22889
ENSG00000005486	RHBDD2	1.99564	1.34223	1.72957	1.20303	1.49941	1.35622	1.24748	1.80794	1.39375	1.61574	1.41246	1.35083	1.27091	1.77129	1.18241	1.36248	1.51561	1.26364	1.6026	1.14675	1.52101	1.48869	1.23452	1.33786	1.56679	1.4894	1.72673	1.01157	1.38578	7.48735	5.98856	7.56104	6.75819	6.97375	6.23168	NA	6.80416	5.8524	6.56518	6.33586	7.39128	6.71418	7.07981	7.0738	6.56166	6.3567	6.85233	6.74013
ENSG00000005700	IBTK	1.41229	1.16316	0.988113	1.09934	1.08743	1.14114	1.1176	1.27715	0.944483	0.881385	1.06521	1.26951	1.35889	1.09447	1.02119	1.10483	0.930949	1.00732	1.06221	1.10483	1.09587	1.15927	0.995196	0.957607	1.22167	0.970812	1.25935	1.0461	1.08386	6.16576	5.31673	5.19701	5.38365	5.9466	5.50752	NA	5.38585	NA	5.27787	4.80173	7.11898	6.26338	5.69727	4.811	5.5671	6.22854	5.0073	5.17422
ENSG00000005810	MYCBP2	1.02898	1.25864	1.19229	1.07188	0.882525	1.03703	1.12385	0.83123	1.2188	1.11093	0.980912	1.2159	1.01578	1.05994	1.48756	1.30707	0.79796	0.999565	1.15442	1.26174	1.05729	0.805501	1.1176	1.4606	0.913814	1.1271	0.992995	1.52088	0.979093	6.68257	6.67687	6.66119	6.78713	6.5951	6.56876	6.59391	6.5708	6.91782	6.33286	6.41178	6.22717	6.07822	6.7035	6.8343	6.61966	6.45759	6.6961	6.52322
ENSG00000005812	FBXL3	1.30363	1.2465	1.28443	1.26387	1.24773	1.40976	1.37199	1.34439	1.37985	1.23045	1.13322	1.47436	1.09517	1.38417	1.36661	1.45591	0.992111	1.40002	1.35526	1.36866	1.13258	1.21564	1.36922	1.31387	1.19728	1.5061	1.44716	1.35315	1.2667	NA	NA	5.42875	NA	6.41885	6.323	NA	5.42427	NA	NA	NA	NA	4.79155	5.13738	6.56219	5.72499	6.11893	5.65632	5.94541
ENSG00000005844	ITGAL	0.682145	1.62829	NA	0.763428	0.63749	0.374748	0.320146	0.49693	0.720986	0.957607	NA	NA	0.940018	1.21564	1.85884	0.247973	NA	0.552668	0.113943	0.793092	NA	1.25066	0.0863598	1.84242	0.747412	-0.0409586	NA	1.64256	0.926342	6.36204	7.28505	6.3334	6.21205	6.48436	6.02737	6.33194	5.93893	6.65152	6.50717	NA	3.98684	6.2578	7.30494	7.93281	7.16348	6.03543	6.65007	6.16095
ENSG00000005882	PDK2	1.52375	0.598791	1.34498	1.31681	1.35276	1.11793	1.22376	1.18384	1.38934	1.35295	1.65849	1.74162	1.65475	0.996949	1.02653	1.59318	1.45056	1.10653	0.940516	1.29645	1.18808	1.40875	1.60423	1.1271	1.27462	1.06633	1.21669	0.829947	1.30384	7.75049	6.46033	7.6952	7.47432	7.68409	6.95421	7.38585	7.08588	7.32146	6.88697	8.31804	8.08488	7.59883	6.9225	7.4187	7.3001	7.0993	7.41325	7.27013
ENSG00000005884	ITGA3	1.16286	0.711807	0.546543	1.11059	1.36624	0.970812	1.04179	1.38256	0.4843	1.55497	0.803457	1.02202	NA	1.81816	0.993877	1.06521	0.869232	1.44685	0.959041	1.03019	0.725912	1.37218	1.07518	1.03663	1.35526	0.243038	1.26007	0.495544	1.32118	7.31713	6.86978	6.0892	7.29774	7.2623	7.92295	7.53955	7.69599	5.84577	7.29209	6.41962	7.68123	5.82534	6.94884	6.66421	7.182	6.54631	7.6302	7.06925
ENSG00000005889	ZFX	0.843855	0.754348	1.02449	0.531479	0.759668	1.07225	0.886491	1.07918	1.15534	0.745855	0.687529	1.00043	0.91169	0.78533	1.19921	1.13893	NA	1	1.26245	0.747412	0.575188	0.684845	1.29447	1.17955	0.807535	0.747412	1.04376	0.730782	0.677607	6.13668	6.65069	5.85051	5.15769	NA	NA	5.84025	NA	NA	4.14066	NA	5.64505	5.3162	NA	5.62193	5.76916	6.5406	5.96021	NA
ENSG00000005893	LAMP2	1.84683	1.68699	1.98227	1.75051	1.73255	1.8293	1.84985	1.77305	1.86717	2.03914	1.54593	2.16173	2.28312	1.80679	1.55522	1.72656	1.66689	1.8732	2.10687	1.63276	2.09072	1.80291	1.68842	1.65772	1.85824	1.6869	2.06845	1.61236	1.77873	7.2915	7.17221	7.43562	7.21981	7.48386	7.44577	7.37812	6.83587	7.58948	7.14741	7.23169	7.41813	7.17102	7.26063	6.50789	7.6581	7.82787	7.64702	7.86706
ENSG00000006007	GDE1	1.38596	1.15655	1.36661	1.69099	1.45163	1.32284	1.38075	1.31681	1.20222	1.33486	1.5402	1.41847	1.3516	1.41979	0.985426	1.02036	1.11093	1.25406	1.43265	1.68006	1.41946	1.45071	1.40773	1.0406	1.34596	1.17869	1.38346	1.17522	1.42943	6.81697	6.21359	6.1303	6.32148	6.70579	6.49591	6.09893	6.39047	5.18088	6.79591	7.02287	6.1715	6.73503	6.45103	6.44171	NA	NA	6.97541	5.8159
ENSG00000006016	CRLF1	0.158362	NA	1.0216	NA	NA	NA	0.641474	0.161368	0.465383	0.445604	0.488551	NA	NA	0.201397	NA	NA	NA	1.39182	NA	NA	NA	NA	0.1959	NA	NA	NA	NA	NA	0.376577	6.90132	NA	5.70141	NA	5.26347	5.82871	7.52154	5.46255	NA	7.44391	6.55057	4.85679	NA	4.49425	6.31688	5.30949	5.3839	6.38448	5.68219
ENSG00000006025	OSBPL7	0.170262	0.503791	0.834421	0.869818	1.39533	0.585461	0.143015	0.469822	0.049218	0.825426	0.318063	0.0530784	NA	0.754348	0.766413	0.619093	0.635484	0.255273	0.941511	0.79796	0.778151	1.59006	0.646404	0.832509	1.61878	NA	0.33646	0.330414	0.547775	5.69848	6.0729	6.22	6.33551	6.54563	6.02096	5.51098	6.47919	4.65767	6.24789	NA	NA	NA	6.1296	5.90221	5.64768	6.27978	5.55133	6.19016
ENSG00000006042	TMEM98	1.26928	0.790285	1.45954	1.8396	1.78176	1.89922	1.31112	1.73727	1.18752	1.87552	1.04805	1.31639	0.820858	1.58928	0.445604	2.10016	1.54183	1.32366	1.86362	1.71299	1.41597	1.79491	1.79955	1.07518	1.94265	1.36568	1.48615	0.569374	1.55931	NA	NA	NA	NA	5.87355	5.54068	NA	5.168	5.52421	5.83871	NA	NA	NA	4.70929	NA	5.84686	NA	5.33964	5.36022
ENSG00000006118	TMEM132A	0.075547	0.665581	1.39164	NA	NA	0.958564	NA	NA	NA	0.686636	NA	NA	NA	0.528917	NA	0.756636	NA	1.27323	0.495544	NA	1.1345	NA	0.103804	NA	NA	0.324282	NA	0.071882	0.0128372	5.14432	NA	6.74173	5.26159	NA	5.83022	NA	4.79515	NA	NA	NA	NA	NA	6.62887	NA	5.62722	NA	6.35895	5.83006
ENSG00000006125	AP2B1	1.55703	1.49721	1.89818	1.84111	1.43917	1.58331	1.33122	1.65744	1.55654	1.51706	1.56514	1.86876	1.32858	1.58081	1.54691	1.65215	1.12937	1.68717	1.48954	1.72493	1.21643	1.43425	1.58973	1.52466	1.58861	1.83897	1.73854	1.56879	1.5172	8.22272	7.61086	8.71208	8.00727	8.05787	8.03921	8.02336	7.97029	8.70391	8.18185	7.96239	8.21171	8.20185	7.85911	7.84945	7.86325	7.76147	8.39479	7.80911
ENSG00000006282	SPATA20	1.3831	0.910091	0.639486	0.981819	1.13354	1.33385	1.10278	1.17202	1.01578	1.47986	1.56431	1.07445	0.776701	1.09096	0.928908	1.48799	1.29358	1.0086	1.4685	1.01745	1.22194	1.07846	1.10687	1.2667	1.471	1.59483	1.37822	0.531479	1.24895	7.26361	7.06317	6.2448	6.92809	6.37721	6.97434	7.04183	7.19424	6.57819	6.96541	7.78794	7.38995	6.6555	6.99545	6.62462	6.09353	7.3782	6.4318	7.10979
ENSG00000006451	RALA	1.44436	1.21059	1.36135	1.45163	1.37033	1.31973	1.60401	1.27231	1.12123	1.22994	1.05918	1.14799	1.05538	1.71063	1.13925	1.21378	0.923762	1.44295	1.13513	1.41814	1.01953	1.31618	1.24403	1.15625	1.41797	1.26741	1.28601	1.44994	1.20629	8.07005	7.46537	9.07094	6.72639	7.28484	6.79508	6.94342	7.82703	7.29387	6.7852	7.84161	8.39756	7.75439	7.6869	6.90411	6.27875	5.93094	8.33113	7.59697
ENSG00000006453	BAIAP2L1	0.835691	0.518514	NA	1.28691	1.31513	0.303196	0.896526	1.14082	0.255273	1.05956	NA	0.652246	0.733999	0.982271	NA	NA	0.959518	0.996949	1.37181	1.19396	0.981366	1.38166	0.613842	NA	1.56407	0.940018	1.03503	0.575188	0.674861	6.72722	6.55344	5.37706	7.39418	7.7081	6.89497	6.49552	7.31797	6.09354	7.28973	6.46862	6.60168	6.54834	7.48792	6.76551	6.90943	7.06928	7.31702	7.30141
ENSG00000006459	KDM7A	0.434569	0.893207	0.561101	0.895423	0.922206	1.06183	0.690196	0.451786	0.872156	0.600973	0.421604	0.579784	0.307496	0.645422	0.971276	0.225309	0.518514	0.884795	0.639486	1.00775	0.454845	0.900367	0.668386	0.823474	1.00389	0.880242	0.352183	0.814913	0.608526	NA	NA	5.77831	5.61207	6.17942	NA	5.10331	NA	NA	NA	6.86041	NA	NA	4.33186	6.22391	NA	6.26376	5.38275	7.01129
ENSG00000006530	AGK	1.09061	0.966611	1.03862	1.16167	0.738781	1.1186	1.0187	1.16643	0.818885	0.848805	1.28398	1.21192	0.903633	0.937518	1.00346	0.91698	NA	0.909556	1.06633	0.888179	0.92737	0.783904	1.03743	0.982723	0.860937	0.791691	0.911158	1.1784	0.945961	8.19443	8.56888	8.23914	7.7717	7.92235	8.01489	7.97406	8.02687	7.92942	8.98803	8.6676	8.26909	7.89509	8.26734	7.99553	8.04975	8.25626	7.86929	8.12871
ENSG00000006534	ALDH3B1	1.06408	0.79588	0.201397	0.663701	1.32284	0.371068	0.469822	1.61055	0.70927	0.9154	0.416641	0.924796	0.247973	1.47741	0.385606	0.149219	0.656098	1.00518	0.127105	0.437751	0.644439	1.16406	0.403121	0.944483	1.23754	0.0253059	NA	0.064458	0.97174	7.30641	6.86339	5.8694	5.70789	6.52825	6.38033	6.77979	8.1564	6.97188	6.80146	6.08527	6.59634	5.84106	6.77589	6.30254	6.58885	6.43055	7.06512	5.50523
ENSG00000006555	TTC22	NA	0.0253059	NA	1.0216	0.991226	0.313867	1.5001	0.547775	NA	0.376577	NA	0.564666	NA	0.320146	-0.0268721	NA	0.480007	NA	0.519828	0.925312	0.713491	1.0892	0.123852	NA	1.14019	NA	0.103804	0.770115	0.0530784	5.14344	NA	5.9355	6.37628	6.24081	NA	6.13589	5.8003	5.04816	NA	NA	NA	5.60157	5.07343	5.85676	NA	6.68462	NA	NA
ENSG00000006607	FARP2	0.811575	0.909556	0.880242	1.31154	1.18127	0.942008	1.06558	0.872156	0.925828	0.843233	0.363612	0.89487	0.813581	0.662758	0.832509	0.755112	0.423246	0.860338	0.700704	1.17609	0.741152	1.08279	0.888741	0.921166	1.3019	1.11959	0.4133	1.02979	0.824126	6.78042	6.11853	6.73123	7.2359	7.02107	6.57764	6.68008	7.20615	6.28213	7.16222	6.34101	6.79773	7.45925	6.94562	6.05533	6.71528	7.57746	7.04485	7.21308
ENSG00000006611	USH1C	NA	0.198657	1.1176	1.64137	1.93596	NA	NA	0.252853	NA	1.45818	NA	1.59791	NA	NA	NA	NA	NA	NA	NA	1.53263	NA	1.90363	0.668386	NA	1.4901	NA	NA	NA	NA	5.80177	5.02706	4.82435	7.14672	7.61482	5.20023	6.23818	5.51053	7.84938	6.99819	5.74195	7.43191	3.01882	5.6612	4.73115	4.33428	5.37113	5.9462	6.17605
ENSG00000006625	GGCT	1.3216	1.45255	1.29863	1.74788	1.54469	1.41863	1.615	1.56419	1.68673	1.3604	1.32838	1.40002	1.29003	1.42943	1.23249	1.08529	1.21958	1.46523	1.54851	1.51362	1.38382	1.45621	1.27138	1.10175	1.34143	1.12057	1.54145	1.46105	1.31576	8.27335	8.19582	8.44746	8.44344	8.28729	8.30333	8.50725	8.6397	8.49741	8.53023	7.65293	8.27351	8.39935	8.45063	8.12769	8.58695	8.4482	8.33522	8.28255
ENSG00000006634	DBF4	NA	0.729974	NA	0.658965	0.342423	0.39794	0.285557	0.120574	0.431364	-0.00436481	NA	0.0827854	NA	0.146128	0.710963	0.247973	NA	NA	0.25042	0.592177	NA	0.448706	0.260071	0.474216	0.480007	1.36192	0.178977	0.925828	0.217484	4.8794	NA	NA	6.06916	5.1839	NA	NA	5.6174	6.1178	NA	NA	5.78933	6.29445	4.93563	4.77747	NA	NA	NA	NA
ENSG00000006652	IFRD1	1.64748	1.48273	1.37088	1.06633	1.48216	1.13258	1.24204	1.00303	1.45591	1.26811	1.40123	1.25139	0.887617	1.22712	0.911158	1.06781	2.08686	1.09307	1.38021	1.31973	1.27254	1.4096	1.29688	1.15168	1.26717	1.49388	1.51375	0.920123	1.3707	5.02509	NA	5.42177	NA	6.27085	NA	NA	4.91989	NA	6.11141	NA	5.70924	NA	5.44911	NA	NA	5.3412	5.50278	NA
ENSG00000006704	GTF2IRD1	0.630428	0.371068	0.733197	0.729974	0.50515	0.580925	0.962369	0.649335	0.103804	0.61066	0.668386	0.926342	0.240549	0.269513	NA	0.667453	0.899273	0.40654	0.741152	0.7348	0.782473	0.799341	1.05077	NA	0.775974	0.474216	1.22011	0.214844	0.808211	5.33181	NA	4.92514	NA	NA	5.03274	NA	NA	NA	NA	NA	5.18716	NA	5.76742	NA	5.66646	6.25623	4.28121	4.29608
ENSG00000006712	PAF1	1.43712	1.32797	1.27021	1.22814	1.22427	1.24993	1.29491	1.44138	1.25888	1.33686	1.35411	1.34223	1.20978	1.35392	1.31112	1.46359	1.13033	1.19811	1.36624	1.33385	1.2927	1.19562	1.32552	1.3995	1.27439	1.5506	1.33143	1.39463	1.34986	7.10545	7.28814	6.71883	7.07429	7.27195	7.26017	7.20183	7.42508	6.67912	6.98024	6.84131	6.53229	6.91568	7.44819	7.4398	7.5307	7.13839	7.15845	7.38948
ENSG00000006715	VPS41	1.37603	1.2833	1.64846	1.44638	1.19368	1.40071	1.36754	1.42488	1.30643	1.45728	1.37731	1.57054	1.27485	1.28103	1.37894	1.4014	1.12646	1.25139	1.2584	1.2079	0.955688	1.27989	1.32181	1.31973	1.37876	1.25334	1.50474	1.38202	1.49721	6.96716	6.90995	7.16006	6.53559	6.89026	6.6985	6.86434	6.60562	7.66755	7.00936	6.95987	6.38181	6.71819	6.95424	6.54699	6.61715	6.29674	6.74454	7.06768
ENSG00000006740	ARHGAP44	0.429752	0.167317	0.854306	1.18041	0.964731	0.0530784	NA	0.982271	NA	0.892651	0.363612	0.303196	NA	1.16197	NA	0.761928	NA	0.996512	0.41162	1.13098	0.711807	0.870404	0.633468	NA	0.382017	0.691965	0.771587	0.0293838	0.0170333	6.25133	5.93713	7.59651	6.67461	6.1214	8.02776	5.89299	6.86842	5.88657	5.89566	5.74228	5.74283	NA	6.34053	5.62387	6.34016	4.63123	7.11487	7.70713
ENSG00000006744	ELAC2	1.41764	1.17955	1.10312	1.37621	1.17289	1.16376	1.33546	1.25382	1.18298	1.12905	1.34557	1.36642	1.36698	1.08707	1.20978	1.07664	0.966611	1.13481	1.15198	1.29667	1.07188	1.09621	1.2887	1.21219	1.03503	1.25959	1.14829	1.4257	1.14799	7.28706	7.07756	6.88848	7.09308	7.22456	7.03291	6.86775	7.11402	6.66771	6.72376	6.99552	7.27553	7.40085	7.23886	7.09636	6.86303	7.21782	6.71616	6.86483
ENSG00000006747	SCIN	0.0530784	NA	0.450249	1.4777	1.50229	NA	1.01072	0.640481	NA	0.83123	NA	1.8973	NA	0.525045	NA	NA	NA	1.25648	0.741939	1.30728	NA	1.65234	0.498311	NA	1.53466	0.673021	0.227887	0.640481	NA	7.23764	6.32846	7.02836	7.74548	8.24566	6.8829	7.18328	6.99533	7.12176	7.42277	6.747	8.55433	5.8497	8.01914	6.07289	6.92389	6.46157	7.80003	7.67221
ENSG00000006756	ARSD	0.821514	0.459392	0.503791	1.2071	1.31366	1.10721	0.806858	1.49374	0.805501	1.02366	0.605305	1.62408	1.68824	1.20167	0.503791	1.17493	1.25935	0.866878	1.36267	1.09899	1.19618	1.15806	0.967548	0.797268	1.28847	0.613842	1.2465	0.424882	0.62941	6.71715	6.43463	NA	5.95633	6.99286	6.39894	5.94836	7.13142	6.68314	6.39947	6.42456	6.98713	7.40655	6.36438	6.03746	6.67799	6.80192	7.41467	6.52751
ENSG00000006757	PNPLA4	1.37033	0.60206	0.190332	1.00173	1.29885	1.09202	1.11294	1.41581	0.808886	0.814913	1.60724	1.47349	1.49596	1.07188	0.792392	1.18837	1.28194	0.741939	1.20412	0.934498	1.28691	0.868644	1.02078	0.914343	1.02036	0.993436	1.37912	0.920645	0.868056	6.80895	NA	5.92416	5.93501	6.90825	6.45953	6.31921	7.05633	5.96048	6.51329	6.91836	6.88803	6.47204	6.75499	6.61912	6.37276	6.48192	5.95818	6.31545
ENSG00000007047	MARK4	0.957128	0.570543	0.871573	0.222716	0.532754	1.02653	0.885926	0.676694	0.673021	0.988559	0.771587	0.650308	0.569374	0.647383	0.612784	1.02449	0.885926	0.729974	0.856729	0.559907	0.755112	0.631444	0.925312	0.953276	0.673021	1.41547	0.750508	0.705008	1.01578	NA	NA	6.49455	NA	6.95793	5.20098	NA	5.48067	4.36088	NA	5.85096	NA	NA	4.44783	NA	NA	NA	NA	4.8701
ENSG00000007062	PROM1	NA	0.222716	NA	1.55799	0.926857	0.559907	0.627366	0.639486	NA	1.46702	0.793092	1.36229	NA	NA	NA	NA	0.943989	1.32797	NA	1.44607	1.70561	1.09968	0.689309	NA	1.48187	0.459392	0.298853	NA	0.49276	5.21302	5.81942	5.72788	6.71418	6.61899	NA	5.93827	4.58795	5.06545	6.70173	7.19113	6.10325	5.89811	6.16927	NA	NA	6.46241	6.72666	5.9537
ENSG00000007080	CCDC124	1.2465	1.34694	1.26316	0.525045	1.26079	1.19368	1.02572	1.12057	0.983626	1.1345	1.45484	0.227887	0.843233	1.33806	0.956168	1.23603	1.36903	1.23679	1.44358	0.574031	1.54145	1.25575	0.916454	1.20763	1.2971	1.1934	0.44248	0.725095	1.12905	8.00641	8.04366	8.06155	7.65882	7.60809	7.97885	7.70449	8.04006	7.73707	7.83855	7.82368	7.58773	7.84451	8.20971	7.43562	7.8103	8.09169	7.57132	7.40723
ENSG00000007168	PAFAH1B1	1.52035	1.45606	1.8334	1.53529	1.45378	1.52956	1.57078	1.42602	1.44529	1.39023	1.50866	1.63428	1.23325	1.50826	1.44154	1.46642	1.20763	1.42029	1.34084	1.56726	1.36342	1.4685	1.57875	1.44232	1.49831	1.63739	1.59868	1.55206	1.44576	8.7121	8.58406	8.90092	8.48386	8.37779	8.6886	8.58832	8.48993	8.43129	8.57473	8.74778	8.52229	8.29053	8.32616	8.59119	8.40963	8.57598	8.66954	8.56147
ENSG00000007202	KIAA0100	1.38489	1.36078	1.32056	1.53908	1.21299	1.28623	1.44855	1.46716	1.36791	1.12775	1.07628	1.64276	0.521138	1.41196	1.37931	1.26905	1.06707	1.37346	1.14983	1.41212	1.31681	1.2927	1.45056	1.35717	1.39515	1.33062	1.52048	1.42878	1.30814	6.18876	5.84061	6.57517	6.31756	6.11755	6.04097	5.82729	6.15039	5.97917	6.0498	5.21189	5.57932	6.27444	6.15255	6.44723	6.21191	7.23962	6.30321	6.12604
ENSG00000007237	GAS7	0.879096	1.33102	1.62665	1.10243	0.546543	1.03141	1.42243	1.31048	1.65031	1.17898	0.911158	NA	NA	1.00988	0.879096	0.849419	NA	1.19893	0.372912	0.956649	0.269513	0.525045	1.06781	1.08314	0.577492	1.34223	NA	0.793092	1.36436	6.82121	7.19344	8.1715	7.43003	6.58475	6.83019	8.38494	7.24552	7.41796	7.06526	7.01422	6.04948	NA	7.02046	8.59495	7.32802	6.67803	6.942	6.60265
ENSG00000007255	TRAPPC6A	1.08849	0.963316	0.708421	0.85248	1.22011	1.19728	0.943989	1.39287	0.95376	1.40722	1.15534	0.730782	1.32899	1.11628	1.20656	1.10992	1.11394	1.12775	1.45071	0.668386	1.27761	1.13862	0.715167	1.3075	1.19061	0.917506	0.978181	0.761176	1.09377	NA	NA	5.36268	NA	5.83528	NA	NA	5.69802	NA	NA	NA	NA	5.84107	5.8779	5.71619	5.81945	NA	6.04817	5.0597
ENSG00000007312	CD79B	0.049218	1.85788	NA	0.741152	0.591065	NA	NA	NA	0.0899051	0.868056	0.795185	0.49276	0.240549	0.659916	2.27533	NA	NA	0.481443	NA	0.776701	NA	0.394452	-0.00877392	2.03411	0.40654	NA	-0.05061	2.14718	1.18696	NA	6.91091	NA	NA	NA	NA	NA	NA	NA	NA	5.32016	NA	NA	5.93992	7.28635	NA	NA	NA	6.10523
ENSG00000007384	RHBDF1	0.646404	0.732394	0.164353	0.784617	0.515874	0.997823	1.10551	0.808886	0.906335	1.35372	1.29601	0.187521	NA	1.04805	0.494155	1.20466	0.891537	1.47756	1.34753	0.862728	1.25696	0.292256	0.994317	0.842609	0.850033	0.553883	1.10721	0.363612	1.24871	5.90085	6.01047	6.56036	6.85265	6.01748	6.47551	6.54934	6.74187	5.74713	6.689	6.89903	5.89474	5.93665	6.09476	6.43996	6.27134	6.51118	6.70548	6.66336
ENSG00000007392	LUC7L	1.14239	1.23325	1.45728	1.04922	1.24105	1.25503	1.10003	1.22557	1.1758	1.51601	1.14891	1.11628	0.206826	1.25066	1.51455	1.35583	0.869818	1.29026	1.50853	1.41797	1.29907	1.42308	1.53491	1.40909	1.27577	1.45939	1.24304	1.2492	1.3166	6.5501	7.09327	7.53594	6.79797	7.2586	7.38108	7.01855	7.10634	7.33037	6.95135	NA	6.80422	6.1946	7.00957	6.956	7.23689	7.07394	7.11229	6.82179
ENSG00000007520	TSR3	1.25479	1.25575	1.27531	0.806858	1.3249	1.14706	1.13672	1.05269	1.00518	1.3587	1.54617	0.559907	0.829304	1.32201	1.12418	1.27577	1.39811	1.23805	1.35583	0.79796	1.55145	1.25864	0.847573	1.18696	1.26126	1.14551	0.846337	0.769377	1.19368	5.43063	5.84427	6.14108	5.47525	5.66639	NA	5.25055	5.42158	NA	NA	4.84921	5.5055	6.05717	6.55017	4.92737	NA	NA	NA	NA
ENSG00000007541	PIGQ	1.041	0.666518	0.858537	0.539076	0.568202	0.724276	0.232996	1.01662	0.457882	0.901458	0.456366	0.818226	0.607455	0.92737	0.445604	0.748963	0.843233	0.605305	1.1176	0.450249	0.841985	0.534026	0.784617	0.600973	0.964731	0.775246	1.00518	0.214844	0.621176	6.71258	6.76365	6.6843	5.74242	6.01595	5.8292	5.65467	6.39179	6.42923	6.34235	6.11576	6.4462	6.42498	6.71906	5.82027	5.91465	NA	6.32503	6.22209
ENSG00000007545	CRAMP1	0.519828	0.578639	0.806858	0.514548	0.676694	0.58995	0.563481	0.521138	0.775974	0.518514	0.432969	0.416641	NA	0.691965	0.791691	0.808886	0.532754	0.705864	0.727541	0.644439	0.611723	0.634477	0.828015	0.803457	0.792392	1.23325	0.622214	0.542825	0.552668	7.99373	NA	4.67768	4.60505	5.17509	NA	NA	5.086	NA	NA	NA	NA	NA	4.92146	NA	5.33652	4.98544	5.58055	NA
ENSG00000007866	TEAD3	0.454845	0.899821	NA	1.08707	1.13194	1.46894	1.40398	1.12123	1.06856	1.29863	1.32797	0.826075	0.348305	0.980003	0.0791812	1.05192	0.757396	1.35295	1.31069	1.45225	0.863917	1.07809	1.61563	0.765669	0.899821	0.85187	0.61595	0.656098	1.4216	5.90633	6.83973	NA	NA	6.20879	6.65579	6.42282	5.21527	6.572	6.4852	6.4992	6.2341	5.49887	6.34538	NA	6.54957	NA	7.33212	NA
ENSG00000007923	DNAJC11	1.24576	1.11594	0.991669	1.39655	1.27669	1.0976	1.08063	1.08565	0.904716	0.995635	1.26764	1.48387	1.18213	0.983175	0.988559	1.08099	1.01326	1.05956	1.00732	1.28081	1.00988	1.21748	1.14208	1.12418	1.07628	1.13735	1.00475	1.0667	1.0667	7.93956	6.93282	7.91596	7.57943	7.62053	7.26551	7.17562	7.48514	7.29257	7.07898	8.2748	8.07281	7.82479	7.59491	7.23104	7.24038	7.81249	7.70987	7.57084
ENSG00000007933	FMO3	0.826723	NA	NA	0	0.271842	NA	0.511883	0.778151	0.594393	0.193125	0.342423	0.986772	2.71525	0.725912	0.113943	NA	0.431364	NA	NA	NA	0.553883	0.0530784	0.064458	NA	0.658011	NA	NA	0.74351	0.152288	7.09079	4.90604	6.21353	5.99312	6.97487	6.2745	6.72736	7.43288	6.52789	5.8896	7.20835	6.66002	9.28136	6.82799	6.28494	6.23607	7.05829	5.5071	6.47268
ENSG00000008018	PSMB1	2.01607	2.0465	1.83487	2.197	2.05219	2.08764	2.02518	2.12927	1.96232	2.0154	2.26736	2.04218	2.28008	2.067	1.92127	1.88355	1.79803	2.10829	1.9696	2.09646	1.90048	2.01561	2.10397	1.91249	1.92184	1.88184	1.9829	2.22871	2.02102	8.88672	9.23346	8.68778	8.74319	8.93754	8.8944	8.9775	8.92427	8.63765	8.80805	8.74437	8.94213	9.05917	9.05019	8.81289	8.32409	8.45464	8.96457	8.91613
ENSG00000008086	CDKL5	0.158362	NA	0.843233	NA	NA	0.748963	0.650308	0.437751	0.431364	0.382017	0.170262	0.97635	NA	0.582063	-0.00877392	0.729165	NA	0.454845	0.678518	0.120574	NA	NA	0.158362	NA	0.786041	0.954243	0.563481	NA	0.0681859	7.27363	5.50756	6.80679	7.49589	6.53883	6.98629	5.42003	5.68716	6.24292	NA	7.02083	7.36282	5.02696	6.92311	4.87426	7.06948	5.12843	5.23283	5.39548
ENSG00000008130	NADK	1.57148	1.44467	0.775246	1.27508	1.40552	1.24403	1.08565	1.07591	1.60681	1.28914	1.12287	0.738781	1.29425	1.31218	1.50037	1.15806	1.08814	1.31218	1.31048	1.12678	1.42862	1.34282	1.09272	1.57113	1.54432	1.31618	1.04727	1.10958	1.36286	6.87066	7.14349	6.24616	6.99268	7.01308	6.62506	6.6075	6.9514	7.31667	6.75272	6.2072	5.40125	6.86643	7.30813	7.13234	6.56179	NA	7.26209	6.89351
ENSG00000008256	CYTH3	0.946452	0.660865	0.957128	0.68842	1.11193	1.05461	1.15198	0.819544	1.20978	1.09026	1.07445	0.808886	NA	1.12516	0.719331	1.01072	0.596597	1.46776	0.761176	0.849419	0.767156	1.1532	1.07918	0.910091	0.901458	1.19811	0.892095	0.374748	0.969416	6.98695	6.42554	7.37796	6.77448	6.70724	6.36013	6.86835	6.72824	6.2876	6.19591	6.76756	6.53255	6.10643	6.44648	6.718	7.09619	6.96435	7.30641	6.25178
ENSG00000008277	ADAM22	0.733999	NA	1.26975	NA	NA	0.619093	NA	NA	NA	NA	NA	0.719331	NA	NA	0.274158	0.330414	NA	NA	0.733999	0.260071	NA	NA	0.593286	0.071882	NA	0.136721	NA	NA	NA	6.32955	4.98136	7.91453	6.15754	5.3453	5.43022	6.59093	5.30506	4.03197	5.57719	5.90786	6.06077	NA	5.55256	NA	4.89055	5.19383	5.66245	6.47368
ENSG00000008282	SYPL1	1.73014	1.64972	1.58115	1.84973	1.69055	2.00672	1.99489	2.00436	1.62469	1.76118	1.61405	2.10291	1.61836	1.7743	1.74421	1.72082	1.45984	1.80195	1.86817	1.86153	1.95071	1.62439	1.98816	1.67459	1.86279	1.87679	1.9508	2.01678	1.85503	7.81191	7.12809	7.83206	7.83222	7.86534	8.03038	7.38053	8.00287	8.13002	7.89537	8.02712	8.50182	7.42855	7.77627	8.45353	7.93939	7.82124	8.43538	8.33885
ENSG00000008294	SPAG9	1.25959	1.15473	1.84973	1.28171	1.22531	1.35044	1.46805	1.09621	1.55425	1.28914	1.06408	1.50866	1.30125	1.35141	1.10072	1.38382	1.16376	1.32777	1.06744	1.19312	0.79796	1.21669	1.36568	1.13925	1.05576	1.54593	1.59373	1.09026	1.25672	7.51267	7.24344	7.60669	7.40711	7.56916	7.5668	7.50432	7.38856	7.60143	7.36382	7.52014	7.68053	7.8272	7.59446	7.35613	7.44425	7.64561	7.63882	7.35297
ENSG00000008311	AASS	0.727541	0.390935	1.03181	0.235528	NA	0.854913	0.657056	0.587711	1.14983	0.647383	0.807535	1.05423	1.276	0.522444	0.539076	1.09726	0.987219	0.536558	0.997386	0.511883	0.585461	0.4843	1.12222	0.639486	0.569374	0.563481	0.915927	0.212188	0.724276	7.3074	7.10395	7.75247	7.16605	7.13339	7.70411	7.40953	7.47059	7.44075	6.78198	8.42336	8.32154	8.69974	7.94536	7.1329	7.17657	7.61395	7.29402	7.68867
ENSG00000008323	PLEKHG6	NA	NA	NA	1.1959	1.32366	NA	0.931966	NA	0.454845	0.510545	NA	NA	0.608526	NA	NA	NA	NA	0.969416	NA	0.783189	0.606381	1.54283	0.170262	NA	0.775246	NA	NA	-0.00877392	0.214844	NA	6.19528	8.14245	5.70273	5.70576	4.64625	NA	4.72797	4.44688	5.05199	NA	NA	NA	4.92699	4.09831	NA	5.08295	5.51553	4.8013
ENSG00000008324	SS18L2	1.0406	1.38292	1.0892	1.2615	1.2388	1.09899	1.01242	0.997823	1.06408	1.11327	1.12024	1.07445	1.32572	1.14457	1.46105	1.0892	0.911158	1.03019	1.34869	1.22737	1.0976	1.35488	0.895423	1.23121	1.16879	0.925312	1.13001	1.55194	1.10687	NA	6.41516	6.13659	NA	6.54773	NA	NA	6.31233	7.67693	NA	NA	NA	NA	6.73278	6.51674	6.62033	NA	NA	6.58115
ENSG00000008382	MPND	0.91698	0.749736	0.737987	0.957607	1.38328	0.860338	0.817565	0.890421	0.587711	1.14675	0.910091	0.5302	1.26293	0.980912	0.799341	0.737987	1.07408	0.655138	1.1529	0.950851	1.03342	1.22814	0.580925	0.746634	1.03423	0.833784	0.736397	0.562293	0.883093	5.80249	NA	5.71928	5.83926	6.55098	5.91787	5.4966	5.86672	5.40119	5.63707	5.97437	5.57848	6.18768	6.17067	NA	5.14446	5.00654	5.65786	6.20991
ENSG00000008394	MGST1	2.8461	1.80754	1.69135	2.63526	2.06941	1.72965	1.46374	1.6787	2.85601	2.1303	0.30103	2.38995	3.21155	2.11893	0.201397	0.444045	1.68079	1.55267	2.11554	2.22487	1.80195	1.94433	1.62624	0.149219	1.74912	1.17955	2.17785	0.78533	2.06277	9.10486	7.85726	8.35603	8.03116	8.44285	7.12654	7.39431	7.84689	9.43593	8.38644	7.11938	8.84577	9.81779	8.86729	7.70955	7.49773	8.33775	7.63772	8.50445
ENSG00000008441	NFIX	1.11227	1.0983	2.08041	1.06145	1.25188	1.7485	1.718	1.63337	1.48416	1.73022	1.32387	0.789581	1.10209	1.7091	0.791691	1.88076	1.00561	0.940516	1.94091	1.2393	2.02886	1.09237	1.81809	1.09307	1.59649	1.2413	1.23401	0.50515	1.69425	7.15086	6.42261	7.90291	7.26169	6.92495	7.96841	7.31963	7.91111	6.89198	7.21891	7.21386	7.0825	7.14416	7.34309	6.87539	7.88133	7.08403	6.47294	8.27734
ENSG00000008513	ST3GAL1	1.25479	1.28012	0.346353	0.595496	0.447158	0.791691	0.957128	0.722634	1.63165	1.12808	1.45818	1.68224	1.65772	1.16346	1.38721	0.984977	1.01787	1.03543	0.482874	0.646404	1.13066	0.569374	0.984077	1.14051	0.633468	0.658011	1.9526	1.22557	1.17143	6.39186	6.98252	5.24787	6.26279	5.95939	6.24821	6.68708	6.12072	6.25974	7.20135	7.3035	5.66695	6.69372	7.49497	6.31753	6.18244	6.89449	7.22807	5.71301
ENSG00000008838	MED24	1.12581	1.24871	1.42846	1.32736	1.30835	1.59428	1.07482	1.44075	0.862131	1.16167	1.17231	1.14706	0.87564	1.21219	1.24329	1.18865	0.899273	1.24601	1.20656	1.22324	1.20167	1.37254	1.33405	1.24403	1.32243	1.44138	1.06408	1.306	1.18724	6.38365	6.29634	6.56814	6.3973	6.52793	6.3445	6.23271	6.82325	5.52634	6.11806	5.74622	6.14097	5.75448	6.886	6.63675	6.56356	6.66793	6.64085	6.25654
ENSG00000008869	HEATR5B	0.871573	0.889302	0.911158	0.888179	0.886491	0.812913	0.764176	0.850033	0.808211	0.820201	0.716838	0.90309	0.672098	0.781037	1.08493	0.800029	0.904716	0.762679	0.979548	0.959518	0.923244	0.893762	0.900913	0.96895	1.00647	0.907411	0.884795	0.994757	0.738781	6.69421	5.97009	6.67069	6.70936	6.8063	6.54027	6.3904	6.6418	6.30253	6.53642	6.11888	7.03856	6.64189	7.08676	6.83236	6.51592	6.81279	6.78714	6.71379
ENSG00000008952	SEC62	1.86753	1.70952	1.95323	1.59934	1.62055	1.73807	1.68215	1.71692	1.70062	1.68296	1.48572	2.01561	2.05053	1.76027	1.60863	1.74265	1.79386	1.76462	1.83046	1.77474	1.91614	1.69002	1.82263	1.82027	1.91365	1.67961	1.99572	1.80733	1.69749	7.96215	8.19222	8.00649	8.02296	7.03429	7.2278	7.55719	7.91193	6.59671	7.25097	7.2767	7.93008	7.75041	8.24562	7.37192	6.93651	7.90018	7.58302	7.78504
ENSG00000008988	RPS20	2.85295	2.95303	2.60453	2.9161	2.87621	3.05261	3.02834	2.95961	2.78059	3.00591	3.03697	2.56116	2.832	2.89869	3.33091	3.38681	2.96454	2.85077	2.92136	2.81353	3.07211	2.87022	2.84304	3.04717	2.86792	2.5967	3.06609	3.21964	3.10634	9.25555	9.28835	9.15555	9.67269	9.41067	9.56001	9.61039	9.41245	8.98568	9.54928	9.25783	9.27938	9.37402	9.59656	9.36126	9.53289	9.69025	8.8506	9.0718
ENSG00000009307	CSDE1	2.1529	2.14198	1.8952	2.20003	2.20082	2.22596	2.37712	2.12623	2.19645	2.14882	2.48561	2.29922	2.19662	2.18921	2.09736	2.29544	2.03555	2.12274	2.17479	2.2953	2.18732	2.23739	2.33195	2.08447	2.11193	2.34713	2.39134	2.19368	2.27678	8.09568	7.86307	7.94389	7.9602	7.95359	8.15425	7.88557	7.69635	7.76078	7.67113	7.85077	7.75628	7.87308	8.1046	7.72197	7.62256	7.82682	7.72026	7.90629
ENSG00000009335	UBE3C	1.19089	1.25959	1.06333	1.30685	1.21059	1.32613	1.42374	1.19368	1.2014	1.1427	1.25066	1.25503	1.19424	1.23019	1.19535	1.18554	1.09132	1.17348	1.16584	1.27784	1.12581	1.17811	1.26387	1.16137	1.23223	1.40209	1.21219	1.25261	1.306	7.09386	6.56837	7.11635	6.65296	7.40833	7.27909	7.18914	7.05584	7.02148	7.41937	7.31642	6.94112	7.00279	7.25997	6.97494	6.67423	6.94543	7.14934	7.32612
ENSG00000009724	MASP2	NA	0.045323	0.225309	0.164353	NA	NA	NA	0.071882	0.0791812	NA	NA	NA	2.0952	NA	0.322219	0.136721	NA	NA	NA	0.139879	NA	0.173186	0.416641	0.40824	0.330414	0.123852	NA	NA	NA	5.65694	6.90478	NA	5.91458	5.02022	6.07216	5.85448	6.20357	7.38171	5.92826	NA	NA	7.31049	5.56393	6.2207	5.7842	5.56961	5.28058	6.25005
ENSG00000009780	FAM76A	0.39794	0.801404	0.499687	0.669317	0.723456	0.802089	0.844477	0.755112	1.05843	0.644439	0.618048	0.649335	0.371068	0.55145	0.576341	0.537819	NA	0.658965	0.592177	0.761176	0.390935	0.444045	0.825426	0.705864	0.817565	1.02036	0.932981	0.691965	0.631444	5.51274	5.52054	5.62914	NA	NA	NA	NA	5.75026	NA	NA	NA	6.01581	5.53389	5.67208	5.44489	5.54241	NA	5.65463	NA
ENSG00000009790	TRAF3IP3	0.741152	1.59229	NA	0.793092	0.693727	-0.0222764	NA	0.00860017	0.394452	0.889862	NA	NA	0.799341	0.800717	1.97197	0.0681859	NA	0.0899051	0.049218	0.866287	NA	1.01157	0.352183	1.718	0.750508	NA	NA	1.81664	0.984977	6.47678	7.67519	5.80891	6.64668	6.76429	6.67565	5.99924	6.04438	6.49882	6.74481	6.07339	5.2785	6.38829	6.91378	8.21124	6.92482	6.83934	5.86789	6.37287
ENSG00000009830	POMT2	0.621176	0.445604	0.749736	0.450249	0.487138	0.403121	0.515874	0.725095	0.367356	0.723456	0.38739	0.399674	0.161368	0.679428	NA	0.564666	0.494155	0.819544	0.255273	0.50515	0.632457	0.0791812	0.583199	0.247973	0.630428	1.13988	0.691965	-0.0222764	0.401401	6.53088	NA	6.54051	6.25768	6.51599	5.35773	5.61119	5.61145	NA	6.45173	5.96549	6.59226	NA	5.4944	NA	6.60448	5.30497	6.17442	5.83506
ENSG00000009844	VTA1	1.29601	1.33965	1.46434	1.53732	1.53173	1.40106	1.49665	1.51917	1.23603	1.24229	1.36661	1.42619	1.45834	1.30942	1.32387	1.20249	1.00561	1.3831	1.20439	1.46716	1.11025	1.48968	1.3296	1.18724	1.32056	1.29115	1.32428	1.49859	1.36267	8.02686	7.94933	8.5168	7.92429	8.16175	7.70112	7.77328	8.15327	7.91141	7.78335	7.95859	7.50062	8.14911	8.24788	7.7504	7.48235	7.53421	8.3088	7.94546
ENSG00000009950	MLXIPL	1.6289	NA	NA	NA	1.50542	NA	NA	0.509203	1.16702	0.842609	NA	0.440909	1.64028	NA	NA	NA	0.675778	NA	NA	0.0413927	NA	1.57921	NA	NA	1.18041	1.03703	0.0334238	NA	NA	6.27755	NA	6.99177	NA	6.41626	5.84618	4.83141	5.73164	5.98549	6.07121	NA	6.20086	7.294	NA	NA	NA	5.4401	6.59416	6.99084
ENSG00000009954	BAZ1B	1.26126	1.27784	1.29026	1.19728	1.13098	1.36097	1.21378	1.20276	1.14768	1.13001	1.06032	1.26741	1.12189	1.19645	1.30449	1.41196	1.10653	1.21112	1.20817	1.29951	1.06108	1.14395	1.36698	1.27944	1.18752	1.32572	1.42374	1.33985	1.21932	7.03812	7.36055	7.06363	7.32818	7.13941	7.376	6.91937	7.3803	6.5282	6.95789	6.79457	6.7825	6.62249	7.55189	7.29376	7.36603	7.72505	7.00139	6.96417
ENSG00000010017	RANBP9	1.25935	1.22401	1.24477	1.18498	1.07262	1.2335	1.81624	1.11261	1.26811	1.30449	1.16909	1.28601	1.18041	1.14239	1.15014	1.16879	1.00217	1.15076	1.19783	1.29667	0.928396	0.976808	1.41464	1.09202	1.20683	1.89459	1.27898	1.41162	1.31555	7.06714	6.67822	7.39987	6.55056	7.18106	6.98381	6.86686	6.81123	6.30476	7.11259	6.47955	6.64672	6.76376	7.01465	7.13647	7.22488	5.72548	7.15723	6.88836
ENSG00000010072	SPRTN	0.38739	0.526339	0.678518	0.40824	0.357935	0.662758	0.661813	0.445604	0.448706	0.39794	0.389166	0.439333	0.369216	0.416641	0.536558	0.359835	NA	0.726727	0.432969	0.382017	0.227887	0.30103	0.515874	0.501059	0.507856	0.954725	0.599883	0.61066	0.515874	6.33566	6.60598	NA	NA	6.17429	NA	NA	4.8125	NA	6.55559	NA	NA	NA	5.5181	6.31277	6.28759	NA	5.93141	5.46407
ENSG00000010165	METTL13	0.974051	0.975432	0.981366	1.03302	0.953276	0.975432	0.765669	1.02243	0.763428	0.871573	0.613842	0.931458	0.810904	1.01536	0.931966	0.898725	0.690196	0.767156	0.971276	0.90309	0.869818	0.893207	1.0026	0.910091	0.954243	1.19117	0.769377	1.06633	0.811575	6.66011	6.43062	7.21962	6.53653	7.52601	8.38407	7.832	6.86683	6.63876	6.94439	6.61834	6.50916	6.46632	7.10747	7.05852	6.76327	6.45387	6.92621	6.86533
ENSG00000010244	ZNF207	1.60981	1.83065	1.66727	1.89409	1.67413	1.79442	1.86546	1.77685	1.72868	1.60917	1.53542	1.67852	1.49845	1.65099	1.88468	1.63579	1.40739	1.75747	1.70406	1.83853	1.56972	1.67495	1.81131	1.72362	1.71941	1.75899	1.70969	2.06707	1.77444	7.58429	7.83294	7.73062	8.846	8.11568	7.82185	7.68632	7.93631	7.44355	7.88183	7.45051	7.50945	7.6578	7.89644	7.99782	9.17375	8.20798	7.9474	7.9493
ENSG00000010256	UQCRC1	1.85775	1.56914	1.77815	2.29391	2.20825	1.78262	1.92361	1.89746	1.6001	1.71164	2.65444	2.059	2.13672	1.734	1.59395	1.56289	1.81796	1.7464	1.74453	2.12749	1.81644	2.11093	1.82504	1.66011	1.80875	1.78233	1.87835	1.7724	1.86451	8.98503	8.64841	9.20768	8.96673	9.11511	8.43696	8.84586	8.73923	8.77944	8.58851	9.89427	9.44362	8.99987	8.69998	8.688	8.52717	8.62191	8.61176	8.65068
ENSG00000010270	STARD3NL	1.25066	1.29159	1.4682	1.25744	1.09968	1.53326	1.06296	1.3638	1.30428	1.19117	1.23603	1.3638	0.869818	1.43297	1.14953	1.22891	0.846955	1.56122	1.61458	1.31175	0.961895	1.16643	1.23704	1.25431	1.14019	1.52244	1.33163	1.09342	1.37401	6.82554	NA	6.60676	6.51728	NA	6.75716	6.46418	6.64947	NA	NA	6.06186	NA	5.79875	NA	NA	6.30529	NA	NA	NA
ENSG00000010278	CD9	2.26809	1.72354	2.16935	2.63874	2.03731	2.27175	2.74421	2.39902	1.69496	1.9815	1.92824	2.26472	1.28285	2.60616	1.37199	1.62469	1.67569	1.90244	2.77947	2.53935	2.55982	1.9987	2.23732	1.79678	1.88767	1.43201	2.21998	2.35388	2.31859	8.76392	8.66025	9.59584	9.18441	8.95622	9.18181	9.08034	9.15424	7.36642	8.67458	8.96394	9.22587	8.14605	9.06795	8.88942	8.03395	8.56979	9.13384	9.57633
ENSG00000010292	NCAPD2	0.786751	1.26905	0.843855	1.33021	1.14051	1.08529	1.04766	0.990783	0.715167	0.895975	0.618048	0.850646	0.269513	0.943	1.29535	0.786041	0.576341	1.10755	0.791691	1.13098	0.873321	1.11628	1.07408	1.06408	1.07954	1.11294	0.869232	1.52284	0.961421	5.4261	6.2385	5.06192	6.15285	6.49369	5.78215	5.6945	5.66607	5.34635	5.97159	5.34116	5.43198	5.08697	7.00852	6.3762	5.98871	5.88133	7.0354	5.55
ENSG00000010319	SEMA3G	0.276462	0.380211	0.416641	0.537819	0.276462	0.698101	0.460898	NA	1.58894	0.881385	0.667453	0.837588	NA	0.893762	0.158362	0.0374265	NA	1.26951	0.399674	0.622214	0.956168	0.404834	0.653213	0.883093	0.519828	NA	NA	NA	0.733197	5.56174	NA	6.03396	6.53419	4.98629	4.61966	NA	5.8643	6.28588	5.98954	5.0399	5.89142	NA	6.1838	NA	NA	4.00772	5.62942	5.30749
ENSG00000010322	NISCH	1.55388	1.33666	1.46953	1.16167	1.28217	1.37346	1.2667	1.29973	1.27254	1.47943	1.19061	1.14051	0.95376	1.33806	1.49206	1.60314	1.44028	1.47567	1.78909	1.26458	1.50974	1.31387	1.53377	1.48187	1.41747	1.67201	1.20575	1.13226	1.40909	7.14654	6.94531	7.09085	6.89372	6.78155	7.13736	7.1011	6.83391	6.5691	6.87783	6.95276	6.89202	7.23777	6.67134	6.92894	6.91704	6.3093	6.92233	7.00883
ENSG00000010327	STAB1	1.57334	1.61941	0.401401	1.09307	1.18611	0.744293	0.996512	0.324282	1.7933	1.38934	0.977724	0.0253059	1.22401	1.13418	0.978181	0.656098	0.523746	1.54518	0.967548	1.31112	0.206826	1.16732	0.838849	1.77866	1.14675	0.79588	0.423246	0.582063	1.44404	7.63891	7.08339	6.14622	7.49497	7.23524	6.86884	7.5172	6.74515	7.92662	7.53769	6.64264	6.35226	7.5498	7.28733	7.1337	7.11381	6.40282	7.55102	6.91654
ENSG00000010438	PRSS3	0.454845	0.31597	0.556303	1.87973	1.90843	NA	1.70868	NA	NA	1.24279	NA	0.143015	NA	NA	NA	1.49803	4.37089	0.583199	NA	1.81987	NA	1.97827	0.859138	NA	0.91169	-0.00877392	NA	1.16406	0.0899051	7.46377	7.31694	7.11682	6.97588	7.64549	6.92233	7.4943	6.90624	8.49536	7.1743	6.69721	7.33128	7.2697	6.5096	8.26396	6.85135	9.87756	7.46027	7.09977
ENSG00000010610	CD4	1.28421	1.78168	0.840106	1.36773	1.17026	0.906335	1.12646	1.17143	1.93641	1.47509	0.579784	0.856124	1.99843	1.63347	1.99621	0.885926	0.511883	1.47698	0.677607	1.08135	0.534026	1.20249	0.997823	2.1116	1.05729	1.06521	0.667453	1.67367	1.57403	6.47105	6.50699	5.29524	6.06238	6.31089	4.66049	NA	5.45834	6.93888	6.74212	NA	NA	7.00711	6.79145	7.27097	7.03323	5.69104	NA	5.57695
ENSG00000010626	LRRC23	0.30103	0.372912	0.959041	NA	NA	0.740363	0.071882	2.30606	0.363612	0.372912	0.665581	0.822822	NA	0.816241	0.136721	0.770852	NA	0.049218	0.480007	0.356026	NA	NA	0.771587	NA	0.575188	1.32263	0.806858	0.264818	0.274158	NA	NA	5.82791	6.21917	NA	4.86905	NA	7.75211	5.76006	6.01166	NA	5.35886	NA	7.02303	NA	5.74205	6.33347	NA	6.97023
ENSG00000010671	BTK	0.513218	1.44716	0.120574	0.865104	0.499687	0.307496	0.521138	0.113943	0.9154	0.741939	NA	NA	0.620136	1.09202	1.64856	NA	NA	0.585461	0.10721	0.683047	NA	0.568202	0.658011	1.47524	0.603144	-0.0409586	NA	1.80781	0.990339	6.37062	7.58175	6.02567	6.97707	6.5492	6.49976	6.97204	6.07221	6.78472	7.07687	6.3999	7.0201	6.07642	7.1928	7.70252	6.28229	7.43822	6.58691	6.24599
ENSG00000010704	HFE	0.841359	0.292256	NA	0.477121	0.612784	0.220108	0.220108	NA	1.16673	0.786751	NA	0.749736	1.15473	0.49276	0	0.631444	NA	0.303196	0.633468	0.472756	0.260071	0.471292	0.630428	0.482874	0.836957	NA	0.117271	NA	0.857332	6.57832	5.74612	4.49319	6.87387	6.64876	NA	6.46618	6.58928	7.34837	6.45805	6.27057	NA	6.51785	6.4265	6.5033	6.85281	NA	6.48169	6.80995
ENSG00000010803	SCMH1	0.951338	0.918555	0.100371	1.1682	0.980003	1.17114	1.11025	1.10243	0.966611	1.1934	1.41531	1.22531	0.274158	1.09934	0.842609	1.38881	0.904716	0.87564	1.3485	1.24204	1.26198	1.07372	1.37511	0.973128	1.08422	1.24576	1.23603	0.842609	1.20656	7.13338	6.18838	NA	8.29207	6.89472	8.27401	7.65099	7.73385	NA	5.42547	7.11249	5.21698	4.38314	7.35043	7.91061	5.95564	5.23356	6.00618	6.58285
ENSG00000010810	FYN	0.968016	1.63417	2.0724	1.17493	1.00561	1.38399	1.15198	1.59428	1.65108	1.5001	1.41414	1.06893	0.961895	1.49941	1.8772	1.40756	0.569374	1.35064	0.740363	1.10823	0.305351	1.33143	1.59428	1.78796	1.27669	1.33925	1.69958	1.69249	1.55703	6.46071	6.99635	7.82905	6.56966	6.34317	6.2368	6.156	6.40863	6.93426	5.66026	6.36088	6.29422	6.32117	6.78593	6.84449	6.16891	7.00112	6.52553	6.02621
ENSG00000010818	HIVEP2	0.653213	0.942008	0.889302	0.531479	0.363612	0.737987	0.79588	1.01368	1.04805	0.606381	0.52763	0.834421	0.20412	0.673021	1.06483	1.06893	0.824126	0.731589	0.577492	0.584331	0.875061	0.426511	0.683947	0.887054	0.528917	NA	0.767898	0.929419	0.547775	5.08806	5.56879	5.42663	5.2408	5.75729	5.69968	NA	6.1993	NA	4.66939	4.84658	6.93105	NA	5.82062	6.07297	5.39091	5.55619	4.1229	NA
ENSG00000010932	FMO1	0.639486	NA	NA	NA	NA	0.822822	0.429752	NA	0.749736	0.87564	NA	2.26729	0.582063	NA	NA	0.653213	NA	0.0170333	NA	NA	0.193125	NA	0.0253059	NA	NA	0.278754	NA	0.865696	0.63749	6.88804	6.81605	4.99311	5.90185	8.59946	8.91808	6.58008	8.35436	6.72982	8.67321	6.14936	8.84337	7.37243	8.39936	6.21508	7.1605	8.83749	6.02016	8.73008
ENSG00000011007	TCEB3	0.976808	1.1726	0.937016	1.1232	0.960946	1.09968	1.29003	1.0569	1.34713	1.09026	0.860338	1.15229	1.24773	1.32263	1.12581	1.09412	1.32056	1.12548	0.988559	1.09272	1.11261	0.922725	1.077	1.02449	1.26079	1.17026	1.40209	1.29447	1.12156	6.75387	6.69427	6.27818	6.7767	6.29242	6.84024	6.66615	6.99792	7.1067	6.57745	6.03199	6.65544	7.19726	6.82074	6.17946	6.33698	6.37005	6.54713	6.0161
ENSG00000011009	LYPLA2	1.02694	1.10619	0.732394	1.07262	1.38561	1.03583	1.19257	1.39041	0.919601	1.33666	1.09864	0.745855	1.06032	1.15927	1.2465	0.956649	0.922206	1.26458	1.26102	0.751279	1.15806	1.2572	0.755112	1.27852	1.31006	0.936011	0.781755	0.820858	1.1232	8.00291	7.8447	7.86241	7.70705	8.3367	8.1114	7.84495	7.67667	7.89383	8.16589	8.1604	8.36226	8.24741	7.80901	8.31159	8.39083	6.5873	8.35068	7.99456
ENSG00000011021	CLCN6	0.9154	0.863323	1.15564	0.585461	0.662758	0.7348	0.49276	0.541579	0.69897	0.690196	0.816241	0.74351	0.350248	0.713491	0.836324	1.04258	0.447158	0.706718	0.824776	0.673942	0.431364	0.679428	0.91169	0.790988	0.715167	0.977266	0.673942	0.658965	0.670246	6.69973	4.30602	6.94083	5.84858	5.33583	5.9731	5.71619	5.96738	6.27323	5.92129	7.01634	5.35482	5.81474	5.98883	5.61627	5.27678	NA	6.0444	NA
ENSG00000011028	MRC2	0.708421	0.904174	0.356026	0.262451	0.577492	1.29026	0.862131	0.350248	1.36455	1.5088	0.810904	0.176091	NA	1.18498	0.267172	1.57345	0.585461	0.698101	1.18667	NA	0.577492	0.670246	0.855519	1.04297	0.658965	1.02119	0.810904	NA	1.19173	7.436	7.45921	6.95487	7.72122	7.14603	7.78287	7.71032	7.72533	7.69762	7.88898	7.32918	7.36605	6.38554	7.70785	7.04945	7.31658	6.31558	7.29114	7.61831
ENSG00000011052	NME1-NME2	1.31366	1.46997	1.40243	0.396199	0.96426	0.872156	0.905796	0.740363	0.622214	0.489958	0.651278	0.0827854	0.403121	1.2783	0.522444	0.480007	0.917506	0.904716	1.10789	0.322219	1.11793	0.877371	0.600973	0.633468	0.664642	0.1959	0.535294	0.409933	0.922725	9.25243	9.26192	9.35116	9.21437	9.0534	9.20864	9.28176	9.13726	9.10761	9.2635	9.04907	9.16179	8.98568	9.26482	8.92697	9.10015	9.06523	8.874	9.16156
ENSG00000011105	TSPAN9	0.888741	0.614897	0.454845	0.63749	0.703291	1.22917	1.0086	0.669317	1.08636	1.53719	1.87099	1.23905	1.3006	1.26198	0.794488	1.35295	0.731589	1.5284	1.34986	0.641474	1.0667	0.68842	1.38987	1.13386	0.632457	0.795185	0.762679	0.567026	1.1364	7.53199	5.56755	6.69922	6.76564	7.16202	7.52043	7.05217	7.45038	7.62192	7.53274	7.61072	7.69918	8.12863	6.83022	7.20935	7.30237	NA	8.01184	7.4966
ENSG00000011114	BTBD7	0.722634	0.833147	0.664642	0.931966	0.78533	1.03222	1.13033	0.979548	0.867467	0.761176	0.365488	1.08171	0.376577	0.808211	0.806858	0.917506	0.41162	0.914872	0.814913	1.02612	0.547775	0.829947	0.954243	0.812245	0.974051	1.01199	1.2003	0.732394	0.708421	NA	6.64555	NA	NA	NA	NA	6.21875	6.03643	NA	5.72845	NA	NA	6.57806	5.91546	NA	NA	NA	4.95398	5.77106
ENSG00000011132	APBA3	0.064458	0.519828	0.0128372	NA	0.292256	0.143015	NA	0.0569049	NA	0.243038	0.152288	NA	NA	0.10721	0.365488	0.324282	NA	0.257679	0.32838	NA	0.669317	0.499687	NA	0.416641	0.139879	NA	NA	NA	0.071882	5.89252	5.38994	6.35604	6.11064	6.05564	NA	6.36864	5.26528	5.59829	6.62846	5.99863	5.76802	5.50681	6.49036	6.5215	5.95879	NA	6.27891	6.26686
ENSG00000011143	MKS1	0.580925	0.378398	0.899273	0.778874	0.487138	0.872156	0.650308	1.23855	0.133539	0.817565	0.519828	0.624282	0.30963	0.658011	0.716838	0.943495	0.466868	0.409933	0.829304	0.682145	0.79588	0.62941	0.868056	0.778151	0.825426	0.92737	0.603144	0.691081	0.587711	6.05727	NA	5.51717	5.57071	6.30616	5.66402	5.26829	7.35105	NA	5.90188	NA	5.34156	5.16491	5.58804	4.02458	5.61893	NA	5.20001	NA
ENSG00000011198	ABHD5	0.93852	1.09132	1.03503	1.13988	1.09132	0.921686	1.35545	0.843855	1.65772	0.956168	1.02979	1.11428	1.23426	1.09342	0.609594	0.481443	0.895423	1.03743	0.720986	0.975432	1.17143	1.1726	0.767898	0.542825	0.9154	1.07954	1.46285	0.922725	1.0835	7.42573	7.33014	6.1382	5.87118	6.76015	5.3567	6.04334	5.81616	8.2287	6.60555	6.41867	NA	6.3592	6.40907	5.64731	6.98951	6.28842	6.33046	5.66933
ENSG00000011243	AKAP8L	1.3249	1.12613	1.27045	1.06633	1.09656	1.11294	1.14799	1.26411	1.16137	1.31973	1.12969	1.15715	0.92737	1.14829	1.32715	1.23223	1.0406	1.1345	1.20602	1.24895	0.984527	1.15351	1.36754	1.23679	1.10346	1.46135	1.16584	1.19507	1.43965	7.24111	7.14393	7.28533	6.8473	7.41174	7.31672	7.0601	7.59285	6.24434	7.04249	6.898	6.76443	7.29268	7.57899	7.48283	7.37533	6.80213	7.31559	7.13132
ENSG00000011258	MBTD1	0.482874	0.722634	0.880242	0.765669	0.805501	0.710963	0.480007	0.681241	0.399674	0.540329	0.434569	0.68842	0.7348	0.669317	0.821514	0.862131	NA	0.783189	0.694605	0.796574	0.477121	0.796574	0.78533	0.827369	0.931966	1.28735	0.767156	0.767156	0.596597	5.38527	NA	4.80585	NA	5.76977	4.86209	NA	5.65765	NA	NA	NA	4.22537	5.65225	5.26257	5.35571	5.73677	NA	5.53555	5.90708
ENSG00000011260	UTP18	1.14582	1.27231	1.15014	1.15715	1.15259	1.0667	1.13988	1.27207	1.12872	0.909556	0.872156	1.22814	1.03703	1.2188	1.26269	1.17289	0.97635	1.21165	1.12808	1.04727	0.914872	1.02407	0.951338	1.16047	1.09237	1.65619	1.38561	1.44994	1.09726	6.74221	7.04872	6.6119	6.93712	6.67723	6.96973	7.01405	7.14745	6.09885	6.36507	6.62249	6.83338	6.77541	7.55753	7.03326	6.29246	6.68748	6.80489	7.46198
ENSG00000011275	RNF216	0.912222	1.18837	1.13862	0.87564	0.901458	1.15806	1.12352	0.92737	0.987666	1.02366	0.985426	1.00303	0.685742	0.971276	1.40209	1.20058	1.02407	1.02816	0.909556	0.921166	0.994757	0.988113	1.19838	1.26505	1.00475	1.43088	1.08279	1.17114	1.17289	5.26907	5.24665	5.13582	NA	5.92644	5.97324	5.5597	5.376	4.91522	5.47518	5.76041	NA	6.03962	5.97578	5.48453	NA	NA	5.03483	5.28619
ENSG00000011295	TTC19	1.36192	0.961421	1.3681	1.53668	1.37401	1.22427	1.04179	1.1878	0.922725	1.10857	1.22011	1.42325	1.22324	1.28058	0.931966	1.05192	1.17056	1.15137	1.29336	1.16107	1.19396	1.35064	1.21059	0.899821	1.13098	0.977724	1.51255	1.12156	1.11428	7.05239	6.34772	7.20834	6.73858	7.01857	6.99026	7.10307	6.93526	6.4223	6.57873	7.17246	7.49292	8.03484	7.07899	5.17779	8.03032	8.35548	7.51615	6.8141
ENSG00000011304	PTBP1	1.69135	1.90352	1.24871	1.8732	1.79851	1.79176	1.771	1.8493	1.65331	1.71105	1.20194	1.61826	1.50297	1.81438	1.83398	1.78497	1.58478	1.85211	1.72981	1.71054	1.70783	1.89476	1.69583	1.73807	1.71147	1.62024	1.69046	1.84819	1.80127	8.74285	8.63589	8.621	9.11112	8.83709	9.06408	8.71747	9.07829	8.30793	8.92154	8.38891	8.84517	8.92699	9.07121	9.19413	8.80814	8.17152	9.02182	8.78291
ENSG00000011347	SYT7	0.578639	NA	1.1329	0.278754	0.0334238	NA	NA	NA	0.0606978	0.0934217	0.503791	0.454845	1.48302	NA	NA	NA	1.02694	0.962843	1.77612	0.190332	1.46135	0.0569049	0.149219	0.0827854	0.818885	0.344392	NA	NA	NA	5.94413	5.68934	7.67179	6.05143	5.62956	6.22244	5.42355	5.36937	4.85291	6.76355	5.79821	NA	6.01873	4.53089	6.03222	5.94032	6.41473	6.55658	6.91841
ENSG00000011376	LARS2	0.773055	0.587711	0.838849	0.840733	0.651278	0.838219	0.653213	0.808886	0.30103	0.664642	0.643453	0.984077	0.846955	0.673021	0.657056	0.658965	NA	0.748188	0.713491	0.681241	0.568202	0.618048	0.737987	0.522444	0.646404	0.701568	0.62941	0.651278	0.763428	7.48589	6.58215	7.80939	7.21821	7.24493	6.97411	6.70358	7.2443	6.84536	7.07938	7.23175	7.80511	7.278	7.16693	6.48371	7.05499	7.28125	6.48511	7.00343
ENSG00000011405	PIK3C2A	1.16997	1.00432	1.23274	0.918555	0.993877	1.33646	1.25042	1.15806	1.2033	1.19312	0.873321	1.38256	0.872156	1.00903	1.02202	1.03463	0.849419	1.1827	1.18298	1.03262	0.884229	1.05956	1.18469	1.01912	1.18099	1.29248	1.45301	0.808211	1.0103	6.7499	6.74328	6.89432	6.87561	7.10064	6.92444	6.88721	6.64367	6.85234	6.70353	6.64831	6.7321	6.7278	6.7498	7.01172	6.64999	6.8718	6.85599	6.72448
ENSG00000011422	PLAUR	0.897077	2.00074	NA	0.990339	0.748188	1.38238	0.170262	0.357935	1.95501	1.46642	0.658011	NA	0.269513	1.69496	0.965202	0.728354	0.60206	1.37985	0.0413927	0.904716	NA	0.60206	0.866287	1.02694	1.2222	0.346353	NA	0.55145	1.70148	5.89324	7.61949	5.72162	6.51912	6.00062	6.60775	6.7231	6.52416	7.19032	6.95479	NA	NA	4.8262	7.47333	6.22568	6.71572	NA	6.72136	5.95085
ENSG00000011426	ANLN	NA	0.55145	1.76879	0.840733	0.572872	0.63749	0.876795	NA	NA	NA	NA	NA	NA	NA	0.0170333	NA	NA	0.599883	NA	0.418301	NA	0.30963	NA	NA	0.747412	0.97359	NA	0.928908	0.447158	5.0796	4.48258	8.1846	5.65789	5.26306	5.79298	6.01008	6.1454	5.80599	5.58065	5.46578	6.03592	NA	6.1501	4.70718	NA	6.22878	5.61994	4.74254
ENSG00000011451	WIZ	0.912222	0.926342	0.898725	0.09691	0.826075	1.0216	0.83187	0.622214	0.872156	0.979548	0.772322	0.0211893	0.181844	0.868056	0.716003	1.06744	0.974972	0.80618	1.06108	0.139879	0.935003	0.897627	0.745855	0.890421	0.816241	1.16524	0.298853	-0.0315171	0.883093	6.38036	5.4317	6.19105	6.42386	6.41265	6.98491	6.02286	6.8462	5.06809	6.32781	5.28184	5.40203	6.33507	6.76892	7.02274	6.26708	6.29339	6.13635	6.48922
ENSG00000011454	RABGAP1	1.09726	1.14706	1.44028	1.15412	0.968016	1.4128	1.4679	1.18384	1.05614	1.19866	1.26834	1.25575	0.795185	1.13956	1.14145	1.2079	0.942504	1.18041	1.34361	1.42911	1.21985	0.854913	1.44201	1.15715	1.14364	1.40739	1.43088	1.11959	1.33325	7.36226	7.53334	7.93242	7.61824	7.52204	7.68975	7.74667	7.4793	7.65648	7.62471	7.43308	7.4243	7.09776	7.50227	7.28911	7.1557	7.27216	7.57411	7.28703
ENSG00000011465	DCN	2.96907	2.35759	1.37658	2.73816	2.15051	2.90066	3.01519	2.57031	3.31744	3.3682	2.66451	2.49152	2.2379	2.98273	2.10127	3.47894	2.1525	3.19786	2.6464	2.63208	2.02296	2.13178	3.13992	1.31471	2.64671	2.60291	1.39655	2.35944	3.3574	9.26056	9.60019	7.48538	9.9675	9.29992	9.88999	9.81917	9.55048	9.58558	9.77276	9.53377	8.98304	8.41415	8.99614	9.62877	10.1206	9.17328	9.41911	9.70569
ENSG00000011478	QPCTL	0.324282	0.322219	0.0791812	0.30963	0.501059	0.371068	0.167317	0.436163	0.247973	0.539076	NA	0.123852	0.385606	0.419956	0.437751	0.49276	NA	0.472756	0.748963	0.123852	0.575188	0.332438	0.356026	0.70757	0.518514	0.0170333	0.643453	0.367356	0.429752	6.06893	6.42393	5.54633	7.92714	8.40339	7.6227	6.03337	4.80068	5.68973	6.35403	6.02197	5.90726	7.36577	6.38762	NA	5.62697	6.90349	6.137	5.75026
ENSG00000011485	PPP5C	1.27021	1.19229	1.09656	1.1232	1.12808	1.33203	1.10958	1.41196	1.07262	1.20003	1.58206	1.19562	1.23855	1.17202	1.17289	1.14582	1.09726	1.15866	1.16137	1.05308	1.18583	1.09307	1.16495	1.1245	1.08636	1.00389	1.19229	1.06781	1.28601	7.83508	7.61708	8.06869	7.60389	7.63116	7.83782	7.55077	7.8221	7.24285	7.50901	8.07951	7.72245	7.6594	7.81603	7.79291	7.63407	7.89427	7.66963	7.21065
ENSG00000011523	CEP68	0.694605	0.704151	1.17811	0.751279	0.650308	1.09691	0.941014	0.824776	0.83187	1.05115	0.922725	0.685742	0.164353	0.781037	0.918555	1.21059	0.683047	0.835691	0.863323	0.892651	0.796574	0.513218	1.22089	0.884795	0.874482	0.790988	0.718502	0.700704	0.986324	6.37689	6.4622	6.34554	6.82048	6.13838	6.84291	6.51619	7.3902	6.22712	6.3284	6.47943	6.27237	5.25125	6.53888	6.44964	NA	5.58175	6.66343	6.19626
ENSG00000011566	MAP4K3	1.15014	0.805501	1.1271	0.938019	1.03543	1.15625	0.978637	1.07408	0.975432	1.02694	1.06856	1.37949	0.91698	1.01578	0.639486	1.11059	0.575188	1.27346	1.14706	1.12352	0.824776	1.03981	1.14829	0.921686	1.14208	1.29226	1.25018	0.671173	1.00689	6.36352	6.31672	6.93932	6.30056	6.2921	6.57209	5.94816	6.49273	6.71168	6.40043	6.41999	6.56178	6.22404	6.61067	5.40393	6.44247	5.67857	6.52357	6.43128
ENSG00000011600	TYROBP	1.91913	2.33736	1.06967	1.42423	1.7673	1.41162	1.3707	1.03463	2.36367	2.13171	1.4621	0.754348	1.52994	2.32267	1.82393	1.38166	1.11694	2.03326	1.19948	1.18327	1.13735	1.66661	1.26174	2.26064	1.46195	1.21511	0.52763	1.16524	2.03735	7.18444	7.35233	6.86467	NA	NA	NA	NA	6.15536	6.86214	NA	NA	6.898	6.72296	7.36869	NA	NA	NA	7.10948	6.43051
ENSG00000011638	TMEM159	1.4014	0.911158	0.10721	1.36078	0.91803	1.27967	1.69992	1.10243	1.07664	1.80017	1.79021	1.22505	NA	1.14457	1.1427	1.73656	0.437751	0.697229	1.25237	1.29776	1.30557	0.706718	1.36903	0.811575	1.24724	1.1807	1.04961	1.37144	1.66398	7.4279	7.18619	6.62086	7.04154	5.79477	NA	NA	6.7949	NA	NA	7.74992	NA	NA	5.89442	6.62662	6.43745	NA	6.48003	6.22812
ENSG00000012048	BRCA1	NA	0.510545	NA	0.580925	0.419956	0.0293838	0.143015	0.064458	NA	NA	NA	NA	NA	-0.00877392	0.322219	NA	NA	0.161368	NA	0.549003	NA	0.100371	0.0530784	-0.0132283	0.287802	0.861534	1.01995	0.741939	NA	4.75407	6.1695	NA	6.51666	4.22181	5.44946	NA	4.47861	NA	4.60462	NA	NA	NA	5.45989	NA	4.54402	4.51134	NA	5.78603
ENSG00000012061	ERCC1	1.48302	1.28646	1.27554	1.35946	1.33445	1.47929	1.37346	1.53033	1.42374	1.59605	1.87864	1.03181	1.28556	1.45086	1.34792	1.59879	1.45286	1.29754	1.55206	1.25431	1.69539	1.15746	1.39742	1.30899	1.34518	1.34183	1.36922	1.36474	1.43024	6.52596	7.07782	6.61254	6.51948	6.43128	7.0912	7.05868	7.21436	6.72818	6.61398	7.41703	6.45839	NA	7.23245	6.71516	6.58747	6.90433	6.03431	6.77404
ENSG00000012124	CD22	0.881385	1.90086	0.588832	0.881955	0.0530784	NA	NA	1.63979	NA	0.485721	NA	NA	NA	0.181844	2.29883	1.90097	NA	NA	NA	0.564666	NA	0.290035	0.311754	2.07048	0.296665	0.130334	NA	2.28596	0.587711	5.9058	6.80006	6.5463	NA	5.83023	6.31094	4.77155	5.60149	6.70904	5.71084	7.00226	4.69811	NA	5.76722	7.70858	5.22272	NA	4.95554	NA
ENSG00000012171	SEMA3B	1.63859	0.705864	1.14953	0.63749	1.48273	1.24993	0.851258	0.950851	0.660865	0.996512	0.561101	0.927883	NA	1.46879	NA	0.768638	1.07445	1.34321	1.05308	0.619093	0.40654	1.45454	0.947434	NA	1.30168	0.139879	NA	NA	0.692847	7.39559	6.24279	5.3666	7.08142	6.27258	6.49655	6.39401	6.52812	6.80398	6.36784	6.57293	6.50467	NA	6.84431	5.27049	6.04805	6.9439	7.86819	6.76983
ENSG00000012174	MBTPS2	0.979093	0.685742	0.964731	0.606381	0.62941	0.962843	0.710117	0.755112	0.727541	0.726727	0.643453	0.95376	1.11361	0.657056	0.591065	0.912222	0.582063	0.824126	0.9154	0.71265	0.710117	0.518514	0.877947	0.604226	0.704151	0.631444	1.04415	0.525045	0.78533	NA	NA	4.86878	5.81535	6.14149	NA	NA	6.27245	6.10008	6.04172	NA	5.90716	5.62322	6.32374	NA	NA	NA	6.43342	NA
ENSG00000012211	PRICKLE3	0.421604	0.539076	NA	0.260071	0.0791812	0.5302	0.797268	0.540329	0.173186	0.511883	0.450249	NA	0.1959	0.540329	0.447158	NA	NA	0.247973	0.25042	0.071882	0.399674	0.0827854	0.350248	0.372912	0.561101	NA	0.4133	0.235528	0.595496	NA	NA	NA	5.6777	NA	5.74685	NA	5.87603	NA	5.65686	4.82889	NA	NA	5.62478	NA	5.57684	6.07062	NA	NA
ENSG00000012223	LTF	NA	1.70986	NA	0.745855	NA	-0.0655015	NA	NA	0.436163	0.4843	0.245513	0.674861	NA	0.40654	0.627366	NA	0.591065	0.528917	2.16643	0.429752	3.00543	NA	0.459392	1.08171	2.30952	NA	0.532754	2.61123	0.130334	8.22657	9.46726	7.03182	7.48067	7.76321	7.18567	8.7059	6.96913	9.45384	7.98977	7.54812	7.78503	7.92427	7.9598	7.90846	7.8285	8.39093	8.22333	9.61641
ENSG00000012232	EXTL3	1.17026	0.774517	1.12483	0.575188	0.60206	1.13033	1.0013	0.850033	0.823474	0.824776	1.18921	0.775974	0.178977	0.900367	0.665581	0.966142	0.768638	1.20602	0.70927	0.715167	0.818226	0.553883	0.961421	0.876795	0.942504	1.01703	0.868644	0.513218	0.988113	5.52467	NA	5.68965	5.10366	4.97099	6.00477	5.57158	5.45961	5.43125	6.03215	NA	NA	5.19885	5.83496	NA	NA	5.10668	5.74812	5.45665
ENSG00000012660	ELOVL5	2.04681	1.81961	1.75366	1.20871	1.22401	1.70131	1.36021	1.67265	2.18127	1.45515	1.24005	1.487	1.82607	1.61077	1.89949	1.2079	1.00389	1.32879	2.18517	1.306	1.22557	1.06221	1.45163	1.56443	1.16524	1.96501	1.38899	1.887	1.51228	7.47073	6.97603	7.16516	NA	NA	6.42711	NA	6.77798	6.97295	NA	6.74783	6.2239	7.87677	6.72745	6.67893	NA	NA	6.40591	7.8827
ENSG00000012779	ALOX5	0.888179	1.73022	0.123852	0.860338	0.935003	0.428135	0.721811	0.593286	1.44389	1.41847	0.264818	NA	NA	1.75374	1.42439	0.117271	0.691081	1.10449	0.919601	0.58995	0.503791	0.982723	0.676694	1.52492	0.992111	0.103804	NA	1.43233	1.43664	7.34548	7.77178	5.96326	7.21546	7.37045	7.04197	7.18107	6.65945	7.84154	7.42019	6.69161	6.03967	6.56862	7.65501	7.85564	7.36854	7.37564	7.34599	6.9097
ENSG00000012822	CALCOCO1	1.56703	1.32139	1.69249	1.35793	1.47538	1.52634	1.69408	1.58805	1.80754	1.93621	1.86776	1.5557	1.27207	1.72754	1.54195	1.69461	1.48015	1.63659	1.62034	1.68502	1.67587	1.47567	1.92834	1.62603	1.55919	1.4312	1.44483	1.4922	1.69117	6.66733	6.84079	7.84781	6.5857	6.70022	6.22089	6.82348	6.40705	6.5082	6.76781	7.00001	6.74211	6.18467	6.62012	6.62494	6.99364	6.0182	6.86537	6.63127
ENSG00000012963	UBR7	0.958086	1.02816	1.26245	1.22115	1.0306	1.19061	1.11793	1.09656	0.958086	1.0406	1.1827	1.18041	0.895423	0.993877	1.11093	1.1427	1.09026	0.848189	1.09517	1.15866	0.928908	0.992995	1.07809	1.0086	1.10958	1.34655	1.1726	1.34321	1.09517	6.66044	6.82162	7.19036	7.03629	6.39386	7.13656	6.83058	7.10682	6.44095	6.6175	5.90013	6.44744	6.92618	7.09808	7.02471	7.21508	5.56996	6.83494	6.36944
ENSG00000012983	MAP4K5	1.03383	1.0461	1.31006	1.04454	0.932981	1.37749	1.23629	1.17231	1.32756	1.1807	0.678518	1.04336	0.635484	1.2071	1.00087	1.28443	0.843233	1.18611	1.17406	1.26435	1.0216	1.01787	1.42111	1.06521	1.10789	0.91169	1.14922	1.02407	1.14364	6.54461	6.23856	6.78823	6.61475	6.50747	7.04351	6.54263	6.99142	5.74847	6.46228	6.59301	6.55718	6.20857	6.87905	6.49173	6.43821	6.87663	5.58241	6.64595
ENSG00000013016	EHD3	0.924796	0.767898	1.41731	0.294466	0.0569049	0.776701	1.35583	0.650308	0.161368	0.773786	1.22763	1.08636	1.04415	0.691081	0.80618	0.545307	NA	0.949878	0.731589	0.238046	NA	NA	0.633468	0.865104	0.0374265	0.287802	0.049218	1.00945	0.865696	8.10913	7.8078	8.40832	7.90891	8.08654	8.14844	8.29224	8.03844	8.17742	8.20136	8.71058	8.17776	8.60453	7.52834	7.46438	7.72379	8.10034	8.02398	8.20321
ENSG00000013275	PSMC4	1.49388	1.61752	1.39235	1.63276	1.51495	1.62149	1.55811	1.5978	1.48742	1.48159	1.78852	1.61763	1.49886	1.49178	1.46716	1.37548	1.28307	1.49485	1.49346	1.50352	1.31597	1.49052	1.54839	1.40037	1.42144	1.37511	1.65312	1.61542	1.58456	8.50792	8.31204	8.49616	8.42628	8.22933	8.31383	8.26614	8.40802	8.44008	8.31718	8.49828	8.35303	8.52624	8.64242	8.37362	8.2548	8.27059	8.43677	8.32739
ENSG00000013288	MAN2B2	0.986324	1.00647	0.810904	0.797268	1.01157	1.0026	0.92993	0.880242	1.01115	1.21722	0.906335	0.752816	1.06893	1.0892	1.10003	1.37144	1.05652	1.10789	1.17667	0.673942	1.11661	0.946943	0.912753	1.17056	1.24724	0.694605	1.02776	0.727541	1.15198	7.04886	6.78452	5.99261	6.92265	6.46811	6.98556	6.79104	6.8516	6.66256	7.05557	6.84461	7.22051	7.28072	6.69964	6.41452	6.80998	6.89346	6.35713	8.06499
ENSG00000013364	MVP	1.85455	1.89409	0.836957	1.92273	2.04493	1.41581	1.5605	1.54543	1.70096	1.9032	1.32797	1.39637	1.20439	1.87772	1.78469	1.7223	1.47582	1.60638	1.43441	1.7214	1.34655	2.10326	1.67015	1.78476	1.93611	1.51268	1.19535	1.39322	1.76871	8.95956	8.53396	7.92974	9.05085	8.86309	8.37575	8.62202	8.49737	8.53421	8.88887	8.22251	8.72124	7.64725	8.71551	8.36975	8.59178	8.24678	8.3363	7.999
ENSG00000013374	NUB1	1.55691	1.65734	1.38292	1.4239	1.67532	1.4894	1.46255	1.41497	1.36248	1.45712	1.40943	1.44871	1.31681	1.54716	1.70834	1.49024	1.37785	1.46938	1.41664	1.43949	1.45163	1.66987	1.42667	1.70114	1.52218	1.54667	1.57738	1.52114	1.48686	7.45343	7.60921	7.34243	7.75421	7.54309	7.61067	7.3744	7.71026	7.59721	7.39171	7.26932	7.06932	7.36018	7.75001	7.61629	7.13933	7.32125	7.41916	7.17464
ENSG00000013375	PGM3	1.24403	1.10755	1.15259	1.14551	0.898176	1.28668	0.993877	1.13609	1.52815	1.17638	0.649335	0.955688	1.22814	1.06781	0.881955	1.10003	1.08707	1.31534	1.5934	1.04493	1.32305	1.01157	0.965202	0.722634	1.44404	1.42927	1.47319	1.00817	1.27577	7.99499	7.63267	8.47331	7.93717	7.86818	7.9168	8.04127	7.93751	8.43136	8.25731	8.093	7.83079	8.26315	8.17172	7.05564	7.7152	8.57805	8.32768	8.69966
ENSG00000013392	RWDD2A	0.662758	0.0934217	0.803457	0.305351	0.285557	0.439333	0.133539	0.578639	0.326336	0.595496	0.361728	0.491362	0.232996	0.320146	0.264818	0.437751	NA	0.222716	1.03383	0.278754	0.463893	0.167317	0.485721	0.318063	0.344392	0.745855	0.842609	0.235528	0.437751	5.68279	NA	5.73873	NA	6.5293	5.80519	NA	5.90843	NA	6.1482	5.72683	NA	5.96254	NA	NA	4.76562	5.10175	NA	6.7375
ENSG00000013441	CLK1	2.04653	1.53732	1.31323	1.33746	1.41263	1.48883	1.28937	1.4143	1.32613	1.78803	1.36059	1.38934	1.42684	1.49024	1.48087	1.77714	1.38489	1.55133	1.70672	1.60163	1.2887	1.15503	1.73918	1.49734	1.31534	1.29314	1.20629	1.67293	1.79893	5.20283	NA	4.43674	5.77992	5.17682	NA	6.03833	6.11938	5.67627	6.47405	NA	5.87062	6.13358	6.3395	5.15281	6.54003	NA	5.55471	6.20659
ENSG00000013503	POLR3B	0.609594	0.456366	0.501059	0.52763	0.382017	0.58995	0.640481	0.652246	0.11059	0.324282	0.5302	0.806858	0.808886	0.523746	0.459392	0.62941	NA	0.540329	0.517196	0.540329	0.545307	0.133539	0.447158	0.173186	0.38739	0.510545	0.741939	0.565848	0.445604	6.33179	6.33935	6.04732	5.94053	5.89786	6.54454	6.36687	6.3346	6.33019	6.27237	5.76271	6.03	6.38747	6.62143	6.72598	6.61563	6.24883	6.54718	6.52847
ENSG00000013523	ANGEL1	1.03862	0.898176	1.43759	0.960946	0.71265	0.94939	0.68842	0.907949	0.640481	1.02119	0.737987	0.857332	0.494155	0.768638	1.00689	1.09202	1.32818	0.805501	0.79379	0.868644	1.00945	0.650308	1.16791	1.27577	1.3166	1.43696	0.868056	0.858537	0.78533	5.90314	NA	5.48348	NA	5.71261	NA	5.0001	5.75782	NA	4.36609	6.36174	6.21112	5.17015	6.04389	5.41395	NA	4.42965	5.73672	5.91558
ENSG00000013561	RNF14	1.64483	1.33846	1.47582	1.52815	1.44623	1.56937	1.50678	1.39811	1.43185	1.36977	1.71559	1.76982	1.71088	1.41128	1.26811	1.36021	1.21378	1.46894	1.46761	1.52048	1.32428	1.37967	1.45454	1.29513	1.42846	1.85126	1.7391	1.40586	1.48911	7.21262	6.90667	6.92131	6.81069	6.32432	7.06695	7.01028	7.04123	7.1983	7.231	7.82764	7.15261	7.38509	6.98169	6.9202	6.32749	6.95292	7.11019	6.34276
ENSG00000013563	DNASE1L1	1.07518	1.01787	0.378398	1.12024	1.05729	0.913284	0.954725	1.08027	1.13386	1.19756	1.35025	0.892095	0.770852	1.24895	1.03623	1.02407	0.682145	1.06145	1.04532	0.845098	1.00217	0.903633	0.981819	1.24724	1.11059	0.706718	1.07225	0.990339	1.33626	6.19337	6.31504	4.45456	5.08286	6.04534	NA	5.70275	5.76066	6.84166	6.31611	6.72698	NA	NA	5.45256	6.45947	NA	NA	6.78187	5.97827
ENSG00000013583	HEBP1	1.74343	1.13386	1.00817	1.62992	2.28078	1.48629	1.42127	1.37621	1.51996	1.52892	1.53135	1.69294	1.9857	1.63063	1.1345	1.73496	1.55546	1.38917	1.50651	1.17811	1.36754	2.21024	1.51001	1.48473	1.25455	1.35238	1.78476	1.22401	1.52179	9.0043	8.60409	8.55853	8.62988	9.10864	8.40904	8.41035	8.52622	8.51789	8.40598	8.51712	8.56624	9.13986	8.28881	8.47779	8.48583	8.92592	8.40537	8.4191
ENSG00000013725	CD6	0.152288	1.17522	NA	0.401401	0.52763	NA	NA	0.176091	0.193125	0.603144	NA	NA	NA	0.536558	1.4624	0.143015	NA	NA	NA	0.281033	NA	0.705864	NA	1.16732	0.436163	NA	NA	1.1682	0.611723	5.68919	6.16888	NA	6.30625	5.84178	NA	5.78909	6.12314	NA	6.17817	NA	NA	NA	6.68657	7.70177	6.21476	NA	5.33836	5.84193
ENSG00000013810	TACC3	0.419956	1.37033	0.127105	1.10789	0.940516	0.746634	0.634477	0.113943	0.697229	0.716838	0.359835	NA	NA	0.742725	1.26458	0.0170333	NA	0.761176	0.120574	0.930949	NA	0.78746	0.255273	1.06446	0.818226	1.32879	NA	1.58024	0.801404	6.62074	7.07837	5.91979	6.7515	5.76989	5.89409	5.69559	5.97974	5.50509	5.85018	5.03258	4.45382	6.25432	6.93284	7.41011	6.72758	6.68101	5.97707	6.44094
ENSG00000014123	UFL1	1.24797	1.23121	1.24699	1.15442	1.25648	1.23905	1.26458	1.25648	0.957128	1.13226	1.20249	1.27646	1.20385	1.14489	1.23905	1.13893	1.09412	1.16017	1.33244	1.19866	1.21643	1.26717	1.20439	1.15473	1.31534	1.16524	1.40278	1.21854	1.19229	8.15124	7.70287	7.8964	8.04155	7.98212	7.84883	7.8628	7.8611	7.87356	7.95586	7.82858	7.86267	8.21698	8.11803	7.74809	7.76753	8.33019	8.10061	7.90788
ENSG00000014138	POLA2	0.371068	0.784617	0.136721	1.26198	0.618048	0.632457	0.61595	0.845098	NA	0.11059	NA	0.636488	NA	0.772322	0.888179	0.55145	NA	0.711807	0.155336	0.857935	0.238046	0.839478	0.997386	0.764176	0.639486	0.60206	0.363612	1.28307	0.485721	5.77337	6.2795	6.86517	6.25702	6.52039	6.48077	6.44007	6.09038	NA	6.12819	NA	5.12516	5.58034	6.73787	6.51686	6.28205	5.81734	6.01119	6.29734
ENSG00000014164	ZC3H3	0.396199	0.61595	0.552668	0.214844	0.98945	0.517196	0.463893	0.480007	0.768638	0.61595	0.49276	NA	0.1959	0.514548	0.568202	0.687529	0.603144	0.565848	0.646404	0.264818	0.692847	0.961895	0.431364	0.723456	0.848189	0.790988	0.232996	0.0791812	0.50515	5.76187	7.13285	6.66849	5.23608	4.25407	5.12585	NA	6.5798	5.16991	NA	4.89329	6.44306	NA	6.31856	NA	NA	NA	NA	NA
ENSG00000014216	CAPN1	1.3831	1.48968	1.26529	1.629	1.77988	1.62644	2.1183	1.9058	1.46923	1.71088	1.49192	1.31765	1.40858	1.69028	1.51055	1.52453	1.55485	1.65379	1.68476	1.43233	1.71113	1.69888	1.44747	1.52647	1.71883	0.773786	1.54245	1.63377	1.70492	8.68312	8.48742	8.48176	8.49771	8.82494	8.71703	8.74218	8.7638	8.36051	8.62867	8.61509	8.51411	8.3607	8.55722	8.68261	8.59494	8.65215	8.61598	8.8908
ENSG00000014257	ACPP	0.532754	0.819544	NA	0.123852	0.181844	NA	1.2572	0.0253059	0.0374265	NA	NA	1.30643	NA	0.564666	NA	NA	NA	0.834421	3.30762	NA	0.715167	NA	NA	NA	0.383815	0.167317	0.167317	0.800029	0.0170333	7.38769	7.03385	5.64608	6.60709	6.47941	6.43126	6.60155	6.59633	6.95793	6.01744	5.47867	7.56057	6.28193	7.04134	6.46341	7.45254	8.74357	7.44807	10.0355
ENSG00000014641	MDH1	2.17389	1.81137	2.07871	2.17811	2.05323	1.91519	1.90168	1.96792	2.01258	1.80611	3.06608	2.36363	2.09743	1.82504	1.77019	1.68332	1.55534	1.76989	1.92454	2.19429	1.84862	1.96591	1.92665	1.66332	1.75846	1.86906	1.97128	2.11853	2.02841	9.44263	8.95292	9.58069	9.03078	9.30152	9.01162	9.33084	9.00272	9.37369	8.89706	10.0479	9.53378	9.33034	8.90488	9.39111	8.97718	9.1303	8.92554	9.11672
ENSG00000014824	SLC30A9	1.38846	1.04218	1.41731	1.38507	1.33686	1.32098	1.25768	1.40449	1.03743	1.08743	1.36624	1.67614	1.10003	1.15927	0.997386	1.17984	1.19645	1.15473	1.32243	1.28691	1.24204	1.27114	1.23096	0.994757	1.33425	1.13354	1.5417	1.1529	1.23274	7.5092	6.39623	7.41037	6.9754	7.20858	6.92029	6.7641	7.18308	6.34473	6.88101	7.60381	7.5653	6.70662	6.80293	6.97862	6.96973	6.88177	6.64181	6.95444
ENSG00000014914	MTMR11	0.841359	0.136721	0.130334	1.43807	1.26364	0.727541	0.659916	0.392697	0.477121	1.11461	NA	0.774517	NA	0.544068	NA	1.18013	NA	0.531479	0.361728	1.22994	NA	1.32756	1.1364	0.230449	0.649335	0.579784	NA	NA	0.657056	5.52364	5.48508	NA	6.18447	6.79777	6.02849	5.58691	5.54145	6.44575	5.84263	5.23453	7.20203	NA	5.55466	NA	5.44551	NA	5.75219	5.07125
ENSG00000014919	COX15	1.37273	1.10278	1.23452	1.34869	1.15594	1.16376	1.15503	1.29137	1.05918	1.21722	1.25768	1.45803	1.38256	1.05805	1.17725	1.25066	0.878522	1.04532	1.19618	1.30103	1.03503	1.15106	1.25575	1.17725	1.26928	1.13704	1.30942	1.32325	1.09517	7.05053	6.72378	6.80542	6.84889	6.89372	5.95295	6.23079	6.68922	6.54361	6.66797	7.22661	6.91455	6.63603	6.76523	6.71184	6.52999	5.68187	6.45294	6.41418
ENSG00000015133	CCDC88C	0.103804	1.19948	NA	0.699838	0.978637	0.296665	0.416641	1.14208	0.0681859	0.853698	NA	0.178977	NA	0.789581	1.42635	NA	0.513218	0.359835	0.885926	0.489958	0.667453	1.09061	0.198657	1.22376	0.958086	0.941014	NA	1.1089	0.918555	5.65006	6.4133	5.62543	6.4622	6.32445	5.6882	5.81756	7.39004	5.36907	6.19445	6.02804	6.20769	5.96366	6.32093	6.29844	6.08377	6.48432	5.7281	6.24421
ENSG00000015153	YAF2	0.931966	0.909021	1.34223	0.680336	0.877371	1.20629	0.880814	0.866287	0.726727	1.18127	1.65581	0.850646	0.684845	0.684845	1.041	0.854306	0.991226	0.796574	0.880242	0.919601	0.687529	0.721811	0.958086	0.974972	0.518514	1.03862	1.13893	0.972203	1.04297	6.43835	7.94743	7.22255	7.69897	NA	7.4356	7.18473	7.81032	6.21593	6.74527	6.97538	7.0064	6.93586	7.93385	6.03626	5.63917	5.64626	6.59716	NA
ENSG00000015171	ZMYND11	1.51428	1.38021	1.77612	1.38952	1.38614	1.70569	1.67788	1.58047	1.39111	1.45194	1.5849	1.69408	1.28443	1.54045	1.40671	1.63053	1.41597	1.42765	1.60799	1.58467	1.51014	1.36305	1.70509	1.4096	1.58872	1.52905	1.92732	1.30103	1.63919	6.32078	6.78965	6.86977	7.00064	6.89646	7.03558	6.41034	7.46747	6.07192	6.95542	6.03174	6.65508	6.25078	6.73779	7.0463	6.76208	6.05491	6.01765	6.04822
ENSG00000015285	WAS	0.673942	1.58659	0.40654	0.509203	0.78533	0.39794	0.352183	0.181844	1.20952	0.724276	0.158362	NA	0.459392	0.986324	1.45818	0.271842	NA	0.850033	0.281033	0.403121	0.225309	0.840106	0.401401	1.54543	0.594393	0.0211893	NA	1.34479	0.792392	7.30669	7.97924	6.28854	7.15896	7.64987	6.81525	7.42989	6.44765	7.59199	7.42515	6.12447	6.27868	7.3617	7.60151	8.34285	7.51407	6.32481	7.2072	6.38728
ENSG00000015475	BID	0.816241	1.47538	1.35507	0.940018	0.974051	0.757396	0.595496	0.559907	0.867467	1.28217	0.675778	0.55145	1.07225	1.10992	1.22272	0.0374265	0.514548	0.843855	0.858537	0.811575	0.741152	1.13672	0.666518	1.3251	0.733999	0.214844	0.389166	0.935507	1.18327	7.58786	8.2703	8.24469	7.54491	7.68779	7.18719	7.76841	7.46704	8.0163	7.80754	7.16162	7.07842	8.4153	7.99051	7.9889	7.55312	7.45325	7.52296	6.91802
ENSG00000015479	MATR3	2.03647	2.00979	2.19159	2.00852	1.79616	2.15464	1.98277	2.11538	1.93556	1.94433	1.89025	2.16492	1.87326	1.98173	2.06431	2.12833	1.75808	1.94939	1.96886	2.02313	1.80956	1.8641	2.12959	1.97243	1.89404	2.08508	2.09785	2.15957	1.97077	6.4788	6.6328	6.66215	6.20535	6.0549	6.76474	6.3265	6.27354	NA	4.94252	6.50575	5.80455	6.25452	6.41504	6.20849	6.87919	NA	6.33295	6.15402
ENSG00000015532	XYLT2	0.850646	0.740363	0.489958	0.426511	0.660865	0.832509	0.542825	0.726727	0.44248	0.916454	0.641474	NA	0.38739	0.678518	0.872739	1.00903	0.888179	0.887617	1.08955	0.572872	0.909021	0.729974	0.753583	0.845098	1.26055	0.879669	0.541579	0.260071	0.818885	5.35037	4.64745	4.51771	5.77238	5.02415	5.1926	6.23684	5.83365	5.76533	NA	5.72643	5.57784	6.64835	6.14045	5.01026	6.01532	5.62152	5.41553	6.30793
ENSG00000015676	NUDCD3	0.206826	0.00860017	0.685742	0.190332	NA	0.240549	0.227887	0.330414	0.276462	0.332438	0.705864	0.276462	NA	0.136721	0.235528	0.354108	NA	0.0530784	0.0934217	0.178977	0.173186	0.0530784	0.350248	0.143015	0.227887	0.209515	0.09691	0.09691	0.262451	7.239	6.90753	7.84674	7.0266	6.67576	7.17459	6.88527	7.15598	7.22772	6.36448	7.16902	5.89958	6.88128	6.69197	7.4724	7.49474	6.66829	6.86936	7.10959
ENSG00000016391	CHDH	NA	NA	0.748188	0.873902	0.805501	0.502427	NA	0.184691	NA	0.451786	NA	1.35698	0.900367	0.311754	NA	NA	0.824776	NA	0.935507	0.668386	0.987666	0.83123	0.240549	NA	0.978181	0.340444	NA	NA	NA	6.50608	6.25292	8.16969	7.88879	7.92542	7.4329	6.51598	7.30118	6.7354	7.36749	6.74864	9.01832	8.50184	6.89411	6.60573	6.46839	7.88799	6.7586	8.04114
ENSG00000016864	GLT8D1	1.64157	1.25018	1.46523	1.43297	1.30535	1.65887	1.22583	1.81485	1.276	1.59726	1.31302	1.65992	1.89807	1.42927	1.32797	1.67449	1.17551	1.69662	1.47683	1.49164	1.33985	1.32531	1.48515	1.30643	1.39164	1.67136	1.81591	1.42684	1.65196	6.94006	7.04311	6.58333	6.64091	6.51053	7.09602	6.05971	6.97959	5.75787	6.44774	NA	6.53947	6.12982	6.99988	6.4725	6.80988	6.70958	7.14382	7.16658
ENSG00000017260	ATP2C1	1.49108	1.37236	1.52035	1.45086	1.20167	1.48444	1.29403	1.50907	1.36455	1.40312	1.41664	1.59945	1.25431	1.71054	1.09202	1.28194	1.10483	1.40637	2.06781	1.57565	1.32387	1.19728	1.40088	1.21405	1.39672	1.46464	1.46583	1.3681	1.41061	7.02199	6.36612	7.27112	7.00575	6.92473	6.97156	6.40113	7.07736	6.70326	6.91904	6.69128	7.10704	6.48542	7.35696	6.90543	6.91621	7.01208	7.00592	7.83655
ENSG00000017797	RALBP1	1.23704	1.2393	1.21537	1.24378	1.14737	1.28892	1.54876	1.29092	1.1486	1.24797	1.30878	1.53199	1.05767	1.25455	1.15957	1.2824	0.832509	1.35641	1.33163	1.31576	1.1345	1.15381	1.20303	1.19201	1.39863	1.15442	1.20602	1.25042	1.29336	6.80405	6.80645	7.31473	7.24721	6.81314	7.32369	6.68839	7.09852	6.32638	6.71806	6.85119	7.08766	7.07558	6.99168	6.67121	6.5388	6.73506	7.07453	7.11858
ENSG00000018189	RUFY3	1.52789	1.10585	1.81358	1.00561	0.914872	1.09237	1.2159	0.959041	1.04336	1.08707	0.804139	1.19117	0.983175	1.24229	1.15897	1.27021	NA	1.04021	1.27784	1.16346	1.01452	1.06744	1.35372	1.34282	1.20763	1.61426	1.56573	1.03181	1.0799	7.75264	6.64575	8.66814	6.91221	6.85241	6.67433	7.05045	6.77954	7.53525	6.7253	6.42379	6.88156	6.44719	6.76742	6.36277	6.86583	7.18391	6.83146	6.48996
ENSG00000018236	CNTN1	1.54283	0.136721	1.98709	0.322219	0.075547	1.10243	1.07408	NA	0.451786	1.22968	NA	1.09656	NA	0.4843	0.721811	1.70638	0.651278	NA	1.02078	0.357935	0.447158	NA	0.630428	0.968016	0.633468	1.05652	NA	0.245513	1.276	7.81971	7.71818	9.07209	7.13933	7.1457	7.42633	7.4377	6.42535	6.74734	7.30387	6.52032	6.98909	6.78347	6.69743	7.37274	7.19613	6.99122	6.41054	8.07469
ENSG00000018408	WWTR1	1.07518	1.31911	1.22246	1.02531	0.860338	1.52388	1.72738	0.977266	1.4682	1.41597	1.19893	1.71625	0.941511	1.56194	0.778874	1.55618	1.47407	1.61648	1.37107	1.39182	1.2971	0.686636	1.57217	1.30557	1.05881	1.06108	1.24452	0.894316	1.60627	5.77722	NA	6.12017	7.64254	5.75556	6.59527	NA	6.69836	NA	NA	7.81364	6.72264	NA	6.1756	NA	6.6322	6.50443	7.15582	5.9732
ENSG00000018510	AGPS	0.881385	0.943495	0.846337	1.09061	0.800717	1.18327	0.982723	0.779596	0.865696	0.669317	0.78746	1.04571	0.977724	0.880814	0.775974	0.764176	0.61066	0.873321	0.521138	1.04532	0.593286	0.846337	1.02449	0.732394	0.950365	0.981819	0.94939	0.847573	0.904174	7.62524	7.45148	7.66155	7.73904	7.62201	7.57976	7.50879	7.40832	7.62499	7.65743	7.6299	7.73133	8.06208	7.6307	7.39322	7.80712	7.60286	7.40512	7.11383
ENSG00000018610	CXorf56	0.790285	0.729974	0.819544	0.943	0.725095	0.880814	0.773786	0.872156	0.696356	0.572872	0.726727	0.884229	0.448706	0.851258	0.739572	0.899273	0.489958	0.842609	0.826075	0.682145	0.816904	0.672098	0.859739	0.914343	0.813581	0.860338	0.894316	0.894316	0.469822	6.56333	NA	6.72681	6.2127	6.81392	7.0187	6.54433	7.14003	7.04813	6.48216	6.34015	6.58093	7.32006	7.29795	5.97432	6.31808	6.50074	7.02145	6.28675
ENSG00000018625	ATP1A2	0.549003	NA	2.30307	0.731589	0.62634	0.485721	1.35564	-0.0655015	1.03941	1.04883	1.85491	0.354108	NA	0.071882	NA	0.775974	NA	NA	1.00389	1.2907	0.164353	0.267172	0.824126	0.117271	0.209515	0.957607	NA	NA	1.13956	8.2547	7.96694	9.45324	8.77256	8.61843	8.04913	7.9573	8.18522	7.73084	8.55534	8.88609	9.14328	7.86516	8.14397	7.75706	8.32209	8.54196	8.07253	8.12667
ENSG00000018699	TTC27	0.788875	0.846337	0.640481	1.10823	0.71265	0.954725	0.956649	0.968483	0.585461	1.08814	1.32531	1.05881	0.733999	0.79796	1.1089	0.905796	0.519828	0.837588	0.806858	0.928908	0.856729	0.748963	1.01995	0.820201	0.869232	0.854913	0.949878	0.992554	1.3251	6.27786	5.85658	6.49834	6.23022	6.49987	6.79249	5.89075	6.67098	6.13472	6.41193	6.66496	6.18287	6.58192	6.86139	6.32835	6.59718	6.37679	6.33749	6.32775
ENSG00000019144	PHLDB1	0.936011	0.985875	1.6582	1.30814	0.896526	1.54108	0.983175	1.10823	1.91981	1.48883	1.62003	1.25912	NA	1.35564	0.804821	1.37876	1.08884	1.38148	1.23274	1.49178	0.683947	0.774517	1.56738	1.13033	1.01284	0.96895	1.12254	0.460898	1.31723	7.57597	7.0729	7.34598	7.44542	7.24048	7.76494	7.30132	7.36194	7.73834	7.3057	7.60746	6.79045	6.29884	7.00397	6.99843	7.22251	7.07005	7.14429	7.37201
ENSG00000019169	MARCO	1.83784	1.8739	NA	0.40824	0.262451	NA	0.491362	NA	2.18264	0.700704	NA	NA	1.70876	2.20957	1.37365	0.755112	NA	0.247973	0.071882	NA	NA	NA	NA	0.376577	0.0374265	0.222716	NA	NA	0.93044	6.87948	6.17914	NA	5.12917	4.84938	NA	4.7645	NA	7.30531	5.31744	NA	NA	7.11636	6.60716	6.37257	5.12909	NA	5.80847	4.69057
ENSG00000019485	PRDM11	0.262451	NA	0.510545	NA	NA	0.844477	0.611723	0.600973	0.161368	0.222716	0.389166	0.155336	NA	0.513218	-0.0655015	0.820201	NA	0.451786	0.193125	0.064458	0.264818	0.075547	0.818226	0.365488	NA	NA	0.445604	NA	0.531479	5.08973	NA	4.99115	NA	5.85568	5.22535	5.6852	5.44568	6.15835	NA	4.91438	NA	NA	4.56513	NA	NA	NA	6.28111	5.71902
ENSG00000019582	CD74	3.20322	3.31709	1.73424	2.92894	3.18107	2.67583	2.64121	3.16361	3.20608	3.12907	2.39735	2.64594	2.63852	3.43562	3.5172	2.7783	2.38247	2.55079	2.54652	2.76122	2.87881	3.24838	2.85566	3.56121	2.90649	2.28384	2.17705	3.56282	3.2036	8.5026	8.46844	6.54131	8.35167	8.45483	8.23571	8.24859	8.44849	7.94888	8.72424	7.35151	8.00538	7.85317	8.50941	9.07881	8.5243	7.80657	7.51018	8.01509
ENSG00000019991	HGF	1.06893	0.635484	NA	0.0413927	NA	0.143015	0.324282	NA	0.394452	0.805501	NA	0.68842	0.680336	0.935507	0.0863598	NA	NA	2.16847	0.534026	0.214844	NA	NA	0.357935	0.525045	0.225309	0.184691	NA	NA	0.904174	6.71498	5.89505	4.66928	5.62617	5.68019	6.62032	6.87936	5.50709	6.03946	6.98255	5.79525	5.99852	4.84529	6.18882	5.69826	NA	NA	7.34591	6.58911
ENSG00000020129	NCDN	1.14953	0.762679	1.65108	NA	0.421604	0.892095	0.556303	0.858537	0.645422	0.977724	1.17056	0.264818	NA	0.64836	0.783904	1.08743	NA	0.600973	0.970812	0.198657	0.759668	0.292256	0.746634	0.775246	0.7348	0.886491	0.794488	0.187521	0.905256	7.09252	7.38097	8.52832	7.07192	6.73764	7.1991	7.15455	7.46452	5.97148	7.04029	7.52178	6.79748	6.432	7.39732	6.80924	7.1611	6.62712	6.61971	6.96595
ENSG00000020181	ADGRA2	0.631444	0.948413	0.161368	0.660865	0.758912	1.34635	1.34967	0.897077	1.13226	1.40909	0.781755	0.503791	NA	0.994757	0.859138	1.33365	NA	1.56038	1.51614	0.848805	0.599883	0.652246	1.30038	1.04376	0.920645	0.579784	0.501059	0.305351	1.44373	6.4293	5.41864	6.09706	6.10802	5.94046	6.78344	6.43467	6.90483	5.97273	6.50116	5.78953	6.18247	5.41119	5.80144	6.28936	6.61988	5.53444	6.6055	6.74016
ENSG00000020256	ZFP64	0.456366	0.39794	0.61595	0.296665	0.607455	0.591065	0.561101	0.531479	NA	0.578639	0.155336	0.190332	0.281033	0.214844	0.528917	0.767156	NA	0.322219	0.692847	0.346353	0.354108	0.436163	0.424882	0.448706	0.666518	0.580925	0.460898	0.313867	0.621176	5.92741	5.47205	5.35308	5.62461	6.1533	6.0792	NA	6.07554	5.28865	NA	5.44153	NA	6.46006	6.74116	6.1903	5.95204	NA	5.73718	5.86991
ENSG00000020426	MNAT1	1.31848	1.01536	1.2878	1.23223	1.03941	1.5197	1.3485	1.65128	1.27021	1.33163	1.52892	1.42943	1.26364	1.14208	1.17114	1.23477	0.896526	1.25188	1.24428	1.32243	1.27944	1.06856	1.30211	0.943	1.22531	1.19507	1.40192	1.37144	1.37511	6.44166	7.13257	5.9095	5.85714	7.04443	6.81793	7.00364	6.71381	8.04034	6.92207	6.28522	6.19198	6.29762	7.10924	7.51267	6.78956	6.65447	6.93008	6.59316
ENSG00000020577	SAMD4A	0.378398	0.763428	0.922725	0.123852	0.278754	1.18041	0.923762	NA	1.12775	0.613842	1.49872	0.439333	0.659916	0.865696	0.565848	0.432969	0.565848	1.17173	0.729974	0.936514	NA	0.201397	0.972203	0.665581	0.127105	1.39794	0.471292	0.399674	0.870404	5.53619	6.29113	6.5988	5.23198	6.01554	6.53552	6.32383	5.3122	6.17365	5.84219	6.96028	NA	5.66123	5.75371	4.30754	5.34626	NA	6.18722	6.0672
ENSG00000020633	RUNX3	0.049218	1.35218	NA	0.437751	0.607455	NA	NA	NA	0.565848	0.611723	NA	NA	NA	0.877947	1.45969	NA	NA	0.100371	0.0170333	0.404834	NA	0.817565	NA	1.48671	0.515874	0.357935	NA	1.36736	0.759668	6.66678	6.47486	5.8153	6.56502	6.79317	6.25537	5.34857	5.30903	6.30611	6.02303	NA	NA	NA	6.93469	7.46714	6.19001	NA	5.71897	6.01253
ENSG00000020922	MRE11A	0.720159	0.794488	0.546543	0.784617	0.55145	0.755112	0.577492	0.751279	0.716003	0.471292	0.181844	0.658011	0.149219	0.546543	0.82866	0.657056	NA	0.71433	0.773786	0.885361	0.542825	0.546543	0.875061	0.917506	0.786041	0.884229	0.706718	1.04532	0.555094	7.61557	7.43714	7.41466	7.43986	7.67269	7.96156	7.37551	7.91665	7.32615	7.64032	7.27577	7.55398	7.46244	7.72279	7.55914	7.6288	7.01643	7.55707	7.54861
ENSG00000021300	PLEKHB1	0.632457	0.757396	2.44671	0.979548	0.843855	0.499687	0.474216	1.30557	NA	1.06296	0.990339	1.04844	NA	1.03342	1.00475	0.0170333	1.0187	-0.00877392	0.980912	0.978181	1.54033	0.857332	0.318063	0.482874	1.3516	0.816241	0.682145	0.699838	0.178977	5.93251	7.4263	8.66718	6.5984	5.71717	NA	NA	NA	NA	NA	6.2911	NA	5.90304	6.09654	6.15259	5.0602	NA	NA	NA
ENSG00000021355	SERPINB1	1.50079	1.82406	0.472756	1.88739	2.06465	1.09026	2.56258	1.55799	1.59207	1.49429	1.2222	1.11694	1.05576	1.64167	1.54777	1.1427	1.89476	1.37894	0.914872	1.64404	1.38435	1.88925	1.2393	1.47929	1.87633	0.865696	1.48544	1.98869	1.4621	8.91313	8.60302	7.84799	8.757	9.06194	8.23068	8.83202	8.84841	8.96555	8.91327	8.03006	8.47556	8.01124	8.58037	8.7673	8.4704	9.1294	8.76462	8.4435
ENSG00000021574	SPAST	0.761176	0.767898	1.06595	0.705864	0.710117	0.922206	0.705008	0.78746	0.556303	0.663701	0.149219	0.650308	0.705864	0.7348	0.788168	0.820858	NA	0.695482	0.684845	0.793092	0.494155	0.884229	0.733999	0.724276	0.78746	0.967548	0.838849	0.779596	0.665581	6.12607	6.60075	6.92974	6.11347	6.86025	6.03038	6.19551	6.24696	6.4137	6.23449	NA	4.69392	6.08584	7.41596	6.41365	7.69113	6.08766	6.57149	7.34109
ENSG00000021645	NRXN3	0.592177	NA	0.950365	0.100371	0.136721	0.651278	0.928908	-0.0809219	NA	0.392697	NA	NA	NA	0.0569049	NA	NA	NA	NA	0.227887	0.925312	NA	NA	0.745855	0.579784	NA	0.11059	NA	NA	0.903633	4.92117	5.76542	7.27352	5.75066	5.55736	5.91524	6.10416	5.24382	4.75103	5.98202	NA	NA	5.63251	5.82764	NA	5.77867	4.87396	5.39578	5.66574
ENSG00000021762	OSBPL5	0.454845	0.523746	0.474216	NA	0.371068	0.693727	0.416641	0.33646	0.342423	0.695482	0.298853	NA	NA	0.621176	-0.0655015	0.668386	NA	0.624282	1.11126	0.0374265	0.866287	0.396199	0.409933	0.879096	0.346353	0.0128372	NA	NA	0.546543	6.11976	5.48865	6.45915	6.42359	6.36601	6.34695	6.19036	6.66893	6.18365	6.35481	5.81559	6.70141	5.65815	6.60604	6.56123	6.3967	6.82418	5.96062	6.73924
ENSG00000021776	AQR	0.887054	0.97359	0.887054	0.937518	0.841985	0.932474	0.901458	0.978637	0.762679	0.736397	0.532754	0.987666	0.737987	0.768638	1	0.819544	NA	0.932981	0.800029	0.918555	0.790988	0.773786	0.900913	0.873321	0.880242	1.04336	0.95376	1.01787	0.792392	7.18989	7.29892	6.80149	7.55438	7.17144	7.25067	6.85839	7.42327	6.57205	6.80429	6.77824	6.8915	6.93152	7.46219	7.17973	7.24069	7.14234	7.19615	7.23991
ENSG00000021826	CPS1	NA	NA	0.103804	NA	2.29427	0.0530784	0.100371	NA	0.181844	0.127105	NA	NA	2.97607	NA	NA	0.635484	NA	NA	NA	NA	NA	2.10421	0.0211893	NA	NA	0.786041	NA	NA	NA	7.21875	6.96669	7.00617	6.99999	9.35113	7.01787	7.08675	6.96718	6.77881	7.15352	6.82979	7.52278	10.1056	7.04186	6.81076	7.07104	7.39606	6.74405	6.93556
ENSG00000022267	FHL1	1.61752	1.75648	2.05956	1.8595	1.79267	2.25926	2.58119	1.58928	3.02737	2.1438	3.18106	1.59627	1.31765	2.26855	1.56419	1.94871	1.32035	1.82898	2.19595	2.44207	1.17231	1.69601	2.54617	1.55835	1.7693	1.86058	2.02164	1.2307	2.721	8.69967	9.37371	9.13461	9.04581	9.43559	9.55225	9.887	8.95044	9.64782	9.25831	10.1515	8.57606	8.48002	8.5486	9.17043	8.73676	8.79892	9.25841	9.84819
ENSG00000022277	RTFDC1	1.78711	1.77517	1.85187	1.66361	1.70105	1.71096	1.71617	1.75404	1.67587	1.65839	1.83046	1.61511	1.57933	1.74927	1.62024	1.71775	1.52414	1.6777	1.67015	1.65427	1.55388	1.6506	1.73862	1.68673	1.63998	1.8014	1.64797	1.75328	1.73679	6.74679	7.16725	7.01831	7.1876	6.90717	7.14539	7.11557	7.27667	7.3043	6.83702	6.65775	6.98755	6.78971	7.38559	7.12398	7.334	7.40823	6.85654	6.67023
ENSG00000022556	NLRP2	NA	0.4133	NA	0.857332	0.372912	0.25042	NA	0.50515	NA	NA	NA	NA	NA	0.330414	0.409933	NA	NA	1.25792	NA	NA	NA	0.252853	NA	0.450249	NA	1.07115	0.643453	1.00475	0.598791	5.5748	7.20615	5.44286	6.33921	6.55538	5.8829	5.62713	6.22634	4.39872	6.20136	5.82428	5.15993	5.35121	6.53637	6.22908	6.82864	5.90249	7.7437	6.0862
ENSG00000023041	ZDHHC6	1.22814	1.30341	1.10551	1.34889	1.54691	1.22814	1.12156	1.24527	1.05154	1.27577	0.986324	1.43313	1.25551	1.16017	1.26553	1.1685	0.951338	1.25959	1.27254	NA	1.09934	1.55157	1.15014	1.18724	1.32634	1.16879	1.20112	1.31429	1.14675	NA	6.75124	5.62178	6.57484	6.13979	6.00571	5.99296	6.52169	5.31745	5.48661	5.60793	4.84426	6.08141	6.27028	NA	NA	5.98602	5.84245	NA
ENSG00000023171	GRAMD1B	1.64787	0.510545	1.08991	NA	1.40858	NA	NA	0.354108	0.0681859	0.923762	NA	1.05538	NA	NA	0.313867	0.935507	NA	0.30963	NA	NA	NA	1.26411	NA	0.193125	1.15351	0.761176	0.187521	0.30963	NA	7.33895	NA	6.40431	5.43989	6.64394	5.45455	5.66848	4.51392	NA	7.73074	7.42828	5.87169	5.83475	5.54554	5.48809	5.33189	5.64152	6.26525	NA
ENSG00000023191	RNH1	1.78319	1.60938	1.48029	0.931458	1.61151	1.71122	1.73743	1.45133	1.65992	1.89443	1.72247	0.910624	1.29973	1.94919	1.55121	1.86159	1.55218	1.74873	1.81137	0.759668	1.77887	1.59073	1.14145	1.67015	1.48629	1.66801	1.5042	0.952792	1.88121	8.8363	8.89769	9.02572	8.87017	8.89888	9.12136	9.2159	8.80894	9.09476	9.1423	9.13344	8.93307	8.81153	8.77837	8.93924	9.1711	8.47981	9.02428	8.98473
ENSG00000023228	NDUFS1	1.81657	1.33666	1.54888	1.81057	1.69205	1.31154	1.5934	1.44576	1.41896	1.1784	2.21969	1.99007	1.89465	1.33203	1.24944	1.09096	1.04922	1.35025	1.28149	1.65982	1.38578	1.57264	1.42045	1.23629	1.3941	1.51014	1.54332	1.51282	1.32613	8.61568	7.90189	8.74511	8.47893	8.68338	8.23343	8.46225	8.32317	8.20173	8.25581	9.63938	8.9671	8.49903	8.25505	8.29507	8.03764	8.47529	8.17342	8.40399
ENSG00000023287	RB1CC1	1.21484	1.00475	1.30707	0.986772	0.966611	1.13545	1.18013	1.12352	1.07372	1.10721	1.32469	1.13545	0.986772	1.01494	1.12222	1.18554	0.960471	1.02857	1.06967	1.0607	0.993436	1.06856	1.19312	1.00346	0.984077	1.51521	1.3092	0.97359	1.0799	6.22165	6.26903	6.67346	6.42573	6.14977	6.32374	6.6446	6.40666	6.10171	5.977	7.11744	5.92384	5.89394	6.57189	6.25109	6.24069	6.08981	6.35122	6.11552
ENSG00000023318	ERP44	1.10619	1.22194	0.891537	1.24005	1.21854	1.15806	1.09726	1.14953	1.08743	1.05614	1.07188	1.21112	1.3681	1.21775	1.1089	0.952792	1.12156	1.36248	1.24674	1.26007	1.17696	1.27669	1.10175	1.13194	1.266	1.08458	1.40841	1.21192	1.17638	8.71233	8.52516	8.44725	8.63003	8.69658	8.49015	8.68847	8.57127	8.47512	8.46444	8.47299	8.64321	8.86106	8.84858	8.29495	7.70807	8.44942	9.08227	8.24791
ENSG00000023330	ALAS1	2.74878	1.24601	1.14737	1.5407	1.4908	1.20058	1.38596	1.07518	1.30038	1.31639	1.94591	1.43152	2.53577	1.65234	1.21537	1.05461	0.892651	1.36135	1.28466	1.42846	1.54617	1.5042	1.21112	1.06967	1.42602	1.30942	1.02284	1.30514	1.4304	6.52323	5.77149	4.6838	5.25303	6.37736	NA	NA	4.87997	NA	NA	6.77177	6.01583	7.29564	6.24076	5.92783	5.31726	6.46386	5.33206	5.78265
ENSG00000023516	AKAP11	1.1427	1.03342	1.3166	0.814248	0.774517	1.10346	1.03222	0.949878	0.800717	0.897627	0.740363	1.07809	0.673021	0.893762	1.18099	1.08171	0.603144	0.800717	0.904174	0.983626	0.720986	0.760422	1.05576	1.06258	0.990339	1.25455	1.11661	0.961895	0.783189	6.89027	6.23263	6.29396	5.76018	5.8465	6.41689	7.57608	6.22771	6.25693	6.37551	5.83959	5.8223	5.81796	6.34918	6.76265	6.9249	6.00306	5.95576	6.50763
ENSG00000023572	GLRX2	1.08493	0.924279	0.912222	1.04218	0.986324	0.914343	0.997386	0.61595	0.950851	0.732394	1.32346	0.92737	0.951823	0.807535	0.711807	0.613842	0.807535	0.828015	1.43233	1.02531	0.867467	0.963316	0.768638	0.777427	0.892651	1.19285	0.884229	0.7348	0.895975	6.60256	NA	6.36042	5.62538	6.7865	5.13251	6.29907	5.6942	NA	NA	7.58217	NA	6.18691	5.11203	6.28828	6.34961	NA	5.90028	7.45662
ENSG00000023608	SNAPC1	0.673942	0.889862	0.536558	0.334454	0.472756	0.722634	0.720986	0.884795	0.608526	0.764176	0.781755	0.732394	0.342423	0.583199	0.578639	0.392697	NA	0.752816	0.750508	0.537819	0.539076	0.4843	0.613842	0.685742	0.474216	1.29973	0.764176	0.710963	0.729165	6.05869	NA	6.4323	NA	5.32715	5.99669	5.48797	5.9161	NA	NA	6.33794	NA	NA	4.57329	5.29887	4.61733	NA	4.6644	NA
ENSG00000023697	DERA	1.21669	1.25261	1.22583	1.66172	1.67127	1.26316	1.38987	1.29292	1.33405	1.26198	1.29667	1.74733	1.90542	1.36884	1.13001	0.721811	1.09864	1.33325	1.10585	1.59999	1.26951	1.77981	1.34655	1.1329	1.36286	0.928908	1.49845	1.31366	1.25212	8.03175	7.73957	7.31914	7.39743	8.11709	7.92431	7.6568	7.64887	7.68544	7.96664	6.98756	7.77856	8.86589	7.67164	7.72955	7.93401	8.02146	8.08722	7.37856
ENSG00000023734	STRAP	1.82413	1.73432	1.78383	1.7228	1.59318	1.85315	1.80936	1.64048	1.78046	1.54667	1.86729	1.82885	1.73783	1.65763	1.51415	1.55859	1.63739	1.67321	1.57875	1.66549	1.5807	1.55907	1.63518	1.46165	1.53046	1.80584	1.93676	1.75335	1.70808	8.44942	8.373	8.56422	8.28507	8.36621	8.3905	8.5952	8.22794	8.32928	8.4673	8.5278	8.25041	8.45284	8.61748	8.38956	8.26887	8.51408	8.32771	8.53963
ENSG00000023892	DEF6	0.515874	1.33606	0.146128	0.681241	0.883093	0.354108	0.845718	0.187521	0.593286	0.857935	NA	NA	0.267172	0.770852	1.50488	0.311754	0.704151	0.838219	0.988559	0.640481	0.946452	0.949878	0.187521	1.40483	0.883661	0.866287	NA	1.33264	0.836957	6.65127	7.91758	6.25423	7.2421	7.49551	6.73657	7.09796	7.11626	7.19569	7.09584	6.75674	5.88744	6.97688	7.69555	7.84954	7.44772	6.93753	7.1124	7.00644
ENSG00000023902	PLEKHO1	1.21431	1.60863	0.905796	0.742725	1.1245	1.3075	1.21458	0.515874	1.22712	1.45117	1.61109	0.247973	0.537819	1.25358	1.4901	1.2159	NA	1.12418	1.06521	1.27323	0.539076	0.960946	1.36173	1.63407	0.818226	1.45515	NA	1.21378	1.54145	6.54383	6.82117	6.69731	7.17241	7.17932	6.51843	7.2159	6.9867	7.27749	6.7628	6.77678	5.70486	5.74178	6.61668	7.48345	6.91525	7.51088	7.00652	6.81774
ENSG00000023909	GCLM	1.077	0.748188	0.421604	0.819544	1.15806	0.599883	0.522444	1.36511	1.20656	0.996949	0.576341	0.933487	1.13386	0.634477	0.499687	0.367356	0.570543	0.783904	0.591065	0.603144	NA	1.08884	0.394452	0.679428	0.685742	0.517196	1.23249	0.836957	0.599883	8.50635	8.22588	7.92939	8.07145	8.02506	7.42351	7.45314	8.38381	8.10994	7.92251	7.33991	7.87383	8.32568	9.07104	7.84001	7.59749	7.59316	8.6298	7.67607
ENSG00000024048	UBR2	0.965672	0.983626	0.875061	0.973128	1.01953	0.913284	0.860338	0.846337	0.800717	0.848189	0.860338	1.07335	1.05538	0.856729	1.01242	0.967548	0.917506	0.941014	0.921166	1.10449	0.85309	1.05576	1.00945	1.06819	1.02531	0.78533	1.02284	0.860937	0.830589	6.61758	6.37557	6.29597	6.79789	6.70815	6.61142	6.49206	6.5838	7.90479	6.57381	6.13517	6.32362	6.99259	6.76114	6.59265	6.22104	6.47531	6.48374	6.75969
ENSG00000024422	EHD2	1.33425	1.33766	0.700704	0.996074	1.05192	1.60249	1.58456	0.944483	1.84392	1.60369	1.35622	0.719331	0.271842	1.78039	0.838849	1.62726	1.0086	1.61395	1.41363	1.29403	1.07298	0.854306	1.65167	1.43345	1.0983	1.05843	1.00389	0.774517	1.73135	8.81971	8.93985	7.6435	9.03462	9.14595	9.40901	9.33516	8.99125	9.8135	9.11457	9.15654	8.36534	8.23343	8.45502	9.12219	8.79953	8.06575	9.12078	9.24716
ENSG00000024862	CCDC28A	1.57634	1.20871	1.0187	1.30685	1.33686	1.02078	1.08529	1.61215	1.11727	1.43072	1.0569	1.62829	1.52009	1.26316	1.31555	1.1186	1.30814	1.37749	1.29557	1.38453	1.47085	1.35257	1.2222	1.33304	1.34498	1.3442	1.52179	1.41929	1.32222	6.84278	6.17889	6.87153	6.76024	6.88272	6.76054	7.33491	6.97774	6.61444	6.60558	5.9168	6.91601	6.19634	6.27555	5.56919	6.52625	NA	6.22131	6.48468
ENSG00000025293	PHF20	0.932981	0.999565	1.02531	0.823474	0.677607	1.06183	1.02449	0.936011	1.28285	0.95376	0.79379	0.935003	0.618048	0.898176	1.13033	1.02366	0.607455	0.906874	0.944976	0.902003	0.80618	0.850646	1.02572	1.0667	0.873902	1.04805	0.891537	1.04454	1.01242	4.42935	6.11808	5.19564	5.12881	NA	5.88922	NA	5.4657	NA	NA	4.79372	5.11538	NA	5.47251	5.81376	5.64087	4.93169	NA	5.82013
ENSG00000025423	HSD17B6	NA	0.692847	0.658011	0.432969	0.348305	0.867467	1.12969	NA	NA	1.00689	NA	0.167317	2.96572	1.91482	NA	0.556303	NA	0.499687	1.68332	1.02776	NA	0.227887	0.962843	1.5168	0.664642	1.64807	NA	NA	1.25212	NA	NA	4.98472	6.93998	6.19455	6.01235	6.06411	6.25606	6.04306	6.15055	5.52312	6.48412	9.15848	6.66619	NA	6.55469	6.5285	6.45712	7.10626
ENSG00000025708	TYMP	0.79588	1.82419	NA	0.71433	1.10789	0.334454	1.05614	1.2938	1.35353	1.0693	0.646404	NA	0.949878	1.44871	1.36342	NA	NA	1.18526	0.487138	0.409933	1.43807	1.02735	0.075547	1.36399	0.655138	0.187521	0.33646	1.15229	1.13033	8.27031	8.59076	7.24646	8.2326	8.3181	7.92325	8.60937	8.04142	8.49706	8.46564	7.48803	7.44513	8.38849	8.87873	8.80575	8.81556	7.61429	8.26515	7.59802
ENSG00000025770	NCAPH2	1.01072	1.19783	1.24329	1.08778	1.17754	1.21458	1.05192	1.09899	1.00087	1.11193	1.25648	0.717671	0.818226	1.13194	1.22763	1.30643	1.05881	1.15897	1.10619	0.898176	1.21484	1.13862	1.04922	1.18041	1.13194	1.276	0.853698	1.08778	1.11059	NA	4.49173	NA	7.40272	NA	5.77638	5.68384	NA	6.14826	NA	5.83902	NA	NA	6.22132	4.58665	NA	4.87412	5.17514	NA
ENSG00000025772	TOMM34	1.29973	0.935507	0.905796	1.30428	0.975891	1.1427	0.961421	1.7165	0.904174	0.990339	0.877947	1.27807	0.974051	1.0799	0.822822	1.31513	0.935507	1.33224	1.04805	1.00346	0.872739	0.838219	1.04454	0.863917	0.982723	2.02321	1.13386	1.21958	1.08099	7.86169	7.40749	7.32686	7.56313	7.0933	7.65581	7.59825	8.39385	6.31568	6.93076	7.09903	7.7472	7.1737	7.73339	6.94257	7.38743	7.20603	8.18798	7.17331
ENSG00000025796	SEC63	1.55473	1.29003	1.26031	0.943	1.02078	1.33706	1.1726	1.24895	1.22167	1.10003	0.833784	1.1232	1.306	1.16967	0.975432	1.39058	1.43169	1.07041	1.36624	1.07482	1.64078	1.13704	1.16702	1.00689	1.27761	1.52205	1.72477	0.934498	1.04415	8.1026	7.19636	7.2452	7.42369	7.75111	7.52194	8.42745	7.41706	8.56815	7.69103	7.52749	7.56753	8.06048	7.76015	7.69561	8.07651	7.6382	7.49827	7.43326
ENSG00000025800	KPNA6	0.997386	0.958564	0.926857	1.01787	0.85309	1.04139	1.10619	1.03342	1.03981	0.912753	1.06707	1.17377	0.829304	0.829947	1.01745	0.888741	0.888741	1.05192	0.924279	1.11093	0.902547	0.846337	1.21192	1.01072	1.04376	1.13735	1.12646	1.07954	0.94939	7.29459	7.18223	7.23792	7.38067	7.15577	7.31841	7.18815	7.29858	7.3089	6.86735	7.76182	7.18537	7.32976	7.08603	6.76574	7.18832	7.55468	7.86992	7.11852
ENSG00000026025	VIM	2.44389	2.77581	1.73656	2.56761	2.24662	3.1242	2.63282	2.46976	3.35972	3.03839	2.52014	2.29667	1.77364	2.93467	2.76118	3.43498	2.33459	2.97197	2.36054	2.64601	2.19446	2.22256	2.89649	2.88238	2.30029	2.3794	3.04933	2.74199	2.93468	10.1378	10.197	9.69123	10.1227	9.98722	10.3693	10.4395	10.063	10.4753	10.308	10.2443	9.82859	9.46457	9.93343	10.3432	10.1524	9.6403	10.2086	10.151
ENSG00000026103	FAS	1.43521	1.44638	0.332438	1.18977	0.913814	1.00732	1.14768	1.35295	1.2492	1.18977	0.372912	0.522444	1.04454	1.29248	1.31175	1.17667	NA	1.0141	0.914872	1.49831	0.252853	0.950851	1.10721	1.08099	0.7348	0.797268	1.00346	1.19451	1.16702	7.80582	7.37769	6.94728	7.50665	6.60111	7.2231	7.28364	7.80007	6.6886	7.40369	6.45943	6.99549	7.25913	7.25735	7.25719	7.21385	7.00551	6.67456	6.89274
ENSG00000026297	RNASET2	1.49415	1.71063	1.2052	1.85902	1.61679	1.84689	1.19618	2.13956	1.80781	1.87081	0.881385	1.18241	1.49122	1.5325	1.97621	1.40209	1.79036	1.57194	1.7965	1.73328	1.92189	1.71592	1.40586	2.17102	1.64631	1.1682	1.62034	1.84073	1.63579	7.95523	8.01001	7.89682	8.56826	8.16946	8.06444	7.93148	8.70575	8.01432	8.48942	7.07433	8.5537	8.06277	8.14829	8.35773	8.27071	7.7618	7.84273	8.52159
ENSG00000026508	CD44	1.63779	2.36175	1.55023	1.80428	1.56608	2.08575	2.14876	1.83276	2.24529	2.02144	1.00604	1.29336	0.742725	2.1518	2.0491	1.16017	1.75747	1.81084	1.58737	1.65312	2.5652	1.4615	2.22562	1.8595	1.78305	0.55145	1.82898	2.26642	1.99348	8.08516	8.63876	8.54963	8.56237	8.24995	8.72484	8.5906	8.27429	8.59034	8.74412	7.68471	7.67166	7.26298	8.60828	8.58274	8.72869	7.87282	8.05022	8.2446
ENSG00000026652	AGPAT4	0.161368	0.071882	1.05461	NA	NA	0.564666	0.217484	0.565848	0.766413	0.526339	NA	0.25042	NA	0.32838	NA	0.778151	NA	0.673942	0.167317	0.232996	NA	NA	0.675778	0.260071	NA	NA	NA	NA	0.585461	6.56909	5.80019	7.46378	5.91651	5.96132	6.03896	6.11808	6.959	6.50705	6.1763	6.16697	6.49838	NA	5.96049	NA	NA	6.27513	6.75757	6.65293
ENSG00000026751	SLAMF7	0.89487	1.58149	NA	1.27161	1.3962	-0.0132283	0.392697	-0.0268721	0.0253059	0.987666	NA	NA	NA	0.748188	1.5422	0.39794	NA	0.338456	0.209515	1.34889	0.591065	1.45225	0.503791	1.50065	1.16524	NA	NA	1.76462	1.4128	6.33138	6.72865	6.02755	6.5253	6.97859	NA	6.29168	5.7852	6.61613	5.77442	NA	NA	6.38876	7.21729	6.38394	6.7108	4.70582	6.41085	6.0001
ENSG00000026950	BTN3A1	1.31869	1.3516	0.912753	1.13098	1.24871	1.07115	0.810904	1.0799	1.12743	1.39967	0.652246	0.876795	0.976808	1.30492	1.66049	1.42111	0.419956	1.09061	0.977266	1.17638	0.989005	1.20412	1.28443	1.70893	1.2383	0.546543	0.662758	1.43949	1.09864	6.78349	NA	NA	7.29356	NA	6.26569	NA	5.90067	NA	6.30374	5.9484	NA	4.86915	6.37918	NA	4.71528	NA	NA	NA
ENSG00000027001	MIPEP	0.790988	0.717671	0.421604	1.24378	0.908485	0.898725	0.998695	1.35044	0.454845	0.796574	1.22531	1.37876	0.892095	0.782473	0.633468	0.628389	0.663701	0.575188	1.06819	0.993877	0.744293	0.764176	0.797268	0.558709	0.740363	0.974972	1.03342	0.838849	0.838219	7.36791	6.85924	6.99083	7.07925	7.29632	6.99652	7.07916	7.16736	6.87659	7.39928	8.44822	7.65486	7.19049	6.92207	6.52708	6.96219	7.32928	6.63345	7.19762
ENSG00000027075	PRKCH	0.762679	1.2982	0.20412	1.05346	0.906874	1.06408	1.32715	1.05231	1.28375	1.45225	0.993436	1.0026	0.773055	1.49457	1.76559	0.482874	NA	1.46165	1.21219	0.843233	1.4216	1.06032	1.26905	1.44529	0.840106	0.759668	1.43902	1.46997	1.29026	6.15903	6.36967	NA	5.4073	6.21908	5.61685	NA	6.23139	NA	6.54269	NA	NA	5.70258	6.34722	6.71898	6.11919	NA	6.7881	6.68747
ENSG00000027697	IFNGR1	1.65677	1.9973	1.48572	1.79546	1.84689	1.69346	1.7223	1.60959	2.16527	1.71012	1.77386	1.51428	1.59923	1.96459	1.9351	1.48001	1.39199	1.82582	1.59627	1.76087	1.52543	1.84683	1.77866	1.97271	1.57031	1.53845	1.61742	2.05077	1.8175	6.2207	NA	6.55771	6.26579	5.97058	6.1413	NA	5.53828	6.20892	5.7503	6.42136	6.47061	NA	6.99985	6.86846	6.49176	NA	6.629	6.67695
ENSG00000027847	B4GALT7	1.21192	0.764923	0.755112	0.673942	1	0.988113	0.700704	0.90309	0.710117	0.873902	1.0667	0.546543	0.820201	0.850033	0.883661	1.0465	1.25983	0.970347	1.04297	0.44248	1.17406	0.889862	0.836957	0.933487	0.977724	1.02407	0.730782	0.423246	0.93852	5.18533	6.19248	5.7219	6.26496	6.39479	6.31245	5.37023	6.31895	6.45478	5.99015	6.49811	5.71318	6.32637	6.40061	5.93145	NA	6.19316	5.8087	6.664
ENSG00000028116	VRK2	0.999565	1.20737	NA	0.97635	0.854913	1.11059	1.2003	1.1532	0.790988	0.856124	0.945469	0.83123	0.784617	1.02119	1.09167	0.753583	0.892095	0.966611	0.993436	1.08743	0.955688	0.727541	1.01157	1.01787	0.923762	1.04689	1.08814	1.26975	1.00817	6.34227	6.65943	5.54303	6.30266	6.55959	6.62493	6.53792	6.47215	6.41893	6.28623	6.44345	5.88282	6.91392	6.69874	6.36308	5.98388	6.61187	6.68414	6.40377
ENSG00000028137	TNFRSF1B	0.768638	1.71374	0.482874	0.863323	0.92737	1.1176	0.40654	0.414973	1.72501	1.0306	0.354108	0.240549	0.52763	1.49374	1.32366	0.859739	0.539076	1.41296	0.305351	0.881955	NA	1.28081	0.892651	1.58681	0.91698	NA	-0.0604807	1.18127	1.31408	NA	7.45422	NA	7.00538	NA	NA	NA	7.0506	8.04002	5.61432	NA	NA	NA	6.04917	6.25773	NA	NA	5.10087	5.13092
ENSG00000028203	VEZT	1.34967	1.28713	1.3249	1.36399	1.02898	1.34203	1.34025	1.21985	1.27577	1.3189	1.31827	1.24403	1.14829	1.40261	1.14891	1.2584	1.02243	1.42341	1.24428	1.30878	0.913284	1.10346	1.39358	1.05461	1.20085	1.11826	1.55787	1.43553	1.3294	6.5076	NA	6.53745	6.23759	6.13803	6.17563	5.95638	6.05766	5.7842	6.29215	6.39935	5.61179	6.25618	6.05515	5.36322	6.32919	6.53268	6.43692	6.16376
ENSG00000028310	BRD9	0.885361	1.03782	1.14582	0.874482	0.752048	1.07664	0.952308	0.929419	0.741939	0.897627	0.909556	0.68842	0.372912	1.0086	0.992554	1.10449	0.462398	0.893207	0.860937	0.729974	0.921686	0.856124	0.933487	0.959995	0.899821	1.26198	0.849419	1.02449	1.06371	6.26827	5.87433	6.28667	6.89794	6.16172	6.88182	7.06927	6.53397	6.66724	6.17494	6.2049	5.59015	5.73098	6.27445	6.43679	6.71761	6.34282	6.70408	6.48981
ENSG00000028528	SNX1	1.70783	1.7532	1.60649	1.62644	1.62387	1.79975	1.69653	1.59835	1.70062	1.63033	1.61119	1.71324	1.72444	1.77801	1.71408	1.62055	1.36866	1.68904	1.67596	1.62511	1.66773	1.64631	1.73022	1.64621	1.58524	1.57194	1.87921	1.76842	1.70586	8.56809	8.08483	8.23244	8.13076	8.67864	8.40622	8.77588	8.11584	8.37465	8.51286	8.5154	8.24049	8.03688	7.98676	7.99101	8.11769	7.81157	8.74345	8.29489
ENSG00000028839	TBPL1	1.00988	1.08386	0.962369	0.93044	1.05461	1.10209	0.786751	1.04218	0.767898	0.9154	0.702431	0.690196	0.478566	0.832509	1.1271	0.893762	NA	0.913814	0.892095	0.980458	0.578639	0.926857	0.808211	0.885361	0.980458	1.73472	1.13862	1.05538	1.10653	6.36744	6.42025	6.90064	6.95046	6.29093	6.66187	6.13371	6.92775	NA	6.16043	5.64634	NA	5.68641	7.31237	6.9889	7.01409	NA	7.05156	5.79179
ENSG00000029363	BCLAF1	1.34143	1.46464	1.43727	1.35622	1.26293	1.50243	1.34223	1.44138	1.33606	1.21005	1.05038	1.35851	1.1329	1.29314	1.50024	1.46285	0.997386	1.27646	1.44059	1.45362	1.29115	1.29248	1.46553	1.43008	1.42325	1.44311	1.45454	1.41714	1.22891	7.8136	7.83799	7.87353	7.95691	7.61572	7.83339	7.57638	8.11732	7.27597	8.04125	7.27134	7.7621	7.68755	8.11117	7.90075	8.52093	7.4135	7.57615	8.30435
ENSG00000029639	TFB1M	1.03383	0.713491	0.608526	0.946452	0.847573	0.80618	0.725095	0.848189	0.264818	0.681241	1.10823	0.725095	0.961421	0.638489	0.857935	0.781037	0.571709	0.570543	0.587711	0.947434	0.636488	0.691965	0.780317	0.723456	0.836324	0.922206	0.918555	0.984527	0.695482	6.99226	NA	6.06002	6.98359	7.13258	6.41476	6.107	6.64421	6.23585	7.48394	7.3008	6.42103	6.75446	7.21734	6.47472	6.64094	7.09965	5.85157	6.45282
ENSG00000029725	RABEP1	1.32222	1.26458	1.51068	1.03583	0.985875	1.30514	1.20112	1.13162	1.28601	1.13704	1.27045	1.28035	1.19396	1.10653	1.34616	1.11394	0.926857	1.2413	1.38721	1.24527	1.16909	1.11959	1.29885	1.24304	1.30449	1.29003	1.38039	1.48244	1.23249	7.48576	7.38471	7.80242	7.63525	7.43897	7.64851	7.74508	7.7105	7.44459	7.50405	7.57651	7.25041	7.32029	7.50009	7.55825	7.47679	7.07261	7.49161	7.71558
ENSG00000029993	HMGB3	0.826075	0.999565	1.22037	1.49693	1.14051	1.05614	0.877947	1.19396	0.770852	0.729165	0.618048	0.867467	1.39322	0.909021	0.167317	0.0128372	0.535294	1.95328	0.850646	1.00604	NA	1.05154	0.973128	0.71265	0.858537	1.22479	0.710117	1.25091	0.726727	7.68655	8.05232	8.42116	8.41524	8.28488	8.1394	7.79299	8.33185	7.60062	7.78632	6.96463	8.16001	8.41933	8.93305	7.90575	8.34904	7.96988	9.78142	7.78555
ENSG00000030066	NUP160	0.886491	1.15351	0.96426	1.07482	0.932981	1.14706	0.943	1.14737	0.973128	0.895975	0.745075	1.10072	0.944976	0.982271	1.2033	1.11227	0.779596	1.07882	0.928396	1.03262	0.821514	0.905796	1.09656	1.05767	0.933993	1.08279	1.02078	1.17522	0.932981	7.45267	7.11893	7.23673	7.18475	7.10172	7.31448	6.86515	7.30005	6.6285	7.62929	6.64567	7.02266	7.32777	7.58633	7.37278	7.26187	7.14036	7.8028	7.43383
ENSG00000030110	BAK1	0.907411	1.08099	0.521138	1.33586	1.39428	0.650308	0.885926	0.525045	0.756636	0.865104	0.748963	0.542825	0.330414	0.920645	0.841985	0.392697	0.561101	0.784617	0.585461	1.03423	0.20412	1.26458	0.747412	0.928908	0.776701	0.690196	0.428135	1.06595	0.938019	7.46531	6.02286	6.52713	7.42406	7.45489	6.74518	7.81623	7.08882	6.31886	7.10266	7.37446	7.1616	6.45521	7.03586	6.76626	7.21377	6.49731	7.88715	7.20142
ENSG00000030582	GRN	1.78547	1.90553	1.33965	1.77634	1.90466	1.8262	2.22404	1.53807	2.15597	2.18398	1.78497	1.45025	1.70731	2.3955	1.99878	1.64904	1.69513	2.1944	1.85998	1.63155	1.92459	1.86829	1.68904	2.20271	1.92169	1.61172	1.73759	1.69179	2.20115	6.74351	8.01583	6.77709	7.39958	6.36841	6.69434	7.08008	6.5486	6.78231	6.87753	6.72091	7.04391	6.5623	7.45467	6.53494	6.35131	6.92683	7.14934	6.73572
ENSG00000031081	ARHGAP31	0.311754	0.919601	1.15229	0.992995	0.318063	0.922725	0.813581	0.0211893	1.38686	0.999565	0.911158	0.931458	0.784617	1.26788	1.01578	0.80618	NA	1.0799	0.232996	0.779596	NA	0.642465	1.1682	0.941511	0.220108	0.0827854	1.11093	0.91803	0.945469	6.51522	6.74643	6.4169	6.44711	6.07938	6.65777	6.78608	6.34535	6.59571	6.4332	6.39026	6.35258	5.72475	6.41945	6.65834	6.38634	5.48462	6.64624	6.0695
ENSG00000031698	SARS	1.8076	1.65543	1.70774	1.90897	1.73022	1.67034	1.78211	1.80325	1.65408	1.76313	1.77437	1.81124	1.85854	1.76545	1.63859	1.79532	1.89977	1.77313	1.65079	1.78916	1.85089	1.70723	1.84423	1.6217	1.70406	1.58274	2.3586	1.80889	1.78075	8.47314	8.25104	8.52398	8.38194	8.62465	8.49623	8.5575	8.18355	8.43127	8.47931	8.239	8.19234	8.64006	8.36748	8.4972	8.543	8.9032	8.61158	8.29007
ENSG00000031823	RANBP3	1.37767	1.25188	1.31702	0.987666	1.19756	1.39182	1.18241	1.22763	0.893762	1.29403	1.20817	0.841985	0.849419	1.26198	1.22479	1.36977	1.19368	1.22712	1.33706	1.02735	1.21537	1.14551	1.28262	1.2833	1.32756	1.4387	1.08991	1.10106	1.38202	7.65112	7.8157	7.62342	7.72468	7.51638	7.99157	7.65841	7.91607	7.61541	7.53844	7.08867	7.61264	7.50324	7.84719	7.97353	7.69427	7.59241	7.63032	7.88878
ENSG00000032219	ARID4A	0.85248	0.944483	1.20194	0.643453	0.749736	0.814248	0.683047	0.557507	0.646404	0.807535	0.670246	0.822822	0.881955	0.892651	1.03941	0.947434	0.539076	0.764923	0.733999	0.881385	0.599883	0.877947	0.910091	1.01072	0.846337	0.910091	0.814248	0.830589	0.786041	5.77126	6.24808	5.31817	6.31112	6.27029	6.42466	5.55897	6.27778	6.57547	6.05672	4.36522	6.55475	5.98187	5.87491	6.49271	6.62218	6.08334	5.9678	6.04677
ENSG00000032389	TSSC1	1.07151	1.07041	1.27898	1.08458	1.031	1.09552	1.03222	1.19728	0.674861	0.826075	1.00604	0.921686	0.9154	0.897077	1.19728	0.7348	0.773786	0.815578	0.925828	1.00303	0.877371	0.980003	0.783189	0.923244	1.01787	1.02572	1.19033	1.19618	1.07555	7.55266	7.19336	7.91506	7.14093	7.69442	7.66755	7.61116	7.40266	7.12211	7.57612	7.16871	7.50021	7.44978	7.60577	7.39471	7.21459	7.34124	7.58425	7.76692
ENSG00000032444	PNPLA6	1.13386	1.27462	1.14082	0.804821	1.24748	0.945961	0.973128	0.808886	0.723456	0.991669	0.645422	0.663701	0.376577	1.38863	1.06296	0.985426	0.603144	1.03383	0.937518	0.546543	0.913284	1.24551	0.764176	1.30942	0.923244	1.16047	0.763428	0.385606	1.1116	7.3186	6.83513	7.56737	7.02852	7.32191	6.86262	6.87448	6.9862	6.90411	7.07377	7.10142	7.34258	7.55953	6.98194	7.06741	6.87913	6.49724	7.59325	7.07858
ENSG00000032742	IFT88	0.624282	0.494155	0.755112	0.661813	0.630428	0.83187	0.378398	1.36324	0.4843	0.661813	0.437751	1.19948	0.837588	0.607455	0.574031	0.850646	NA	0.31597	0.64836	0.702431	0.201397	0.764176	0.814913	0.622214	0.58995	1.60108	1.14457	0.534026	0.528917	5.58459	7.33046	6.06702	5.98583	5.33462	6.6928	6.45116	7.49311	6.53998	5.86727	5.15363	6.0743	NA	5.51379	6.47682	6.44561	5.04986	4.60957	5.81849
ENSG00000033011	ALG1	1.04258	0.944976	0.632457	1.15534	0.952308	0.909021	0.720986	1.00732	0.683047	0.992995	0.454845	0.876218	0.955207	0.868644	0.943495	0.706718	1.07372	0.836324	0.783189	0.91698	0.996949	0.823474	0.980912	0.691081	0.992111	0.806858	0.878522	0.945469	0.962843	7.56567	7.31627	7.25548	7.1473	7.32657	7.17872	7.28663	7.47577	7.07817	7.65403	7.16718	7.37614	7.33177	7.70479	7.18314	6.88509	7.68367	7.18238	7.37313
ENSG00000033030	ZCCHC8	0.64836	0.950851	0.585461	0.847573	0.889302	0.805501	0.811575	0.91698	0.788168	0.788168	0.562293	0.865104	0.793092	0.902003	0.966142	0.929419	0.735599	0.783904	0.744293	0.879669	0.79588	0.838849	0.911158	0.874482	1.07115	0.89098	0.958564	0.914872	0.892651	6.84468	6.77192	6.87047	7.24979	6.83899	7.02974	6.63471	7.40696	6.45425	6.99963	6.13198	6.89573	6.98535	7.36088	7.23588	6.52462	6.51712	7.0727	6.15477
ENSG00000033050	ABCF2	1.11793	1.27184	1.24601	1.1345	0.914872	1.1726	1.19285	1.23249	1.34947	1.01536	1.17406	1.24105	0.889302	1.06856	1.18498	0.914872	0.869818	1.04961	0.956168	1.13258	0.946452	0.854306	1.23477	1.10037	0.883093	1.14176	1.17955	1.32243	1.08955	7.3736	7.74869	7.64575	7.21961	7.78545	7.66692	7.70608	7.42701	7.26269	7.22201	7.5458	7.72407	7.02253	7.82745	7.40322	7.51689	7.49431	7.17688	7.47452
ENSG00000033100	CHPF2	1.21484	1.15927	0.659916	0.690196	0.943495	0.994757	0.79588	0.720986	0.968483	1.20276	0.972203	0.482874	0.683047	1.0103	1.10992	0.925828	1.05843	1.14983	1.08135	0.720986	1.22167	0.969416	0.907411	1.10992	1.20167	0.823474	0.767898	0.752816	1.14613	5.87417	5.26396	NA	6.41931	5.46757	5.91476	6.15961	6.3833	6.35962	5.88821	5.57184	6.773	4.66482	6.52908	5.15034	5.7481	6.69501	5.83871	7.08387
ENSG00000033170	FUT8	1.04415	1.12613	1.34005	1.12418	1.31848	1.2071	1.04844	1.48926	1.07445	1.26174	0.583199	1.0607	NA	0.724276	1.2408	0.992111	0.515874	1.41447	0.891537	1.14922	1.77851	1.34143	1.2465	1.0976	1.65877	1.28421	0.883093	1.41481	1.43313	6.64837	6.47319	6.50467	7.0546	6.98459	6.60726	6.73089	7.32017	7.16871	7.22927	6.72203	5.91887	5.61997	7.43829	6.15024	6.7686	6.47419	7.33803	6.70928
ENSG00000033178	UBA6	0.784617	1.00432	0.96895	0.749736	0.850033	0.816241	1.14082	0.721811	0.674861	0.620136	0.359835	0.828015	0.856124	0.83123	1.01368	0.704151	NA	0.819544	0.895975	0.928396	0.448706	0.811575	0.620136	0.833147	0.859739	1.14176	0.775246	1.05994	0.866287	7.78943	7.61302	8.13178	7.67215	7.84036	7.79715	7.99572	7.75949	7.52573	7.71164	7.38761	7.7972	8.00572	8.07507	8.05321	7.67421	7.31079	7.98427	7.81234
ENSG00000033327	GAB2	0.834421	0.951338	1.31154	1.04376	1.12287	1.09202	0.715167	1.17377	1.233	0.888179	0.954725	0.584331	0.318063	1.08707	0.706718	1.11059	0.60206	1.08884	0.545307	1.01368	0.287802	0.912753	1.2667	0.946452	0.846337	0.628389	1.18184	0.607455	0.797268	5.8097	5.4083	6.99512	5.98558	6.25184	5.89325	5.20586	6.40255	NA	5.17666	6.32959	4.7104	NA	5.99271	5.70599	5.78658	7.13346	6.34347	5.23585
ENSG00000033627	ATP6V0A1	1.41996	1.08279	1.77902	1.26951	1.3742	1.09656	1.12254	0.900367	1.24699	1.20817	0.79588	1.58961	1.06893	1.23274	1.03663	1.13704	0.870404	1.09202	1.04922	1.19783	1.0249	1.34262	1.26198	1.12872	1.11025	1.19535	1.33506	1.01284	1.04689	8.23756	7.26415	8.73166	7.71997	7.50542	7.3349	7.15711	7.13984	8.01931	7.62891	7.20822	8.43212	7.39748	7.51424	7.26845	7.3977	7.55706	7.89689	7.50718
ENSG00000033800	PIAS1	1.17898	1.26435	1.18041	1.11059	1.15229	1.24304	1.35257	1.25018	1.11727	1.28307	0.848805	1.13194	0.872739	1.09342	1.40157	1.21112	0.898725	1.16227	1.16495	1.12254	0.907949	1.1116	1.34889	1.1345	1.20167	1.21112	1.32035	1.3897	1.27091	6.21886	NA	5.87146	6.25348	6.44292	4.54311	5.6487	6.09605	6.26577	6.52571	5.97806	5.77141	6.13816	6.3245	6.59757	6.61213	5.51183	6.71308	5.70955
ENSG00000033867	SLC4A7	0.658965	0.948902	0.361728	0.608526	1.69531	0.382017	0.842609	0.361728	1.04376	0.996074	NA	0.943989	NA	0.651278	1.04336	0.649335	NA	0.628389	0.895423	0.854913	0.531479	1.16967	0.780317	0.710117	0.267172	0.823474	0.776701	0.936514	0.878522	5.96203	6.43293	6.5612	6.44523	7.62811	6.03205	7.06759	6.05063	5.42766	6.16601	5.72603	6.30134	5.27683	6.85816	6.0484	5.81703	6.23055	6.51508	7.23186
ENSG00000034152	MAP2K3	1.17898	1.44467	0.481443	1.33626	1.53605	1.04844	1.3485	1.45133	1.80332	1.45423	1.50772	1.21272	1.34869	1.3962	1.31112	0.916454	1.2982	1.27184	1.19507	1.1427	1.27669	1.45803	1.08955	1.35965	1.41095	0.631444	0.931458	1.39146	1.49038	7.23769	7.4367	6.48326	7.14634	7.58801	7.21218	7.27929	7.4829	7.10835	7.48088	7.52898	6.96625	7.28154	7.35116	7.33138	6.92674	7.25886	7.33577	7.24727
ENSG00000034510	TMSB10	2.64884	3.14995	2.44929	3.3917	2.91427	3.10589	2.90397	2.75853	3.24807	3.16374	2.83696	2.4205	2.43739	3.24484	3.27098	3.26981	2.6038	3.13737	2.5206	3.21989	2.64578	2.98584	2.92762	3.14099	2.83233	2.81306	2.3171	3.27015	3.14268	9.41706	10.1934	9.50516	10.1788	9.44305	9.89405	9.75806	9.53926	9.8731	10.0174	8.91708	9.19778	8.73195	9.76211	9.85496	9.80567	8.58976	9.53925	9.37655
ENSG00000034693	PEX3	1.62055	1.00518	1.02202	0.970812	0.79379	1.1038	1.16761	1.17464	0.925312	0.978637	1.15351	1.33264	1.42357	1.06967	0.923244	0.997823	0.595496	1.0465	1.1726	0.909021	0.936011	0.89098	0.992111	0.910091	1.02531	1.13799	1.16938	1.13609	0.975432	7.27546	5.60076	6.88929	6.57938	7.15895	6.43851	6.30456	6.66696	6.36542	6.95583	6.67892	6.93771	7.89188	7.76595	6.89054	6.9164	6.28719	6.67767	6.62866
ENSG00000034713	GABARAPL2	2.0811	1.74539	2.18766	1.85175	1.64365	1.84751	1.76768	1.94478	1.83027	1.86291	2.38682	1.98914	1.77408	1.8776	1.74335	1.83727	1.59715	1.92973	1.93747	1.86469	1.79029	1.69923	1.88542	1.84837	1.79288	1.8761	1.9065	1.85315	1.82	7.96047	7.91215	8.79067	7.86943	7.71107	7.53421	7.50047	7.39302	7.33937	6.81452	8.46092	7.75363	7.8828	7.56219	7.60692	6.66188	7.11611	7.31542	7.39744
ENSG00000034971	MYOC	0.075547	NA	NA	0.770115	0.382017	0.269513	0.919601	NA	0.644439	0.424882	0.642465	NA	NA	0.488551	NA	-0.0409586	NA	NA	0.625312	0.959995	0.85248	0.540329	0.773786	NA	1.73062	0.0293838	NA	NA	0.25042	5.98801	7.06739	5.38344	6.67382	6.90847	7.15319	7.29513	6.09714	6.77047	7.4952	7.33863	5.95937	6.80217	6.3071	6.89444	5.64846	7.22129	NA	6.30613
ENSG00000035115	SH3YL1	1.3075	0.866287	1.1529	1.55291	1.19728	1.58614	1.21696	1.78689	0.910624	1.471	0.586587	2.02288	0.762679	1.36624	1.25551	1.26482	1.95617	1.22427	1.66586	1.58365	1.9959	1.6289	1.14395	0.922206	1.65982	1.03302	1.65283	1.23704	1.17898	5.71999	NA	5.42559	6.34236	5.67815	5.82108	NA	6.59762	NA	5.96859	NA	6.71914	NA	5.45632	5.70189	6.10327	6.73706	6.12688	7.03852
ENSG00000035141	FAM136A	1.0569	1.18327	0.974972	1.44871	1.39498	1.10037	1.16047	1.1878	0.804139	0.951823	1.15198	1.22608	1.33606	0.988559	0.902003	0.906874	1.15806	1.10037	1.15076	1.33826	1.4813	1.34163	1.08636	0.907949	1.15503	0.956649	1.39515	1.27967	1.12969	7.21539	6.78428	7.53944	7.71101	7.48894	7.28609	7.06085	6.88478	6.52801	7.69041	7.80044	7.56467	8.03795	7.75839	8.24516	7.14933	7.23277	6.45543	7.02465
ENSG00000035403	VCL	1.20249	1.54839	0.829304	1.66539	1.49982	2.17895	2.03507	1.37621	1.87181	1.7277	2.09283	1.60314	0.910091	1.64028	1.19173	1.57955	1.29181	1.91004	1.86499	2.09847	1.40398	1.31112	2.20693	1.62086	1.43664	1.71709	1.66913	1.26482	2.00195	8.87445	9.16052	8.2696	9.16235	9.27507	9.64333	9.72178	8.9225	9.17305	9.37363	9.62497	8.91431	8.55301	8.70788	9.10267	8.91259	8.81602	9.02589	9.44833
ENSG00000035499	DEPDC1B	NA	0.537819	NA	0.723456	0.696356	0.11059	0.245513	NA	NA	1.25066	NA	0.217484	NA	NA	0.334454	NA	NA	0.782473	NA	0.569374	NA	0.681241	NA	NA	0.146128	0.892651	0.482874	0.921686	-0.0268721	6.27878	7.32924	7.75292	7.58265	6.71615	6.65268	7.7682	6.75583	NA	6.95347	6.81981	NA	5.86566	5.68478	5.91754	NA	NA	7.63719	4.991
ENSG00000035664	DAPK2	NA	0.0934217	0.584331	1.05767	1.25237	0.09691	NA	0.143015	0.897627	0.113943	0.891537	0.0569049	0.184691	1.30707	0.0128372	NA	NA	NA	0.447158	0.70757	NA	1.44107	NA	0.830589	1.06893	0.127105	1.64483	-0.0177288	0.0681859	6.24954	6.4963	5.12388	6.41046	6.98407	6.75259	6.73792	6.18381	7.11093	5.18189	6.5561	6.09223	5.78036	6.2258	6.68603	6.26094	NA	5.9692	6.30698
ENSG00000035681	NSMAF	0.948413	1.19368	0.895975	1.08458	0.83123	1.02694	1.08849	0.870989	1.03302	0.924279	0.906335	0.865104	0.598791	1.00217	1.18977	0.924796	0.889862	0.969416	0.97635	1.12287	0.782473	0.932981	1.12808	1.11126	0.969416	0.777427	1.16227	1.24993	1.08422	6.17047	6.51195	5.6547	6.22065	6.05628	6.11811	6.58461	6.36627	5.22942	6.10996	5.54443	5.58839	6.76147	6.78856	6.69514	6.38991	5.97859	5.58838	5.26195
ENSG00000035687	ADSS	1.11727	1.29557	1.1383	1.34439	1.27807	1.26387	1.42193	1.27967	1.17319	1.11727	0.591065	1.39428	1.03383	1.27623	1.24329	1.14082	0.984527	1.25912	1.17782	1.30103	1.11628	1.25744	1.21378	1.17609	1.24304	1.68088	1.53135	1.37785	1.24279	7.57636	7.99067	8.0127	7.90316	8.09721	7.65243	7.8315	7.65642	7.90321	7.83222	6.77851	7.8547	7.61496	8.03167	7.979	7.72659	7.53819	7.98963	7.68425
ENSG00000035862	TIMP2	2.2409	1.77364	2.05427	1.93752	1.75997	2.55118	2.2749	1.58478	2.35359	2.58827	1.97955	1.83563	1.48855	2.21176	1.78447	2.99097	1.67669	2.39235	2.21516	2.04399	1.49554	1.80346	2.58504	2.16673	1.87835	2.21163	1.3753	1.31597	2.5303	8.29921	7.11875	7.24111	7.65799	6.71383	7.88396	7.84901	7.2524	7.60447	8.15628	7.69714	6.92875	6.56307	7.20725	7.34828	7.77233	7.8087	7.89667	7.62614
ENSG00000035928	RFC1	1.21801	1.22272	1.22789	1.08955	1.05154	1.18865	1.04727	1.11893	0.832509	1.03181	0.842609	1.34005	1.16197	1.14051	1.18327	1.27277	1.05308	1.01787	1.09237	1.11727	1.10687	1.08955	1.26293	1.10312	1.08955	1.10517	1.32919	1.39393	1.04961	6.61269	6.74703	6.56171	6.76865	6.68113	6.59748	6.4786	6.97594	5.97057	6.20293	5.94065	7.1951	6.6699	6.91764	6.88263	6.90439	6.32945	6.25183	6.8352
ENSG00000036054	TBC1D23	1.25792	1.08099	1.00087	1.02284	1.12385	1.10619	1.1486	0.905256	1.03623	0.998259	0.967548	1.14333	1.14082	1.04689	1.01284	1.06558	1.02531	1.16997	0.865104	1.07846	1.086	1.13354	1.0216	0.927883	1.09795	1.23325	1.12613	1.08672	1.07041	6.91176	6.62931	6.91824	6.83319	7.33961	6.64236	6.77155	6.61484	6.96496	7.34925	7.34252	7.26565	7.16179	7.10009	6.99266	6.63306	7.52602	7.32703	7.36253
ENSG00000036257	CUL3	1.47871	1.58184	1.52724	1.54851	1.49651	1.5382	1.7383	1.5164	1.43807	1.42095	1.54444	1.6988	1.45894	1.45758	1.50365	1.38417	1.27161	1.52866	1.45255	1.5978	1.45969	1.46404	1.5427	1.41647	1.50866	2.11109	1.63919	1.85272	1.49721	7.79891	7.65162	8.02879	7.91218	7.77864	7.88057	7.61002	7.68512	7.59825	7.57565	7.54233	7.69288	7.76781	7.6693	7.83123	7.65421	7.51189	7.91699	7.82337
ENSG00000036549	ZZZ3	1.03981	0.961895	0.828015	0.863323	0.828015	1.01368	0.933487	1.04727	0.671173	0.834421	0.751279	1.13226	0.944483	0.798651	0.956168	1.05805	0.699838	0.816241	0.864511	0.857935	0.774517	0.752048	1.08063	0.677607	0.939519	0.789581	1.266	0.941014	0.879096	5.22992	NA	NA	5.47738	5.53633	5.69533	6.23425	5.4806	NA	5.6739	NA	7.82189	5.4992	5.62829	5.44037	5.54598	NA	NA	NA
ENSG00000036672	USP2	0.877371	NA	1.16732	1.09864	1.04571	-0.0315171	0.625312	1.03262	0.620136	NA	1.42259	1.74343	0.958564	NA	NA	NA	0.87564	NA	NA	0.515874	NA	1.02938	0.287802	NA	NA	1.63012	-0.0655015	NA	0.103804	4.79305	NA	5.09957	4.99719	4.88915	NA	NA	6.71724	6.92586	4.78861	7.05513	7.07659	NA	4.73142	5.77759	5.49739	5.74416	6.24362	NA
ENSG00000037241	RPL26L1	0.96708	1.04258	0.945961	0.864511	0.897077	0.955207	0.811575	1.04999	0.534026	0.858537	1.09587	0.755875	0.646404	0.96895	0.665581	0.711807	0.82866	0.843855	0.729165	0.824126	0.640481	0.892651	0.653213	0.68842	0.690196	1.40106	1.0162	0.931458	0.830589	7.0217	7.49349	7.92877	7.50427	6.69445	7.98015	7.52428	8.32191	NA	6.58353	7.10428	8.1068	7.65174	8.37011	7.41044	6.28052	8.28075	6.33825	5.97406
ENSG00000037280	FLT4	0.439333	0.478566	NA	NA	0.127105	0.488551	0.127105	0.570543	0.62941	0.606381	0.603144	0.130334	0.432969	0.992111	0.62941	0.252853	NA	0.907411	0.155336	NA	NA	0.1959	0.510545	0.981819	NA	0.365488	0.651278	NA	0.40824	NA	4.51824	5.11533	6.19838	4.94449	NA	5.33417	5.7973	6.36382	NA	5.69795	NA	6.28396	NA	4.68676	5.27153	5.40823	6.78065	NA
ENSG00000037474	NSUN2	1.17289	1.40226	1.0569	1.31069	1.2033	1.18752	1.26741	1.20548	1.3251	1.04689	1.17406	1.15473	1.25792	1.23955	1.26998	1.08207	0.966142	1.09096	1.13001	1.24527	1.01284	1.18808	1.21617	1.197	1.15836	1.30038	1.13893	1.43616	1.16702	7.55132	7.79485	7.4262	7.61283	7.6284	7.70541	7.56808	7.86452	6.89538	7.24156	7.55214	7.39389	7.37685	8.25902	7.78483	7.61448	7.59245	7.40393	7.67793
ENSG00000037637	FBXO42	0.833784	0.792392	0.79796	0.895423	0.604226	1.07004	1.07188	0.985426	0.950851	1.07555	0.982271	0.796574	0.674861	0.89487	0.979548	0.994317	1.00945	0.841985	1.10483	0.915927	0.907949	0.738781	1.23704	0.972666	0.845718	0.91169	1.0607	0.97359	0.967548	6.31259	6.01593	6.01951	5.57482	6.11969	6.17707	6.17084	5.91283	5.65293	6.04686	6.22137	5.33681	5.62278	5.92085	5.54969	5.89539	6.03691	6.06538	6.55874
ENSG00000037757	MRI1	0.599883	0.947434	0.703291	0.845098	0.887054	1.02979	0.947434	0.843233	0.693727	1.00903	0.779596	0.911158	0.913814	0.627366	1.14082	1.01199	0.952792	1.23019	1.1345	0.926857	1.12613	1.04493	0.996949	1.1329	1.2667	0.303196	0.900913	0.942008	0.95376	7.53954	7.74431	7.57836	7.87226	7.38338	7.90171	8.00433	7.7099	7.52989	7.62079	7.69101	8.20389	8.50784	7.91422	7.74884	7.61467	7.85436	7.7833	8.25096
ENSG00000037897	METTL1	1.25261	1.00518	0.614897	1.08422	0.11059	1.19033	0.779596	1.1209	1.07482	0.167317	0.639486	1.11959	NA	0.926342	0.499687	0.828015	0.954243	0.758912	1.03463	0.909556	1.05538	0.498311	0.956649	0.498311	0.697229	0.944483	0.948902	1.00432	0.779596	6.76267	6.46885	7.45733	6.52511	7.7933	7.23847	7.10508	6.01939	6.82584	6.0799	4.64194	NA	6.7792	7.5851	6.66073	6.70419	6.78627	6.35869	5.57956
ENSG00000038002	AGA	0.941014	0.628389	0.950851	0.966611	0.765669	0.904716	1.18355	0.920645	0.622214	0.997823	0.692847	1.13704	1.15381	0.85187	0.741152	0.830589	0.959041	0.958086	0.97174	0.808886	0.922206	0.969416	0.859138	0.881955	0.986772	1.17435	0.892651	1.16967	0.835691	6.90754	6.24808	6.05081	6.4676	6.10493	NA	6.5856	NA	6.75982	6.61932	NA	6.46563	6.09038	6.23396	5.4607	6.05576	NA	5.86507	8.0724
ENSG00000038210	PI4K2B	0.817565	0.974972	0.41162	1.17782	1.46568	0.930949	1.03019	0.832509	0.607455	0.729974	0.298853	0.921166	1.53845	1.10755	0.93902	0.477121	0.691965	0.833147	1.0103	1.0667	1.18667	1.43521	0.724276	0.948902	1.27207	0.940516	1.16047	1.12287	0.923244	6.25433	5.4317	4.49556	6.00617	7.2718	6.06497	6.01838	5.86995	5.27565	6.49987	5.56811	5.60831	7.32876	6.06651	5.18217	5.58314	6.7725	4.94835	7.06141
ENSG00000038219	BOD1L1	0.917506	1.1685	1.02735	0.9154	0.936514	1.04493	0.927883	0.970347	1.02653	1.01536	0.724276	0.993877	0.365488	0.857332	1.23376	1.17348	0.499687	1.07773	0.942504	1.03383	0.863917	0.910091	1.07151	1.21775	0.964731	1.23172	1.03222	1.15927	0.783904	6.7927	7.06431	6.38309	7.02591	6.61598	7.09016	6.79219	7.15195	6.2685	6.58787	7.11714	6.46189	6.03416	7.14991	7.13647	7.13042	6.54764	6.64463	6.38444
ENSG00000038274	MAT2B	1.65263	1.77401	1.43393	1.78204	1.84578	1.5895	1.51202	1.82497	1.34044	1.55303	1.64972	1.87017	1.59846	1.66857	1.85364	1.75028	1.01368	1.59073	1.49693	1.74178	1.62859	1.868	1.69679	1.81994	1.64542	1.57148	1.78561	1.87146	1.63909	8.64387	8.5326	8.51218	8.32989	8.69076	8.18353	8.65267	8.56772	9.11504	8.7507	8.28553	8.42022	8.51483	8.57584	8.48631	8.24513	8.30798	7.90479	8.59311
ENSG00000038358	EDC4	0.920123	0.369216	0.723456	0.822822	0.879096	0.879096	0.899273	0.607455	0.540329	0.770115	0.728354	0.522444	0.176091	0.424882	0.957607	1.04376	0.5302	0.763428	0.786751	0.661813	0.871573	0.929419	0.715167	0.679428	0.676694	0.891537	0.585461	0.837588	0.740363	7.62788	7.30079	7.83692	7.51875	7.61512	7.58918	7.2227	7.39738	7.23498	7.46973	7.1121	7.28041	7.09353	7.87853	7.68465	7.54555	7.02302	7.50085	7.40476
ENSG00000038382	TRIO	1.01368	1.08884	1.4633	1.25864	0.60206	1.17406	1.10857	0.869232	1.50379	1.19145	0.967548	0.964731	NA	1.17173	0.963788	1.29314	NA	1.18498	1.02119	1.26126	NA	0.693727	1.33806	1.2388	0.568202	1.24155	0.933487	0.96426	1.11727	6.51926	6.59662	7.21202	6.60792	6.9998	6.87526	6.40945	6.69214	6.59062	6.65789	6.74811	7.29396	6.49271	6.65345	6.64392	6.48119	6.29273	6.63079	6.41166
ENSG00000038427	VCAN	1.05346	1.91323	1.47305	0.810904	0.385606	1.5027	0.763428	NA	1.73759	1.13226	0.892095	0.693727	NA	0.933993	0.0253059	NA	NA	1.65341	0.477121	0.913284	0.431364	0.49276	0.906874	0.804821	0.600973	0.806858	-0.0457575	NA	1.28981	7.45086	7.91712	8.47266	7.59026	7.57962	8.00632	8.28888	7.32727	7.74768	8.62699	8.55385	7.84155	6.42138	7.97571	7.33123	8.26873	7.52523	8.21289	7.7264
ENSG00000038532	CLEC16A	0.774517	0.68842	1.07954	0.685742	0.643453	0.720159	0.710963	0.829947	0.704151	0.600973	0.583199	0.770852	NA	0.887617	0.872156	0.645422	NA	0.782473	0.623249	0.509203	0.605305	0.811575	0.704151	0.786751	0.669317	1.19089	0.865104	0.834421	0.585461	6.003	6.22646	7.00098	6.03954	6.62171	6.30729	7.07531	6.11533	5.05641	6.3431	6.28803	7.03402	7.06383	6.79392	6.26741	5.70244	6.70569	6.46697	6.23031
ENSG00000038945	MSR1	1.29535	1.03782	NA	0.70927	0.39794	0.330414	0.900913	0.555094	1.72811	1.20058	NA	0.622214	0.975432	1.97202	NA	0.745855	NA	1.20112	NA	0.240549	NA	0.816241	0.841359	0.723456	0.62634	0.746634	0.230449	NA	1.16938	7.11217	6.58046	NA	6.60258	6.18984	6.10719	6.6948	5.14556	7.22873	7.29959	6.09471	5.10021	6.57499	7.42148	4.93394	6.51466	5.51684	6.70423	6.31839
ENSG00000039068	CDH1	NA	0.80618	0.00432137	2.08408	2.01166	1.16077	1.70183	1.81365	NA	1.49094	NA	1.67669	1.88098	1.43136	0.664642	0.139879	1.64748	1.75785	1.95134	1.97359	1.5841	2.02621	1.09691	0.895975	1.9959	NA	1.94295	1.39217	1.13672	7.59588	6.96057	6.75049	8.40904	8.28834	7.43898	7.42024	8.07058	7.17242	8.11073	6.99259	8.16613	8.22338	8.17964	6.24356	8.27547	8.37051	8.14734	8.2613
ENSG00000039123	SKIV2L2	1.29623	1.27715	1.30384	1.32181	1.36324	1.35908	1.28803	1.33102	1.17898	1.22737	1.26269	1.3831	1.21511	1.1784	1.33726	1.24005	1.01953	1.25431	1.39129	1.33445	1.14644	1.46255	1.35238	1.2052	1.29226	1.50974	1.37438	1.37731	1.21722	7.22441	7.34712	7.08442	7.48152	7.5802	7.60908	7.27337	7.53734	7.22571	7.34779	7.25538	7.12563	7.46931	7.59844	7.61922	7.7121	7.41527	7.4494	7.36978
ENSG00000039319	ZFYVE16	0.937518	0.887617	1.09132	0.741152	0.584331	1.15473	0.803457	0.858537	0.965202	0.888741	0.720986	1.06032	0.872156	0.916454	0.866287	1.03423	NA	1.05077	0.725095	0.681241	0.518514	0.69897	0.979093	0.790988	0.763428	1.1486	1.0306	0.542825	0.879669	6.72121	5.88026	6.69948	6.6351	6.49662	6.78964	6.46262	6.3184	6.60799	6.71093	6.99402	6.62423	6.67949	6.79382	6.32635	6.89918	5.85206	6.77497	6.92898
ENSG00000039523	FAM65A	1.08529	1.07846	1.13226	0.485721	0.704151	1.09899	1.02119	0.812913	1.30384	1.25744	1.24452	1.25237	0.575188	1.3784	1.27091	1.22994	1.10415	1.42439	1.25575	0.863323	0.91698	0.812245	1.27346	1.54095	0.845718	1.15806	0.873321	0.833784	1.31069	6.43769	6.38208	6.6919	6.76842	6.08937	6.73208	6.40447	6.78725	6.48046	6.47846	6.74683	6.7705	6.26551	6.47948	6.61619	6.38393	6.77771	6.84471	6.38609
ENSG00000039537	C6	NA	NA	NA	NA	0.0374265	NA	NA	1.78433	1.29667	0.824776	NA	0.290035	2.55841	0.133539	NA	0.133539	1.50501	NA	NA	0.170262	NA	0.045323	NA	NA	0.532754	0.44248	NA	NA	NA	8.00096	8.26056	7.23273	7.75225	7.46768	7.71904	7.90806	7.76476	8.82262	7.89146	7.6621	8.25911	7.52655	7.597	7.34395	7.94857	7.56641	8.17072	7.98636
ENSG00000039560	RAI14	0.908485	1.16376	0.660865	0.928908	0.719331	2.06239	1.17638	1.02202	0.851258	1.03663	0.866287	1.2783	1.29973	1.40466	1.19645	0.931966	0.632457	1.4961	0.873902	1.07408	0.883661	0.678518	1.52009	1.51242	0.661813	1.40364	0.954725	0.876218	1.38881	7.63288	7.31374	7.10322	7.45478	7.33194	8.36877	7.94987	7.80851	7.2214	7.85189	7.11134	7.84122	7.54559	7.7409	7.2295	7.22618	7.96077	8.33089	7.68184
ENSG00000039650	PNKP	1.21617	1.1383	0.730782	1.10924	1.11294	0.936011	0.788875	1.16346	0.854306	1.14208	0.962369	0.761176	0.720159	1.03822	1.30856	0.79588	1.1038	0.93852	1.36586	1.03019	1.13767	1.12937	1.00087	1.35526	1.09864	0.950365	1.05956	1.12808	1.04415	7.21125	7.38039	6.47201	7.60197	7.12719	7.2525	6.91966	7.50059	6.60101	7.24161	6.56816	6.73932	6.76493	7.20596	7.16691	7.07848	7.49647	7.18439	6.91826
ENSG00000040199	PHLPP2	0.365488	0.359835	0.659916	1.12581	0.93044	0.371068	0.123852	0.064458	0.745075	0.274158	NA	0.49276	NA	0.278754	0.448706	0.447158	NA	0.264818	0.187521	0.948902	NA	1.18949	0.557507	0.372912	NA	0.880242	0.613842	0.365488	0.0934217	NA	NA	5.9584	5.32504	5.94177	4.93369	4.93747	NA	NA	5.53611	5.38296	NA	NA	NA	5.63055	NA	NA	NA	NA
ENSG00000040275	SPDL1	0.453318	0.908485	0.863323	0.851258	0.501059	0.719331	0.423246	0.502427	0.269513	0.478566	0.225309	0.416641	NA	0.437751	0.716003	0.588832	NA	0.681241	0.31597	0.536558	0.240549	0.356026	0.607455	0.580925	0.564666	1.45317	0.509203	0.963788	0.482874	5.6996	NA	NA	NA	5.22392	NA	NA	3.62542	NA	5.54844	NA	NA	6.2411	6.48826	NA	NA	5.90836	NA	NA
ENSG00000040341	STAU2	1.28398	1.13322	1.40019	1.22427	0.817565	1.21985	1.54913	1.23096	1.08135	1.18752	1.67669	1.41061	1.18498	1.06145	1.18099	1.04961	0.550228	1.09517	1.1271	1.31534	1.04922	1.02857	1.28803	0.988559	1.06893	1.18837	1.42226	1.276	1.3955	6.69539	7.6029	6.51934	6.1799	6.3772	6.7154	5.20719	6.42738	5.14094	6.35789	7.06237	6.47674	6.07897	6.90704	5.21686	7.02649	6.4667	5.7003	6.24422
ENSG00000040633	PHF23	1.26198	1.25164	1.18893	1.23855	1.21643	1.3249	1.33945	1.20466	1.34282	1.22608	0.904716	1.15776	1.13033	1.23779	1.24551	1.15564	0.841359	1.19645	1.23603	1.06633	1.03543	0.93044	1.30856	1.18921	1.02202	1.3251	1.28103	1.35851	1.37548	6.484	NA	5.41291	8.08028	5.72281	6.388	NA	7.37476	NA	NA	NA	6.19115	5.52381	7.21939	5.67348	NA	NA	NA	6.28029
ENSG00000040933	INPP4A	0.905796	1.03981	1.05308	0.605305	0.755875	0.778151	0.907411	0.618048	0.843855	1.02653	0.603144	0.471292	0.296665	0.864511	1.23198	0.683047	NA	0.71265	0.636488	0.841359	0.428135	0.83187	0.754348	1.14208	0.848189	0.800029	0.671173	0.899273	1.09342	6.91592	7.01808	7.55017	8.13915	7.00294	7.3515	7.36592	7.6444	6.92706	7.05259	6.71217	6.69992	6.51484	7.22148	7.096	6.78882	6.22661	6.32342	6.53986
ENSG00000041353	RAB27B	0.346353	NA	0.685742	0.653213	0.593286	NA	1.00903	0.133539	NA	0.348305	NA	NA	NA	0.653213	NA	NA	NA	0.103804	1.23528	0.287802	0.987219	0.539076	0.152288	0.0413927	1.64532	0.480007	NA	0.572872	0.437751	7.85526	6.67866	7.42658	6.00814	6.87518	6.74572	7.02221	6.91901	6.95743	6.54094	7.17246	5.6928	5.89069	6.4627	5.68066	7.07763	7.93251	7.51582	7.62563
ENSG00000041357	PSMA4	1.74162	1.99883	1.61215	2.05084	1.95328	1.97672	1.85715	1.9066	1.67779	1.69434	1.83001	1.8177	1.86153	1.90407	1.85418	1.53263	1.38274	1.7801	1.89719	1.96492	1.49762	1.92361	1.84379	1.68485	1.69636	1.85175	1.72329	2.11628	1.89944	8.93345	9.02682	8.6353	8.66406	8.62118	8.33532	8.66786	8.57807	8.70552	8.30365	8.59677	8.64727	8.81464	8.7673	8.56674	7.67006	8.03635	8.58679	8.49647
ENSG00000041802	LSG1	0.923762	1.031	1.07518	1.1329	1.08422	1.14706	1.041	1.23502	0.983175	0.980003	0.890421	1.16047	1.00647	0.959995	1.10175	1.00903	0.887054	1.05077	1.01828	1.13354	0.933993	1.12872	1.11926	0.998695	1.00689	1.1486	1.0216	1.21325	1.0086	6.37149	6.95322	7.12906	6.8553	6.83917	6.67539	7.12664	7.10824	6.73862	6.78675	6.2705	6.41419	6.41912	7.11954	6.7667	9.0086	6.31858	6.70617	7.01882
ENSG00000041982	TNC	0.363612	2.07317	1.10003	0.812913	1.18327	1.65916	1.56514	NA	1.45515	1.00604	1.05461	1.58692	0.357935	1.16879	1.55666	NA	0.40824	0.796574	1.36661	1.76238	0.495544	1.24527	1.69732	1.82151	0.940018	0.0530784	1.57217	1.17026	1.30363	7.3766	8.30494	8.05765	7.70063	8.44483	8.38422	8.65417	7.10331	7.59186	8.95156	8.14077	8.44992	7.85777	8.54471	9.11581	8.66415	7.68024	8.24724	8.65587
ENSG00000042088	TDP1	0.618048	0.937518	0.673942	0.940018	0.550228	0.670246	0.290035	0.960471	0.603144	0.593286	NA	0.700704	0.565848	0.214844	1.07773	0.318063	NA	0.651278	0.385606	0.703291	0.198657	0.715167	0.719331	0.804139	0.708421	1.19145	0.354108	1.28735	0.70927	6.05796	6.32039	5.60418	4.73392	5.64038	5.92055	4.95909	5.78808	NA	4.97855	NA	5.92735	5.81133	6.5511	6.4489	6.17601	NA	4.67269	5.85018
ENSG00000042286	AIFM2	0.781037	0.598791	0.146128	0.909556	0.672098	0.507856	0.823474	0.475671	1.23502	0.676694	1.06633	0.348305	0.904174	0.642465	0.432969	0.683047	0.448706	0.294466	0.564666	0.676694	0.290035	0.674861	0.611723	0.499687	0.593286	0.201397	0.928396	0.285557	0.663701	7.70497	7.25226	6.34087	7.08097	7.29307	6.55305	6.88493	6.71914	8.31007	7.60219	7.18256	8.01226	7.00983	6.8211	6.60476	6.87377	6.56797	6.38893	6.85329
ENSG00000042317	SPATA7	0.776701	0.0934217	0.613842	0.40824	0.064458	0.839478	0.296665	0.932981	0.40824	0.769377	0.41162	0.825426	0.41162	0.296665	0	0.962369	0.536558	0.20412	0.469822	0.390935	0.311754	0.0374265	0.680336	0.359835	0.380211	1.56608	1.12189	0.11059	0.660865	7.4003	5.6445	NA	NA	NA	NA	NA	6.48869	NA	4.75728	6.16489	NA	6.50517	4.60829	7.66451	5.10937	NA	NA	NA
ENSG00000042429	MED17	0.910624	1.05767	1.086	0.938019	0.901458	0.94939	0.93852	1.0667	1.0187	0.899273	0.964731	1.20358	0.49693	0.893762	1.031	1.10415	NA	1.02612	1.07591	1.02325	0.783189	0.857332	1.21906	0.944976	1.03782	1.17551	1.23172	1.01787	0.989005	6.23115	6.7239	7.10381	6.24709	7.45488	6.84288	6.70441	6.80175	6.17275	6.57182	6.14261	6.11336	6.33621	6.69861	7.01078	6.937	6.41613	6.64458	6.69472
ENSG00000042445	RETSAT	1.66811	0.974051	1.15351	1.82666	2.13988	0.992111	1.34674	1.02202	2.04187	1.45682	0.976808	1.71054	1.90276	1.35583	0.899273	1.11126	1.30792	0.946943	1.41464	1.86136	1.02979	2.10006	1.31429	0.93852	1.81902	1.21378	1.46419	1.12548	1.1959	7.94551	7.78178	7.34204	7.56193	8.15398	7.11713	7.4589	7.00359	8.46261	7.57278	7.04737	8.05959	8.28443	7.23343	6.98255	6.90465	7.22256	6.80081	7.22806
ENSG00000042493	CAPG	1.07372	1.65099	0.798651	1.39005	1.2071	1.25888	1.89315	1.53007	1.29579	1.69539	0.489958	1.49248	NA	2.11968	1.87777	0.965672	1.18696	1.55546	1.44809	1.38489	1.26126	1.2737	1.09202	1.28488	1.88525	1.17667	0.761928	1.80216	1.70757	8.50166	9.32249	8.40872	8.99803	8.69167	8.87035	9.13044	9.00302	8.86813	8.97605	7.50099	9.17851	7.54787	9.29921	9.37312	9.36697	8.49568	8.75098	8.48102
ENSG00000042753	AP2S1	1.70986	1.70842	1.40722	1.70027	1.65629	1.57299	1.91212	1.38596	1.65389	1.78369	1.5325	1.45209	1.66304	1.718	1.4606	1.36154	1.45909	1.702	1.7724	1.47451	1.55352	1.54728	1.29137	1.6536	1.51587	1.50786	1.3995	1.65877	1.6535	8.45958	7.882	8.63112	7.74246	8.10635	8.01775	7.91945	8.29811	8.32075	8.11622	7.99999	8.30052	8.53529	8.01927	8.04206	7.7983	7.81114	8.46052	8.22149
ENSG00000042980	ADAM28	NA	1.18041	0.491362	0.94939	0.296665	0.750508	NA	1.24279	NA	1.59118	NA	0.647383	NA	0.045323	1.41229	NA	NA	NA	0.170262	0.89487	NA	0.25042	0.502427	1.24105	1.99952	NA	NA	1.3543	0.899273	4.86056	6.09649	5.26291	5.98202	NA	5.52642	5.47129	5.90829	NA	6.11929	NA	5.75211	5.47964	6.52985	6.4933	6.23313	NA	5.90168	6.59513
ENSG00000043093	DCUN1D1	1.19728	1.0406	1.27068	1.02078	1.09552	1.14301	1.15351	1.02979	0.973128	0.924796	0.901458	1.29226	1.27021	0.869818	0.920645	0.910091	0.810233	1.03743	0.942008	1.04179	0.751279	1.00817	0.977266	1.01284	1.14644	1.95308	1.07809	1.16017	1.04021	8.06051	7.71143	7.865	6.94588	7.55109	7.31546	7.54543	7.49178	7.29328	7.02717	6.83997	7.27953	7.82832	8.05831	7.40823	6.7833	6.84965	7.85503	7.3923
ENSG00000043143	JADE2	1.22194	1.17231	0.920645	0.800029	1.0216	0.770115	0.875061	1.02202	0.638489	1.03302	0.784617	0.959995	NA	1.06183	1.39933	1.40123	0.638489	0.755112	0.85309	0.669317	1.03019	1.13162	1.07628	1.32899	1.07004	0.943989	1.03503	0.973128	1.11959	5.03045	NA	4.79484	5.15564	5.618	5.41561	NA	5.96703	NA	6.25384	NA	4.72988	NA	5.78637	6.6217	5.8799	7.27159	4.95956	5.45054
ENSG00000043462	LCP2	1.10992	1.8105	0.501059	1.1271	1.05767	0.864511	0.729974	0.689309	1.62583	1.06967	0.30963	0.344392	1.03663	1.37767	1.81084	0.447158	0.419956	1.29885	0.628389	0.935003	0.262451	1.20925	0.912222	1.77924	0.93852	0.549003	0.33646	1.54617	1.20222	7.15882	7.59645	6.01877	6.85263	6.9545	6.76032	6.97754	6.66304	6.9911	6.95256	5.88361	6.58265	6.9874	7.56018	7.6765	6.21929	6.61954	6.84217	6.23273
ENSG00000043514	TRIT1	0.759668	0.79588	0.705864	0.740363	0.770115	1.12352	0.954725	1.19396	0.669317	0.726727	0.845098	0.91803	0.761928	0.756636	0.82866	0.822822	1.02036	1.07372	1.21458	1.01326	0.726727	0.761928	1.04844	0.85248	0.836957	1.12123	0.907411	0.909021	0.770852	5.68229	4.82983	NA	5.73651	6.21549	5.74714	5.80469	6.22317	NA	5.57582	6.14052	6.10381	5.92269	6.2255	5.26636	NA	6.67774	5.82891	6.20005
ENSG00000044090	CUL7	0.984077	0.802089	0.245513	0.604226	0.747412	1.03503	0.705008	1.11628	0.748963	1.0187	0.448706	0.719331	0.534026	0.807535	0.857332	1.1209	0.882525	1.01995	1.06108	0.550228	0.829304	0.827369	0.974512	0.807535	0.895975	0.781037	0.990783	0.528917	0.833147	6.16099	5.40027	5.8107	5.59853	6.14823	6.74235	6.20514	6.80125	5.63247	6.39458	6.40664	6.33054	6.2522	6.41284	6.49372	5.60894	6.62912	6.36942	5.9312
ENSG00000044115	CTNNA1	1.96147	1.72099	1.84055	2.05736	1.99568	1.97118	2.16817	2.04206	1.93847	1.94493	2.1782	2.13277	1.71366	2.10072	1.47363	1.92454	1.62449	1.99357	1.93359	2.02469	1.84868	1.98475	1.97142	1.76193	2.0636	1.58331	2.05358	1.75504	1.9758	8.20799	7.6911	8.54133	8.60961	8.55304	8.394	7.98836	8.55004	8.23352	8.4011	8.97186	8.82702	8.64508	8.25056	7.87558	8.30042	8.10119	8.81716	8.48343
ENSG00000044446	PHKA2	0.861534	0.740363	0.569374	0.724276	0.900367	0.725912	0.562293	0.848805	0.671173	0.783189	0.531479	0.718502	1.08386	0.61066	0.808211	0.965202	0.778151	0.805501	0.965672	0.676694	0.780317	0.879096	0.741939	0.776701	0.829304	0.985875	0.681241	0.671173	0.506505	7.20242	6.68631	7.06858	6.78839	7.14145	6.82615	6.65557	7.05704	6.64685	6.86708	7.41539	7.14948	8.11213	6.87543	6.91867	6.59424	6.60786	7.02351	6.841
ENSG00000044459	CNTLN	0.075547	0.0681859	0.424882	NA	NA	0.85309	0.394452	0.385606	0.491362	0.561101	NA	0.00860017	0.653213	0.40654	0.0334238	0.812913	NA	0.450249	0.0293838	0.181844	NA	NA	0.646404	0.173186	NA	0.672098	0.39794	NA	0.481443	NA	NA	NA	NA	4.89414	5.09265	5.34958	5.13252	NA	NA	NA	5.62731	4.28581	5.24386	5.76359	4.93838	5.94375	5.2952	5.94779
ENSG00000044524	EPHA3	NA	0.240549	0.0128372	0.33646	0.296665	0.70927	0.572872	NA	0.603144	0.933487	0.635484	0.149219	NA	0.30103	0.440909	0.773786	NA	1.13799	1.12969	0.862131	NA	0.232996	1.03543	NA	0.369216	-0.0362122	0.585461	0.390935	1.21537	NA	5.17047	4.92061	4.72557	5.2837	6.47932	3.93116	6.13065	NA	6.25733	5.54686	NA	4.82379	6.1151	4.30126	NA	6.41375	5.47959	6.4229
ENSG00000044574	HSPA5	2.06904	2.34282	1.7829	2.00368	1.93237	2.17108	1.92521	2.22768	1.95516	1.8076	2.0599	2.07864	2.07628	2.19404	1.88434	1.88053	1.82898	2.17316	2.1211	2.04801	2.10377	2.06922	1.98082	1.84336	1.9955	2.13389	2.68	2.12405	2.01157	9.42175	9.25335	9.1819	9.36867	9.55221	9.312	9.54119	9.32532	9.38575	9.52853	9.69204	9.35881	9.63345	9.60444	9.19475	9.26423	9.96642	9.72001	9.31596
ENSG00000046604	DSG2	NA	0.861534	NA	1.93303	1.80591	1.03743	0.803457	1.44075	1.05346	1.39358	1.22376	1.48799	0.943989	1.10346	0.045323	0.952308	1.3251	1.34459	1.40071	1.78276	1.66633	1.87806	1.06856	NA	1.77495	0.698101	1.463	0.552668	1.03181	5.60786	7.09417	6.2207	8.43401	8.21572	7.81745	6.81304	8.66795	6.81841	7.61008	8.38009	7.06912	8.0957	8.25776	6.38457	7.89593	7.90404	8.28924	8.1054
ENSG00000046647	GEMIN8	0.873902	0.588832	0.952308	0.727541	0.68842	1.14457	0.861534	1.18298	0.575188	1.10653	1.07555	0.838849	0.758912	0.892095	0.859739	1.08314	0.758912	0.757396	0.859138	0.829304	1.05192	0.733999	0.983626	0.923762	1.04179	0.498311	0.956168	0.835691	0.91169	5.80353	NA	5.99935	6.65227	NA	6.25799	6.74459	6.93852	6.98356	6.91815	5.71503	6.40782	6.32989	7.01159	6.23557	NA	5.39195	6.32411	NA
ENSG00000046651	OFD1	0.526339	0.89098	0.390935	0.711807	0.854913	0.755112	0.668386	0.80618	0.193125	0.694605	0.161368	0.781755	0.257679	0.784617	1.03262	0.748188	0.534026	0.596597	0.795185	0.693727	0.911158	0.679428	0.765669	0.97635	0.880814	0.870404	0.863917	1.06446	0.639486	5.57024	5.12986	5.86042	6.77799	6.05685	6.11961	6.08607	7.09472	5.69207	6.08414	5.98351	5.22853	6.27461	6.16505	5.63696	5.50697	5.63394	5.18437	6.04814
ENSG00000046653	GPM6B	0.85187	0.567026	2.73536	0.850033	0.532754	0.906335	1.00043	0.738781	0.133539	0.856729	0.30963	0.917506	NA	0.945469	0.10721	0.334454	NA	NA	0.960946	1.17085	1.06221	0.100371	0.40824	1.10449	0.540329	0.720986	0.30963	0.0863598	0.477121	6.63066	5.70491	8.97403	6.26043	6.21724	NA	NA	7.40447	5.31573	NA	5.00498	6.223	NA	6.6643	NA	NA	6.75315	NA	6.43584
ENSG00000046889	PREX2	NA	-0.0177288	0.843855	0.20412	0.049218	0.269513	0.269513	0.855519	0.663701	0.436163	0.38739	0.170262	NA	0.424882	NA	0.382017	NA	0.699838	0.146128	0.340444	NA	0.071882	0.346353	0.113943	0.267172	0.0253059	0.558709	NA	0.403121	5.739	6.19011	6.56936	5.07057	4.92861	5.14605	5.39821	6.12909	4.66054	4.91056	5.73308	NA	6.04655	6.05	5.82156	5.39615	NA	5.70892	5.35945
ENSG00000047056	WDR37	0.893762	0.850033	1.01995	0.761928	0.724276	0.580925	0.498311	0.649335	0.873321	0.658011	0.896526	0.686636	0.158362	0.646404	0.975891	0.855519	0.655138	0.708421	0.683047	0.748963	0.559907	0.619093	0.738781	1.03543	0.904716	0.987219	0.792392	0.801404	0.572872	7.5688	7.23671	8.41118	7.1904	7.27681	7.2815	7.31042	7.32165	7.07768	7.44554	7.6226	7.09967	6.81337	7.09481	7.72087	7.25505	7.07967	7.2145	7.25747
ENSG00000047188	YTHDC2	0.928908	0.974512	0.853698	0.906335	0.91698	0.796574	0.908485	0.760422	0.808211	0.726727	0.636488	0.892095	0.766413	0.746634	1.0835	0.642465	0.572872	0.727541	0.866878	0.941511	0.644439	0.870989	0.858537	0.948413	0.890421	0.966142	0.823474	0.997823	0.842609	6.38012	6.96564	5.89132	6.40694	6.56481	5.66224	6.25758	6.22911	6.05317	5.91541	6.17097	6.07898	6.60084	6.63729	6.48829	6.51646	6.47181	6.28659	6.49774
ENSG00000047230	CTPS2	0.818226	0.474216	0.819544	0.905796	0.950365	0.927883	0.431364	0.900913	0.369216	0.792392	0.161368	0.657056	0.612784	0.699838	0.439333	0.961421	0.489958	0.572872	1.00561	0.903633	0.167317	0.999565	0.901458	0.561101	0.826723	0.20412	0.62941	0.692847	0.667453	7.60952	7.16305	7.83217	7.36444	7.87572	7.74421	7.50387	7.75898	7.19029	7.69633	7.10876	7.23697	7.74459	7.44431	7.16654	7.54837	8.00627	7.47998	7.70436
ENSG00000047249	ATP6V1H	1.57252	1.17493	1.5479	1.23905	1.08707	1.40569	1.45909	1.26245	1.19976	1.2971	1.4096	1.70578	1.1116	1.36884	1.15442	1.30492	1.14395	1.31302	1.4524	1.29248	1.18213	1.03663	1.3216	1.20112	1.11727	1.3955	1.72852	1.27761	1.40943	8.14818	7.83454	8.71809	7.70196	7.67103	7.53432	7.71752	7.81307	7.60339	7.69449	7.66699	8.64255	7.68669	7.99024	7.74284	7.6855	7.8754	7.95153	7.57283
ENSG00000047315	POLR2B	1.4062	1.55328	1.4101	1.47173	1.40329	1.5311	1.43345	1.51268	1.2887	1.34439	1.49471	1.52297	1.21985	1.40654	1.53275	1.37894	1.18441	1.37051	1.36511	1.471	1.26102	1.32919	1.49596	1.41246	1.36829	1.63438	1.49178	1.61542	1.43104	7.42274	7.3645	7.49404	7.44308	7.53939	7.72653	7.70585	7.65962	7.41656	7.44232	7.17764	7.44764	7.35612	7.7452	7.69454	7.68929	6.89836	7.63033	7.52193
ENSG00000047365	ARAP2	0.448706	1.02938	1.24329	0.521138	0.773786	0.294466	0.80618	0.498311	0.600973	0.416641	NA	0.518514	0.296665	0.939519	1.10653	0.20412	NA	0.338456	0.281033	0.503791	0.480007	0.888741	0.356026	0.879096	0.574031	0.840106	1.11561	0.905256	0.454845	6.59889	5.75444	6.53345	5.90749	5.85243	5.59521	5.6981	6.05749	NA	5.52493	5.22658	4.65954	5.94559	6.11048	5.92009	5.92452	5.96602	5.43297	4.56011
ENSG00000047410	TPR	1.11025	1.27669	1.17551	1.09482	1.03941	1.21669	1.09167	1.22011	1.13194	1.12516	1.03782	1.21617	0.867467	1.05843	1.35392	1.18412	0.877947	1.19838	1.06446	1.27416	0.89098	1.07518	1.25115	1.25983	1.17173	1.44592	1.23376	1.2783	1.07188	7.81272	7.85252	7.72966	8.00347	7.82612	8.05257	7.92132	8.17452	7.57099	7.8962	7.74115	7.75698	7.66293	8.13345	8.11433	8.06662	7.43058	8.30176	7.96737
ENSG00000047457	CP	0.184691	-0.00436481	NA	0.853698	0.534026	-0.0555173	0.342423	1.13162	0.808211	-0.0457575	0.164353	0.40654	3.10765	0.0211893	0.79588	NA	NA	0.431364	0.571709	0.731589	NA	0.781755	0.0293838	1.22141	0.176091	0.136721	NA	0.986772	1.0187	9.071	9.41798	8.11417	9.19522	8.78909	8.83489	9.26484	8.74415	9.93054	9.60736	8.64469	8.94614	8.68921	8.60144	8.81269	9.25272	8.13934	9.42885	9.05399
ENSG00000047578	KIAA0556	0.705008	0.776701	0.598791	0.70757	0.623249	0.715167	0.79796	1.67284	0.640481	0.841359	0.541579	0.74351	NA	0.681241	0.753583	0.463893	0.4843	0.448706	0.973128	0.832509	0.444045	0.742725	0.800029	0.667453	1.01912	0.848189	1.14114	0.559907	0.685742	5.65691	4.23314	5.13341	6.15789	4.96277	5.59045	5.34071	6.60217	5.31627	5.69454	NA	NA	NA	4.72053	NA	4.65482	4.91014	5.97368	5.13782
ENSG00000047579	DTNBP1	0.798651	1.20952	0.865104	1.26316	1.04961	1.08636	1.09096	1.031	0.87564	1.17551	1.15473	1.20737	0.632457	1.05805	1.37858	0.894316	0.541579	1.14114	1.09726	1.28421	0.97174	1.03822	1.36511	1.15715	0.869818	0.920645	1.09202	1.49831	1.09167	7.12227	7.2996	6.47643	7.1211	7.29942	7.15969	6.9864	7.4285	7.07651	7.11722	6.58117	7.39945	7.04415	7.15476	7.55708	6.79816	7.13059	6.8336	7.40557
ENSG00000047621	C12orf4	0.775246	0.865696	0.755112	0.751279	0.523746	0.848189	0.804821	0.683047	0.80618	0.578639	0.702431	0.482874	0.313867	0.569374	0.781037	0.445604	NA	0.83123	0.770115	0.812245	0.332438	0.603144	0.718502	0.784617	0.740363	0.946943	0.855519	0.902003	0.863917	7.43555	6.07542	6.95222	6.4695	6.64391	6.22359	6.42801	6.38269	6.8825	6.48843	5.53294	6.55434	7.74825	6.27018	6.76454	6.78143	6.19473	6.78528	6.13728
ENSG00000047644	WWC3	0.914343	0.938019	0.722634	0.559907	0.501059	0.840733	1.02735	0.592177	0.901458	0.908485	1.11428	0.608526	NA	1.20898	1.12189	1.13767	0.775974	1.28012	0.87564	0.758912	0.74351	0.514548	0.797268	0.981819	0.639486	0.811575	0.884795	0.872739	0.943989	5.99384	5.64971	6.67202	5.86709	6.67035	6.15864	6.19872	6.35336	5.55726	6.27463	6.26449	5.70439	4.31902	6.49129	6.20566	5.81023	5.74378	7.06555	6.19892
ENSG00000047648	ARHGAP6	NA	0.0681859	0.52763	0.0128372	0.120574	1.01828	0.511883	NA	0.786041	0.570543	NA	0.820858	NA	0.675778	NA	1.11694	NA	0.513218	1.43584	0.736397	NA	NA	1.08884	0.661813	NA	0.361728	1.14675	NA	0.814248	6.0852	6.09603	6.49704	6.75608	6.59227	7.11183	6.38644	6.70106	6.19442	6.45238	6.31088	6.48362	6.00951	5.21397	6.04549	6.12773	5.46088	6.31024	7.24284
ENSG00000047849	MAP4	1.5253	1.56086	2.01477	1.67925	1.471	1.88321	1.86735	1.81954	1.89037	1.75944	2.58595	1.85236	1.39058	1.73973	1.49721	1.74155	1.41631	1.73288	1.63073	1.82033	1.43265	1.38507	1.83334	1.65734	1.55546	1.74749	1.7001	1.5432	1.84973	7.98389	7.93097	8.47912	8.07566	8.15573	8.34609	8.28685	8.13706	8.18567	8.28486	8.81483	8.00622	7.84546	7.88158	8.0434	8.42304	7.76787	7.98743	8.14983
ENSG00000047932	GOPC	1.08707	1.16017	1.28533	1.15045	0.985426	1.31006	1.06483	1.13001	0.967548	1.13925	1.18724	1.10072	0.967548	1.08955	1.18724	1.24625	0.775246	1.17493	1.10619	1.27807	0.973128	1.02857	1.26031	1.13862	1.19645	1.27944	1.35526	1.11528	1.14239	7.41038	7.05227	7.41468	7.70465	7.6535	7.62856	7.47047	7.13597	7.31045	7.42393	7.47347	7.27006	8.1736	7.56604	7.27422	7.86837	7.24881	7.65192	7.44055
ENSG00000048028	USP28	0.549003	0.830589	0.683947	0.866287	0.955207	0.952792	0.725912	0.926342	0.064458	0.699838	1.69583	0.921166	0.87564	0.717671	1.08099	0.93852	NA	0.713491	0.755875	0.995635	0.914343	1.10209	1.07445	0.974051	0.846337	0.904716	0.978637	1.02036	0.862131	5.72921	5.38216	5.97137	6.74421	6.23946	6.18964	5.37233	6.49094	5.4847	5.82286	7.32346	5.61477	6.15235	6.64146	5.87899	6.78035	6.58726	5.23217	5.93715
ENSG00000048052	HDAC9	1.00775	0.87564	1.02979	0.217484	0.149219	1.00945	0.457882	1.00689	0.781755	0.901458	0.884795	NA	NA	0.465383	1.32346	NA	NA	0.511883	0.545307	0.574031	1.00087	0.113943	1.00303	1.16465	0.830589	0.788168	0.385606	1.21617	0.83187	4.6389	NA	6.26192	NA	NA	NA	5.668	NA	NA	7.2527	NA	NA	NA	5.72171	5.16908	NA	NA	NA	5.63174
ENSG00000048162	NOP16	0.931966	1.21378	0.836957	1.13033	0.984077	0.97174	1.17782	1.02776	1.49094	0.363612	1.05729	0.686636	0.942008	0.850646	0.886491	0.858537	1.00604	0.868056	0.856729	0.767898	0.578639	0.901458	0.791691	0.776701	0.628389	1.07225	0.836957	1.22401	0.928908	7.32785	8.02196	6.81915	7.68435	7.28559	7.29741	7.00358	7.49919	6.49954	7.18141	6.83179	6.0907	7.37947	7.79715	7.50684	7.5198	7.53804	6.53395	6.86853
ENSG00000048342	CC2D2A	0.772322	NA	0.992554	0.344392	0.437751	1.11294	0.922725	1.72933	0.0899051	1.06108	0.173186	1.25935	NA	0.448706	NA	0.887054	NA	0.579784	0.729165	0.918555	NA	0.176091	1.03262	0.421604	0.522444	0.651278	0.851258	NA	1.0086	4.63805	NA	5.80381	4.35139	5.60836	6.08802	5.69012	7.24793	7.68522	5.74204	5.90507	NA	5.99719	6.36087	5.80304	5.45858	4.79861	NA	5.02787
ENSG00000048392	RRM2B	1.35488	1.13481	1.17319	0.960946	1.13226	0.974051	1.04218	1.18526	0.889862	0.924796	1.02202	1.30728	0.904716	1.19396	0.997823	0.958564	0.718502	1.00217	0.980458	0.966611	0.840106	0.959041	0.865696	0.987666	0.947434	1.19948	1.60184	1.09864	1.01703	7.46103	6.54273	7.09327	7.06044	6.73222	6.20069	7.52834	7.3019	6.18896	7.46579	6.95332	7.39468	6.78079	7.16554	6.7997	7.11405	7.45029	6.99463	6.90048
ENSG00000048405	ZNF800	0.842609	1	0.687529	0.889862	0.822168	0.871573	0.902003	0.843855	1.12418	0.752048	0.220108	0.885361	0.772322	0.821514	1.16584	0.833147	0.456366	0.769377	0.775246	0.835056	0.607455	0.963316	0.829304	1.02366	0.96708	1.03503	0.863323	0.982271	0.889862	7.94633	5.96278	6.52309	6.64731	7.23696	6.76022	6.59801	6.69032	5.67688	6.54841	5.92351	6.29553	6.25175	7.00725	7.02223	6.80988	6.24345	5.79737	6.86103
ENSG00000048471	SNX29	0.575188	0.794488	0.763428	0.488551	0.225309	0.660865	0.824776	0.859138	0.907949	0.833784	0.380211	1.31175	0.230449	0.762679	1.09968	0.943495	NA	0.816904	0.409933	0.474216	0.521138	0.352183	0.790988	0.850033	0.419956	0.711807	0.691965	1.09691	0.771587	6.5643	5.64698	6.52159	6.39291	6.17596	6.22439	5.99663	6.51314	6.71369	6.24797	8.12638	7.0707	5.83416	6.77149	6.80177	6.87011	5.67662	6.64907	5.91947
ENSG00000048544	MRPS10	1.25648	1.19811	1.14922	1.27021	1.12872	1.29623	1.4633	1.05192	1.06781	1.00988	1.59006	1.23477	1.29203	1.11494	1.17667	1.01242	0.887617	1.14706	1.13609	1.21537	1.18667	1.10209	1.17522	1.06371	1.15412	1.20167	1.32572	1.33646	1.20412	7.56554	5.76081	7.26576	7.23465	7.90027	7.13719	7.54757	7.40586	6.88291	6.50871	7.77944	7.59238	7.48747	7.40494	7.39966	7.00767	6.99384	7.00282	7.07021
ENSG00000048649	RSF1	1.28421	1.16197	1.37088	0.921686	0.819544	1.32654	1.06145	1.19061	0.960946	1.03743	0.790988	1.1827	0.346353	0.990783	1.17464	1.3516	NA	1.12613	0.949878	0.97174	0.643453	0.944483	1.29469	1.06221	1.1784	1.34713	1.24527	0.970347	1.14953	6.88992	6.46679	7.21453	7.28589	6.98086	7.29101	6.78296	7.44062	6.44291	6.76098	6.57221	6.60262	6.39393	7.31235	6.9221	7.2291	6.69328	6.90961	6.76706
ENSG00000048707	VPS13D	0.698101	0.657056	0.885361	0.840733	0.635484	0.808211	0.945961	0.617	0.641474	0.641474	0.905256	1.03583	0.230449	0.635484	0.890421	0.945469	NA	0.745075	0.910091	0.767898	0.78746	0.40654	0.775246	0.694605	0.821514	0.716003	1.02078	0.661813	0.558709	6.61139	5.96573	7.48443	6.55891	6.5112	6.23653	6.23746	6.7577	5.9349	6.09363	6.85781	6.39655	6.66335	6.63067	6.05225	6.95051	6.46068	6.36212	6.31338
ENSG00000048740	CELF2	0.798651	1.49734	1.34947	1.10924	0.755875	1.1313	1.38899	0.900367	1.62284	1.24551	1.35984	0.245513	NA	1.34518	1.73191	1.55255	NA	0.836957	0.89487	1.16938	0.361728	0.993436	1.23679	1.35545	0.624282	0.832509	0.731589	1.2667	1.31534	7.18661	8.0283	7.65689	7.82877	6.89337	7.64541	7.47827	7.69923	7.44624	7.34754	7.39727	5.53143	6.65534	7.67102	8.32475	7.42373	6.08807	6.65065	7.26732
ENSG00000048828	FAM120A	1.57438	1.67247	1.34518	1.74515	1.65753	1.60412	1.54045	1.65725	1.50092	1.49388	1.57124	1.56086	1.54058	1.51851	1.55919	1.44514	1.48101	1.64582	1.5904	1.71999	1.54394	1.63689	1.52479	1.56455	1.78965	1.22917	1.59813	1.49402	1.57054	7.91997	7.78924	7.79885	7.98155	8.08681	7.96929	7.87796	8.15447	7.883	7.8976	8.26039	8.17791	8.22711	8.01095	7.82645	7.70723	7.87283	7.96689	8.00055
ENSG00000048991	R3HDM1	0.922725	1.07591	1.24304	1.09726	0.647383	1.00988	0.812913	0.824126	0.613842	0.80618	0.264818	0.827369	0.594393	0.49693	1.10517	0.685742	0.586587	0.594393	0.721811	1.03383	0.553883	0.92737	0.984077	0.965202	0.824776	1.17493	1.03019	1.2418	1.03862	5.8791	5.83746	6.26927	6.05245	6.15154	5.98603	5.91853	5.74283	6.62979	6.11154	4.54899	5.44123	5.12042	6.33585	6.20816	6.40004	5.54105	5.33613	6.10545
ENSG00000049167	ERCC8	0.624282	0.326336	0.654177	0.620136	0.501059	0.777427	0.592177	0.678518	0.501059	0.485721	0.62941	0.691081	0.482874	0.40824	0.389166	0.451786	NA	0.62634	0.313867	0.550228	0.447158	0.419956	0.528917	0.390935	0.382017	0.625312	0.662758	0.620136	0.604226	6.60616	NA	5.12431	5.51526	5.92225	5.59679	NA	5.36937	NA	NA	NA	5.84535	5.3368	5.50914	5.25506	6.23537	NA	NA	6.15813
ENSG00000049239	H6PD	1.11394	0.987666	0.647383	0.955207	0.945961	1.18639	1.02735	1.08243	1.18554	1.0799	0.962369	0.728354	0.999131	1.10003	1.04376	1.4877	0.814248	1.1232	1.04297	0.906874	1.6756	1.05994	1.2833	1.10209	1.17898	0.899821	0.830589	0.914872	0.911158	7.90902	7.6063	7.28932	7.59793	7.52245	7.84337	7.8338	7.89232	7.94736	7.81556	7.85729	7.41274	8.70605	7.74656	7.68728	8.31697	7.56497	7.90078	7.54476
ENSG00000049245	VAMP3	1.81471	1.6218	1.56738	1.8014	1.71817	1.81525	1.85896	1.64982	1.87541	1.72008	1.7348	1.78097	1.73504	1.92973	1.45712	1.73111	1.21484	1.8537	1.62107	1.80134	1.45545	1.63367	1.84634	1.65341	1.77931	1.69662	1.68431	1.57887	1.82191	7.64825	7.33453	7.99721	7.94047	8.00354	8.15976	7.85282	7.65197	7.6026	8.01947	8.58454	7.97209	7.91274	7.57267	8.05245	8.51906	8.01662	7.76555	7.79488
ENSG00000049283	EPN3	0.693727	NA	NA	0.33646	0.719331	NA	1.05805	0.668386	NA	0.729165	0.20412	0.117271	NA	NA	NA	0.942504	1.00087	0.748188	1.29513	0.363612	0.471292	0.477121	NA	NA	1.48544	-0.00436481	NA	0.133539	0.371068	6.46219	5.07655	6.95177	5.49971	6.39784	6.19475	6.45428	6.47927	5.4652	5.79267	6.6029	6.54861	NA	6.12946	5.46118	6.37045	6.66403	6.73975	6.80462
ENSG00000049323	LTBP1	1.07408	1.2188	0.607455	1.09552	0.964731	1.88485	1.42193	0.74351	1.15412	1.76649	1.73544	1.62439	0.840733	1.2584	0.269513	1.44824	NA	1.79518	1.40381	1.2014	0.294466	0.727541	1.83072	0.951338	1.26293	1.35564	0.827369	1.21854	1.53428	7.55276	7.40376	5.73621	7.17531	6.96056	7.82987	8.26065	7.85448	6.97313	8.32188	8.12869	7.69597	6.65381	7.81564	7.36629	7.29698	7.16483	8.12921	7.62924
ENSG00000049449	RCN1	1.26881	1.32654	1.22712	1.25334	1.14239	1.58035	1.05881	1.35044	1.35908	1.27875	0.835691	1.05423	1.46509	1.22763	0.797268	1.49624	0.811575	1.68681	1.5523	0.897077	1.60282	1.21192	1.16286	0.764176	1.07225	1.03503	1.32056	0.818226	1.54814	8.87733	8.69754	8.65295	8.67706	8.77825	8.96864	8.7261	8.75525	8.81063	8.95366	8.45681	8.24943	8.99192	8.82936	8.51919	8.43183	8.41128	9.23558	9.02313
ENSG00000049540	ELN	1.07809	1.37346	1.11561	0.485721	0.857935	1.01072	1.72542	0.466868	1.95631	1.83797	1.273	NA	0.579784	1.99432	0.889302	1.1176	1.70978	1.54949	1.53895	0.925828	0.83187	0.664642	1.29425	1.26055	0.892095	1.33465	NA	NA	2.08329	8.74648	8.03733	5.52967	8.23646	8.19152	8.18788	7.98947	7.23511	8.54932	8.48731	8.6853	7.7278	7.59831	8.60343	8.01444	9.00947	8.58481	6.94694	8.67228
ENSG00000049541	RFC2	0.882525	1.09026	0.979548	1.3941	0.91803	0.955688	1.13735	1.02531	0.742725	0.826723	0.841985	0.812913	1.0103	1.01662	1.05385	0.992111	0.823474	1.13386	0.868056	1.07664	0.915927	0.83123	0.950365	0.97635	0.891537	0.912753	0.793092	1.40329	0.946452	6.98391	7.05124	6.78843	7.67351	7.19188	7.15957	6.92921	7.38914	6.89651	6.77048	6.51128	6.96915	6.62192	7.72914	7.11141	6.98654	7.32619	7.02749	6.73215
ENSG00000049618	ARID1B	0.92737	0.966611	1.00217	0.983626	0.985426	1.17085	1.1116	1.22037	0.985875	1.12905	0.820858	0.997386	0.565848	0.972203	1.23426	1.41664	0.942008	0.935507	1.09096	1.01199	1.21245	1.03623	1.27508	1.20385	1.10958	0.932474	1.18498	1.0835	1.14114	6.5236	6.56886	6.90119	6.81584	7.21657	6.68838	6.14082	7.0317	6.04112	6.09028	6.49751	6.19707	5.94483	6.67262	7.63061	6.67075	6.42322	6.48437	6.80321
ENSG00000049656	CLPTM1L	1.35832	1.52853	1.14457	1.23477	1.57898	1.36324	1.29798	1.36248	1.27393	1.44436	1.22634	1.31639	1.47085	1.5611	1.3948	1.2403	1.52114	1.32654	1.45117	1.13672	1.69469	1.51786	1.17173	1.42878	1.73223	1.55437	1.52035	1.33465	1.58195	6.98567	6.53076	6.84976	6.77787	7.20876	6.69689	7.13111	6.94999	6.53181	6.81129	6.42832	6.8835	7.61414	7.36607	6.78824	6.1494	7.22616	6.47482	6.24541
ENSG00000049759	NEDD4L	0.943989	0.563481	0.9154	1.50474	1.15534	0.485721	0.561101	1.05077	-0.00436481	0.868644	1.10415	1.58354	0.899273	1.43648	0.0413927	0.217484	1.57611	0.851258	1.66124	1.31806	1.36791	1.197	0.845098	0.376577	1.48373	1.05115	0.788168	0.643453	0.761928	6.84271	6.39617	7.27303	6.44497	6.51515	6.24987	6.40103	6.77944	6.4678	6.23339	5.62918	7.25439	6.7618	6.98316	6.06814	6.77986	7.04523	7.03005	7.30682
ENSG00000049860	HEXB	1.73296	1.64068	1.17056	1.95742	1.78604	1.73472	1.45621	1.46105	1.79365	1.88638	1.87662	1.75664	1.82478	1.868	1.45393	1.55534	1.60282	2.60857	1.93707	1.85339	1.67752	1.78859	1.80652	1.55823	1.9038	1.41747	1.81981	1.45743	1.83531	8.20096	7.93842	7.77026	7.87571	8.33057	7.73436	8.31718	7.61086	7.88679	8.26819	7.86165	7.98948	8.07822	8.01142	7.4464	8.09645	7.8564	8.41488	8.64283
ENSG00000050165	DKK3	1.82911	0.675778	1.88536	0.865696	1.11461	1.72632	1.40019	0.762679	0.730782	1.88457	2.2858	0.980003	NA	1.72313	0.93852	1.56277	0.953276	1.45576	1.62107	0.978637	1.14489	1.06633	1.39759	1.53719	1.31048	1.53275	1.08529	0.429752	1.64306	7.55255	6.55856	7.86029	6.6307	6.45354	6.48524	6.39231	6.33031	7.63365	6.62418	7.13714	NA	5.65065	6.96613	4.34069	6.64319	7.2452	5.46722	6.17169
ENSG00000050327	ARHGEF5	NA	NA	NA	0.808886	1.05538	0.450249	0.882525	0.861534	0.143015	0.605305	NA	0.608526	0.346353	0.660865	0.25042	0.374748	0.535294	0.62634	0.970812	0.844477	0.720159	0.954243	0.385606	0.25042	0.978181	0.120574	1.1878	0.474216	0.340444	5.35976	5.59055	5.82443	6.76754	6.48843	5.7865	5.46037	6.54787	6.39209	5.86018	6.35787	6.50233	7.99781	7.46595	5.81613	6.70364	6.51823	6.78532	6.5103
ENSG00000050393	MCUR1	0.659916	0.763428	1.10551	0.923244	1.01578	0.765669	0.873321	0.666518	0.501059	0.647383	1.0983	1.18184	0.802089	1.05269	0.614897	0.423246	0.434569	0.786751	0.85248	0.891537	0.654177	1.10517	0.607455	0.736397	0.702431	0.665581	1.26694	0.962843	0.645422	6.55946	4.88484	7.16343	6.34033	6.96478	6.35775	6.56735	5.98744	6.09935	6.34384	7.28721	7.58077	6.80018	6.30651	6.24023	6.37735	6.95404	6.98821	4.94061
ENSG00000050405	LIMA1	1.57031	1.53794	1.56217	2.09244	1.95545	1.52153	1.42292	1.49066	1.86999	1.75929	1.03181	1.68052	0.978181	1.5358	1.35698	1.21139	0.934498	1.71349	1.60108	2.0525	1.55497	1.9344	1.75113	1.53007	1.92624	1.21827	0.934498	1.40312	1.83651	8.10756	7.75007	7.9481	8.68812	8.15132	7.84093	7.73704	8.07709	7.69231	8.07758	7.20425	8.26251	7.67764	8.03719	7.67491	7.8394	7.79473	7.94933	7.8707
ENSG00000050426	LETMD1	1.47188	1.18554	1.23019	1.58614	1.66247	1.40278	1.21484	1.62356	1.37985	1.63729	1.10312	1.53995	1.43743	1.20358	1.33746	1.65753	1.36116	1.24229	1.37199	1.36267	1.43249	1.52231	1.58104	1.15503	1.38292	1.22272	1.73815	1.43249	1.38021	7.5085	5.39468	7.36991	6.42396	7.29227	5.99771	7.2054	6.98735	7.25298	NA	7.75184	7.82581	7.60274	7.09707	5.84663	NA	6.60374	6.13071	7.09152
ENSG00000050555	LAMC3	0.689309	NA	NA	NA	NA	0.290035	NA	NA	0.357935	0.429752	NA	0.149219	NA	0.482874	NA	NA	NA	1.55096	0.198657	NA	NA	NA	NA	1.03383	NA	1.17202	NA	NA	0.578639	7.25948	5.70479	6.10968	6.04287	6.14831	5.95383	5.93241	5.63583	5.67458	6.67962	5.39864	5.74513	5.41944	5.91198	5.91643	6.77525	6.96674	8.63485	6.40702
ENSG00000050748	MAPK9	1.26102	1.11992	1.40586	1.27669	1.14051	1.08529	1.11661	1.086	0.972203	0.868056	1.18696	1.17955	0.9154	1.16879	1.07846	0.968483	1.26387	1.09795	1.08778	1.30384	0.993436	1.17231	1.10106	1.02816	1.26811	1.15534	1.38453	1.19921	1.13862	7.21289	7.03974	7.27974	7.38414	7.0102	6.96087	7.2804	7.45124	7.11376	6.83875	7.16792	7.05181	7.47141	7.26361	7.0224	6.7289	7.01329	7.32298	7.2061
ENSG00000050820	BCAR1	0.716003	0.564666	0.868056	0.0530784	1.29226	0.720986	0.278754	0.320146	1.08884	1.05077	0.87564	0.238046	0.158362	1.00945	0.152288	0.649335	1.12123	1.31931	0.800717	0.0827854	1.18639	1.32613	0.498311	1.22968	1.21059	1.14457	0.158362	NA	0.764923	6.65468	7.15184	7.047	6.72346	7.14612	6.90367	6.9628	6.54985	6.69373	6.96079	6.35663	6.95991	6.15712	6.87263	6.75304	6.80487	7.03918	7.043	6.73123
ENSG00000051009	FAM160A2	1.01452	1.02078	0.917506	1.29645	1.38166	1.12678	0.91698	1.18611	1.11261	1.28847	0.782473	0.463893	0.905256	0.931966	1.13098	1.17289	1.09587	0.979093	1.18498	1.29003	1.07591	1.43553	1.21669	1.0835	1.25672	1.2531	1.03743	0.557507	1.18837	6.35029	5.67901	6.69513	6.40241	6.64023	6.47093	5.65705	6.69394	5.88727	6.19052	6.73155	6.3177	6.78534	6.04925	6.21781	6.42121	6.44271	6.404	6.27885
ENSG00000051108	HERPUD1	1.86982	1.93146	1.15625	2.00587	1.90924	1.76574	1.49693	1.73568	1.76997	1.85926	1.71709	2.21932	1.91871	1.75113	1.74749	1.82633	2.27554	1.70389	2.27091	2.07225	2.04222	1.82282	1.86106	1.7859	1.79169	1.37475	2.17958	2.27173	1.91698	6.89727	7.42301	5.68422	7.57892	7.01532	7.57154	8.50854	6.8317	NA	6.90959	7.31609	6.93646	6.56514	7.76029	6.04747	6.05487	7.51391	6.13763	7.12426
ENSG00000051128	HOMER3	0.835056	0.800717	1.06781	0.683047	0.572872	0.895975	0.848805	0.428135	0.850646	1.23905	0.928396	0.778151	0.733999	1.21827	0.376577	1.0103	NA	1.03663	0.838849	0.716003	0.824776	0.620136	0.739572	1.83816	0.235528	0.399674	1.17984	0.444045	1.20058	6.75325	NA	6.73893	6.53719	6.00941	6.1408	6.53338	5.8596	NA	6.59068	6.43854	6.47849	6.78304	6.53287	NA	6.90281	NA	6.26312	6.22173
ENSG00000051382	PIK3CB	0.956649	1.09061	1.25382	1.22531	1.25479	0.91698	1.16702	1.22427	0.83187	1.00518	1.02531	1.42667	0.857935	0.921166	1.05614	0.962843	1.01745	1.30492	1.13386	1.23679	1.30728	1.17638	1.04532	0.984077	1.17377	0.984527	1.7495	1.04689	0.944976	6.12078	6.12717	6.57307	6.55213	6.63815	6.7338	6.42083	6.33613	6.05131	6.18219	6.58667	6.3983	6.28334	6.21689	6.33153	6.10063	6.66837	6.95059	6.37746
ENSG00000051523	CYBA	1.64621	2.3122	0.850646	1.77772	2.12107	1.64982	1.41614	1.84584	1.77779	2.01895	1.21272	1.10585	0.510545	2.11307	2.08418	1.28691	1.65552	1.76693	1.27161	1.69914	1.61469	2.09885	1.11461	2.34866	1.95976	1.03503	1.10551	2.03205	1.90671	7.18635	7.65183	5.80421	6.99454	7.65993	NA	7.37597	NA	7.54984	7.47261	6.5057	6.3399	7.57796	7.37532	7.12847	7.10319	NA	6.72125	7.45575
ENSG00000051596	THOC3	0.860937	0.974051	1.09167	1.74468	1.3604	1.554	1.68431	1.36698	1.0306	1.0461	0.50515	1.4239	1.54593	1.12548	1.39199	1.29667	0.421604	1.40432	1.2465	1.37328	1.00432	1.22712	1.40329	1.22608	1.37931	1.62469	1.44404	1.83315	1.27439	6.62579	6.11786	7.07695	6.83973	7.43749	7.28352	6.78822	7.14941	7.05504	6.64489	5.96675	6.79334	6.88494	7.70097	7.38883	6.47908	6.49429	6.58624	7.43466
ENSG00000051620	HEBP2	1.26245	1.1209	0.374748	1.27554	1.07408	1.0569	1.55883	1.12905	1.65944	1.2071	1.70842	1.00689	1.19312	1.24748	0.733999	0.910624	0.832509	0.974512	1.59417	1.35984	1.23654	1.23654	1.05918	0.840106	1.27807	0.696356	0.899273	1.21325	1.12287	8.71813	8.51549	7.78894	8.2969	8.41879	8.42049	8.65708	8.60548	8.87576	8.48575	8.82728	8.47494	8.70106	8.21649	8.40333	8.04732	8.13054	8.40417	8.7067
ENSG00000052126	PLEKHA5	1.42144	0.419956	0.667453	1.01578	1.00988	1.34124	1.25935	1.15806	0.611723	1.07408	1.45286	1.51041	0.918555	1.01536	0.33646	1.34242	0.740363	1.01368	1.1364	1.1186	0.901458	1.06333	1.3166	0.356026	1.25042	1.28847	1.23805	0.468347	1.07773	7.14385	6.37412	7.29024	7.13203	7.15942	7.56257	7.26354	7.56846	7.44598	7.12483	7.46086	7.55636	7.18599	7.18132	7.12368	6.62199	7.21016	6.75255	7.3125
ENSG00000052344	PRSS8	NA	0.71433	NA	1.73199	2.04493	1.22167	1.46075	1.10209	NA	1.7391	NA	1.2824	0.840733	1.65667	NA	NA	1.92988	1.8811	1.84979	1.51388	2.17243	2.03941	0.837588	NA	1.91392	NA	1.60477	0.665581	0.583199	5.09389	NA	5.6428	5.92229	6.22783	6.36824	NA	5.63842	5.56164	NA	NA	6.91904	5.13565	4.52111	NA	5.84987	6.07119	7.8184	8.04338
ENSG00000052723	SIKE1	0.87564	1.03862	0.653213	0.851258	0.843855	1.13354	0.892651	0.724276	0.799341	0.653213	0.662758	0.908485	0.871573	0.799341	1.02653	0.854306	0.526339	0.922725	0.808886	0.926857	0.668386	0.897077	0.863917	0.862728	0.972203	0.870989	1.21272	1.01452	0.815578	6.77125	7.17251	5.85338	6.93143	7.01778	7.15202	7.23578	6.62905	6.81979	6.96832	6.73739	6.34775	6.0298	6.8811	7.12638	6.95133	6.67734	6.91726	7.07808
ENSG00000052749	RRP12	0.758155	0.913284	0.650308	0.38739	0.650308	0.632457	0.702431	0.799341	0.959518	0.356026	0.937016	0.220108	NA	0.680336	0.649335	0.580925	1.01578	0.432969	0.631444	0.152288	0.808211	0.4133	0.432969	0.613842	0.457882	0.984977	0.572872	0.382017	0.503791	6.96865	7.09044	6.58384	7.34949	7.10774	7.66238	6.96091	7.19364	6.77828	6.55627	6.74689	6.89497	6.78494	7.4274	7.08108	7.20413	7.45541	6.43486	6.73866
ENSG00000052795	FNIP2	0.860338	0.710117	1.01953	1.38471	0.722634	1.01115	1.1232	0.698101	1.36192	1.16643	1.15137	1.72981	1.70706	1.18498	0.674861	0.991226	1.12775	1.28914	1.14983	1.2071	1.02857	0.760422	1.07335	0.940516	1.29048	0.96708	1.32879	0.371068	1.02078	NA	NA	5.07803	4.19356	NA	5.01122	4.80274	NA	NA	5.49512	4.11712	5.07427	4.95114	4.11048	5.24661	NA	NA	5.38975	NA
ENSG00000052802	MSMO1	1.83771	1.30384	1.89371	1.56949	1.38274	1.31471	1.86528	1.2887	0.913814	0.958564	1.21165	1.56573	2.37762	1.88649	1.06558	1.07882	1.09482	1.08243	1.76775	1.22167	1.05154	1.33726	1.05308	0.850646	1.61395	1.68142	1.29092	1.42975	1.00561	7.36092	7.01162	7.27497	NA	7.22353	6.23394	6.59949	6.50776	6.78253	NA	7.02722	6.55251	8.19645	6.88299	6.8619	6.5181	6.35169	6.82187	6.86836
ENSG00000052841	TTC17	1.22298	1.12548	1.09412	1.26858	1.19645	1.28058	0.994757	1.33163	1.31994	1.22866	0.848189	1.27508	1.42684	1.22376	1.24378	1.3962	1.43361	1.27875	1.37603	1.22194	1.4609	1.25816	1.35315	1.23754	1.33304	1.27254	1.67311	1.19396	1.11992	6.15601	5.41821	5.48781	5.81424	6.23656	6.43717	6.4816	6.20211	5.90111	6.04389	5.9831	5.54528	6.16282	6.07324	6.28175	5.67297	6.57622	6.3197	5.90913
ENSG00000053254	FOXN3	1.4101	1.26387	1.25624	1.38166	1.6026	1.37346	1.67706	0.990783	1.70783	1.49248	1.33806	1.14176	1.53352	1.27554	1.65011	1.63518	0.830589	1.33746	1.17289	1.38578	1.21378	1.5824	1.62459	1.26905	1.40364	1.10106	1.1486	1.48401	1.58104	7.6352	8.03012	6.41477	8.2586	6.96595	7.34872	7.18911	6.73289	4.059	7.22206	6.67652	5.65009	6.26113	6.14513	5.95754	7.46609	6.10992	7.46528	6.61921
ENSG00000053371	AKR7A2	1.54593	1.12156	1.17811	1.36977	1.8488	1.43712	1.36493	1.59106	1.35005	1.48044	1.34459	1.54593	1.47553	1.26764	1.18554	1.55727	1.3166	1.21219	1.40346	1.17811	1.36248	1.76537	1.2335	1.22479	1.4283	1.23729	1.09517	1.12678	1.33021	8.81896	7.91168	8.88957	8.39367	8.68275	8.56273	8.50176	8.71169	8.47969	8.24865	8.66083	8.92348	8.62282	8.33907	8.73875	7.87654	8.32054	8.55212	8.60017
ENSG00000053372	MRTO4	0.956168	1.1345	1.01072	1.19507	0.907949	1.1116	1.05346	1.21537	1.12775	0.770115	0.945961	0.833784	0.810904	0.979548	0.964731	1.05308	0.991669	0.906335	1.02531	1.0216	0.860937	1.1529	1.01326	0.887617	0.922206	0.991669	0.96426	1.2235	0.872739	7.36763	7.83207	7.0368	7.70631	7.51699	7.76008	7.43783	7.76993	7.08034	7.28377	6.96291	6.79896	7.41356	8.20768	7.25144	7.85669	7.83504	7.13269	6.96229
ENSG00000053501	USE1	1.29226	1.16584	1.38757	1.00217	1.04336	1.23172	1.00732	1.17026	1.19201	1.33726	1.45194	0.893207	1.17114	1.19756	1.256	1.29579	1.32531	1.04336	1.11561	0.856729	1.46255	1.02036	1.04493	1.197	1.26975	0.982271	1.03782	1.08458	1.26458	6.88981	6.89298	6.92987	6.4916	7.27911	6.85884	7.1773	7.14615	7.15762	7.1528	7.16398	6.84618	7.08082	7.25864	6.61781	7.10588	6.39123	6.69994	7.08957
ENSG00000053702	NRIP2	0.489958	0.267172	0.622214	0.645422	0.287802	0.696356	0.324282	0.220108	0.332438	0.710117	0.390935	0.689309	NA	0.11059	0.515874	0.91803	NA	0.292256	0.307496	0.636488	0.269513	0.382017	0.824126	0.904174	0.522444	0.365488	0.294466	0.426511	0.451786	7.08199	7.13194	7.07996	7.45499	6.55899	7.41126	7.0867	7.47704	7.10402	7.01574	6.93349	7.38913	6.13447	6.32135	7.32743	7.28258	6.82757	5.97158	6.25242
ENSG00000053747	LAMA3	NA	0.359835	NA	0.78533	0.981819	0.758912	0.598791	1.02243	0.143015	0.660865	NA	NA	NA	1.00775	0.44248	0.495544	NA	1.68413	0.706718	0.404834	0.584331	1.18977	0.833784	NA	1.18526	0	NA	0.117271	0.699838	6.31163	6.82883	5.92499	6.81062	6.55186	7.75654	7.18142	7.84091	6.92768	7.08437	6.5294	6.37579	5.86034	7.4265	7.67322	7.80858	6.84878	7.46165	7.33689
ENSG00000053770	AP5M1	1.17984	1.02816	1.05269	1.35698	1.35488	1.02653	1.11059	0.946452	0.838219	0.900913	1.15168	1.37931	1.04376	0.902547	1.02857	0.724276	0.454845	0.877947	0.910624	1.30728	0.951338	1.3438	0.966142	0.999565	1.04139	1.00518	1.19811	1.16376	0.970812	6.24336	5.70266	6.62693	6.1047	6.52918	6.37681	6.16702	5.90388	5.99801	6.43214	6.63668	6.23531	7.20514	6.24332	6.58297	6.05097	6.55514	6.17865	5.80282
ENSG00000053900	ANAPC4	1.05346	1.11227	1.0306	1.02284	0.908485	1.51041	1.00518	1.69819	0.80956	1.01157	0.95376	0.927883	0.866287	0.960471	1.16997	0.995196	0.727541	1.09061	0.965202	1.1934	0.85309	1.04139	1.07918	1.12123	1.02202	1.12937	0.97359	1.10992	1.04961	6.57099	6.46434	6.34458	6.37083	6.55956	6.9744	6.39415	6.97893	6.48958	6.5697	6.03095	6.09755	6.31632	6.79776	6.59823	6.69176	6.8238	6.82384	6.52254
ENSG00000053918	KCNQ1	1.92603	0.499687	NA	1.31154	1.56714	0.772322	0.139879	1.01157	0.894316	1.20925	1.32077	1.08814	NA	1.07151	0.596597	NA	1.39076	0.773055	0.767898	0.941511	0.755112	1.34183	0.457882	0.700704	1.32428	0.0791812	1.59605	0.10721	0.929419	7.1662	7.05294	NA	NA	6.63216	NA	NA	4.3928	NA	NA	5.93315	NA	NA	6.1751	5.378	NA	5.6538	4.64749	NA
ENSG00000054116	TRAPPC3	1.59759	1.41547	1.21906	1.58546	1.3543	1.48416	1.54518	1.49192	1.33666	1.49304	1.41296	1.58104	1.46627	1.55618	1.31387	1.28398	1.43024	1.42062	1.42943	1.55145	1.46419	1.40106	1.55787	1.37676	1.32222	1.48827	1.65031	1.64296	1.48344	8.06602	7.78811	7.82698	8.10256	7.89606	8.07048	7.69659	8.0041	7.54191	7.92685	7.84917	7.76211	7.59524	8.00314	7.53195	8.10041	7.93015	7.8562	7.70485
ENSG00000054118	THRAP3	1.43616	1.60358	1.31302	1.54357	1.37658	1.58035	1.50243	1.5753	1.51202	1.42537	1.4729	1.48273	1.45408	1.44248	1.71933	1.49982	1.3075	1.45894	1.60314	1.50379	1.40943	1.4417	1.5682	1.62685	1.54295	1.57426	1.56761	1.71374	1.44342	7.79429	8.21414	7.72263	7.98764	7.91048	8.14968	7.83297	8.24155	7.86866	7.86727	7.54859	7.72654	7.94388	8.16048	8.28462	7.94081	7.63972	7.80233	8.02344
ENSG00000054148	PHPT1	1.56324	1.25888	1.42911	1.18921	1.40993	1.48799	1.3934	1.59207	1.29003	1.53681	2.07089	1.14426	0.959041	1.38952	1.1807	1.3955	1.71983	1.40019	1.72876	1.14019	1.74343	1.48173	1.11793	1.37785	1.39863	1.35257	1.45378	1.04376	1.40192	8.92576	8.82695	8.9781	8.24912	8.28844	8.39448	9.00879	8.6189	8.43652	8.38156	9.10287	8.83973	8.25455	8.48858	8.56496	7.65365	6.38035	8.3469	9.33386
ENSG00000054179	ENTPD2	NA	NA	0.501059	0.564666	0.923244	0.350248	NA	0.632457	NA	0.62941	NA	0.0934217	NA	NA	NA	NA	NA	NA	1.02898	0.276462	NA	0.810233	NA	NA	0.863917	0.307496	NA	NA	NA	6.85101	6.90857	7.81515	7.69456	6.19892	7.15621	5.77268	7.35546	6.2003	6.90227	6.51403	6.74308	6.59614	NA	5.36563	NA	6.0696	6.15976	7.03877
ENSG00000054219	LY75	0.424882	1.22376	NA	0.889302	1.21112	0.149219	0.491362	0.893207	0.313867	0.732394	NA	0.577492	NA	0.649335	1.42781	0.00860017	NA	0.100371	NA	0.782473	0.677607	1.22246	0.356026	1.15685	0.68842	NA	NA	1.20656	0.614897	4.82597	5.47319	4.28347	5.30104	5.29171	NA	NA	5.25033	NA	5.06817	NA	NA	NA	5.19153	6.09802	5.23363	NA	NA	NA
ENSG00000054267	ARID4B	1.04021	1.17551	1.08814	0.836957	0.984977	1.15897	0.977724	1	0.990783	1.03703	0.696356	0.960946	0.684845	1.07882	1.30685	1.18611	0.528917	1.01578	1.13162	1.06781	0.940018	0.923762	1.2014	1.2398	1.16047	1.30643	1.09096	1.1878	1.02898	6.10991	6.56214	6.61913	6.62869	6.35019	6.7668	6.06373	7.02298	6.27907	6.47922	5.80808	6.13804	6.78697	7.00233	6.90309	6.69528	6.19541	6.70453	6.53033
ENSG00000054282	SDCCAG8	0.961895	0.95376	1.10243	0.891537	0.786751	0.946452	0.862728	1.11959	0.892651	1.03583	0.923244	1.06893	0.58995	1.08778	0.905256	0.990339	0.567026	0.870989	0.979548	0.943989	0.876795	0.909021	0.967548	0.956168	0.992111	0.89098	1.37457	0.872156	1.01326	5.85131	5.60877	6.15347	6.20472	5.87694	5.8385	5.97906	6.88655	5.80337	5.61014	5.82309	NA	6.73219	5.81843	6.01314	5.55084	6.35041	NA	6.06765
ENSG00000054523	KIF1B	1.18327	0.720159	1.59051	0.913814	0.883661	1.03902	1.1529	0.845718	1.07954	0.804821	1.16673	1.19673	0.658965	0.882525	0.475671	1.09377	0.70927	0.877371	0.850646	0.96708	0.93852	0.773055	1.08991	0.740363	0.660865	1.21165	0.840733	0.498311	0.838219	6.11069	5.6636	6.51157	6.44552	6.31157	6.65714	6.76262	6.01476	5.94272	6.59885	6.37525	6.10831	6.60752	6.41699	5.77372	6.64	6.74513	6.08023	6.37011
ENSG00000054598	FOXC1	0.659916	NA	0.287802	NA	NA	0.049218	0.697229	0.0530784	0.710117	0.696356	0.374748	1.27738	NA	0.374748	0.113943	0.436163	NA	0.394452	0.776701	0.235528	2.10656	NA	0.354108	NA	NA	0.444045	0.665581	0.262451	0.742725	5.91989	NA	NA	NA	NA	4.6954	5.64536	4.42806	NA	NA	6.04559	6.22293	7.15103	5.07869	NA	5.30844	5.48989	5.54096	6.32473
ENSG00000054611	TBC1D22A	0.981819	1.20249	0.694605	1.16316	1.25696	1.00475	1.0892	1.22686	1.02366	1.24773	1.12581	0.945469	0.931966	1.14176	1.3251	1.01578	1.0461	1.23249	0.803457	0.959518	1.18041	1.14582	0.947924	1.26975	1.25624	0.864511	1.11394	1.28511	1.16197	6.98755	7.05398	6.93002	7.2107	7.66074	7.0056	7.28187	7.14421	7.08581	7.18484	6.51124	7.16005	7.02387	7.44703	7.45886	7.05694	6.93082	7.30687	6.71582
ENSG00000054654	SYNE2	1.08565	0.904716	0.997386	1.25672	0.838219	0.894316	0.797268	1.06221	0.822822	1.18327	1.57634	1.52205	0.761928	1.23426	1.15198	1.57519	1.35908	1.08849	0.922206	1.27577	1.05576	0.968016	0.986324	1.27207	1.2033	1.45133	1.233	0.997386	0.732394	6.79328	6.87205	6.56096	7.25355	7.12285	7.26963	6.7939	7.42866	7.08975	7.02101	7.47088	7.52642	7.16407	7.07499	7.023	7.46686	7.05608	7.55117	6.96809
ENSG00000054793	ATP9A	1.01536	0.598791	1.86326	1.22531	1.0216	0.886491	1.12352	1.32201	1.21511	1.08565	0.864511	0.999565	0.4133	0.926857	0.444045	1.20656	0.898176	0.64836	1.18355	1.16256	1.2418	1.10992	1.05805	0.225309	1.47305	1.40226	1.25042	0.460898	0.755112	7.274	6.21442	7.62119	6.7322	6.60893	6.30207	6.51196	6.48639	7.13695	6.79174	6.24114	6.4205	6.92728	6.18394	6.69	6.15791	6.62344	6.59622	7.11251
ENSG00000054938	CHRDL2	NA	1.96256	NA	0.0253059	0.0899051	2.21426	0.738781	NA	0.217484	1.8807	NA	0.303196	NA	NA	NA	NA	NA	NA	0.558709	0.495544	NA	NA	2.07015	NA	NA	0.534026	NA	0.064458	1.28803	NA	7.04108	NA	6.77255	4.96804	7.81113	7.37747	4.00587	6.53308	7.69846	NA	NA	5.42709	5.74313	5.12354	6.14574	5.38145	NA	5.10882
ENSG00000054965	FAM168A	1.01953	0.958086	1.81211	0.888179	0.857332	1.1116	1.02119	1.05461	1.02531	1.19893	0.835056	1.1532	0.683047	0.869818	0.939519	1.2071	0.632457	1.00732	1.00775	1.01072	0.957607	0.79588	1.24005	0.889862	0.957607	0.796574	1.09864	0.932474	0.989005	NA	NA	7.0389	NA	6.22115	NA	5.3665	NA	NA	NA	NA	6.64235	NA	NA	6.23701	NA	NA	6.0095	NA
ENSG00000054983	GALC	1.19173	1.15897	1.20844	1.06108	1.34518	0.997823	0.699838	1.35488	1.21165	1.17725	0.835056	1.30685	0.900367	1.26529	0.828015	1.06558	0.63749	1.077	1.09447	1.14675	0.805501	1.65369	0.841985	1.03543	1.1313	1.3742	1.2071	0.690196	1.0013	7.08047	6.01915	7.68121	7.49969	7.31636	6.09254	6.03735	7.2723	6.42167	6.89703	5.59619	7.14533	6.64615	6.47115	6.36786	5.76342	6.89462	6.62998	7.49192
ENSG00000055044	NOP58	1.37365	1.61773	1.29159	1.48785	1.38507	1.43664	1.39898	1.50215	1.57101	1.18837	1.19562	1.18526	1.1232	1.33203	1.60444	1.33746	1.27231	1.32139	1.4764	1.4128	1.31597	1.33304	1.36511	1.42553	1.37457	1.48387	1.37949	1.71071	1.30016	8.28996	8.22578	8.17947	8.491	8.21786	8.45964	8.14425	8.70318	7.96408	8.27033	7.79534	8.0113	8.08844	8.72563	8.64427	8.52283	8.56188	7.92	8.08832
ENSG00000055070	SZRD1	1.54506	1.60649	1.16017	1.56396	1.55859	1.64885	1.59517	1.5422	1.58894	1.56348	1.53377	1.38435	1.24477	1.59846	1.61448	1.65648	1.30471	1.56407	1.43949	1.45194	1.32593	1.56277	1.59748	1.56455	1.52088	1.20493	1.44436	1.51175	1.64048	7.11716	6.53136	7.01275	7.41239	6.8493	7.27428	7.09283	7.35125	NA	6.8957	7.91541	6.81059	7.34506	7.19569	7.04341	7.34114	6.78038	6.516	6.99832
ENSG00000055130	CUL1	1.36791	1.42045	1.28149	1.28623	1.27967	1.36847	1.43201	1.2982	1.31218	1.27138	1.37767	1.32654	1.35141	1.3483	1.43008	1.41313	1.17926	1.4183	1.29623	1.40637	1.21617	1.30578	1.39235	1.36059	1.27114	1.86022	1.37894	1.45954	1.4682	7.8377	7.63801	7.74587	8.13625	7.82379	7.95961	8.01113	7.62856	8.76982	8.39835	7.54809	7.30293	7.74033	7.91556	7.47127	7.68384	7.73464	7.79878	7.95777
ENSG00000055147	FAM114A2	0.995635	1.13956	0.885361	0.919601	0.87564	1.01745	1.01284	0.830589	0.851258	0.881955	1.0461	1.0799	0.975432	0.92993	0.954725	0.772322	NA	0.972666	0.932474	0.881955	1.01199	0.820858	0.936011	0.986772	0.954725	1.42341	1.00561	1.12516	0.944483	7.73272	7.68427	7.49676	7.42546	7.5104	7.46443	7.59824	7.30552	7.45975	7.35854	7.5395	7.30307	7.59799	7.54973	7.48437	7.44556	7.26699	7.25924	7.11773
ENSG00000055163	CYFIP2	1.06032	1.44793	1.61627	0.991669	0.691965	0.58995	0.534026	0.868644	0.526339	0.931458	0.808886	2.22624	0.841359	0.887054	1.71399	0.583199	NA	0.823474	0.502427	0.798651	NA	0.880814	0.733999	1.52595	0.784617	0.871573	1.09864	1.67906	0.818885	7.69501	7.67203	8.40211	7.29184	7.4016	7.58575	7.39823	7.6413	7.49192	7.40392	7.53522	7.77936	7.39445	7.71463	7.9404	7.2748	7.31726	7.74143	7.43872
ENSG00000055208	TAB2	1.36078	1.44248	1.36922	1.47654	1.30771	1.46538	1.48982	1.34223	1.30942	1.2833	1.25503	1.48544	1.56241	1.36642	1.50461	1.49206	1.21827	1.31345	1.3681	1.51534	1.67145	1.30363	1.4922	1.46538	1.36267	1.33546	1.51917	1.47986	1.44778	6.09305	6.65015	6.67229	6.7953	6.67059	6.71662	6.89858	6.47002	5.71659	6.90633	6.4803	6.81715	7.12365	6.61488	7.65452	6.87222	5.93555	6.35285	6.57411
ENSG00000055332	EIF2AK2	1.00689	1.04766	1.0013	0.924796	0.947434	1.05115	0.827369	0.911158	0.930949	0.760422	0.625312	0.947434	0.611723	0.829947	0.755875	0.956649	0.462398	1.05269	0.889862	0.867467	1.44824	0.981819	1.01995	0.913284	1.0162	0.676694	0.936011	0.819544	0.862728	7.95114	7.99774	8.20894	7.86939	7.90063	8.02789	7.83268	8.28729	7.92159	7.76491	7.93601	7.77128	7.94435	8.34791	7.88033	7.9445	8.15699	7.88516	7.79525
ENSG00000055483	USP36	1.33706	1.24993	1.01199	0.924796	1.01242	1.07262	1.01326	1.10483	1.66492	1.20629	0.416641	1.02243	0.240549	0.906874	1.24204	1.26387	1.33766	1.04454	1.0607	1.15866	1.06744	0.885926	1.21827	1.16909	1.00087	1.16613	1.14395	1.16967	1.2033	5.5995	5.93454	4.83574	6.31948	5.75793	5.81005	5.41647	6.2442	4.20724	5.16632	4.40566	5.42898	5.06213	6.44378	5.86873	5.8607	5.49326	5.19887	5.4779
ENSG00000055609	KMT2C	0.900913	0.902547	NA	0.906335	0.877947	1.19424	0.884229	0.965202	0.729974	0.862728	NA	1.0835	0.595496	0.70927	1.01995	1.16909	0.499687	NA	0.974972	1.03383	0.962843	0.698101	1.00432	NA	0.932981	1.03302	1.03503	NA	0.652246	4.76294	5.67153	5.14999	5.35351	5.09715	5.3807	4.53646	5.57272	4.62462	4.55453	5.19481	4.77776	4.90216	5.73659	5.82612	5.02788	5.22988	5.49079	5.17223
ENSG00000055917	PUM2	1.37125	1.46923	1.4707	1.46523	1.44358	1.50623	1.50488	1.41531	1.27761	1.27646	1.2188	1.52153	1.34104	1.35908	1.57426	1.52414	1.11126	1.43521	1.43217	1.49859	1.29579	1.46165	1.5164	1.47582	1.47914	1.43088	1.61993	1.53301	1.40875	6.13104	6.42556	6.87582	6.4843	6.55217	6.60682	6.44455	6.04779	6.05385	6.60845	4.67781	6.56421	6.13858	6.89426	6.52116	6.66456	5.6305	6.44241	6.42803
ENSG00000055950	MRPL43	1.31994	1.23477	0.736397	0.133539	1.35583	1.35564	0.960946	1.32715	0.881955	1.51878	0.989005	0.604226	1.18441	1.18099	0.880814	1.51548	1.63599	1.22737	1.4915	0.120574	1.70612	1.26717	0.568202	1.30984	1.25864	0.783189	1.04922	NA	1.28285	7.97546	6.89464	7.13324	7.84604	7.96529	6.96177	7.07469	7.64041	7.36027	7.05361	8.04475	7.78071	6.70585	7.86144	7.08251	7.27433	7.64563	6.97881	7.31173
ENSG00000056050	C4orf27	1.19229	1.05956	1.27967	1.1186	0.995635	1.39498	1.0976	1.18298	0.949878	1.0026	1.2222	1.05192	1.05231	1.05881	1.09587	1.13513	0.760422	1.14239	1.07882	1.17319	0.963316	0.948413	1.2531	1.1232	1.07809	1.17493	1.06032	1.23603	1.23553	7.12672	6.84767	7.34124	7.23361	7.33358	7.33394	7.67498	7.57308	6.61646	7.10485	7.36874	6.66769	7.03836	7.35165	7.34334	7.36916	7.16882	7.05213	6.67974
ENSG00000056097	ZFR	1.45984	1.39707	1.62304	1.38775	1.28713	1.48544	1.42504	1.5172	1.36003	1.36305	1.41111	1.56182	1.30125	1.2584	1.3638	1.62634	1.29248	1.45728	1.37676	1.44809	1.30792	1.31765	1.52231	1.30514	1.35199	1.50786	1.50229	1.42878	1.40586	7.46489	7.39874	7.65474	7.70336	7.29264	7.65417	7.25907	7.90874	7.14893	7.29629	7.29639	7.31902	7.60601	7.87009	7.54422	7.59726	7.46109	7.51082	7.2058
ENSG00000056277	ZNF280C	0.064458	0.230449	0.262451	NA	NA	0.49693	0.064458	0.155336	0.0170333	0.0374265	NA	NA	NA	NA	0.274158	0.0413927	NA	0.045323	0.120574	0.139879	NA	NA	0.206826	0.222716	0.0827854	1.04415	0.045323	0.260071	0.0170333	NA	6.30866	5.78209	6.3777	NA	5.94652	5.34738	6.36434	NA	5.29423	5.45943	5.12272	NA	6.88039	6.06868	6.27125	5.34394	NA	5.3736
ENSG00000056558	TRAF1	0.480007	1.30728	0.604226	0.352183	0.184691	0.133539	0.481443	0.245513	0.262451	0.859739	NA	0.09691	NA	0.421604	1.47683	0.495544	NA	0.267172	0.595496	0.503791	0.255273	0.545307	0.5302	1.19145	0.4133	-0.0132283	0.152288	1.1186	0.770115	6.08527	6.78404	5.99386	6.92212	6.16826	6.28543	6.07849	5.73486	NA	7.33474	6.91144	5.98673	NA	6.64335	7.55805	7.24089	6.76718	5.99192	6.21523
ENSG00000056586	RC3H2	0.915927	0.990783	1.01072	0.926857	0.756636	1.05994	1.031	0.833147	0.886491	0.82866	0.791691	0.977266	0.800717	0.802774	1.10415	0.881385	NA	0.893762	0.735599	0.965202	0.517196	0.740363	0.973128	0.960471	0.97359	0.991669	0.935507	1.06408	0.889302	4.68799	NA	5.71076	NA	5.34981	4.99892	4.86763	5.12097	NA	NA	5.2894	NA	NA	5.48591	NA	4.60134	NA	5.68699	5.70637
ENSG00000056972	TRAF3IP2	0.866287	0.968016	0.25042	1.43949	1.3075	1.47799	1.20466	1.53314	1.04532	1.03782	0.480007	0.542825	0.359835	1.11727	0.906874	0.899821	0.700704	0.931966	1.14082	1.15594	1.07372	1.23528	1.25527	0.652246	1.40773	NA	0.849419	1.21299	1.00087	NA	NA	NA	6.0237	5.84666	6.8119	6.3151	6.76076	NA	7.80432	5.78923	5.68984	NA	5.96415	5.5572	5.79938	5.56544	NA	6.55789
ENSG00000056998	GYG2	NA	NA	0.30103	0.267172	NA	0.255273	0	0.689309	1.83904	0.232996	NA	0.227887	1.16227	NA	NA	0.225309	0.462398	-0.00877392	0.193125	0.537819	0.542825	NA	0.494155	NA	0.117271	NA	NA	NA	-0.0315171	6.90074	6.93395	7.02659	6.07245	NA	6.84295	4.82588	7.08986	8.06198	6.42283	6.20751	5.81267	8.08615	6.27396	5.86326	6.41029	5.80242	6.42297	6.105
ENSG00000057019	DCBLD2	1.05269	0.614897	0.537819	0.591065	0.361728	1.21854	0.859739	1.18355	0.879096	0.982723	1.40295	0.983626	0.708421	1.00303	0.383815	1.1726	0.44248	0.780317	0.878522	0.972203	0.739572	0.294466	1.14768	0.146128	0.623249	1.41212	1.11628	0.447158	0.9154	5.7727	NA	NA	4.54639	5.54375	5.94719	5.16501	5.67511	5.00914	5.94439	5.6148	NA	4.55568	5.11358	NA	NA	6.94467	5.41721	5.42618
ENSG00000057252	SOAT1	2.19212	1.26079	0.817565	1.03663	0.93044	0.978637	0.654177	1.41664	1.30492	1.11394	NA	1.13001	0.835056	1.1271	1.08565	0.716838	1.21827	1.13386	1.3969	0.884795	1.47246	1.01536	0.986324	1.03663	1.11126	1.13577	0.826723	1.00518	0.93044	8.55056	7.53837	6.082	7.18635	5.79962	7.14671	7.07327	6.85618	7.38282	7.16899	6.12904	6.65656	6.44396	7.54945	7.10032	6.94458	7.18319	7.30541	7.09714
ENSG00000057294	PKP2	0.117271	0.522444	NA	1.6994	1.29425	0.613842	0.641474	2.00724	0.796574	0.617	2.17324	0.786041	1.13418	NA	0.227887	0.904174	0.93852	1.39146	1.01494	1.51148	1.51081	1.20737	0.922206	-0.00436481	1.21484	0.705008	NA	0.898176	0.222716	6.63532	7.1989	7.1579	8.38875	7.94006	7.48146	7.89591	8.81608	7.12965	7.64679	9.37509	7.31469	7.80425	7.38182	6.76796	7.46005	7.67189	8.20978	7.80522
ENSG00000057608	GDI2	1.95226	2.09726	1.75266	2.13659	2.12937	1.95448	1.95598	1.88975	1.86599	1.86118	1.69329	2.01966	2.18483	1.88941	2.06614	1.84286	1.88041	1.93937	1.78633	1.99752	1.81598	2.02288	1.92158	1.92247	1.93822	1.80154	1.96047	2.24549	1.91126	9.27304	9.13709	9.48097	9.09677	9.25427	9.17424	9.25378	9.0364	9.19848	9.26131	9.18361	9.13341	9.3479	8.98198	9.29115	9.15005	9.16076	9.20546	9.07218
ENSG00000057663	ATG5	1.45652	1.08849	1.01368	1.39794	1.32552	1.41179	1.19201	1.31681	1.06707	1.27184	0.970347	1.11561	1.25744	1.16879	1.21775	1.18298	0.771587	1.15866	1.086	1.31091	0.959995	1.28488	1.28533	0.91169	1.19312	1.28691	1.36116	1.26221	1.32305	6.97858	7.21257	7.4396	7.11896	7.71665	7.24605	7.27999	7.5158	7.12717	7.27649	6.99927	7.19133	7.18835	7.33929	7.37061	6.59215	6.83893	7.38432	7.59681
ENSG00000057704	TMCC3	0.466868	0.796574	1.01578	1.1329	1.09026	0.542825	0.64836	0.429752	0.926857	0.539076	NA	0.841985	NA	0.604226	0.540329	0.662758	NA	1.19285	0.850646	1.12646	NA	1.15503	0.959518	0.902547	0.936514	0.127105	1.1383	0.371068	0.841359	6.75174	6.37894	7.34799	6.86394	7.25569	6.87344	6.08884	7.07133	6.40497	6.50167	6.87663	6.92933	5.83812	6.63878	6.28274	6.08473	6.38426	6.96663	7.24676
ENSG00000057757	PITHD1	1.48615	1.35717	1.59362	1.56561	1.33546	1.4133	1.5463	1.50215	1.30125	1.3485	1.50866	1.44747	1.40705	1.48586	1.42127	1.38471	1.36229	1.29535	1.61941	1.51348	1.34223	1.36229	1.51706	1.44122	1.39428	1.69241	1.39933	1.62356	1.37438	8.07257	7.83994	8.2607	7.44861	7.80952	7.32361	7.74504	7.73233	7.748	7.17143	7.65907	7.63072	7.58657	7.90718	8.00009	7.25868	7.58745	8.06506	8.24361
ENSG00000057935	MTA3	1.53428	1.07335	1.19229	1.22763	1.00689	1.31911	1.22943	1.11594	0.79379	1.2222	0.975432	1.24353	0.810233	0.954725	0.869818	1.41263	1.01828	1.21139	1.19948	1.26174	0.889302	0.992995	1.33506	0.835056	1.25744	1.49108	1.13418	1.32015	1.17926	6.87839	6.40081	5.86448	6.51079	6.2255	6.16839	7.01392	6.31799	6.17506	5.44011	5.69555	5.36889	6.38766	6.52333	5.66439	6.61903	4.9753	6.77572	6.56041
ENSG00000058056	USP13	1.22583	0.454845	0.595496	0.120574	NA	0.715167	0.232996	0.0253059	0.578639	0.294466	1.51772	0.481443	0.453318	0.655138	0.243038	0.881385	NA	0.513218	0.371068	0.369216	0.485721	NA	0.675778	0.274158	0.198657	0.916454	1.1186	0.382017	0.650308	7.1276	5.75559	6.23455	6.14148	5.96344	6.6644	6.28093	6.26827	6.39619	6.35484	7.38859	6.18202	6.3566	7.17622	6.33807	6.04981	6.71561	6.01044	6.62147
ENSG00000058063	ATP11B	0.970347	1.26694	0.784617	1.2413	1.22194	1.18977	1.50215	1.05308	1.19368	1.1014	0.928396	1.20276	0.955688	1.10312	1.3653	1.086	0.857935	0.877371	1.46479	1.35545	1.0461	1.22763	1.17898	1.19535	1.50529	1.35372	1.18355	1.273	1.01995	6.1642	6.56709	5.94152	6.12142	6.46654	5.83836	5.8639	5.85701	6.05718	6.51635	5.93173	6.1741	7.27046	7.29543	6.70312	6.23113	5.90812	6.26788	6.64354
ENSG00000058085	LAMC2	NA	1.09132	NA	0.978637	0.340444	1.22737	0.564666	1.67761	0.344392	0.858537	NA	0.677607	NA	1.48373	0.767898	NA	NA	1.12775	0.659916	0.835691	NA	0.62634	0.385606	NA	1.01157	0.0569049	1.2418	0.963788	0.380211	3.50616	6.37539	5.20173	6.81022	6.3568	6.20659	6.671	8.08888	5.40948	6.65378	NA	4.55519	4.92834	7.37295	6.45486	7.44177	6.37628	6.77625	6.03758
ENSG00000058091	CDK14	0.715167	0.913814	1.40722	0.471292	0.285557	1.07809	0.576341	1.23779	0.759668	1.055	0.748963	1.35064	1.11528	0.883093	1.15503	1.15198	0.967548	0.728354	0.906335	0.720986	0.720159	0.143015	0.876218	0.836957	1.02938	0.862131	1.09968	1.16643	0.985875	6.15294	NA	7.15412	5.89808	5.87155	6.1715	6.96208	5.99038	6.58366	6.34604	5.19955	6.20532	6.18653	6.02738	5.75046	6.7645	5.96624	6.19135	6.49993
ENSG00000058262	SEC61A1	1.86611	1.88728	1.64276	1.90639	1.81351	1.99131	1.7428	1.81385	1.77026	1.8374	1.5227	1.73918	1.77546	1.86617	1.66172	1.73727	2.04743	1.88604	1.98847	1.73384	2.174	1.75236	1.79099	1.63969	1.91376	1.60206	2.12398	1.79893	1.84342	8.19317	8.02987	7.77941	8.19437	7.92995	7.94506	7.82519	8.08548	8.10859	7.92033	7.46874	8.00658	8.68824	8.58679	7.95553	7.4645	8.93812	7.93743	6.44507
ENSG00000058272	PPP1R12A	1.22194	1.4239	1.32777	1.18355	1.25139	1.74663	1.97695	1.20575	1.24155	1.46938	0.986324	1.20358	0.574031	1.14364	1.40688	1.28825	0.658965	1.44107	1.49276	1.78161	1.12385	1.14829	1.77305	1.34064	1.20737	1.39829	1.2907	1.26529	1.89476	7.93073	8.1305	7.69679	8.04541	8.34198	8.44292	8.84859	8.16793	7.65741	8.10663	8.08542	7.79399	7.34024	8.00078	8.12058	7.86022	7.60446	8.11834	8.46124
ENSG00000058453	CROCC	0.278754	0.173186	NA	NA	NA	0.071882	NA	0.775974	NA	0.278754	NA	NA	NA	0.332438	0.064458	0.389166	NA	0.071882	0.517196	NA	0.357935	0.152288	0.00860017	0.378398	0.269513	0.176091	NA	NA	NA	7.64727	7.40336	7.67346	7.45671	7.42188	7.76025	7.59232	8.82003	6.78647	7.17935	7.72488	7.54193	5.73243	7.61663	7.37346	7.27322	7.38211	6.80272	7.05095
ENSG00000058600	POLR3E	1.10209	0.933993	0.526339	0.628389	0.984527	0.935507	0.789581	0.957128	0.849419	0.921686	0.826075	0.346353	0.597695	0.798651	0.881955	0.85187	0.839478	0.799341	1.04454	0.201397	1.15866	0.881385	0.727541	0.775246	0.761928	1.06221	0.870404	0.653213	1.0141	6.32773	6.30994	6.17102	6.41121	6.03183	6.72028	6.28008	6.51284	6.32891	6.01254	5.45439	6.12356	5.65491	6.50028	6.55357	6.0578	5.98196	6.09084	5.99501
ENSG00000058668	ATP2B4	1.48601	1.36003	1.46923	1.13862	1.19838	2.0876	1.67422	1.34242	1.59956	1.44685	1.75005	1.11694	0.683947	1.46997	1.16909	1.52879	0.70757	1.61627	1.3934	1.89993	0.606381	0.891537	2.19321	1.16286	1.15229	1.35984	0.788168	1.18127	1.656	8.29695	8.16167	8.91383	8.14744	8.42181	8.83201	8.71379	8.39297	8.34382	8.2919	8.6021	7.77098	7.60811	8.03583	7.9397	8.17026	7.59846	8.37746	8.09408
ENSG00000058673	ZC3H11A	1.45469	1.44994	1.4442	1.4524	1.45561	1.53212	1.33506	1.48187	1.3962	1.40603	1.21165	1.499	1.30298	1.34005	1.62408	1.47159	1.22298	1.46702	1.50338	1.56937	1.42308	1.4908	1.5197	1.56914	1.52621	1.5432	1.46598	1.55376	1.29645	6.8123	7.13388	6.66881	7.17914	6.69957	7.01868	6.73301	7.48756	6.79205	6.61901	6.67296	6.87237	6.76779	7.40901	7.59703	7.07346	7.02156	6.69606	6.6924
ENSG00000058729	RIOK2	0.820858	0.951823	0.846955	0.867467	0.923762	0.928396	0.786751	0.789581	0.945961	0.657056	0.683047	0.790285	0.696356	1.0086	0.835691	0.918555	0.550228	0.802089	0.845098	1.04571	0.866287	0.798651	0.708421	0.79796	0.857332	0.887054	0.876795	1.0216	0.854913	6.2005	5.86601	5.99577	5.75902	6.52261	6.24842	6.28827	6.54077	6.07764	6.27535	6.20936	5.59853	6.49043	6.5385	5.93706	6.32623	6.67848	5.95464	5.80607
ENSG00000058799	YIPF1	1.28892	1.13609	0.893207	1.27091	1.04922	1.10823	1.17114	1.17173	1.08707	1.11893	0.951823	1.2878	1.32428	1.09342	0.937016	0.876218	0.899821	1.23779	1.6097	1.25983	1.256	1.02816	0.979548	1.06333	1.26387	1.19229	1.41514	1.27898	1.19117	NA	NA	NA	NA	NA	NA	NA	NA	NA	NA	NA	5.79691	5.52095	5.65233	NA	NA	6.59707	6.72747	6.21541
ENSG00000058804	NDC1	0.667453	0.935507	0.507856	1.10483	0.843855	0.847573	0.749736	0.87564	0.49276	0.515874	0.363612	0.79796	0.639486	0.584331	0.770115	0.62634	NA	0.7348	0.558709	0.921686	0.482874	0.783189	0.71265	0.588832	0.790988	0.922725	0.681241	1.09237	0.534026	6.59682	6.26723	6.47743	6.81914	6.67996	6.64401	7.11326	6.78573	6.19018	5.83842	6.21208	6.4229	6.45119	6.71092	6.3659	6.71412	6.69511	7.06518	6.6991
ENSG00000059122	FLYWCH1	0.857935	0.803457	0.621176	NA	0.664642	0.659916	0.758155	NA	0.120574	1.14333	0.97174	NA	NA	0.706718	0.553883	1.09587	NA	0.653213	0.854913	NA	0.792392	0.651278	0.431364	0.699838	0.230449	-0.0315171	0.0791812	NA	1.01662	5.30236	5.78032	4.68217	5.3025	NA	6.1574	5.9853	6.54616	NA	4.91167	5.26385	NA	NA	5.71059	4.89427	NA	5.42814	6.17916	5.38169
ENSG00000059145	UNKL	0.60206	0.439333	0.665581	NA	0.158362	0.367356	NA	0.0293838	NA	0.382017	NA	NA	NA	-0.0177288	0.552668	0.845098	NA	0.457882	0.703291	NA	0.510545	0.374748	0.541579	0.672098	0.303196	0.459392	NA	0.045323	0.350248	6.04316	NA	5.73692	5.41462	5.31818	5.95932	5.64862	6.01352	NA	5.82214	5.42982	NA	4.65333	5.47533	5.84126	NA	5.45672	5.36259	NA
ENSG00000059377	TBXAS1	1.13066	1.45894	0.513218	1.07151	0.779596	0.307496	0.613842	0.727541	1.4456	1.2584	NA	0.471292	0.982723	1.21458	0.992111	0.431364	NA	1.02694	0.863323	0.623249	0.771587	0.903633	0.69897	1.42177	0.899821	0.332438	-0.0409586	0.764176	1.26055	7.75374	7.51508	6.82234	7.36127	7.47659	6.64059	7.42229	6.94917	7.81895	7.73131	7.05338	6.50348	7.42865	7.83639	7.24531	7.05583	7.10061	7.36582	6.86067
ENSG00000059378	PARP12	0.383815	0.788875	0.071882	0.706718	0.850033	0.30103	0.25042	0.539076	0.262451	0.534026	0.298853	0.367356	0.592177	0.867467	0.613842	0.307496	NA	0.552668	0.278754	0.552668	0.9154	1.00732	0.731589	0.915927	0.719331	0.635484	0.238046	0.534026	0.545307	6.89877	6.88607	6.34274	7.16258	6.79228	7.21695	6.99649	6.81792	6.38344	6.85126	6.02836	6.55544	7.02642	7.40757	6.74348	6.5011	7.01445	6.14417	7.06351
ENSG00000059573	ALDH18A1	1.07954	1.21801	1.10551	1.73664	1.80922	1.40637	1.21537	1.36754	0.987666	1.27184	0.797268	1.20656	0.955688	1.04961	1.10037	1.15076	1.4813	1.21854	1.30557	1.53491	2.03003	1.78866	1.23502	0.936011	1.56194	1.05308	1.42045	1.35295	1.26245	7.85158	7.46407	7.43756	7.97911	8.68806	7.82302	7.85434	7.52576	7.28059	7.92447	7.4812	7.87633	7.68757	8.35116	7.56557	7.62089	8.32862	7.78419	7.96424
ENSG00000059588	TARBP1	0.723456	0.849419	0.859739	0.873321	0.671173	0.652246	0.715167	0.907949	0.572872	0.673942	0.330414	0.713491	0.474216	0.643453	0.973128	0.1959	0.544068	0.800717	0.920645	0.840733	0.856729	0.657056	0.578639	0.820201	0.966142	0.74351	0.652246	0.938019	0.480007	5.67307	5.9502	3.91305	5.7219	6.02692	5.09458	5.77092	5.96418	5.63083	6.7126	5.1402	5.94028	6.66869	6.6995	5.87729	5.83217	6.0778	6.02124	5.31248
ENSG00000059691	GATB	1.12024	0.719331	1.08707	1.00903	0.763428	0.704151	0.949878	0.978181	0.716003	0.706718	1.54444	1.22994	1.2052	0.794488	0.599883	0.906335	NA	0.848805	0.664642	0.998259	0.587711	0.741152	0.821514	0.765669	0.684845	0.904716	0.776701	0.930949	0.849419	6.75682	6.76593	7.02138	7.03829	7.16433	6.92274	6.78328	6.82659	6.53715	6.36114	6.90362	7.03515	6.72058	6.65552	6.72693	6.43959	6.03577	6.35815	6.65975
ENSG00000059758	CDK17	0.93852	1.17435	1.38292	0.843233	0.946943	1.2307	1.08672	0.970812	1.4417	0.973128	0.773055	0.961895	0.567026	1.197	1.16197	0.995635	0.531479	1.28511	0.989005	1.05918	0.546543	0.965202	1.37658	1.18156	0.897077	1.53845	0.931458	1.18611	1.09377	6.34496	7.08306	7.16399	7.15635	6.44027	7.33126	7.39542	6.46768	6.97233	7.39146	6.75589	6.98247	6.20966	7.13117	6.73012	6.92524	6.73161	7.16605	7.39324
ENSG00000059769	DNAJC25	0.994757	0.655138	0.356026	0.711807	0.797268	0.696356	0.580925	0.689309	0.674861	0.612784	0.466868	0.918555	1.4553	0.617	0.518514	0.634477	NA	0.713491	0.879096	0.609594	0.943495	0.603144	0.677607	0.198657	0.472756	0.907411	0.732394	0.346353	0.634477	7.14541	6.49465	6.12158	7.0258	7.11633	6.9439	6.92819	7.0564	6.64053	7.1272	7.11763	6.86402	7.91782	7.28634	6.54152	6.70376	7.91412	6.86057	7.12633
ENSG00000059804	SLC2A3	1.22427	1.89421	1.08884	0.511883	0.742725	1.00043	0.798651	NA	2.01945	1.70441	0.816241	0.230449	0.570543	1.3927	1.48996	0.730782	0.771587	1.60552	0.860937	1.3298	NA	0.507856	1.03383	1.15381	0.754348	0.630428	0.776701	1.21669	2.09608	7.43726	7.51453	7.94487	6.33517	6.83978	NA	7.61781	5.72547	7.52454	7.0864	6.38452	6.30458	6.05132	7.59551	7.49467	7.19019	6.68136	8.06654	6.61991
ENSG00000060069	CTDP1	0.274158	0.770852	0.369216	0.369216	0.642465	0.588832	0.158362	0.365488	0.598791	0.534026	NA	0.11059	NA	0.674861	0.669317	0.217484	NA	0.463893	0.715167	NA	0.356026	0.713491	0.1959	0.752816	0.682145	0.837588	0.158362	0.0569049	0.567026	6.27251	6.46016	7.83738	6.94322	6.97699	6.97792	6.57678	7.00328	6.26281	6.69707	5.79829	6.45368	6.39668	7.7834	7.06025	6.80554	6.93996	6.62664	6.57237
ENSG00000060138	YBX3	1.48813	1.73536	0.647383	1.62086	1.29776	1.62767	2.03719	1.77764	2.08593	1.69223	2.41142	1.41414	0.424882	1.60724	1.33925	1.56608	1.79491	1.63114	1.74461	1.69046	1.81757	1.20112	1.73448	1.38846	1.41631	2.10047	1.61405	1.52101	1.71223	7.4437	6.93501	6.59715	7.09216	6.82759	7.88257	7.56857	7.88194	7.1415	7.28368	8.4458	7.3384	6.82455	8.01977	7.47234	8.27076	7.245	7.36318	7.20215
ENSG00000060237	WNK1	1.306	1.46731	1.75236	1.2403	1.05385	1.40449	1.77269	1.40364	1.63347	1.35468	1.41863	1.93752	1.23274	1.48416	1.62066	1.37181	0.919078	1.40824	1.26576	1.39428	1.03543	1.1209	1.51162	1.35238	1.37785	1.44248	1.40654	1.5402	1.41347	7.55785	7.59858	7.64521	7.059	6.8839	7.94557	7.55613	7.44	7.47562	7.78031	7.31074	6.65933	7.1365	7.47583	7.77499	7.46663	6.77627	7.05101	6.95488
ENSG00000060339	CCAR1	1.37912	1.39655	1.28691	1.22505	1.22453	1.29688	1.19368	1.24229	1.08778	1.12123	0.941014	1.32736	0.835691	1.06221	1.39655	1.14426	1.07188	1.22531	1.29048	1.37493	1.00689	1.2584	1.26694	1.32428	1.33905	1.38166	1.28058	1.4877	1.34479	7.82628	7.33985	7.6493	7.26399	7.73192	7.62707	7.26362	7.70774	6.85309	7.50692	7.0098	8.44334	7.60912	7.65019	7.73481	7.74981	7.74601	7.68139	8.98673
ENSG00000060491	OGFR	0.996949	1.2222	1.09517	0.817565	1.23426	0.905256	0.762679	0.984077	1.08386	1.07628	0.592177	0.652246	1.11661	1.2982	1.14333	1.1383	0.96895	1.00775	1.2071	0.660865	1.27738	1.3249	1.0162	1.33846	1.0693	0.7348	0.696356	0.985426	1.04961	7.20463	8.17223	7.39147	7.7313	7.13345	7.56035	7.44517	7.76727	7.37745	7.24277	7.1741	7.24648	7.5366	7.75647	7.73311	7.63365	7.22328	7.42866	7.22428
ENSG00000060558	GNA15	0.418301	1.06333	0.0934217	NA	0.187521	NA	1.56867	-0.0268721	0.996512	0.583199	NA	NA	NA	0.925312	0.418301	NA	NA	0.720159	0.574031	NA	NA	NA	0.100371	0.576341	0.501059	0.0293838	NA	0.865696	0.989005	5.77618	6.51839	5.42447	NA	5.50281	NA	5.85305	5.6602	6.19802	5.58733	5.76838	NA	5.62734	6.62864	5.70386	6.58089	6.50329	5.80081	6.11698
ENSG00000060656	PTPRU	0.225309	-0.0268721	0.100371	NA	NA	0.569374	0.143015	0.858537	0.428135	0.824776	0.212188	NA	NA	0.947924	NA	0.863917	0.49693	1.12483	0.782473	NA	0.840733	NA	0.212188	0.184691	0.465383	0.545307	0.0827854	NA	0.691965	7.16501	4.67176	6.17306	5.7339	7.47612	6.09914	6.35355	6.69698	5.25254	8.3516	NA	5.38856	6.62595	5.26425	5.13214	5.78602	6.15743	7.56273	6.25303
ENSG00000060688	SNRNP40	1.17522	1.21854	0.914872	1.35488	1.11294	1.32139	1.09061	1.34557	1.04139	0.980912	0.970812	1.15987	0.973128	1.13001	1.29137	1.15014	0.840106	1.16137	1.18013	1.23452	0.952308	1.1014	1.22686	1.18099	1.07151	1.256	1.09412	1.51055	1.12057	7.81932	7.83642	7.86316	8.26239	8.05465	8.25381	8.0276	8.1771	7.3437	8.21227	8.37249	7.82092	8.43936	8.19982	8.55199	7.93577	7.75285	7.89664	7.88039
ENSG00000060749	QSER1	0.632457	0.613842	0.792392	0.642465	0.436163	0.921166	0.835691	0.702431	0.575188	0.596597	0.511883	0.784617	0.540329	0.468347	0.583199	1.0013	0.518514	0.568202	0.522444	0.553883	0.906335	0.448706	0.748188	0.705008	0.676694	0.921166	0.768638	0.640481	0.526339	NA	5.49534	5.30468	5.78335	4.98159	5.94916	NA	5.68141	NA	5.50481	NA	NA	6.11074	6.31201	NA	5.68846	5.91976	NA	NA
ENSG00000060762	MPC1	1.40552	1.35927	1.81584	1.92075	1.71958	1.54617	1.65667	1.39375	1.50637	1.41747	2.88678	2.25375	2.45028	1.5172	1.39094	1.4764	1.58092	1.17926	1.43712	1.76953	1.76193	1.63478	1.48869	1.25503	1.49624	1.14019	1.86475	1.46746	1.55437	6.61458	7.14144	6.82731	6.69386	6.94366	NA	5.54727	6.37346	NA	NA	8.70636	7.4458	8.18854	6.55666	5.767	4.55934	NA	6.81645	6.05164
ENSG00000060971	ACAA1	1.51917	1.33846	1.3694	1.76448	2.00852	1.16938	1.53314	1.31069	1.49192	1.58161	1.8025	2.20183	2.84642	1.56217	1.38757	1.15503	1.42127	1.16435	1.73022	1.6653	1.46195	1.93942	1.34753	1.44311	1.41814	1.13767	1.46982	1.43902	1.5168	8.28884	7.51844	8.43452	8.14154	8.87732	7.5868	7.99854	7.63301	8.05792	8.30076	8.62959	9.36828	9.69853	8.11436	7.9313	7.76286	8.00269	7.93233	8.49343
ENSG00000060982	BCAT1	0.657056	0.780317	0.278754	0.416641	NA	0.849419	0.220108	NA	0.85187	0.383815	NA	NA	NA	0.663701	0.32838	0.40824	1.27921	1.11661	NA	0.161368	NA	NA	0.558709	0.0530784	0.075547	0.938019	NA	0.437751	0.374748	7.17343	7.03514	7.1872	6.82199	6.95105	7.4288	7.06364	6.51194	7.47109	6.79051	6.27553	6.27838	5.63812	7.70661	7.24761	6.88165	8.93356	7.94545	6.50532
ENSG00000061273	HDAC7	1.26576	1.37383	0.753583	0.947924	0.905796	1.30341	1.15014	1.28353	1.51891	1.55497	1.14953	0.925312	0.510545	1.576	1.45864	1.43409	0.893207	1.44264	1.1452	1.11126	1.09864	0.736397	1.5358	1.53479	1.14426	0.946452	1.18184	1.40603	1.52982	6.0496	6.13685	4.10731	6.91411	6.93215	6.87497	6.32126	6.64663	6.06597	6.94074	4.92587	6.32588	6.1331	6.95464	6.62924	6.28668	7.5051	6.91071	7.46615
ENSG00000061337	LZTS1	0.0827854	NA	0.593286	NA	NA	0.281033	0.41162	NA	0.146128	0.374748	NA	NA	NA	0.100371	NA	NA	NA	0.597695	NA	NA	NA	NA	0.217484	NA	NA	0.952792	0.158362	NA	0.0253059	8.20864	7.40248	6.33741	6.28042	7.93654	6.403	6.29148	6.2557	6.30813	6.14077	6.97956	6.01026	6.3878	6.27198	NA	6.0035	6.82295	6.49104	5.85815
ENSG00000061676	NCKAP1	1.60086	1.28035	1.79029	1.61878	1.67761	1.70885	1.90374	1.55473	1.50161	1.51706	1.7091	1.84782	1.43136	1.55787	0.952308	1.50745	1.41664	1.60293	1.57148	1.71164	1.43965	1.66143	1.72263	1.2388	1.64699	1.58343	2.04198	1.2887	1.66717	7.67417	6.96991	8.44173	7.41306	7.79202	7.79201	7.60646	7.58398	7.34907	7.6329	7.49144	7.50276	7.52568	7.53684	7.28625	7.39226	7.56623	7.90448	7.75583
ENSG00000061794	MRPS35	1.54913	1.35774	1.32838	1.79113	1.68178	1.51188	1.45362	1.52789	1.17464	1.21112	1.70978	1.72526	1.70148	1.33626	1.26387	1.22994	1.28081	1.32469	1.47407	1.66266	1.33866	1.61773	1.38952	1.1726	1.57334	1.38934	1.6695	1.43996	1.43393	7.64358	7.48011	7.28794	7.52697	7.93012	7.52969	7.27946	7.55464	7.16322	7.19287	8.04521	7.81448	7.69158	7.57426	7.11332	7.55741	7.01051	7.2176	7.303
ENSG00000061918	GUCY1B3	0.856729	1.20763	1.25285	0.686636	0.657056	1.11327	1.07445	1.17202	0.68842	1.02202	1.25285	1.05918	0.557507	0.994317	0.892095	0.567026	0.731589	1.40654	1.02119	1.04961	NA	0.489958	1.21906	0.957607	0.68842	0.523746	0.638489	0.705864	1.05652	7.07573	7.02662	7.75315	6.90904	7.37457	7.57483	7.3967	7.27259	6.94845	7.72354	7.36187	6.96297	7.29119	7.076	7.15452	6.56177	7.31921	7.57803	7.57576
ENSG00000061936	SFSWAP	0.91803	1.05538	1.18865	0.810904	0.895423	0.983626	0.895975	0.982271	0.948902	1.06744	0.822168	0.649335	0.498311	1.06521	1.16465	1.18298	0.683947	1.04961	0.994757	0.912222	0.976808	0.990783	1.05956	1.16346	1.00647	1.041	0.742725	0.963788	1.04336	6.62534	7.07404	6.50151	6.89419	7.0187	6.84152	6.63875	7.17592	5.75544	6.56354	6.31901	6.02436	6.47912	7.4931	6.89974	6.77195	5.85696	6.90223	7.06501
ENSG00000061938	TNK2	0.957128	1.15168	2.03318	NA	0.790988	0.350248	0.762679	1.05994	0.810904	1.02776	0.518514	NA	NA	1.04139	1.37621	0.819544	NA	0.948413	1.33885	NA	1.22167	0.945469	0.695482	1.2982	0.631444	0.932474	0.176091	0.713491	0.980003	5.11633	NA	6.18409	NA	6.26181	5.27247	NA	5.1044	NA	5.36948	5.25111	NA	NA	5.16339	5.83965	4.75989	4.5801	5.13983	5.8867
ENSG00000061987	MON2	0.987219	0.932981	0.856729	0.878522	0.825426	1.0216	0.873902	0.840106	0.955207	0.857935	NA	1.0216	0.937518	0.763428	0.997823	0.960946	0.576341	0.863917	0.83187	0.874482	0.965672	0.83123	0.933993	0.882525	1.03543	0.767898	1.02036	0.859138	0.900367	6.96582	6.53732	7.1764	6.72788	7.37952	6.66223	6.52715	6.79309	6.7063	6.87482	6.61522	7.01811	7.16607	7.39261	6.70975	6.61398	7.03011	7.09264	7.00517
ENSG00000062038	CDH3	NA	0.354108	NA	NA	NA	0.549003	1.17667	0.152288	NA	0.149219	NA	0.214844	NA	0.414973	0.79379	1.37639	NA	0.501059	1.03981	NA	0.252853	NA	0.878522	1.25479	NA	0.363612	NA	1.06333	0.640481	5.18786	4.80813	NA	6.43683	6.04573	6.50356	6.16121	5.5037	NA	5.87201	5.6963	NA	NA	6.64543	5.92165	7.91073	5.10278	5.28936	7.18412
ENSG00000062194	GPBP1	1.62788	1.57553	1.59439	1.47885	1.41664	1.5738	1.44107	1.67916	1.52192	1.463	1.37236	1.58433	1.41797	1.54208	1.64865	1.67934	1.18837	1.52075	1.49164	1.60152	1.51706	1.45849	1.52205	1.54108	1.49513	1.88138	1.54765	1.63347	1.50759	6.18424	5.99966	5.9023	5.47721	6.07757	5.29296	5.43244	6.70983	NA	4.75797	4.34634	5.65048	5.55605	6.39464	6.18074	6.16222	6.05156	NA	5.32304
ENSG00000062485	CS	1.73119	1.52556	1.59528	1.99467	1.7632	1.57299	1.72378	1.55461	1.68753	1.37125	2.23699	1.8202	1.21325	1.51614	1.47683	1.41128	1.35276	1.28803	1.51455	1.84067	1.52969	1.72049	1.67532	1.47958	1.46864	1.17638	1.65696	1.81624	1.54083	9.36214	8.59011	9.08696	8.79835	8.986	8.55713	8.75969	8.56219	9.28465	8.48951	9.96911	9.14203	8.67876	8.79363	8.70475	8.22989	8.85367	8.77645	8.60119
ENSG00000062582	MRPS24	1.75534	1.52517	1.46075	1.62747	1.7406	1.53832	1.5768	1.61773	1.31973	1.59406	1.94493	1.52699	1.62747	1.51295	1.34104	1.63739	1.71198	1.45179	1.63215	1.57357	1.8472	1.63899	1.41514	1.48458	1.49872	1.48728	1.44747	1.53033	1.46523	7.47691	7.12618	7.10706	7.67065	7.89672	7.42616	7.02231	7.26176	7.14605	7.16082	7.90596	8.10601	7.30971	7.25335	7.20751	7.10876	7.63058	6.89997	7.41589
ENSG00000062598	ELMO2	1.21511	1.16524	1.40037	0.925312	0.793092	1.12872	1.26007	1.0976	0.991669	1.02284	1.01828	1.14364	0.556303	1.14082	1.17085	0.998259	1.00087	1.04021	1.34479	1.01536	0.935507	0.778874	1.24304	1.20763	0.942008	1.51295	1.1486	1.15866	1.10037	7.06804	7.05815	7.40076	6.37353	6.66789	7.30479	6.78495	6.9771	6.79854	6.73944	7.03061	6.58172	6.86043	7.00949	7.19879	6.92732	6.84293	6.95417	6.98219
ENSG00000062650	WAPL	1.08884	1.21537	1.05538	1.10175	1.04805	1.11428	1.18213	1.0216	1.17406	0.96708	0.798651	1.15897	0.994317	1.15229	1.20276	1.05077	0.863917	1.11025	0.871573	1.13513	0.753583	1.15715	1.1383	1.20303	1.15715	1.52088	1.17869	1.36135	1.01284	6.32402	6.61571	6.524	7.31561	6.97244	6.88918	7.04574	6.97785	6.84667	6.77837	6.07359	6.49665	6.56056	7.13051	7.04463	7.65696	6.60834	6.84517	6.66019
ENSG00000062716	VMP1	1.65763	1.49415	1.30621	1.54704	1.58546	1.36698	1.3897	1.25983	1.62511	1.32613	1.10924	1.37273	1.52427	1.50799	1.21431	1.24477	1.1038	1.42078	1.42911	1.57043	1.32449	1.78689	1.20112	1.40637	1.30878	1.39933	1.3189	1.31597	1.47683	7.45	7.86215	6.81946	7.5478	5.8309	6.78359	6.95981	7.34873	7.27151	7.00153	5.35581	7.36874	7.18968	7.60531	5.48566	7.07998	6.57483	6.89065	NA
ENSG00000062725	APPBP2	1.14114	1.10037	1.20493	0.949878	0.769377	1.16761	1.11227	1.12678	1.16997	1.15594	0.612784	1.11594	0.710963	0.927883	1.14675	1.21484	0.737193	1.00518	1.03981	0.956168	0.877947	0.799341	1.1532	0.897077	1.15168	1.71155	1.20112	0.942008	1.09621	6.18834	NA	6.6712	5.79934	6.07957	4.82841	NA	5.6633	NA	5.07289	NA	5.58681	4.89945	5.70138	5.42189	5.54312	5.60916	6.27028	4.44739
ENSG00000062822	POLD1	0.440909	0.87564	0.0334238	0.656098	0.640481	0.825426	0.565848	0.582063	0.322219	0.7348	NA	NA	NA	0.900913	0.660865	0.376577	NA	0.820858	0.687529	0.184691	0.577492	0.822168	NA	0.748188	0.652246	0.974512	0.596597	0.690196	0.673942	5.95784	6.57007	5.74026	6.85917	6.73832	6.81528	6.37036	6.79593	5.6725	6.47885	5.77689	6.22353	5.98358	7.21358	6.77964	7.21219	5.9954	6.63929	6.88313
ENSG00000063046	EIF4B	1.89757	1.73304	1.77952	1.94206	1.92366	1.85968	1.80085	2.00415	1.73223	1.96951	1.6621	1.93697	1.8105	1.71908	1.87204	2.28339	1.84541	1.81485	1.7814	1.87419	1.88389	1.88784	2.03399	1.87961	1.83866	1.44529	2.06457	2.06692	1.79197	7.6364	8.0645	8.10096	8.11944	7.30656	7.79164	7.8355	8.0651	7.76181	7.4262	7.58902	8.10304	8.09259	8.4484	7.70795	7.49255	8.17136	7.84124	7.33409
ENSG00000063169	GLTSCR1	0.510545	0.385606	0.294466	0.701568	0.658011	0.604226	0.556303	0.741152	0.912753	NA	0.170262	0.305351	0.549003	0.447158	0.820858	0.792392	NA	0.52763	0.630428	0.850033	NA	0.777427	1.13354	0.753583	0.5302	0.445604	0.41162	0.472756	0.683947	5.77057	5.86661	5.53432	6.13146	6.88624	5.82609	6.86987	5.42806	6.56578	7.1957	5.52966	5.50223	5.54374	6.06303	5.74364	5.63986	5.56476	4.90794	5.90327
ENSG00000063176	SPHK2	0.460898	0.541579	0.564666	0.416641	1.14922	NA	NA	0.049218	NA	0.322219	0.158362	NA	0.230449	0.222716	0.350248	0.50515	NA	0.235528	0.658965	NA	0.670246	1.14457	NA	0.487138	0.382017	0.468347	NA	NA	NA	6.42376	6.16844	7.20324	6.63874	7.18522	6.10315	5.83143	6.25863	5.51458	5.81132	6.48234	6.95722	7.15189	6.42455	6.35354	6.59415	6.33188	6.70535	6.36556
ENSG00000063177	RPL18	2.84323	2.85636	2.36004	3.05422	2.98825	2.97808	2.935	3.04746	2.71809	3.0124	2.71667	2.36734	2.51774	2.81811	3.13308	3.38822	3.14691	2.88375	3.03233	2.87308	3.1127	2.97925	2.92369	2.95933	2.90852	2.47942	2.82029	3.14197	2.90282	8.80194	7.89841	8.41185	7.93017	8.64484	8.64185	8.31335	8.26711	7.56123	8.4873	8.3753	8.6931	9.08443	8.66344	8.46143	8.54983	9.10191	8.7633	8.47068
ENSG00000063241	ISOC2	1.29557	1.11826	0.927883	1.02653	1.56902	1.31681	1.07518	1.23704	0.976808	1.3638	1.5012	1.23779	1.81935	1.16791	0.980003	1.18498	1.30685	0.898176	1.33786	1.01662	1.48344	1.51812	0.966142	1.266	1.22141	1.16732	0.850033	0.898176	1.26694	8.47758	8.0186	8.63094	8.32075	8.73169	8.30014	8.69107	8.43924	8.2658	8.54365	8.94514	9.26943	9.20181	8.01499	8.13217	7.93696	7.73917	7.77173	8.57303
ENSG00000063244	U2AF2	1.73576	1.94527	1.64454	1.65157	1.85968	1.80024	1.69906	1.81915	1.68753	1.78319	1.58081	1.3668	1.52061	1.75868	1.94709	1.86735	1.57019	1.71206	1.78197	1.55594	1.65706	1.82387	1.74476	1.91556	1.81325	1.86581	1.58343	1.7421	1.7859	8.1475	8.36205	8.24679	8.43383	8.63788	8.64245	8.32535	8.52633	8.15546	8.58064	8.0755	8.29929	8.4077	8.72942	8.91356	8.95568	8.35226	8.7219	8.46693
ENSG00000063245	EPN1	1.3216	1.21801	1.1784	1.0465	1.8169	1.04766	1.02857	1.06558	1.11959	1.24993	1.38003	0.769377	1.2222	1.30363	0.83187	1.37803	1.59362	1.2033	1.49554	0.904716	1.30535	1.81981	0.767898	1.30578	1.64503	1.34183	0.858537	0.651278	1.03141	8.099	7.84824	8.51985	7.91868	7.98946	7.86104	7.77932	8.00754	8.13841	7.9747	8.18111	8.11167	8.13805	8.00299	7.88773	7.64259	8.02502	8.01085	8.14407
ENSG00000063322	MED29	1.25358	1.08814	1.36059	1.05385	1.12937	1.19451	1.086	1.40466	1.10823	1.25959	1.1758	1.18611	1.04021	1.14922	1.1685	1.46982	1.09377	1.1014	1.24378	0.970347	1.21032	1.0693	1.19645	1.17348	1.12352	1.055	1.25959	1.01662	1.23578	6.67005	7.07522	6.58866	7.36628	7.05948	7.25142	6.8065	7.38875	6.17923	6.86045	6.48978	6.85924	6.86863	7.60326	7.46265	7.52767	NA	6.93277	6.77145
ENSG00000063587	ZNF275	1.76708	0.630428	1.16167	0.521138	0.459392	0.936011	0.459392	0.563481	0.854913	0.702431	0.357935	0.729165	0.820858	0.453318	0.877947	1.57043	0.726727	0.33646	0.776701	0.667453	0.584331	0.426511	0.855519	0.752048	0.60206	0.919078	1.05346	0.845098	0.62941	6.39191	NA	5.55804	5.79668	5.47214	NA	NA	6.18384	NA	5.45829	7.37493	NA	NA	NA	NA	5.0613	5.42266	NA	5.81776
ENSG00000063601	MTMR1	0.824776	0.995196	1.18099	0.899821	0.841985	0.799341	1.20575	0.986324	0.617	0.708421	0.711807	0.824776	0.668386	0.828015	1.16406	0.671173	0.661813	1.01284	0.892651	0.871573	0.962843	0.79379	0.678518	1.02816	0.91169	1.04297	1.0406	1.27045	0.87564	6.90358	6.50066	7.82634	6.76346	6.99273	7.05334	7.20022	7.06186	6.81711	7.38328	6.61215	6.70488	7.01891	7.16567	7.34397	7.29358	6.85714	7.5309	7.29818
ENSG00000063660	GPC1	1.36286	0.819544	1.16286	NA	0.513218	0.886491	1.17464	0.340444	1.1329	0.956168	1.8295	NA	0.390935	1.06296	NA	1.06258	1.05881	1.25864	1.42357	0.143015	0.985875	0.127105	0.409933	0.596597	0.594393	1.40002	0.30103	0.120574	0.967548	7.25077	6.66343	7.81661	7.27166	7.21496	7.4374	8.23068	6.0087	6.90184	7.6206	8.43982	6.0843	6.85045	8.18351	6.61929	7.56625	7.23018	6.91964	7.18795
ENSG00000063761	ADCK1	0.588832	0.313867	0.760422	0.584331	0.604226	0.618048	0.49276	0.489958	0.334454	0.49276	0.357935	0.542825	0.20412	0.378398	0.372912	0.326336	NA	0.394452	0.586587	0.660865	0.518514	0.432969	0.547775	0.332438	0.523746	0.404834	0.475671	0.30103	0.465383	7.0432	6.09003	7.05728	6.39006	6.58268	6.10035	6.03764	6.92885	5.99161	6.03072	7.15893	6.99888	6.3238	6.25652	5.65289	6.02738	6.54325	6.45084	6.60384
ENSG00000063854	HAGH	1.89248	1.07041	1.48259	1.1758	1.58206	1.11528	1.30685	1.42127	1.33102	1.40071	2.06483	1.65263	2.29128	1.48458	1.10517	0.989895	1.54716	1.27277	1.31534	1.20058	1.34694	1.447	1.23754	1.2284	1.1427	1.61616	1.50799	1.03262	1.20844	8.91572	8.74053	8.80936	8.4549	8.2338	8.36877	8.64967	8.60971	8.43158	8.44192	9.26248	9.01717	9.15625	8.29271	8.21168	8.0291	8.40984	8.4618	8.84909
ENSG00000064012	CASP8	0.9154	1.46374	NA	1.23528	1.13258	0.820201	0.752048	1.21192	1.09202	1.1383	0.230449	0.836957	0.849419	1.09864	1.42553	0.749736	NA	0.816241	0.747412	0.94939	0.453318	1.16017	0.952792	1.39846	1.1014	0.541579	0.64836	1.29645	1.0569	6.45334	6.91446	5.61703	7.03715	7.47912	6.98655	6.93217	6.92968	6.78391	7.07354	4.90832	6.46294	6.86011	6.92121	7.29459	7.0026	6.57073	7.73146	6.398
ENSG00000064042	LIMCH1	1.52336	0.359835	1.65167	0.683047	0.517196	0.860937	0.958564	1.35276	1.60043	1.26458	1.81084	1.54531	0.946452	2.04167	0.184691	1.62221	0.755875	0.791691	1.42749	0.843233	1.70509	0.635484	0.889302	1.95071	0.860937	0.775246	1.54876	0.064458	1.43886	7.4156	7.086	7.96964	6.949	6.61489	6.97081	7.16626	7.30429	7.71587	7.07789	8.05004	7.26586	6.41747	7.3313	6.46603	7.2759	6.56487	7.59678	7.51963
ENSG00000064102	ASUN	1.0983	0.936011	0.975891	0.844477	0.773055	1.00389	0.985875	0.918555	0.705864	0.755875	0.89098	1.02735	0.733999	0.766413	0.922206	0.705864	0.655138	0.684845	0.85187	0.951338	0.80956	0.700704	0.884229	0.883661	0.871573	1.05767	0.923244	1.07628	0.888179	6.92425	6.56714	6.69491	6.82876	7.00925	7.13153	6.83548	6.97328	5.63351	6.96246	6.20271	6.42411	6.66377	7.34502	6.9747	6.91495	6.06344	6.61501	6.81121
ENSG00000064115	TM7SF3	1.56205	1.20602	1.28398	1.53794	1.17231	1.28421	1.69108	1.50651	1.42667	1.72115	0.979093	2.0773	1.86124	1.54095	1.22505	1.23096	1.63579	1.3006	1.3145	1.53945	1.38507	1.2492	1.39252	1.19033	1.53995	1.36059	1.30535	1.3653	1.64904	6.24299	NA	NA	5.71617	6.13011	5.27401	5.93923	6.18995	6.28616	6.16254	NA	6.31065	5.40098	5.9357	NA	6.16103	7.03108	NA	NA
ENSG00000064199	SPA17	0.58995	0.457882	0.636488	0.97635	0.460898	0.991669	0.669317	2.0463	0.225309	0.702431	NA	0.990783	NA	0.812245	0.113943	0.0606978	NA	0.498311	0.664642	0.848189	0.269513	0.290035	0.447158	0.167317	0.607455	2.08994	1.23198	0.540329	0.450249	5.81202	5.64769	NA	6.02898	NA	NA	5.85426	7.85873	6.58382	NA	NA	NA	5.92077	NA	5.93211	NA	NA	NA	NA
ENSG00000064205	WISP2	0.876795	NA	NA	0.401401	NA	1.12156	0.631444	0.181844	1.48373	1.1452	0.471292	NA	NA	1.24378	NA	2.07258	0.431364	NA	0.9154	NA	NA	NA	0.959518	NA	NA	1.51375	NA	NA	1.07372	7.04741	7.31511	NA	7.99703	6.82816	8.3689	8.20749	7.6148	6.25027	7.8873	7.26925	7.27959	NA	7.99518	7.25694	8.48953	6.86134	7.66711	7.13043
ENSG00000064225	ST3GAL6	0.94939	0.478566	0.61595	NA	0.0827854	0.365488	NA	0.968016	0.788168	0.238046	1.63769	1.01828	1.67015	0.620136	NA	NA	NA	1.077	0.506505	0.399674	1.32243	NA	0.20412	0.326336	0.494155	NA	0.460898	0.235528	NA	5.75905	5.94238	6.10731	NA	6.18648	4.97211	NA	NA	6.4199	5.16409	6.90335	6.07043	6.33155	5.81347	4.27816	5.89268	5.21933	6.82387	6.37795
ENSG00000064300	NGFR	1.41162	0.858537	0.0374265	0.450249	0.176091	0.429752	0.401401	NA	1.14799	1.13162	0.334454	0.130334	0.79796	NA	0.409933	NA	0.487138	0.959995	0.471292	0.522444	0.944483	0.049218	0.178977	1.27554	NA	1.00518	NA	0.340444	0.424882	7.86323	7.08766	6.45242	7.35103	7.12185	7.26394	7.04415	6.74721	7.75842	8.12338	7.44997	6.55484	7.30032	6.53888	7.54093	6.46505	6.42106	7.1932	7.07185
ENSG00000064309	CDON	NA	0.416641	0.396199	NA	0.11059	1.32613	NA	0.674861	0.80618	0.982271	NA	NA	NA	0.475671	NA	1.55388	NA	NA	NA	0.898176	NA	NA	1.37603	-0.0222764	NA	0.936514	1.31513	NA	0.685742	5.25632	6.56351	NA	NA	6.29518	6.8421	7.34212	5.28357	NA	6.4327	6.2184	NA	NA	4.79259	5.03239	5.78859	5.81975	NA	6.47449
ENSG00000064313	TAF2	0.948902	0.983626	0.798651	0.840106	0.753583	1.03981	0.881955	0.910091	0.767898	0.812913	0.537819	0.90309	0.715167	0.744293	0.958564	0.770115	0.531479	0.869232	0.93852	0.908485	0.636488	0.759668	0.932474	0.860937	0.872739	1.21139	0.885926	1.02735	0.798651	5.82658	5.36129	6.31917	5.50808	5.98047	6.1923	5.29169	5.9367	NA	5.60154	5.46784	5.45526	6.89308	6.43511	6.29158	6.41273	5.31081	5.05487	6.05229
ENSG00000064419	TNPO3	1.09061	1.15957	1.10619	1.1878	1.08279	1.14706	1.22994	1.19229	0.925828	0.997823	1.01452	1.21192	1.12024	1.10312	1.25018	1.18837	0.816904	1.031	1.07298	1.1959	1.00043	1.03423	1.19005	1.10992	1.13001	1.27577	1.26316	1.36097	1.1427	7.11636	7.21653	7.56377	7.05728	7.04086	7.13467	6.798	6.76171	7.04458	6.95786	6.61017	6.82429	7.85574	7.51944	7.46265	7.26588	7.09821	7.08066	6.76653
ENSG00000064489	BORCS8-MEF2B	0.824126	0.83123	NA	NA	0.0374265	0.146128	0.708421	0.684845	0.451786	0.618048	0.805501	NA	NA	0.685742	0.829304	0.727541	0.494155	0.611723	0.820201	NA	0.190332	0.257679	NA	0.835056	0.664642	0.481443	NA	NA	0.55145	7.40369	7.00332	7.16984	NA	6.84274	6.08915	5.4924	6.90141	6.66159	5.4996	6.51393	6.63291	7.06032	6.61004	7.83745	NA	7.28961	7.08718	6.66956
ENSG00000064490	RFXANK	0.991226	1.25792	1.11227	1.055	1.22141	1.2307	1.20303	1.40671	0.794488	1.21511	1.16524	0.646404	0.307496	1.2465	1.26623	1.14333	1.03941	1.30103	1.27021	0.942504	1.33746	1.15198	0.989005	1.19645	1.22866	0.905256	1.15412	1.14829	1.15806	6.52321	4.98316	5.96537	6.50911	6.52983	6.48912	6.03125	6.41919	5.86708	NA	NA	6.30195	5.24942	6.49692	6.57834	6.10896	NA	5.65339	5.16103
ENSG00000064545	TMEM161A	1.03141	0.62941	0.70757	0.31597	0.916454	1.06221	0.838849	0.83187	0.374748	1.01536	0.854306	0.465383	0.854913	0.796574	0.881955	0.890421	0.974972	0.759668	1.1232	NA	0.968483	0.866287	0.675778	0.682145	0.640481	0.371068	0.721811	NA	0.883661	7.05424	6.95101	6.60707	7.02932	6.28994	6.94736	6.1308	7.194	6.72747	6.12638	6.86401	7.02853	6.74171	7.51848	6.04488	6.17429	6.32265	5.11723	5.91691
ENSG00000064547	LPAR2	0.247973	1.22994	0.542825	0.424882	0.562293	0.501059	0.584331	0.682145	0.863917	1.1427	NA	0.00432137	NA	0.618048	1.12156	0.494155	0.829947	0.62941	1.03222	0.670246	0.570543	0.835691	-0.00436481	1.20222	1.55931	1.39985	0.136721	0.954243	0.71433	NA	NA	6.15939	6.27453	6.82387	NA	5.75003	5.14745	7.24234	5.3433	6.68652	6.80341	4.92541	6.21261	NA	5.59769	NA	NA	5.60245
ENSG00000064601	CTSA	2.22417	1.72214	1.3216	2.1465	1.84086	1.50256	1.71458	1.40773	1.78447	1.96109	1.83276	2.10387	1.83942	1.81097	1.63124	1.5895	1.33606	1.86303	1.49374	1.95646	1.35295	1.84098	1.70122	1.71475	1.7228	1.41614	1.51388	1.62449	1.93987	8.69663	7.66595	7.49067	8.0089	7.857	7.46042	7.93907	7.15529	7.81466	7.97041	7.50668	8.49441	8.33731	7.9512	7.20288	7.52173	7.5418	7.82168	7.64025
ENSG00000064607	SUGP2	1.35889	1.47407	1.65562	1.2572	1.26055	1.21299	1.1089	1.33766	1.1726	1.16879	1.27254	1.10653	0.643453	1.24625	1.50678	1.19145	0.93902	1.0799	1.60831	1.48216	1.24551	1.33345	1.39199	1.47407	1.37894	1.91089	1.40722	1.44685	1.21696	6.91417	6.71299	7.57982	7.21941	6.82629	6.95116	6.82648	7.73419	6.57673	6.44874	7.19439	6.86425	6.63552	7.37303	6.97753	6.50282	7.50153	6.5191	6.93488
ENSG00000064651	SLC12A2	1.05423	0.803457	1.18724	1.65906	1.52114	1.11261	0.586587	0.882525	0.749736	1.4456	0.531479	0.818226	0.146128	1.02612	0.611723	0.485721	0.556303	0.514548	1.46434	1.44467	1.75089	1.51028	0.972666	0.639486	1.82119	0.970347	1.05038	0.682145	0.620136	7.40442	7.18345	8.01903	8.22392	8.01301	7.38161	7.37616	7.26468	6.51591	7.87239	7.06002	7.29445	6.20907	7.07277	6.56974	7.81003	7.28619	6.58162	7.95509
ENSG00000064652	SNX24	0.877371	0.40654	0.962369	1.20548	1.24625	1.17289	1.55582	1.21139	1.1345	1.09968	1.33486	1.34361	0.97174	1.30621	0.676694	0.5302	0.834421	1.3707	0.821514	1.16879	0.867467	1.14208	0.926857	0.776701	1.21431	0.767156	1.61627	1.00346	1.16584	6.4348	5.87	7.12498	5.43877	5.91385	6.25018	6.45417	7.08136	6.51624	5.88785	6.14881	6.49511	6.1022	6.63867	5.73943	NA	6.89299	7.10338	NA
ENSG00000064666	CNN2	1.27761	2.09395	0.786751	1.34772	1.30664	1.82523	1.76328	1.32449	1.91185	1.92665	1.4188	1.1486	0.995196	1.86617	2.15734	2.10281	1.38596	1.54802	1.69644	1.3092	1.71408	1.09934	1.62972	2.02226	1.36624	1.10517	1.43537	2.06837	1.92978	8.19183	8.98925	7.26802	8.20589	8.21628	8.60743	8.41974	7.95273	8.5798	8.57907	7.59896	8.2516	7.68894	8.79927	9.01857	8.46387	8.32299	8.3118	8.53264
ENSG00000064692	SNCAIP	NA	0.075547	1.26788	NA	NA	1.29403	NA	0.676694	0.437751	0.658965	NA	0.0334238	NA	NA	0.64836	1.40739	NA	0.522444	0.468347	NA	NA	NA	1.50297	0.416641	NA	-0.0268721	NA	0.146128	0.954243	NA	6.26734	6.36923	NA	5.45218	5.57528	6.3063	5.24671	5.593	5.78838	5.14706	NA	NA	NA	6.23565	5.81399	NA	NA	4.60634
ENSG00000064703	DDX20	0.472756	0.764176	0.369216	0.667453	0.429752	0.710117	0.580925	0.710117	0.645422	0.424882	0.456366	0.668386	0.378398	0.64836	0.840106	0.656098	NA	0.546543	0.550228	0.680336	0.404834	0.460898	0.702431	0.755875	0.4133	1.56961	0.687529	0.801404	0.519828	6.64504	6.83371	6.62566	6.70718	6.55267	6.69256	6.33239	6.86921	6.08313	6.75503	6.48155	6.56545	6.97437	6.99808	6.86394	6.8062	6.7065	6.4627	6.48661
ENSG00000064726	BTBD1	1.34025	1.39164	1.54864	1.48316	1.40192	1.43393	1.38489	1.60163	1.3948	1.3006	1.82879	1.49262	1.25527	1.32919	1.43537	1.26458	0.993877	1.32428	1.31555	1.48728	1.10992	1.40381	1.32715	1.31555	1.33586	1.63568	1.57183	1.47986	1.40466	5.1545	4.53066	5.78375	5.41296	NA	5.89423	5.52454	5.93675	NA	NA	6.36497	5.79796	5.14133	5.81958	NA	NA	NA	6.10919	NA
ENSG00000064787	BCAS1	NA	0.0530784	1.67724	1.58883	1.10312	0.330414	0.656098	NA	NA	0.927883	NA	0.292256	NA	NA	NA	NA	NA	NA	1.54555	1.5479	NA	1.11193	0.731589	NA	2.2463	NA	NA	0.518514	1.1284	6.89297	6.52599	8.40615	8.2435	7.44294	6.54177	6.69818	6.891	7.46031	7.30626	6.1195	7.1905	6.23076	7.2005	5.53473	5.63252	5.96692	6.00146	7.78978
ENSG00000064932	SBNO2	0.808211	1.4618	0.243038	0.09691	0.80618	0.572872	0.702431	0.457882	1.24229	0.971276	0.164353	NA	NA	0.930949	0.994757	0.751279	0.971276	0.935507	0.912222	0.117271	0.993877	0.865696	0.045323	1.09934	0.775246	0.851258	0.342423	0.546543	0.826075	NA	6.50715	6.40754	4.76161	5.20179	NA	NA	5.68868	NA	NA	NA	NA	NA	6.16736	NA	6.54884	NA	NA	NA
ENSG00000064933	PMS1	0.806858	0.877947	0.733999	0.655138	0.451786	0.85248	0.513218	0.835691	0.696356	0.593286	0.459392	0.61595	0.198657	0.628389	0.844477	0.771587	NA	0.622214	0.879096	0.822822	0.603144	0.576341	0.894316	0.788168	0.676694	1.47857	0.799341	0.689309	0.799341	5.52013	NA	5.49921	4.85401	5.7486	5.6001	4.66693	5.48792	NA	5.43422	4.67108	5.1889	5.44427	5.6894	4.52596	5.30082	NA	5.6843	6.31447
ENSG00000064961	HMG20B	1.1313	1.02898	0.839478	0.983626	1.33566	1.40773	1.24204	1.21192	1.03141	1.29092	1.05154	0.701568	0.923762	1.26007	1.0406	1.17143	1.10958	1.27531	1.72444	0.895423	1.45834	1.29248	1.08458	1.0799	1.2079	1.13354	0.83123	0.914872	1.19312	6.18681	5.63581	NA	NA	5.7767	5.22337	NA	6.28389	NA	NA	4.9722	NA	NA	6.1294	4.77283	6.50924	5.35318	6.77576	6.26929
ENSG00000064989	CALCRL	0.542825	0.974972	1.56372	0.848189	0.164353	1.41196	1.01995	0.515874	1.86587	1.25624	1.19783	1.25744	0.982723	1.77525	0.937016	1.12385	NA	0.939519	0.832509	1.04218	0.752048	0.380211	1.33244	0.564666	0.820858	0.518514	1.55594	0.759668	1.36903	5.96328	6.98079	8.19732	6.35724	6.47118	7.26359	6.19588	6.61901	7.12808	6.68296	6.92737	7.069	6.91638	7.00778	6.48656	6.48802	6.69047	6.48653	6.53876
ENSG00000064999	ANKS1A	1.01828	0.822168	0.764923	0.790988	0.930949	0.842609	1.14208	1.30363	0.937016	0.997386	0.871573	0.85187	0.652246	1.1452	0.818885	1.0249	0.742725	1.40552	0.829304	0.984977	0.738781	0.806858	0.857332	1.06296	0.883661	1.21617	0.692847	0.534026	1.19562	7.28767	7.31518	6.95931	7.25702	7.28594	7.21611	7.47032	7.63328	7.14501	7.08507	7.05143	7.21973	7.01058	7.21433	6.98038	7.27159	6.89325	7.42863	7.15177
ENSG00000065000	AP3D1	1.44342	1.45773	1.43807	1.15776	1.32756	1.32056	1.37475	1.29226	1.12905	1.25164	1.22011	1.18355	0.937518	1.35717	1.35449	1.35392	1.46805	1.38453	1.28578	1.05843	1.46879	1.38987	1.26741	1.38987	1.39967	1.60788	1.58692	1.2033	1.46105	7.80746	7.64852	7.99536	7.61233	7.79049	7.85566	7.64449	7.60298	7.64824	7.6766	7.4833	7.80982	7.57563	7.89822	7.51389	7.61702	7.74602	8.2341	7.55544
ENSG00000065029	ZNF76	1.21669	1.07954	1.09377	0.873902	1.0162	0.951338	0.882525	1.17085	0.860338	1.11893	1.22712	0.775974	0.858537	0.920645	1.22634	1.06633	0.963316	0.988113	1.21906	1.0406	0.964731	0.835691	1.14922	1.29203	1.03703	1.13545	1.17725	1.08707	1.00647	NA	NA	4.91968	4.70194	5.40368	5.64165	6.51314	6.48489	NA	NA	5.95459	6.31883	NA	5.37962	5.64585	NA	NA	NA	6.41546
ENSG00000065054	SLC9A3R2	1.39967	1.05614	0.990339	0.553883	1.18327	1.62829	1.02979	1.29645	1.51268	1.6468	1.93303	0.910624	1.84192	2.00996	0.894316	1.48601	0.881955	1.69793	1.92143	0.550228	2.03467	1.17173	1.14333	1.77298	1.69923	0.998259	0.711807	0.167317	1.50718	7.95552	7.94177	7.9208	8.00777	7.86821	8.24112	7.5703	7.73694	8.69756	7.84134	8.2364	8.44887	8.45099	7.49136	7.69249	7.69476	7.73432	8.10456	8.18561
ENSG00000065057	NTHL1	0.689309	0.394452	0.718502	0.536558	0.719331	0.757396	0.421604	1.00903	0.338456	0.946943	0.763428	0.120574	0.869232	0.844477	0.553883	0.991669	0.559907	0.689309	0.909021	0.403121	0.954243	0.812913	0.627366	0.936514	0.858537	0.633468	-0.0132283	0.264818	0.677607	6.38967	6.62622	6.56631	6.60627	6.8439	6.7919	5.90329	6.65309	NA	6.3876	6.04492	6.25298	6.58707	6.35023	6.94989	7.03787	6.13153	6.51939	5.83164
ENSG00000065060	UHRF1BP1	0.558709	0.491362	0.55145	0.453318	0.380211	0.450249	0.367356	0.332438	0.285557	0.326336	0.517196	0.545307	0.260071	0.482874	0.481443	0.271842	0.672098	0.58995	0.444045	0.499687	0.673021	0.401401	0.50515	0.38739	0.454845	0.862131	0.846337	0.594393	0.290035	8.24166	9.06284	8.18813	8.57012	5.73495	6.35826	5.85825	8.26236	5.30037	4.35895	6.12202	4.97325	6.2165	8.17221	8.35627	6.29363	6.29215	6.0219	5.61757
ENSG00000065135	GNAI3	0.4133	0.653213	0.217484	0.561101	0.448706	0.672098	0.793092	0.385606	0.63749	0.44248	NA	0.481443	0.431364	0.487138	0.462398	0.378398	NA	0.569374	0.440909	0.509203	0.243038	0.416641	0.454845	0.437751	0.392697	0.535294	0.392697	0.649335	0.539076	8.08379	8.08895	8.01161	8.40054	8.16745	8.25493	8.19432	8.04401	8.24399	8.31861	7.4126	8.03889	7.97063	8.0186	7.9017	7.92053	8.06185	8.2793	8.1459
ENSG00000065150	IPO5	1.43377	1.50934	1.55449	1.59106	1.36436	1.61278	1.59295	1.59494	1.54133	1.35526	1.60325	1.61055	1.35238	1.41414	1.42078	1.72354	1.53605	1.38775	1.36078	1.54518	1.42078	1.31848	1.61511	1.35005	1.41464	2.07617	1.79865	1.65234	1.53794	7.7716	7.65863	8.36224	7.65203	7.86448	7.94132	7.8327	7.76436	7.84557	7.97825	8.15337	7.76124	8.00087	7.80552	7.90469	7.7721	8.27368	7.9218	7.81405
ENSG00000065154	OAT	1.99326	1.52556	1.82347	1.7617	2.77132	2.00004	1.93812	1.37144	1.63649	1.70269	1.48073	1.93852	2.42349	1.58501	1.38792	1.72189	1.39672	1.67154	1.68655	1.81829	2.15467	2.77302	1.83334	1.43169	1.67997	1.73312	1.63215	1.71088	1.78469	8.54923	7.38094	8.32862	8.08946	9.29006	8.29106	7.85975	7.94552	7.66227	7.68961	7.6013	8.76198	8.86256	8.0412	7.15446	8.07898	7.53421	7.69435	7.82845
ENSG00000065183	WDR3	0.752816	0.888179	0.58995	0.91803	0.640481	0.810233	0.751279	0.9154	0.982271	0.456366	0.281033	0.799341	0.87564	0.621176	0.774517	0.671173	NA	0.653213	0.634477	0.70927	0.346353	0.547775	0.879096	0.677607	0.704151	0.977724	0.795185	0.982723	0.342423	6.87828	6.79687	6.58608	6.66638	6.90693	6.86308	6.65315	7.01873	6.2138	6.83092	5.95255	6.15814	7.13443	7.24482	7.2485	7.19655	6.77144	6.58841	7.07812
ENSG00000065243	PKN2	1.21537	1.03463	0.846337	1.11494	1.32118	1.23121	1.22712	1.06371	0.96426	0.993436	0.889862	1.15655	0.963316	1.15106	1.03743	1.30298	0.804821	1.1807	1.1329	1.23754	0.93044	1.32797	1.14082	1.02857	1.19089	0.970347	1.20194	0.893207	1.11528	7.31337	6.62779	6.7456	7.20403	7.54211	7.29495	7.1952	7.3592	6.99389	7.31383	6.89937	7.28559	6.99398	7.31002	6.91835	7.30693	7.00435	7.37335	7.39492
ENSG00000065268	WDR18	0.740363	0.932474	0.832509	0.468347	0.902003	0.818885	0.611723	0.767156	0.480007	0.661813	0.810233	0.294466	0.64836	0.935507	0.741939	0.720159	0.762679	0.974051	1.0406	0.287802	0.814913	0.965672	0.403121	0.722634	0.725095	0.775974	0.539076	0.214844	0.705008	7.4149	7.63077	7.47132	7.53721	7.43769	7.75888	7.38798	7.97408	7.04592	7.37468	7.27569	7.22604	7.15935	7.78436	7.76932	7.83703	7.59039	7.71883	7.4362
ENSG00000065308	TRAM2	0.58995	1.10992	0.318063	1.03822	1.03262	0.923762	0.820201	0.611723	1.2403	1.20898	0.681241	0.686636	0.593286	0.980458	0.800029	1.02816	0.662758	1.49582	0.676694	1.06032	0.482874	1.00432	1.12743	1.05729	0.952308	1.04336	0.718502	1.11793	1.16256	NA	NA	NA	5.02031	6.60203	5.36648	6.21898	4.96625	5.22601	6.24555	NA	NA	6.5443	5.73693	6.26212	5.71921	NA	6.72604	NA
ENSG00000065320	NTN1	NA	0.404834	1.02979	0.414973	0.823474	0.741152	1.26482	1.15987	NA	0.970812	0.318063	NA	0.139879	0.418301	NA	NA	NA	0.330414	0.278754	0.517196	0.625312	0.592177	0.313867	NA	0.603144	0.167317	NA	-0.00877392	0.61595	5.54398	5.34919	6.95243	6.56558	6.81691	6.43193	7.10044	7.51111	4.9316	7.00939	6.44199	NA	6.19423	6.0369	NA	5.43103	5.32698	NA	4.91603
ENSG00000065357	DGKA	0.363612	1.40569	0.659916	1.45682	1.48855	0.646404	1.52556	0.416641	1.29003	1.10619	NA	0.394452	NA	0.598791	1.85394	0.389166	0.502427	1.10106	0.778874	1.35755	1.17725	1.57124	1.05881	1.43425	0.682145	0.474216	NA	1.8334	1.18441	6.95102	7.78328	6.9851	7.12136	7.5289	7.36658	7.27815	7.03231	7.08456	7.15388	6.59912	6.56049	6.6136	7.52355	8.21552	7.41906	7.46683	7.49033	7.2932
ENSG00000065361	ERBB3	0.143015	0.255273	1.19061	1.81803	1.82302	0.561101	1.32098	1.1116	NA	1.51215	NA	1.51891	1.41731	1.23629	NA	NA	1.20602	1.00561	1.61847	1.7611	1.71659	1.82814	0.733999	NA	1.89226	0.0413927	NA	0.984977	0.80618	NA	6.0573	6.15141	6.59621	6.19488	NA	4.70694	6.03744	5.39808	6.50733	5.40958	6.08948	5.99735	5.0812	NA	5.8545	6.07561	6.54478	6.4877
ENSG00000065413	ANKRD44	0.665581	1.27346	0.737987	0.718502	0.418301	0.720986	0.30963	0.1959	0.78533	0.716003	0.178977	0.389166	0.372912	0.92737	1.57054	0.359835	NA	0.647383	0.385606	0.720986	0.414973	0.545307	0.756636	1.22272	0.608526	0.209515	0.230449	1.31345	0.737987	6.97598	7.80146	7.09623	7.28689	7.27846	7.14945	7.25183	6.84985	7.03427	7.37328	6.03468	6.51222	6.91349	7.62034	8.1538	7.20342	6.79375	6.91373	7.02698
ENSG00000065427	KARS	1.58636	1.8433	1.5738	1.94364	1.71525	1.72762	1.75542	1.84454	1.61215	1.70062	1.89669	1.81803	1.71958	1.65887	1.77078	1.70406	1.6696	1.6708	1.64128	1.83315	1.75587	1.75151	1.71609	1.66143	1.59362	1.84398	1.73862	1.97914	1.76373	8.31998	8.07916	8.31808	8.36676	8.44556	8.41963	8.32457	8.37699	8.15191	8.27379	8.14474	8.30181	8.47235	8.66467	8.4388	8.24715	8.74796	8.33308	8.43139
ENSG00000065457	ADAT1	0.999131	1.35488	1.18384	1.20629	1.15715	1.09934	1.03383	1.32736	0.871573	1.01912	0.838849	1.34262	0.96895	1.09272	1.31785	0.796574	0.513218	1.05423	1.19061	1.20112	0.802774	0.954725	1.13322	1.31154	1.11793	1.22789	1.15351	1.26435	1.28578	5.47052	6.7281	NA	6.83127	NA	NA	5.86406	5.58634	NA	5.96175	NA	5.57357	NA	6.69609	6.18131	NA	5.65848	NA	5.27954
ENSG00000065485	PDIA5	1.26505	1.09237	NA	1.2188	0.986772	1.22246	0.843855	1.02572	0.956168	1.25744	0.547775	0.968016	1.79803	1.2634	0.873902	0.986324	1.04883	1.66077	1.71725	1.11227	0.944483	0.920645	0.883661	0.848189	1.455	1.25188	1.37731	0.966611	1.24969	8.06681	7.60173	6.75273	7.81543	7.85071	7.80007	8.03814	7.71259	7.40688	8.03183	7.15799	7.67677	8.75479	8.21661	7.70186	7.71418	8.16407	8.56139	8.2614
ENSG00000065491	TBC1D22B	0.881385	0.591065	0.579784	0.820201	0.79379	0.62941	0.812245	0.898725	0.536558	0.704151	0.491362	0.811575	0.164353	0.685742	0.588832	0.687529	0.822168	0.666518	0.587711	0.795185	0.85309	0.767898	0.711807	0.627366	0.620136	1.03981	0.776701	0.773786	0.683947	6.68574	6.51319	6.17475	6.37255	6.01627	5.09756	6.35229	6.42548	NA	5.89939	NA	5.83166	NA	6.38154	5.90285	NA	6.59989	5.93908	6.19753
ENSG00000065518	NDUFB4	2.27437	1.7829	1.74741	2.02837	1.94156	1.8477	2.23218	1.87541	1.70944	2.05633	2.60724	1.88717	1.94231	1.94763	1.57588	1.76042	1.71282	1.67043	1.88161	1.92148	1.8586	1.96227	1.81895	1.68467	1.73376	1.71542	1.91593	1.82827	2.00531	8.91669	7.94645	8.74299	8.61696	8.81202	8.39823	8.33642	8.48813	8.43131	8.41844	9.58072	9.07622	8.34406	8.5196	8.36353	8.48351	8.49344	8.36203	8.59795
ENSG00000065526	SPEN	0.773055	0.973128	0.943495	0.907949	0.810904	0.905256	0.857935	1.03623	0.989895	0.776701	0.571709	1.11261	0.585461	0.805501	1.09795	1.24204	0.965672	0.96708	0.851258	0.861534	0.959518	0.868644	1.041	1.04805	0.899273	0.897077	0.90309	0.945469	0.720986	6.03527	6.21984	6.07108	6.08815	6.43394	6.85161	6.59548	6.4211	5.32486	6.13584	6.0453	6.11706	6.0801	6.51887	6.98124	6.37804	6.49545	5.80365	5.95949
ENSG00000065534	MYLK	1.54949	2.03391	1.3075	1.73933	2.13615	2.9613	2.68941	1.60724	1.53084	2.3782	0.979093	1.76775	1.61805	1.68458	1.47842	1.85034	0.596597	1.71999	2.58631	2.90067	1.96988	1.2887	2.8516	1.92773	1.53681	1.869	1.15229	1.03782	2.86144	8.24365	8.34423	7.58064	8.34013	9.09321	9.11955	9.42569	8.23369	7.30374	8.60026	7.70971	8.20068	8.02381	7.74248	8.51224	7.92794	7.941	8.17213	9.15065
ENSG00000065548	ZC3H15	1.54008	1.52414	1.4936	1.43712	1.58001	1.53706	1.52673	1.41929	1.47465	1.35122	1.38238	1.52892	1.40976	1.40671	1.53631	1.33666	1.44295	1.4894	1.44044	1.54716	1.50745	1.52035	1.40002	1.42341	1.4553	1.60021	1.63387	1.57772	1.47436	7.09111	7.33285	7.22487	7.29221	7.25093	7.29373	7.15346	7.4171	6.68141	7.19986	7.01443	7.13113	7.34878	7.58018	6.94151	7.37803	7.76145	7.3124	7.34741
ENSG00000065559	MAP2K4	1.08529	0.940018	1.25237	1.02694	0.837588	1.08207	1.19507	0.984077	0.972203	0.889862	0.984977	1.11826	0.98945	0.933487	0.95376	0.959518	0.786041	1.0162	1.0461	1.05729	0.765669	0.888741	1.02979	0.959995	1.00087	1.10278	1.13988	1.04961	0.940018	7.63493	7.15327	8.01457	7.24916	7.50803	7.56356	7.45649	7.31528	7.25579	7.66549	7.64086	7.25648	7.67232	7.32857	7.46786	7.30391	7.45306	7.82161	7.90108
ENSG00000065600	TMEM206	0.326336	0.294466	1.1116	0.127105	0.071882	0.485721	0.11059	NA	0.161368	0.332438	NA	0.832509	NA	0.378398	0.666518	NA	NA	0.509203	0.611723	0.075547	NA	0.240549	0.0413927	0.575188	NA	0.869232	0.152288	0.392697	0.416641	5.22243	4.93486	6.66537	5.544	5.35524	5.37614	NA	5.056	6.2673	6.06328	NA	5.54267	NA	6.22459	5.73047	NA	5.95146	6.4083	5.72504
ENSG00000065613	SLK	1.14426	1.11628	0.952308	1.10037	0.988559	1.26079	1.69862	0.944483	1.2014	1.08279	1.25431	1.2284	0.912222	1.29579	0.969416	1.25188	1.02531	1.25575	1.12057	1.27875	0.895975	1.04727	1.25479	1.10721	1.19257	1.27138	1.32552	1.10653	1.19396	7.69751	7.83133	7.68301	7.842	8.03796	8.20622	8.12506	7.72932	7.60338	8.14773	7.7585	7.92937	7.51623	7.59432	7.41452	7.93479	7.2758	7.79155	7.84082
ENSG00000065615	CYB5R4	0.587711	1.11661	0.432969	0.651278	0.759668	0.564666	0.650308	0.117271	0.790285	0.509203	0.587711	0.305351	0.290035	0.559907	0.879096	0.322219	0.517196	0.453318	0.456366	0.514548	0.305351	0.820858	0.225309	0.814913	0.822822	0.974051	0.276462	0.758912	0.700704	5.71718	5.76838	6.13827	5.28986	6.27645	4.45006	6.37107	5.35186	6.25591	5.96057	5.61345	6.19771	5.43373	6.38039	5.64466	5.8271	NA	5.99647	4.65673
ENSG00000065618	COL17A1	NA	0.11059	NA	1.4239	1.09447	NA	1.52284	NA	NA	NA	NA	NA	NA	NA	NA	NA	NA	1.89365	0.921686	1.25503	1.18298	1.26881	0.252853	NA	1.27715	0.553883	NA	1.13481	0.647383	5.58442	NA	NA	5.70671	4.77998	5.69766	5.5692	5.021	5.70277	6.12557	NA	6.01841	NA	6.32042	5.6508	7.01857	NA	7.05587	6.20398
ENSG00000065675	PRKCQ	NA	0.652246	0.510545	0.0170333	0.0293838	0.561101	NA	0.682145	NA	0.00860017	NA	0.867467	NA	0.613842	0.988113	NA	NA	NA	NA	NA	NA	0.313867	NA	0.513218	NA	NA	0.737193	0.770115	0.0934217	5.63322	5.30273	6.17388	NA	5.6391	5.64221	4.61842	5.98849	NA	3.77566	NA	6.48298	NA	5.70725	6.57487	5.79832	6.14779	4.7483	NA
ENSG00000065717	TLE2	1.02325	0.133539	0.710117	0.553883	0.796574	0.945469	0.68842	0.660865	0.770852	1.06296	1.04218	0.245513	NA	1.17085	0.424882	0.848805	1.13481	0.860937	1.18469	0.725912	1.69566	0.745075	0.893762	1.05308	0.815578	0.882525	0.748188	NA	1.01368	5.7538	NA	5.10662	5.49832	5.53685	5.91736	4.82386	6.62978	NA	5.079	5.51977	NA	6.56234	NA	NA	6.20505	5.74087	5.37494	5.6246
ENSG00000065802	ASB1	0.667453	0.83123	1.0693	0.564666	0.643453	0.873902	0.646404	0.540329	0.587711	0.772322	1.02202	0.600973	NA	0.869232	0.764176	0.881955	0.416641	0.517196	0.603144	0.680336	0.342423	0.462398	0.874482	0.704151	0.612784	0.966142	0.585461	0.725095	0.716003	NA	NA	6.8656	5.81697	6.08863	6.08041	6.29612	6.19534	NA	6.0002	6.75527	5.7763	5.69042	6.42912	5.48782	NA	NA	NA	6.35406
ENSG00000065809	FAM107B	1.6561	1.93712	1.65225	1.77283	1.39515	1.37365	1.31555	1.2393	1.63899	1.61257	0.710117	2.08304	1.82995	1.71096	1.92231	0.624282	1.53441	1.2052	1.3822	1.27323	1.62055	1.48515	1.53656	1.55967	1.8355	1.55072	0.41162	1.97179	1.44091	7.78274	7.81178	7.98482	7.75693	7.96962	7.96843	8.08351	7.66354	7.74162	8.13595	7.57947	8.19906	8.08549	7.88841	8.48738	8.05396	8.49971	7.81667	7.86165
ENSG00000065833	ME1	1.56265	0.499687	0.736397	0.718502	1.18583	0.685742	1.42716	0.55145	1.30771	1.05843	0.887054	0.547775	0.741152	0.822168	0.488551	0.928908	NA	0.477121	0.579784	0.862728	0.821514	1.15806	0.732394	0.696356	1.37236	1.30643	0.684845	0.621176	1.05994	8.55125	7.63157	8.2331	7.64769	8.19273	8.21218	7.98297	7.38453	8.57781	8.02906	8.10644	7.24546	7.76943	8.46595	7.57851	7.93344	7.32703	7.22134	7.66289
ENSG00000065882	TBC1D1	0.791691	1.43008	0.539076	1.23553	1.34262	1.78554	1.37676	1.77583	1.33965	1.57148	1.54394	1.76701	1.37051	1.27738	1.45984	1.1313	0.495544	1.49388	1.06446	1.61595	1.19535	1.22737	1.92727	1.4368	1.0306	1.55654	1.74609	1.45894	1.63236	7.10943	6.8833	6.65632	6.55937	7.06466	7.64166	7.23882	7.34633	6.21597	6.92433	6.79253	7.64	7.07607	6.84905	7.05025	6.95188	7.23637	7.13038	6.84267
ENSG00000065883	CDK13	0.985875	1.08743	0.974051	0.948902	0.854913	1.05385	1.03181	1.07737	0.897627	0.880242	0.562293	1.07882	0.900367	0.925312	1.17811	1.12254	0.418301	0.990783	0.920645	1.00988	0.823474	0.935507	1.05154	1.02735	1.0306	1.3075	1.18241	1.13735	1.02938	5.63333	7.45327	5.77865	6.03818	5.78502	6.21325	7.21499	6.39208	6.59	5.64696	6.04711	5.75067	6.09835	6.22681	6.53689	5.87585	NA	6.10588	6.70852
ENSG00000065911	MTHFD2	0.770852	1.66689	1.5227	1.42111	1.20844	1.15564	1.31618	1.00303	1.6149	1.2492	1.07628	0.915927	0.385606	0.993436	1.37181	0.645422	1.67843	1.10585	1.21617	1.32777	0.972203	0.993436	1.31639	1.02325	1.14737	1.29513	1.72933	1.67495	1.36996	5.31858	6.6067	6.06751	6.38837	7.02161	6.6106	7.07487	6.12501	5.80241	6.53199	6.1311	5.78985	5.06767	7.6583	7.0305	6.85164	7.44694	5.59826	6.24465
ENSG00000065923	SLC9A7	0.669317	0.367356	0.788875	NA	NA	NA	NA	0.252853	NA	0.0253059	NA	0.456366	0.143015	NA	0.658965	0.577492	NA	NA	0.634477	NA	0.557507	NA	NA	0.52763	0.753583	0.0128372	0.586587	0.662758	NA	4.59604	NA	7.00111	NA	4.84345	7.06719	NA	5.20777	5.28265	5.13863	4.99407	6.24377	5.48811	6.90297	5.705	5.85771	NA	NA	5.99487
ENSG00000065970	FOXJ2	0.722634	0.798651	0.841985	0.786751	0.737193	1.06633	0.813581	0.777427	0.875061	0.896526	0.895423	0.739572	0.498311	0.751279	0.869818	1.07335	0.61595	0.840733	0.803457	0.870404	0.710117	0.674861	1.13925	0.931458	0.881955	0.926342	0.788168	0.775246	0.868644	NA	NA	NA	NA	5.90549	NA	NA	4.99072	NA	NA	NA	5.44154	5.60819	5.60865	6.47868	NA	NA	5.23662	NA
ENSG00000065978	YBX1	1.90445	2.18515	1.66445	2.15761	2.06307	2.00565	2.1345	1.81003	2.04108	1.87483	2.32576	1.66932	1.7113	2.10724	1.89867	1.84105	1.71366	1.88275	1.91724	2.13634	1.79761	2.08888	2.01005	1.99839	1.83014	2.40286	1.95516	2.087	2.00108	8.52448	8.78335	8.43237	8.90115	8.74413	8.79723	8.82423	8.83768	8.30979	8.58592	8.91438	8.60879	8.75389	9.05579	8.66465	8.77282	8.73697	8.44099	8.49759
ENSG00000065989	PDE4A	0.456366	0.677607	0.822822	0.40824	0.0791812	0.826075	0.38739	0.650308	0.927883	0.817565	0.40824	0.376577	NA	0.915927	0.201397	NA	0.747412	0.670246	0.662758	0.547775	0.755875	0.278754	0.655138	0.635484	0.822822	0.671173	NA	0.173186	0.793092	5.22933	5.43439	6.02572	5.47228	6.08114	5.71299	5.76498	5.39623	NA	4.95933	5.15869	6.30682	NA	5.82485	5.68686	5.46793	NA	NA	5.60187
ENSG00000066027	PPP2R5A	1.01494	1.24969	1.53732	1.49443	1.33985	1.20602	1.64865	1.16584	1.4501	1.38292	1.487	1.48827	1.39041	1.75243	1.41212	1.06744	1.2878	1.48144	1.20249	1.51904	1.47972	1.42292	1.31302	1.52634	1.52582	1.08099	1.70995	1.43807	1.47363	6.80058	7.3273	7.78297	7.21001	7.24268	6.91342	6.9312	7.26396	7.36712	7.20525	7.85219	7.44062	7.5001	7.11895	7.22016	6.84837	7.02644	7.46222	7.29662
ENSG00000066044	ELAVL1	1.37199	1.487	1.24551	1.38828	1.30449	1.49914	1.40943	1.48444	1.29092	1.28081	1.29688	1.31931	1.27875	1.37639	1.38881	1.4096	1.1345	1.37894	1.37749	1.35851	1.34889	1.23198	1.35507	1.38739	1.26435	1.52994	1.37236	1.52153	1.39515	8.27043	8.11249	8.39675	8.68939	8.39754	8.54605	8.23302	8.76224	7.93412	8.25146	8.26763	8.29193	8.10851	8.78253	8.5034	8.04596	8.15682	8.32006	8.25675
ENSG00000066056	TIE1	0.609594	0.80618	0.580925	0.448706	0.499687	0.856124	0.600973	0.472756	1.21405	1.21325	1.09061	0.580925	0.657056	1.34694	0.871573	0.502427	NA	1.63114	0.664642	0.392697	0.39794	0.429752	1.06221	1.11093	0.257679	0.222716	0.722634	0.127105	1.14239	4.59127	5.32709	NA	NA	5.5866	5.30948	NA	6.37822	NA	5.47652	5.38919	NA	5.08287	6.25515	NA	NA	4.1858	5.76377	NA
ENSG00000066084	DIP2B	0.97635	0.883093	1.25164	1.01199	0.686636	0.767156	1.08991	0.468347	0.679428	0.817565	0.652246	0.83187	0.767156	0.673021	0.964731	0.863323	0.621176	0.90309	0.751279	0.930949	0.630428	0.705864	0.776701	1.0086	0.904716	0.988113	1.10175	0.93902	0.703291	7.15121	6.97157	7.80126	7.13816	7.15049	7.14451	7.13856	7.03202	6.96823	7.20438	7.1203	7.8439	7.1151	7.59824	6.84124	7.17898	6.96337	7.69791	7.14136
ENSG00000066117	SMARCD1	1.21669	1.3296	1.44747	1.4853	1.24797	1.34792	1.11926	1.36624	1.33203	1.19838	0.936514	1.43981	0.812245	1.31345	1.42095	1.21059	0.941511	1.25792	1.18583	1.34694	1.08672	1.33945	1.43902	1.34518	1.17493	1.40415	1.24822	1.63205	1.26881	6.85273	6.52435	6.97973	6.41999	7.00274	7.48165	6.61969	7.09455	NA	6.57534	6.88128	6.54154	6.71442	6.97739	6.55141	6.80994	6.13094	7.02244	6.8034
ENSG00000066135	KDM4A	1.18041	0.961895	0.897627	1.22891	1.32346	1.1685	0.938019	1.20898	0.829947	1.07954	0.724276	1.01368	1.03782	1.05461	1.02449	1.15442	0.822168	0.915927	1.05767	1.14176	0.932474	1.35717	1.09587	1.01995	1.16967	0.784617	1.1758	1.08778	1.07298	6.57592	NA	6.1693	5.09232	6.18708	5.36861	NA	6.05708	5.08813	3.88829	5.07695	NA	5.25224	6.26912	5.63614	6.2525	6.15759	6.27457	5.8509
ENSG00000066136	NFYC	1.27531	1.33666	1.13418	1.48601	1.38202	1.4609	1.41027	1.38471	1.18184	1.34203	1.59912	1.35622	1.20978	1.31408	1.46982	1.5325	1.27577	1.36116	1.38863	1.39898	1.51772	1.32695	1.48073	1.39742	1.35238	1.29973	1.47159	1.55328	1.51415	7.39299	7.94669	7.22494	7.66565	7.68124	7.72235	7.88802	8.03807	9.2823	7.07829	7.20646	8.35608	6.65358	7.89208	7.71441	6.34553	7.59696	7.94075	7.06063
ENSG00000066248	NGEF	1.50447	NA	1.51001	0.863323	1.4101	0.570543	0.0413927	NA	NA	0.439333	NA	0.495544	0.821514	NA	NA	0.143015	NA	NA	0.120574	0.823474	NA	1.42078	0.638489	NA	1.05729	0.0293838	NA	NA	NA	4.56828	6.14101	7.15102	6.30329	6.7896	5.61872	5.90113	5.56467	NA	NA	5.90894	6.31905	6.54875	5.74041	6.14553	5.24645	6.08358	NA	5.94686
ENSG00000066294	CD84	0.583199	1.16702	0.245513	0.494155	0.281033	NA	0.230449	-0.00436481	0.750508	0.526339	NA	NA	NA	0.40654	1.32715	-0.0132283	NA	0.55145	NA	NA	NA	0.369216	0.190332	1.04218	0.401401	0.31597	NA	0.931966	0.491362	6.32032	NA	5.68163	6.69954	6.53796	5.9615	6.81183	NA	NA	7.06686	NA	NA	6.00426	6.955	7.48125	6.40695	NA	5.5834	NA
ENSG00000066322	ELOVL1	1.34439	1.52556	1.59106	1.74997	1.60401	1.5168	1.8341	1.46449	1.54008	1.6288	1.2783	1.48344	1.33264	1.70398	1.45179	1.27577	1.32919	1.62387	1.65782	1.49762	1.39533	1.56785	1.47986	1.4877	1.68404	1.041	1.67376	1.59934	1.53504	5.76649	NA	5.40076	NA	5.10111	NA	NA	NA	NA	NA	NA	NA	NA	6.24376	6.43082	NA	NA	5.57131	NA
ENSG00000066382	MPPED2	0.518514	NA	0.523746	NA	NA	0.945961	NA	1.27761	0.487138	NA	0.632457	1.1784	NA	NA	NA	NA	NA	NA	1.05576	0.143015	1.00817	NA	0.788875	0.230449	0.0934217	0.264818	1.02036	NA	0.582063	6.41759	6.03237	6.33887	4.81871	4.83867	6.18048	5.92388	7.01529	NA	NA	6.65838	6.82096	NA	4.65183	NA	NA	NA	NA	5.65921
ENSG00000066422	ZBTB11	0.763428	0.969882	0.82866	0.649335	0.769377	0.833784	0.764923	0.750508	0.741152	0.680336	0.506505	0.781037	0.674861	0.752048	1.05154	0.843233	0.716003	0.744293	0.775246	0.735599	0.670246	0.727541	0.857332	0.897627	0.750508	1.01953	0.847573	0.915927	0.782473	5.18316	6.35817	5.64033	7.32331	NA	6.02108	NA	6.08734	NA	4.75374	5.74273	NA	5.62951	6.20903	4.49038	NA	5.86641	5.296	5.77404
ENSG00000066427	ATXN3	0.720986	0.934498	0.647383	0.63749	0.403121	0.980912	1.18696	0.848805	0.886491	0.837588	0.680336	0.804139	0.813581	0.591065	0.991226	0.680336	NA	0.895423	0.905796	0.876218	0.495544	0.494155	0.962843	0.705864	0.845718	1.23096	0.83187	0.948902	1.08171	7.32065	7.56679	7.27688	7.55224	7.46937	7.63002	7.61391	7.56214	7.12721	7.3953	7.17043	6.53115	7.05178	7.37784	7.41985	7.24771	7.14448	7.08597	7.58001
ENSG00000066455	GOLGA5	1.24625	1.2284	1.14457	1.37254	1.22917	1.34104	1.29115	1.2887	1.10958	1.22246	1.11826	1.30621	1.35698	1.25042	1.07372	1.16227	1.14082	1.36418	1.42062	1.34772	1.30535	1.21299	1.30406	1.11059	1.45148	1.57807	1.45758	1.27738	1.30449	7.30481	6.92433	6.91193	7.38048	7.17376	7.20052	7.48309	7.29389	7.16467	7.11141	7.14295	6.87743	7.3928	7.36887	7.08839	7.01599	7.33638	7.60591	7.49107
ENSG00000066557	LRRC40	0.871573	0.919078	0.925312	0.93044	1.04961	1.08314	0.92993	0.665581	0.855519	0.781037	0.925828	1.0693	1.12775	0.83187	0.897627	0.752816	0.539076	0.948902	0.878522	0.92737	0.588832	0.999131	0.880814	0.83187	0.778874	1.12123	0.800029	1.00303	0.884229	7.3752	7.22616	7.75244	7.31638	7.64213	7.70632	7.6479	7.15513	7.26589	7.4675	7.57454	7.33712	7.48424	7.24526	7.43	7.48643	7.96963	7.62829	7.34124
ENSG00000066583	ISOC1	1.36642	1.05423	0.874482	1.21958	1.38632	2.18407	1.22505	1.49679	1.10857	0.981819	1.61151	1.4221	1.7696	1.18041	0.936011	1.03663	1.00217	1.18013	1.32613	1.29951	1.23729	1.35583	1.70432	0.859739	1.17609	1.05154	1.08063	1.08386	1.1529	8.48224	7.89111	8.10781	8.23755	8.47368	9.16705	8.80198	8.55714	8.35184	7.96789	8.9107	8.43791	8.97495	7.97685	8.09845	8.27091	8.08176	8.0211	8.39437
ENSG00000066629	EML1	0.763428	0.841985	0.867467	0.640481	0.52763	1.18412	1.52205	1.16376	0.934498	1.2531	0.838219	1.00689	0.359835	1.14301	0.235528	0.340444	NA	1.30984	0.829304	1.38417	0.267172	0.437751	1.3251	0.563481	0.869818	0.790285	1.03302	0.521138	1.44963	7.57642	7.13217	7.25009	7.30477	7.74458	7.5788	8.08108	7.50945	7.28605	7.80979	7.72875	7.44066	7.12442	7.17813	7.18869	7.53376	7.81467	7.95783	7.49533
ENSG00000066651	TRMT11	0.902003	0.897077	1.07335	0.929419	1.14082	1.05269	0.909556	0.959041	0.685742	1.00432	0.996074	1.01828	0.91169	0.884229	1.04532	0.868056	0.605305	0.763428	1.0216	1.0013	0.675778	1.12678	1.21564	0.822168	0.900367	1.04532	1.31911	0.993877	0.750508	8.01703	7.14173	7.38439	6.36014	6.45446	6.69493	6.81211	6.73081	6.40842	5.84125	7.02846	7.88222	7.06244	6.88377	6.47127	6.05269	6.68143	6.72415	6.59469
ENSG00000066654	THUMPD1	1.18355	1.13988	1.24846	1.25382	1.09342	1.45969	1.19424	1.42439	1.13258	1.20358	0.944976	1.33965	0.988559	1.19673	1.3166	1.27623	1.01787	1.17984	1.52802	1.36586	1.20112	1.06893	1.5231	1.25479	1.2634	1.39672	1.15594	1.29929	1.16017	7.59624	7.64496	7.75457	7.48051	7.505	7.96198	7.35639	8.05698	6.87094	7.53291	6.6313	7.87436	7.5019	7.72412	7.89031	7.40598	7.0247	7.67625	8.25391
ENSG00000066739	ATG2B	0.546543	0.537819	0.598791	0.556303	0.536558	0.620136	0.494155	0.506505	0.475671	0.510545	0.450249	0.722634	0.570543	0.49276	0.604226	0.661813	0.749736	0.419956	0.635484	0.631444	0.338456	0.562293	0.665581	0.662758	0.559907	0.800029	0.739572	0.518514	0.399674	6.29005	6.21851	6.81686	6.39844	7.2194	6.49273	6.21318	6.19226	6.34932	6.44588	4.70098	6.13026	6.34695	6.34888	6.06926	6.20555	6.41036	6.09524	6.76419
ENSG00000066777	ARFGEF1	1.00217	1.0693	0.870989	1.13988	1.18298	1.01115	1.09237	1.07151	0.888179	1.0103	0.758912	1.34223	0.865104	0.969416	1.12287	0.869232	0.873321	1.08063	0.965202	1.11661	0.981819	1.12352	0.921686	0.991669	1.22686	1.43169	1.41061	1.06744	0.958564	7.09698	7.15486	7.27021	7.22912	7.45765	7.0881	7.0756	7.15035	7.14786	7.31554	6.80169	7.38522	7.26944	7.37938	7.12419	7.07733	7.4281	7.3853	7.10309
ENSG00000066855	MTFR1	1.09167	0.64836	0.463893	0.924279	0.972203	0.951338	0.945961	0.893207	0.595496	0.634477	0.894316	1.31069	1.29798	0.863323	0.679428	0.673942	0.614897	0.690196	0.847573	0.919601	0.934498	1.0799	0.853698	0.439333	1.02694	1.06558	1.08207	0.767898	0.890421	NA	NA	6.12634	NA	6.01331	NA	NA	5.29492	5.39429	5.58835	NA	6.06075	6.89234	6.25097	NA	6.42591	NA	6.41215	5.42147
ENSG00000066923	STAG3	0.127105	0.220108	0.804821	0.00860017	NA	NA	NA	1.1959	NA	0.0899051	NA	NA	NA	NA	0.212188	0.40824	0.439333	0.049218	0.130334	0.10721	0.390935	0.045323	0.352183	NA	0.178977	1.61289	NA	0.642465	NA	5.72417	5.29807	5.59866	6.0245	NA	5.78832	5.97906	6.21152	5.46425	5.9246	NA	5.72327	6.48837	NA	5.76846	5.69894	6.65092	6.47658	5.78694
ENSG00000066926	FECH	1.14706	0.674861	1.08063	0.978181	0.924796	1.15836	1.08422	0.912753	0.914343	0.786041	1.25188	1.47188	1.31006	0.899821	0.863323	0.829947	NA	1.02325	1.273	0.959518	1.0103	0.910091	0.999131	0.844477	0.733999	0.802089	1.09726	0.972666	0.974972	8.27707	7.42218	8.24757	7.66456	8.16767	7.85696	8.04396	7.39965	7.94446	7.52648	8.69348	8.70475	8.624	7.94505	7.62112	8.05461	7.62388	7.71339	8.21013
ENSG00000066933	MYO9A	0.389166	0.622214	0.758912	0.453318	0.100371	0.944976	0.872156	0.607455	0.633468	0.649335	0.365488	1.21696	0.198657	0.756636	0.723456	0.959041	NA	0.834421	0.684845	0.755875	0.201397	0.152288	0.778151	0.597695	0.509203	1.06521	0.822168	0.569374	0.599883	5.48015	5.33368	5.95048	5.28672	6.05872	5.99204	5.86471	5.75748	5.34877	6.72539	6.2601	5.39698	6.45798	5.67541	5.25979	6.01637	4.36363	5.92392	5.12658
ENSG00000067048	DDX3Y	NA	1.57392	NA	1.17202	NA	NA	1.31576	NA	NA	1.34361	NA	NA	NA	NA	NA	NA	NA	1.32675	1.40807	1.45818	NA	1.33506	NA	NA	1.26834	1.80003	NA	1.41896	1.41162	NA	6.57808	NA	6.48502	5.79184	6.00254	6.71944	5.20143	5.92105	6.66079	5.372	5.55298	NA	4.62042	NA	4.93818	5.44891	6.84422	6.64174
ENSG00000067057	PFKP	0.905796	1.43489	1.71533	1.33284	1.52956	1.39759	1.71575	1.06446	1.34869	1.32015	2.13846	1.44028	NA	1.08027	1.32387	0.93044	0.838219	1.16047	1.45133	1.45818	1.0693	1.54133	1.29688	1.18921	1.38399	1.96567	1.23553	1.33062	1.60735	8.01412	8.25369	8.99821	8.35545	8.57393	8.70581	8.74007	8.2821	7.97848	8.61904	9.25686	8.17943	7.62025	8.39503	8.49467	8.24657	8.06225	8.35665	8.77875
ENSG00000067064	IDI1	1.89823	1.68196	1.75005	1.74981	1.38596	1.29048	1.47276	1.02694	1.61151	1.13033	1.32919	1.46195	1.84242	1.58161	1.42878	0.925828	1.26411	1.2907	1.73215	1.4257	1.16435	1.34262	1.14706	1.28556	1.5463	1.36884	1.25382	1.65543	1.22089	7.54759	6.55499	8.07535	7.36593	7.74505	6.89579	6.9365	6.81425	6.95876	6.98762	7.0667	7.66205	8.71974	7.73383	7.50397	7.2339	7.87815	7.51082	7.72765
ENSG00000067066	SP100	1.64197	1.8327	0.136721	1.47305	1.59373	1.4627	1.47885	1.56182	1.5783	1.72607	1.72436	1.45606	1.51468	1.6668	1.94443	1.56217	1.16256	1.70766	1.4524	1.50037	1.8879	1.63428	1.55449	1.80983	1.61225	0.827369	1.44451	1.87442	1.66124	7.08217	7.2084	5.88677	6.67703	7.24731	7.2798	6.99495	7.51221	6.98866	7.37332	6.94631	6.75509	7.50082	7.46278	7.58128	7.20439	6.70487	6.98907	6.68559
ENSG00000067113	PLPP1	1.64532	1.45255	1.15957	1.77677	1.56761	1.9491	1.6807	1.00732	2.17135	2.1337	1.87175	1.86499	1.62521	1.38775	1.15503	1.11294	1.25912	1.56443	2.347	1.79969	1.04376	1.55594	1.78512	1.31133	1.41531	1.18241	1.71357	1.17202	2.07704	6.82761	7.99568	5.98616	7.96026	7.88053	8.03719	7.27802	7.55479	7.63009	8.02499	7.96007	7.86888	7.05101	7.13821	7.9116	7.53124	NA	7.41006	7.20229
ENSG00000067141	NEO1	0.912222	0.761176	1.41863	1.6131	1.36717	1.26858	1.00303	1.18441	0.846337	1.0799	0.378398	1.47813	0.652246	1.11628	0.643453	1.27439	0.934498	NA	1.39829	1.63124	1.20194	1.30233	1.3485	0.781037	1.32756	1.22968	1.17984	0.690196	1.01494	6.81459	7.13973	7.78722	6.67272	6.77821	6.7572	7.49363	6.16055	6.44618	6.93518	6.54626	6.80426	6.08149	6.54309	6.6547	7.01173	6.24511	5.89516	7.31543
ENSG00000067167	TRAM1	1.95655	2.01907	1.50853	1.85673	1.8957	2.07518	1.83251	1.94866	1.85437	1.93541	1.65031	2.04321	2.11757	2.18873	1.94126	1.81298	1.989	2.13922	1.90736	1.82582	2.27133	1.94876	1.82491	1.87892	1.92158	1.84739	2.30876	2.01553	2.02539	7.9003	6.91607	7.16058	7.70828	7.40286	7.65961	7.36256	7.40163	7.40712	7.85237	7.29205	7.82104	7.87617	8.11434	7.99671	7.55352	8.49368	7.75606	7.59783
ENSG00000067177	PHKA1	0.900913	NA	0.540329	0.170262	NA	0.0791812	0.414973	0.257679	NA	0.20412	0.770115	0.338456	NA	0.071882	NA	0.682145	NA	0	0.651278	0.281033	0.471292	NA	0.217484	0.0334238	0.212188	0.181844	0.799341	-0.0222764	0.11059	7.02546	4.48736	7.18632	6.22688	5.93152	5.70543	6.36492	6.51027	6.6111	5.61806	7.3514	5.55997	5.88322	6.80794	5.88279	6.10816	6.34394	5.70478	6.92063
ENSG00000067182	TNFRSF1A	1.82145	1.856	1.15076	1.77945	1.86052	1.69653	1.80202	1.59051	2.15725	1.9032	1.1934	1.49624	1.77327	1.81291	1.54716	1.63558	1.42472	1.8204	1.51282	1.6932	1.33385	1.86439	1.8099	1.68735	1.57623	1.29994	1.42095	1.38721	1.93222	5.40863	7.60046	NA	5.01831	5.88394	5.16795	NA	NA	NA	5.60957	NA	NA	5.85913	6.46073	NA	NA	6.07878	6.41734	NA
ENSG00000067208	EVI5	0.738781	0.494155	0.574031	0.475671	0.525045	0.697229	0.539076	0.587711	0.597695	0.488551	0.453318	0.633468	0.716003	0.565848	0.10721	0.320146	NA	0.830589	0.545307	0.680336	0.303196	0.491362	0.641474	0.396199	0.741939	0.893762	0.675778	0.298853	0.423246	6.52654	5.81052	6.22249	6.46936	6.46164	6.42292	6.25871	6.43485	5.22412	5.57787	5.35226	4.73435	6.56393	6.38853	6.00206	6.19248	5.71787	6.58247	6.08758
ENSG00000067221	STOML1	0.913284	0.545307	0.950851	NA	0.662758	0.621176	0.487138	0.222716	0.674861	0.756636	1.03262	NA	0.604226	0.618048	0.324282	0.872156	0.531479	0.704151	0.788875	NA	0.705864	0.463893	0.198657	0.745075	0.643453	0.652246	0.792392	NA	0.774517	5.132	NA	5.73826	NA	NA	NA	NA	5.07446	5.40289	NA	5.81909	NA	NA	4.71493	5.1294	NA	NA	6.07161	NA
ENSG00000067225	PKM	2.47287	2.49929	2.43581	2.33228	2.20022	2.18492	2.59638	2.43889	2.11056	2.27249	2.61101	2.5059	1.56538	2.33463	2.24895	2.12535	1.76797	2.15464	2.17216	2.18281	2.09954	2.07504	2.09999	2.1358	2.00557	2.20566	2.15378	2.58305	2.50154	9.72249	9.67892	9.94881	9.39275	9.52318	9.4096	9.89064	9.52421	9.42798	9.76857	9.92908	9.75757	8.74748	9.60293	9.57093	9.69182	9.37008	9.52637	9.59911
ENSG00000067248	DHX29	1.01912	0.974512	0.924796	0.945469	0.856124	1.1313	1.09795	0.909021	0.876795	0.830589	0.914872	1.25358	0.984977	0.909556	0.885361	0.79796	0.880814	0.911158	1.13672	0.992995	0.943495	0.882525	1.01828	0.836324	0.998695	1.03222	1.12743	0.912222	1.00945	6.99122	6.70942	7.11993	7.03052	7.00361	6.89665	6.99583	6.91386	6.65881	7.07152	6.83315	7.05624	7.22575	6.98297	6.39826	6.87633	7.25834	7.01092	6.97645
ENSG00000067334	DNTTIP2	1.24477	1.3566	1.08135	1.24502	1.12905	1.25382	1.35102	1.30856	1.57392	1.0835	1.19838	1.25091	1.11428	1.27531	1.28443	1.15594	0.954243	1.27091	1.13988	1.25912	0.952308	1.15927	1.25983	1.25455	1.22505	1.43886	1.29863	1.41996	1.24452	6.73961	6.74643	6.71247	6.76825	6.79113	6.73113	6.58577	7.1782	7.05803	6.70908	6.89084	7.35064	7.46746	7.1601	7.08123	6.79398	6.79199	7.01895	6.74349
ENSG00000067369	TP53BP1	1.02119	0.900367	1.05346	0.870989	0.553883	1.09726	0.556303	1.1784	0.763428	0.988113	0.383815	1.0141	NA	0.783189	0.876795	1.1271	NA	0.788875	1.02694	0.894316	0.647383	0.158362	1.21458	0.759668	0.941014	1.33766	1.15836	0.975432	1.00389	7.23095	6.93997	7.65176	7.2134	7.15027	7.76082	7.19957	7.62436	6.87712	7.31611	6.89261	7.12491	6.64953	7.39875	7.4017	7.75251	6.74678	7.15159	7.27194
ENSG00000067533	RRP15	0.313867	0.472756	0.450249	0.487138	0.212188	0.604226	0.390935	0.40654	0.511883	0.0293838	0.532754	0.338456	0.225309	0.498311	0.49276	0.396199	NA	0.454845	0.340444	0.436163	0.334454	0.257679	0.41162	0.378398	0.320146	0.243038	0.465383	0.445604	0.33646	6.35249	5.97669	6.33608	7.28351	6.42722	6.3854	6.67699	6.90778	6.17761	NA	5.75717	6.62178	6.79026	7.16708	6.5542	6.23793	NA	5.7362	6.65289
ENSG00000067560	RHOA	2.4666	2.48287	2.18284	2.51782	2.33387	2.44841	2.46169	2.27846	2.45417	2.3167	2.22295	2.35272	2.15609	2.62904	2.36818	2.331	2.04528	2.44637	2.2349	2.45484	2.09635	2.25302	2.37902	2.39021	2.39575	2.21187	2.32572	2.53424	2.4754	9.28148	9.00653	9.35533	9.0701	8.98145	8.8394	8.9245	9.20568	8.87891	8.91226	8.83717	9.27366	9.00714	9.19209	8.72346	8.05066	9.19062	9.21548	8.68071
ENSG00000067596	DHX8	0.914343	1.10619	1.05614	1.21669	1.11193	1.16286	1.07518	1.00303	1.01284	0.999565	0.859138	1.14395	0.83187	1.10312	1.13354	0.935507	0.594393	1.01326	0.860338	1.22686	0.801404	1.03181	1.22608	1.17493	1.09307	1.10106	1.04571	1.25139	1.04805	6.45502	6.08187	6.84807	6.18799	6.82908	6.54795	6.14182	6.51226	5.52671	6.2466	7.1356	5.40722	6.42036	7.15844	6.7959	6.66103	6.76952	6.70939	7.01793
ENSG00000067606	PRKCZ	1.02694	0.376577	1.39252	1.07737	1.51428	0.618048	0.941014	1.10924	0	0.725912	0.956649	1.19173	1.09061	1.49164	1.04376	0.354108	0.829947	1.24895	1.01828	0.951823	0.952792	1.46434	0.243038	0.843233	1.031	1.43505	1.11594	0.850033	0.70927	5.74582	NA	6.06093	5.71255	6.72881	5.88313	5.79578	5.34461	6.27085	5.57853	NA	6.61726	6.47033	5.90952	6.29052	6.33961	5.60142	6.95589	5.38861
ENSG00000067704	IARS2	1.66106	1.43902	1.29292	1.7532	1.54667	1.50678	1.60173	1.62737	1.46583	1.43361	1.64355	1.78419	1.76975	1.44107	1.3927	1.46225	1.21643	1.47246	1.47683	1.65108	1.40415	1.54654	1.50147	1.35392	1.48387	1.49066	1.59966	1.56632	1.46864	8.61706	8.02678	8.25554	8.25514	8.23493	8.26019	7.9984	8.36259	8.35147	8.08131	8.91932	8.66428	8.57437	8.33895	8.28811	8.15994	8.39777	8.28767	8.25135
ENSG00000067715	SYT1	1.39005	0.113943	2.03539	0.346353	0.167317	1.11193	NA	NA	NA	0.198657	NA	0.495544	NA	NA	NA	0.509203	NA	0.146128	0.113943	0.706718	NA	NA	1.48572	0.260071	0.477121	NA	NA	NA	NA	8.14933	7.31966	9.2337	7.46013	7.22083	6.6284	6.92594	6.29062	8.43746	6.35643	6.95617	6.29737	6.65926	6.80505	6.01338	6.45172	7.13499	6.91911	6.57121
ENSG00000067829	IDH3G	1.53933	1.48799	1.45271	1.54642	1.55145	1.47683	1.52192	1.51746	1.38952	1.50718	1.69232	1.47741	1.32572	1.49402	1.51388	1.56879	1.48187	1.34223	1.46359	1.31006	1.49499	1.63317	1.45515	1.50556	1.46879	1.31848	1.41647	1.33846	1.5649	8.65946	7.93018	8.69483	8.23885	8.52093	7.98304	8.10131	8.26693	8.11097	8.06274	9.19546	8.41684	7.87209	8.15723	8.26568	7.99585	7.71861	8.28142	8.15902
ENSG00000067836	ROGDI	1.24005	0.621176	1.28285	0.499687	1.04727	0.925828	0.999131	0.991669	0.120574	1.01115	1.49748	0.770115	0.754348	1.28892	0.636488	0.752048	1.01745	0.70757	1.22737	0.222716	1.04844	0.972666	0.568202	0.854913	0.952792	0.888741	0.127105	0.478566	0.909021	6.60305	6.41786	7.58722	6.10592	6.46473	6.16211	6.12849	6.13476	5.78524	6.24313	5.81441	6.75434	6.21922	6.43029	6.25114	5.56308	NA	6.06941	6.78313
ENSG00000067840	PDZD4	0.649335	NA	1.71054	NA	NA	0.580925	0.227887	0.815578	NA	0.453318	NA	NA	NA	NA	0.127105	NA	NA	NA	0.586587	0.149219	NA	NA	0.462398	0.752048	0.0569049	0.330414	NA	NA	0.354108	5.04099	4.23118	7.60284	NA	5.24772	6.01756	NA	6.56556	NA	NA	5.94001	NA	NA	5.89674	5.01165	6.4498	NA	NA	5.07314
ENSG00000067900	ROCK1	1.2222	1.38417	1.00518	1.11193	1.08171	1.28103	1.56419	1.10823	1.36324	1.19424	1.14582	1.23502	0.947924	1.19783	1.36624	1.18127	0.821514	1.31281	1.21405	1.29688	0.752048	1.15412	1.29732	1.31239	1.23121	1.17289	1.21801	1.33143	1.40157	7.44039	7.74495	7.21426	7.66235	7.99029	7.77181	7.86366	7.68494	7.59742	7.74731	7.80882	7.48054	7.49183	7.53928	7.80734	8.17516	7.30259	7.4281	7.84153
ENSG00000067955	CBFB	1.13066	1.59284	1.28217	1.13862	1.07372	1.32077	1.29929	1.31973	1.44592	1.15957	1.00775	1.01199	0.841359	1.40603	1.62552	1.29292	1.00217	1.24944	1.06781	1.17782	0.909556	1.12156	1.18384	1.43104	1.46687	0.93044	1.28398	1.60163	1.34908	7.77613	8.47452	7.73034	7.68076	7.8796	7.93416	7.99735	7.93236	7.83431	7.81992	7.66537	7.32103	7.69536	8.43711	8.58248	7.98803	7.78999	7.70629	7.57423
ENSG00000067992	PDK3	0.390935	0.790285	0.181844	0.832509	0.873902	0.372912	0.632457	0.0791812	0.572872	0.501059	0.696356	0.97174	0.507856	0.700704	0.631444	0.491362	0.451786	0.532754	0.369216	0.744293	0.748188	1.07882	0.454845	0.703291	1.23376	1.1245	-0.0655015	0.933993	0.545307	7.33652	7.68097	7.52901	7.32429	7.83027	6.73489	7.49078	6.79002	6.92557	6.99533	7.90203	7.84008	7.24363	7.48726	7.01083	7.45374	7.86068	7.02698	7.21146
ENSG00000068001	HYAL2	1.32858	1.27875	0.708421	0.969882	0.944976	1.58161	1.27646	1.27852	1.75251	1.65263	1.33786	1.08814	1.08672	1.81158	1.26458	1.18298	1.20629	1.72689	1.26079	0.773055	1.07262	0.974972	1.38057	1.98009	1.09968	1.16376	1.20683	0.687529	1.58206	6.24199	NA	4.73205	NA	4.76418	4.67555	NA	4.93295	6.60616	6.00221	4.89793	6.17865	NA	5.05515	5.69995	NA	NA	6.50666	5.01419
ENSG00000068024	HDAC4	0.733999	0.558709	1.05843	0.763428	0.41162	0.958564	1.14489	0.897627	0.559907	0.726727	0.580925	1.0249	NA	0.350248	0.889862	0.814913	NA	0.146128	0.432969	0.827369	0.748188	0.330414	0.868644	0.586587	0.123852	0.501059	0.103804	0.227887	0.701568	6.64227	6.29131	7.17613	5.99101	6.70606	6.55735	6.87499	6.4153	6.28421	6.43507	6.381	6.35106	6.18072	6.8956	6.42993	6.5079	5.38604	5.8228	6.42041
ENSG00000068028	RASSF1	1.03302	1.28556	0.825426	1.03822	1.08207	1.20167	0.974512	0.733999	1.30514	1.35392	1.05881	0.588832	0.658965	1.41363	1.40993	1.06032	1.22089	1.33445	1.14953	0.990339	1.22557	1.06258	1.07882	1.50065	1.06856	1.2003	0.733197	1.15836	1.38184	NA	5.92229	5.17163	5.884	5.98356	5.82165	NA	4.64432	5.46205	NA	NA	7.14865	NA	5.83443	5.32612	5.66607	NA	5.47439	5.96625
ENSG00000068079	IFI35	1.44107	1.45682	0.830589	1.3742	1.28488	1.14983	0.859739	1.23578	1.28981	1.33985	1.04922	0.941014	1.32919	1.48387	1.24279	1.31785	0.893207	1.28892	1.06408	1.15776	1.62294	1.1934	1.21272	1.42553	1.29907	0.673021	0.926342	1.18808	1.22194	7.34443	7.79472	6.96332	7.5546	7.73717	7.25242	7.63616	7.25637	7.4946	7.5169	7.22065	7.23229	7.55171	7.92393	7.74509	7.4769	6.53887	7.70374	7.24535
ENSG00000068097	HEATR6	0.731589	0.759668	0.839478	0.570543	0.542825	0.777427	0.559907	0.718502	0.372912	0.645422	0.606381	0.605305	0.232996	0.618048	0.690196	0.783189	NA	0.567026	0.697229	0.674861	0.561101	0.372912	0.885361	0.732394	0.63749	0.79796	0.536558	0.579784	0.647383	6.12342	5.39584	6.44782	5.97658	5.78396	6.62474	6.04199	6.37806	5.74929	6.34532	6.07648	5.67353	5.58332	6.43697	5.23758	6.40103	5.69725	6.21202	5.83543
ENSG00000068120	COASY	1.43473	1.27254	1.12516	1.38274	1.56879	1.17869	1.21906	1.45194	1.11361	1.28081	1.14644	1.30406	1.50406	1.24527	1.25912	1.13513	1.47582	1.30899	1.36248	1.19229	1.6113	1.42029	1.12613	1.24871	1.28421	1.24204	1.3249	1.21139	1.24353	8.35694	8.06284	8.09967	8.03359	7.96168	7.84725	7.71616	8.14564	7.8899	7.8957	7.97845	8.45366	8.43889	8.2299	7.52533	7.72179	8.25167	7.92413	7.65931
ENSG00000068137	PLEKHH3	0.540329	NA	NA	NA	0.267172	0.436163	NA	NA	0.0170333	0.0827854	NA	NA	NA	0.722634	NA	0.778151	1.33846	0.374748	0.454845	NA	0.704151	NA	NA	0.330414	0.549003	0.428135	NA	NA	0.278754	6.17965	NA	5.27601	5.13469	4.91517	5.86436	NA	5.87029	NA	NA	5.84161	NA	5.76607	4.85683	4.8637	4.7533	5.88445	NA	5.38358
ENSG00000068308	OTUD5	1.3865	1.39463	1.39933	1.21431	1.36342	1.34163	1.25115	1.3296	1.2465	1.37985	1.03302	1.18099	1.09412	1.31048	1.46538	1.40926	1.14489	1.30792	1.41814	1.24748	1.34341	1.43854	1.35984	1.45728	1.31911	1.24601	1.27944	1.41714	1.37511	6.0126	5.597	5.6198	5.22629	6.27112	5.24746	5.43186	6.05885	5.31726	5.26437	NA	4.80499	5.40258	5.61416	6.21177	6.16186	5.10715	5.56124	NA
ENSG00000068323	TFE3	1.38775	1.28533	1.29732	1.02857	1.09621	1.23955	1.16938	1.07335	1.54245	1.28825	0.917506	1.05038	0.878522	1.35984	1.06483	1.3995	0.987666	1.22634	1.16791	1.10072	1.00988	1.06183	1.31555	1.38739	1.02325	1.03663	1.197	1.07591	1.25406	6.82728	6.36036	6.80126	6.05238	6.1285	6.7825	5.47483	6.16272	5.59288	6.33931	NA	6.73662	5.20183	6.1991	4.91572	5.92969	5.8967	5.69907	5.8361
ENSG00000068354	TBC1D25	0.594393	0.650308	0.766413	0.359835	0.49693	0.525045	0.625312	0.567026	0.821514	0.71433	0.675778	0.396199	0.170262	0.736397	0.654177	0.800717	0.645422	0.488551	0.489958	0.451786	0.499687	0.361728	0.667453	0.82866	0.679428	0.841985	0.584331	0.507856	0.848805	6.21743	6.67446	6.32132	6.60569	6.73807	6.43718	6.30664	6.15335	5.34165	6.27809	6.2486	6.02409	5.45727	6.41564	6.33184	7.04577	6.78375	6.26663	6.14722
ENSG00000068366	ACSL4	1.51415	1.51706	1.11793	0.905256	0.946943	1.23019	1.2014	1.12287	1.75128	1.20871	1.33102	1.44326	0.652246	1.5675	1.15473	0.95376	0.863917	1.22917	0.898725	1.00087	0.685742	0.979093	1.09132	1.21272	1.08207	1.53593	1.30038	1.10619	1.25527	7.69145	7.80609	7.29579	7.31699	7.42221	7.25411	7.4486	7.50334	7.85816	7.20396	7.93668	7.62037	7.14621	7.69378	7.44606	7.37244	7.32524	7.9077	7.31565
ENSG00000068383	INPP5A	1.00432	0.906874	1.06221	1.27393	1.24353	1.5934	1.62325	1.2266	1.17984	1.24254	1.75997	1.30016	0.899821	1.23528	0.980003	1.15685	0.845098	1.36474	1.31302	1.50515	1.04961	1.14489	1.55847	1.06145	1.21669	1.31366	1.16465	0.986772	1.69461	7.16846	6.74974	7.4644	6.81461	7.25921	7.36077	7.20493	7.14894	7.22329	6.9162	7.39875	6.92181	6.79353	6.30974	6.678	6.1742	7.00022	7.04485	8.12461
ENSG00000068394	GPKOW	1.02078	0.890421	1.23729	0.978181	1.031	1.01494	0.962843	1.11628	0.885361	1.00945	1.02612	0.863917	0.900367	0.993436	0.93852	0.977724	0.749736	0.979548	0.962369	0.977724	0.994317	0.91698	1.05538	1.02857	1.01703	0.903633	0.851258	0.947434	0.998259	7.28764	7.21281	7.13367	7.15598	7.22068	6.89017	6.92078	7.29543	6.50523	7.12891	6.62895	7.11693	7.17189	7.46013	7.19377	7.36407	6.71929	7.23277	6.99671
ENSG00000068400	GRIPAP1	1.2071	1.24279	1.41078	0.936514	1.06333	1.02816	1.01536	1.16909	1.09795	1.08743	0.83123	0.896526	1.04336	1.12808	1.24601	1.05308	0.806858	1.02816	1.17173	1.02243	0.910091	1.10449	1.1186	1.33925	1.17551	1.2824	1.04493	1.14333	1.08135	7.6907	7.62409	7.77574	7.69118	7.50126	7.26102	7.44954	7.59451	7.54325	7.69398	7.54373	7.09249	7.29892	7.68131	7.53483	7.48013	7.36465	7.52372	7.36925
ENSG00000068438	FTSJ1	1.15137	1.01787	0.799341	0.723456	0.613842	1.22401	0.857332	0.990339	0.935507	0.845098	0.818226	0.61595	0.563481	0.984077	1.1116	0.954725	0.897077	0.898176	0.966611	0.582063	1.01703	0.849419	0.900367	0.932981	0.985875	0.822822	0.961421	0.889302	1.08636	6.61136	6.29151	6.4663	NA	6.39174	6.6655	6.57792	6.9334	6.347	6.00448	5.78351	6.37297	6.04071	6.95597	6.72898	6.81019	NA	6.33782	6.11357
ENSG00000068615	REEP1	0.938019	0.225309	1.17464	0.247973	0.537819	1.07882	0.868644	1.00775	NA	0.561101	0.890421	0.075547	NA	0.346353	0.0170333	0.100371	NA	0.1959	0.567026	1.18469	NA	0.0606978	1.04689	0	0.460898	1.75853	NA	NA	1.03941	6.27314	5.94173	7.60388	NA	6.41555	6.81865	6.72838	5.81069	7.05505	5.81452	6.56737	7.01472	5.3616	NA	5.97578	7.48079	6.78557	NA	6.04037
ENSG00000068650	ATP11A	0.958086	0.850646	0.783189	0.428135	0.801404	1.00903	0.540329	0.833147	0.942504	1.02078	1.11793	1.08565	0.587711	1.49346	0.738781	0.561101	0.592177	0.888741	0.588832	0.120574	0.786041	0.845718	0.856124	0.600973	0.71265	0.992111	1.01157	0.539076	0.780317	7.02727	7.54201	6.73031	6.15565	6.51732	6.89874	6.46497	6.86039	6.55188	6.79308	7.36091	7.01845	6.6931	6.87968	6.74425	6.17798	6.39988	7.06429	6.44885
ENSG00000068654	POLR1A	0.550228	0.710963	0.717671	0.544068	0.545307	0.727541	0.731589	0.705864	0.52763	0.423246	0.501059	0.437751	NA	0.518514	0.635484	0.645422	NA	0.599883	0.592177	0.465383	0.561101	0.4843	0.855519	0.354108	0.552668	0.761928	0.487138	0.396199	0.421604	6.34038	6.88255	5.79239	6.60223	6.41452	6.66302	6.31803	6.49515	6.70865	6.10961	6.43591	5.83253	6.28926	7.08546	6.59718	6.58279	6.85426	6.85647	6.59316
ENSG00000068724	TTC7A	1.15836	0.841359	0.513218	0.612784	1.16167	0.049218	0.747412	0.755875	0.643453	0.609594	0.214844	0.621176	0.161368	0.975891	1.00303	0.385606	NA	0.891537	0.049218	0.518514	0.905796	1.19173	0.424882	0.892651	0.987666	1.32695	0.93902	1.02776	0.788875	6.35074	4.41568	6.23222	5.84486	6.36827	4.53906	5.82093	5.69844	6.68945	6.50607	6.31867	6.00424	5.86112	6.33683	6.85042	NA	7.66478	6.62033	5.82274
ENSG00000068784	SRBD1	0.778874	0.85187	0.632457	0.923244	0.663701	0.967548	0.730782	0.753583	0.749736	0.623249	0.614897	0.887054	0.74351	0.864511	0.777427	0.624282	0.622214	0.790988	0.85248	0.765669	0.661813	0.624282	0.78533	0.82866	0.898725	0.974051	1.02816	0.791691	0.691081	6.62722	6.46387	6.27528	6.81687	7.18293	7.03098	7.44141	6.93767	5.97152	6.66686	6.65983	6.79368	7.11918	6.94423	6.7252	6.5251	6.65948	6.84464	7.07617
ENSG00000068796	KIF2A	1.02284	1.39393	1.62232	1.01072	0.938019	1.2052	1.10243	1.37273	0.951823	0.938019	0.31597	0.928908	0.173186	0.900367	1.46434	1.04376	0.460898	1.17143	0.716838	1.00647	0.494155	1.11428	1.04571	1.2235	0.972203	1.53314	1.10992	1.39742	1.14737	6.9619	7.65461	8.17396	7.16312	7.43377	7.32866	7.14167	7.49832	6.97193	7.35215	6.97105	7.02963	6.54292	7.46608	7.77591	7.34963	6.91575	8.06777	7.16153
ENSG00000068831	RASGRP2	0.847573	1.51148	0.664642	0.750508	0.702431	0.93852	0.756636	0.049218	0.999131	1.00043	0.921686	0.307496	0.592177	1.04297	2.0026	0.064458	NA	1.13258	0.978637	0.894316	NA	0.704151	1.06333	1.77291	0.426511	0.456366	-0.0705811	1.67724	1.18583	6.84492	6.91946	6.87947	6.29508	6.70941	7.11151	7.21948	6.30901	6.43663	6.73759	5.79304	7.11435	7.60696	7.80551	7.59245	6.63518	7.30041	6.96232	7.00237
ENSG00000068878	PSME4	0.931458	1.02325	0.828015	0.892651	0.792392	1.44248	1.01452	0.898176	1.04376	0.953276	0.995196	0.936514	1.16584	0.799341	1.04179	0.788168	0.776701	0.840106	0.933993	0.907411	1.13001	0.687529	1.16465	0.937016	1.04766	1.38453	1.23502	1.12969	0.97359	6.39647	6.46655	5.77061	6.29947	7.32176	7.88482	6.04531	7.18174	6.1541	6.31124	7.18113	6.22531	6.82003	6.93493	6.18767	6.49439	6.31063	6.32125	6.15868
ENSG00000068885	IFT80	0.843855	0.835056	1.00475	0.822822	0.503791	0.968483	0.732394	1.36977	0.522444	0.790988	0.680336	1.0892	NA	1.05729	0.923244	1.01072	0.49693	0.686636	0.755112	0.934498	0.371068	0.780317	1.05767	0.804821	0.876795	1.2398	1.19061	0.894316	0.905256	5.37208	4.93929	5.70087	5.1487	5.70232	5.39162	NA	7.4522	6.82407	5.9866	5.76522	5.79626	4.83273	5.63193	NA	NA	5.53066	5.85534	5.41268
ENSG00000068903	SIRT2	1.46374	1.16227	1.95221	1.16554	1.3296	1.38899	1.50051	1.34753	1.48259	1.5479	1.61013	1.19368	1.40739	1.45439	1.34282	1.57611	1.11661	1.16167	1.35411	1.1682	1.54258	1.41128	1.47857	1.41731	1.28012	1.29292	1.42504	1.21458	1.57241	7.42249	6.97155	9.25483	7.14536	7.2158	7.2059	7.42641	7.13637	7.39554	7.11377	7.52676	7.19212	7.4897	7.30284	7.14877	7.23375	7.18562	6.99258	7.24691
ENSG00000068912	ERLEC1	1.63769	1.42374	1.46464	1.51228	1.46225	1.64787	1.34459	1.56253	1.35411	1.47319	1.49831	1.49513	1.42975	1.61521	1.33183	1.46419	1.58377	1.62675	1.72239	1.51667	1.5849	1.39322	1.48416	1.3516	1.70036	1.52994	1.81371	1.57008	1.67367	7.61004	7.39676	7.72065	7.27145	7.57785	7.62367	7.73867	7.55467	7.51843	7.63108	7.93352	7.21497	7.46322	8.06308	7.31411	7.35496	8.19554	8.21075	7.33196
ENSG00000068971	PPP2R5B	0.994757	0.840733	1.22634	0.737193	0.706718	0.839478	0.698101	0.394452	0.840733	1.24576	1.03902	0.80956	0.340444	1.04336	0.753583	0.655138	0.93044	0.816241	0.768638	0.895975	0.780317	0.587711	0.899821	1.03503	0.71433	0.612784	0.699838	0.723456	0.937518	6.57035	5.76346	7.13803	6.26942	7.34248	6.76836	6.84954	6.62744	5.57581	7.17908	6.67824	6.29308	6.07243	6.1421	6.88937	6.42666	6.92387	6.11638	6.72973
ENSG00000068976	PYGM	0.064458	NA	0.702431	NA	0.120574	0.859739	1.22737	-0.0132283	0.514548	0.675778	1.43996	NA	NA	NA	-0.00436481	0.0170333	NA	NA	0.938019	0.940516	NA	NA	0.781037	NA	NA	0.736397	NA	NA	1.14891	7.4098	7.59873	8.26091	7.04006	7.37851	7.82008	8.34891	7.41953	7.45942	7.42181	8.74778	7.02399	6.40925	6.1876	6.90578	8.07161	7.03762	7.09725	7.88634
ENSG00000069011	PITX1	NA	0.556303	NA	NA	1.02119	NA	2.01385	NA	NA	0.227887	NA	NA	NA	NA	NA	NA	NA	0.419956	0.0293838	NA	1.81318	0.880242	NA	NA	1.1345	NA	NA	0.710117	1.29907	NA	5.65064	NA	6.92415	6.68335	NA	6.48064	NA	NA	NA	NA	NA	NA	6.27582	NA	NA	NA	6.34899	5.46114
ENSG00000069020	MAST4	0.762679	0.367356	0.401401	0.588832	0.269513	0.807535	1.37291	0.909021	0.946943	0.705008	1.24329	0.922206	0.264818	0.567026	0.608526	1.11227	NA	0.711807	0.644439	0.63749	0.781037	0.593286	1.01578	0.424882	0.71433	0.434569	0.178977	0.778151	0.612784	6.46074	7.14805	6.43728	6.58191	6.93508	6.7107	6.70449	6.6932	5.29593	6.2755	6.41173	6.58401	5.79125	6.61313	5.81666	6.27187	5.44569	6.44153	6.68699
ENSG00000069122	ADGRF5	1.30899	0.690196	0.838849	0.656098	0.557507	0.986772	0.886491	0.540329	1.6149	1.28556	1.30255	1.76708	1.02653	1.9709	0.846337	0.463893	NA	1.72247	0.749736	0.873902	0.30103	0.671173	1.28892	1.53352	0.576341	0.525045	1.36135	0.181844	1.15473	7.25509	5.70699	7.34745	6.61276	5.54458	6.24064	5.92536	6.64022	5.65144	5.54503	6.77849	7.43795	6.05358	6.71528	6.14925	3.3107	5.84716	6.26009	5.96983
ENSG00000069248	NUP133	0.978637	0.971276	1.19005	1.02857	0.861534	1.08422	0.965672	1.11327	0.881955	0.874482	0.972203	1.09026	0.814913	0.954243	1.0187	1.07262	0.724276	1.04376	0.895975	0.977724	0.804139	0.777427	1.0799	0.975432	0.986772	1.16938	1.08636	1.08458	0.906335	7.2867	7.42049	7.328	7.21961	7.7152	7.46642	7.08568	7.55685	7.40188	7.19454	7.26581	7.19306	7.36002	7.59683	7.54929	7.46535	7.4984	7.81799	7.44882
ENSG00000069275	NUCKS1	1.67265	1.55931	1.97886	1.65581	1.37254	1.9087	1.73062	1.8057	1.48015	1.54233	1.76612	1.77408	1.70629	1.61437	1.56949	1.91057	1.32531	1.55509	1.66922	1.65369	1.47319	1.37457	1.79043	1.66792	1.59207	1.49457	1.89315	1.69073	1.54654	7.62214	8.11311	8.00272	8.20791	7.62305	8.47836	7.86093	8.29008	7.2265	7.68116	7.97597	7.54146	7.51221	8.09609	7.05297	7.94821	7.91895	7.74498	7.07047
ENSG00000069329	VPS35	1.42991	1.49582	1.49248	1.56691	1.7113	1.58184	1.60412	1.63869	1.34713	1.37731	1.54667	1.59835	1.24477	1.38952	1.34753	1.43409	1.14768	1.45317	1.44201	1.49982	1.29469	1.85132	1.46627	1.36097	1.70088	1.59095	1.51308	1.52205	1.49596	8.29454	8.02737	8.5196	8.21792	8.19547	8.35749	8.21078	8.19495	8.46454	8.08857	8.16903	8.39538	8.29	8.34206	8.18288	8.28664	8.05529	8.40526	8.24285
ENSG00000069345	DNAJA2	1.50202	1.40192	1.49276	1.41263	1.50202	1.56229	1.63809	1.44545	1.41111	1.43201	1.70944	1.5266	1.39863	1.39898	1.47378	1.46627	1.23325	1.38417	1.41697	1.47276	1.29159	1.35927	1.52466	1.42045	1.36229	1.69346	1.51614	1.55991	1.45056	8.28821	8.29504	8.41834	8.30372	8.10225	8.0403	8.16803	8.25095	7.79532	7.70204	8.49782	8.18697	8.15928	8.46182	8.24669	7.72641	7.71776	7.99969	7.93338
ENSG00000069399	BCL3	0.816904	1.34301	NA	0.903633	1.13672	0.487138	0.624282	0.283301	1.29623	0.957128	NA	NA	0.764923	1.20898	0.790988	0.436163	0.912222	0.702431	0.730782	0.904716	0.565848	1.1427	0.644439	1.04805	0.913814	0.471292	NA	0.752048	0.951823	5.30414	6.3301	NA	5.80333	6.54195	NA	6.40706	5.41223	5.4149	5.34267	NA	NA	5.8689	6.47655	6.01995	6.28034	NA	5.58827	NA
ENSG00000069424	KCNAB2	0.843855	1.31218	1.39672	0.313867	0.390935	0.662758	0.0606978	0.797268	1.13098	0.930949	1.00173	0.981366	0.285557	1.17754	1.77466	0.555094	NA	0.63749	0.352183	NA	NA	0.642465	0.429752	1.38112	0.717671	0.269513	NA	1.14208	1.02325	7.47264	7.78164	8.36029	7.48076	7.33144	7.84054	7.69801	7.89198	7.64756	7.31099	6.97667	6.75982	6.4841	7.96009	8.45272	7.43704	7.17415	7.28326	7.17525
ENSG00000069431	ABCC9	0.627366	0.262451	0.507856	NA	0.475671	0.898176	0.935003	-0.0555173	1.17026	1.08884	1.21405	0.881385	1.51121	0.534026	0.598791	0.898176	NA	0.0293838	0.638489	0.481443	NA	0.0934217	1.31492	0.557507	0.146128	NA	-0.00877392	NA	0.790285	5.41185	7.19356	5.58616	5.06344	5.72878	6.11537	5.67764	5.86256	5.34054	6.06899	6.6269	5.5913	5.68825	5.02679	5.57168	NA	5.42491	7.32056	5.25225
ENSG00000069509	FUNDC1	1.08565	0.843855	1.09061	0.95376	0.905796	1.14922	0.946943	1.10789	0.705008	1.01115	1.43521	1.19368	0.834421	0.925828	0.901458	1.01536	0.623249	0.918555	1.06221	0.946943	1.40858	0.704151	0.920645	0.980912	1.16938	1.19728	1.02898	1.05729	0.932474	6.87875	NA	7.46776	5.61768	6.68497	NA	5.69214	6.56664	7.09554	6.07279	7.25015	6.33107	7.03812	6.75647	NA	7.07098	NA	6.38052	6.87652
ENSG00000069535	MAOB	1.56384	0.795185	1.18949	1.00432	1.82478	1.72624	1.56691	1.91014	1.78866	1.1329	1.81948	2.05354	2.2867	1.36154	0.705864	2.06629	0.828015	1.32181	1.57852	1.44762	1.81564	1.87146	1.93872	0.437751	1.4188	1.00689	0.00860017	0.689309	1.49527	8.74685	7.86322	8.55506	7.75476	8.53425	8.6416	8.38558	8.91707	8.53316	7.81051	9.15534	9.18478	8.98157	7.70333	8.08967	7.74812	7.97936	8.23725	8.62691
ENSG00000069702	TGFBR3	1.44498	0.930949	0.487138	1.03503	0.762679	1.49234	1.42716	0.975432	1.7195	1.26741	0.459392	1.40705	1.00475	1.22453	0.967548	1.83588	0.657056	1.55907	1.00988	1.19866	1.52427	0.800717	1.43712	1.46835	0.748188	0.883093	0.732394	0.32838	1.3638	7.14225	5.9519	5.00299	6.25772	7.02089	7.16513	6.50371	6.43127	6.74713	6.53222	5.62974	6.28964	5.98774	5.01641	6.00141	6.00343	5.66957	7.4921	6.56742
ENSG00000069712	KIAA1107	0.532754	NA	1.02325	0.0170333	NA	0.064458	NA	0.342423	0.0569049	0.243038	NA	0.127105	NA	0.0569049	NA	0.448706	NA	0.146128	0.344392	0.352183	NA	0.0334238	0.324282	0.00860017	0.348305	0.736397	0.206826	NA	0.113943	7.20403	5.83439	7.16487	6.45963	5.75685	6.45644	6.13457	5.53531	6.38249	6.10018	NA	5.01717	4.96061	5.23294	6.11127	6.07781	6.77854	NA	5.09148
ENSG00000069849	ATP1B3	1.97294	1.93247	1.44091	2.03818	1.76305	1.72624	1.8109	1.28533	2.47637	1.50215	1.29491	1.77137	0.917506	1.81224	1.31281	1.15076	1.12969	1.74351	1.7001	2.19989	1.11628	1.90135	1.6535	1.40243	0.943495	1.70217	1.55763	1.717	1.7522	7.92385	7.79808	7.99222	7.9658	8.29362	7.89937	7.85711	7.74026	8.07704	7.96381	7.66776	7.71125	6.78057	8.38418	8.17788	8.59407	7.67047	8.38055	8.61671
ENSG00000069869	NEDD4	0.572872	0.544068	0.320146	0.32838	0.521138	0.627366	0.62941	0.071882	0.639486	0.638489	0.436163	0.80618	1.24229	0.643453	0.499687	0.517196	NA	1.16524	0.625312	0.705864	NA	0.653213	0.867467	0.621176	0.281033	0.404834	1.07372	0.281033	0.7348	6.99739	6.83667	6.06779	6.85811	7.22165	7.2816	7.20456	6.55594	7.61864	6.81587	6.691	6.52064	6.97303	6.89453	6.71633	6.78843	6.15598	7.44321	6.89995
ENSG00000069943	PIGB	0.606381	0.690196	0.255273	0.917506	0.818885	0.91698	0.883093	0.822168	0.631444	0.864511	NA	1.04727	0.800029	0.737193	0.810233	0.428135	NA	0.669317	0.778151	0.820201	0.1959	0.604226	0.609594	0.729165	0.947434	0.71265	0.885926	1.09272	0.767898	5.85119	6.50312	NA	6.23415	5.03846	6.28517	NA	4.16336	NA	NA	6.18937	5.68678	6.33791	6.15692	NA	6.10964	8.23475	5.8028	5.90458
ENSG00000069956	MAPK6	0.759668	0.995196	1.15137	1.19145	1.16197	1.04883	1.34616	0.906335	1.12905	0.97174	0.654177	1.03383	1.2418	0.846337	0.803457	0.667453	0.609594	0.974972	0.926857	1.13481	0.782473	1.11126	1.03703	0.735599	1.16673	1.35468	1.22634	1.09412	1.13386	6.008	7.18199	NA	6.06401	4.74735	NA	NA	4.74895	6.82313	6.22782	4.88533	NA	7.10633	4.83425	NA	4.77348	5.84751	6.02943	NA
ENSG00000069966	GNB5	1.07918	1.02449	1.19451	0.499687	0.58995	1.41313	1.00217	1.40243	0.840733	1.28847	0.665581	1.49776	1.12189	0.870989	1.27068	1.64699	1.10106	0.797268	1.12222	0.887617	NA	0.139879	1.31069	1.01284	0.926857	1.2465	1.1807	1.19005	1.25648	6.94958	6.4725	8.17223	6.12308	6.00521	6.88948	7.2319	6.79441	6.31843	6.52781	7.21688	6.58342	5.52505	6.90011	6.36946	6.4125	7.26066	6.15762	6.47226
ENSG00000069974	RAB27A	1.36361	1.55145	NA	1.59715	1.37144	0.837588	1.16643	0.805501	1.30168	1.09864	0.283301	0.980912	1.53668	1.55534	1.50947	0.829304	1.2003	1.06333	1.7676	1.29842	0.592177	1.35927	0.966611	1.25212	2.08789	0.936514	1.68806	1.59373	1.32346	7.8652	7.89095	6.45347	8.05668	8.0478	7.37739	7.7678	6.90622	8.05503	7.54435	6.88667	6.94218	7.53183	7.83342	7.69335	7.61914	7.57172	7.76156	8.77357
ENSG00000069998	CECR5	1.3006	0.994757	1.10483	1.13545	1.34183	1.03302	0.857332	1.00389	0.887054	0.994317	1.47261	0.783904	1.17551	0.990339	0.866878	0.803457	0.818226	0.822168	1.06595	0.850646	0.9154	1.276	0.892095	1.03463	1.05576	1.02325	0.736397	0.829947	1.00732	8.06871	7.55169	8.18457	8.33394	7.9354	7.12805	7.58	7.56796	7.45145	7.72852	8.37044	7.91328	8.16876	8.10913	7.63125	7.6697	6.9463	7.34288	7.27619
ENSG00000070010	UFD1L	1.5557	1.4877	1.32449	1.60541	1.38075	1.49927	1.72115	1.4833	1.27898	1.47056	1.59748	1.42975	1.47582	1.55011	1.306	1.38328	1.36267	1.4216	1.27875	1.52905	1.45697	1.35334	1.56844	1.3831	1.43537	1.38668	1.37621	1.61374	1.59561	8.1094	7.92227	8.0279	7.9227	8.00266	8.01566	8.03009	8.17393	8.0586	7.95545	9.35041	7.93492	7.88686	8.34212	8.13588	7.78615	8.15808	8.21813	7.98951
ENSG00000070047	PHRF1	0.860937	0.887617	0.706718	NA	1.03543	0.638489	0.392697	0.439333	0.656098	0.745855	0.322219	NA	0.164353	0.836957	0.731589	0.774517	0.673942	0.660865	0.824126	0.075547	0.811575	0.93044	0.120574	0.906335	0.840106	1.02449	-0.0757207	0.283301	0.498311	5.96634	5.90826	5.4686	7.43131	6.34792	6.45625	5.75131	6.52378	5.38309	6.28899	5.64455	5.73224	6.09012	6.66136	6.8546	6.83777	5.8526	5.9715	5.99521
ENSG00000070061	IKBKAP	1.69539	1.055	1.24254	1.00087	0.869818	1.07225	0.954243	1.19976	0.917506	0.958086	1.08135	1.16761	1.02449	0.963316	1.16256	1.20602	0.889862	0.960471	1.10483	1.1529	1.04844	0.958086	1.15927	1.08063	1.13354	1.31806	1.19562	1.05843	0.969882	7.44513	6.88098	7.24713	6.96406	7.24543	7.19524	7.06091	7.17824	7.04192	7.22719	7.04737	7.19291	7.50289	7.21154	7.09539	7.08868	6.92445	7.20061	7.30502
ENSG00000070081	NUCB2	1.79623	1.77085	1.3881	1.58286	1.47958	1.90634	1.99383	2.12668	1.45924	1.61395	1.83404	1.51943	1.33826	1.70518	1.72925	1.57921	2.4889	1.90026	1.77041	1.66624	2.59396	1.54419	1.60141	1.38775	1.94522	2.07225	2.28481	1.78219	1.84336	8.33917	8.17818	7.75185	8.42039	8.43425	8.43439	8.34839	8.50786	7.64803	8.32091	8.09747	7.56653	7.67079	8.52416	7.91483	8.01354	9.03777	8.76939	8.0825
ENSG00000070087	PFN2	1.48387	1.09691	2.24356	1.47494	1.37585	1.74202	1.47232	2.04317	1.00945	1.53694	1.47712	1.8996	1.31366	1.21378	0.737987	1.65205	1.39724	1.08458	1.72697	1.43823	1.47885	1.20085	1.71825	1.10483	1.25431	1.43584	1.81571	0.781755	1.52492	8.09575	8.03344	9.16029	8.38142	8.4962	8.80998	8.77229	8.8352	8.06471	8.65706	8.57493	8.8163	7.95739	8.63588	8.16368	8.54756	8.42622	8.05622	8.66714
ENSG00000070159	PTPN3	0.274158	NA	NA	1.06258	0.958086	0.454845	0.735599	1.14364	0.623249	0.324282	1.29535	1.36342	1.0406	0.683947	NA	NA	0.865696	0.695482	0.71265	0.862728	0.778151	0.969416	0.20412	NA	0.874482	0.552668	1.0216	0.466868	0.130334	NA	6.08607	5.88895	6.64915	6.43638	4.78459	6.30962	6.5805	NA	6.31635	6.34183	6.27788	6.69707	6.04417	5.50195	NA	4.82243	7.03794	5.90721
ENSG00000070190	DAPP1	0.359835	1.50705	NA	0.609594	0.167317	0.747412	1.34577	1.03623	0.498311	1.0249	NA	NA	NA	0.855519	1.47784	NA	NA	1.22686	0	0.338456	0.676694	NA	1.58047	1.20058	0.795185	NA	NA	1.66342	1.00689	5.8713	5.26722	NA	5.85447	NA	6.29483	5.22117	6.58459	5.81466	7.03186	6.26785	5.79152	NA	6.32337	6.79045	5.76021	5.67151	7.00262	5.70692
ENSG00000070214	SLC44A1	1.09061	0.935003	1.76716	1.66332	1.2971	1.28803	1.19479	1.19033	1.1486	1.24155	0.980003	1.31555	1.40858	1.14706	0.85187	1.06595	0.924796	1.27114	0.998259	1.57299	0.640481	1.36698	1.23704	0.892095	1.59682	0.614897	1.72892	1.15351	1.21932	7.05796	5.50673	8.29997	7.41198	5.75443	7.04164	6.70951	7.03414	6.9092	6.96455	6.8434	6.96622	6.97039	6.85599	6.60266	6.814	6.91215	7.67121	6.53869
ENSG00000070269	TMEM260	0.639486	0.633468	0.716838	0.745855	0.609594	0.862131	0.523746	0.883661	0.510545	0.761176	NA	0.779596	0.558709	0.547775	0.786041	0.768638	0.4133	0.729165	0.701568	0.817565	0.541579	0.711807	0.716838	0.658011	0.868644	0.843855	0.869818	0.594393	0.613842	5.71029	NA	5.15916	6.80487	5.8741	6.00476	5.35291	6.41481	NA	5.80309	5.96074	5.3325	6.19194	5.88283	5.33613	5.46222	NA	5.97308	5.44745
ENSG00000070366	SMG6	0.973128	0.899273	1.16017	1.18156	0.909021	1.53895	1.18752	1.15412	0.819544	1.44358	1.086	1.25334	0.878522	1.01536	1.24576	1.61236	0.633468	1.02119	1.1284	1.23096	0.675778	0.772322	1.55847	0.879096	0.873321	1.26858	1.1038	1.08135	1.1529	5.44766	5.80856	5.99542	5.80861	5.98099	5.17609	6.16492	6.22208	4.68877	6.05758	5.68408	5.24971	5.56503	5.51926	5.06524	5.33122	4.76745	5.39603	5.35003
ENSG00000070367	EXOC5	0.754348	0.862131	0.925312	0.342423	0.340444	0.889302	0.863323	0.764176	0.708421	0.544068	0.599883	0.929419	0.768638	0.904716	0.772322	0.666518	NA	0.799341	0.522444	0.759668	0.540329	0.651278	0.681241	0.638489	0.491362	1.11227	1.02119	0.792392	0.877947	7.49705	7.03147	7.66979	7.27301	7.2346	7.21812	7.20437	7.14733	7.45681	7.46803	7.54195	7.24431	7.2489	7.1761	7.21124	7.4631	7.42772	7.71103	7.33171
ENSG00000070413	DGCR2	1.26031	1.06221	1.55787	1.12024	1.30856	1.29557	1.24254	1.20412	1.00087	1.32777	1.14706	0.958086	0.895423	1.34596	1.11494	1.4216	1.40295	1.22608	1.42406	1.02572	1.33766	1.27346	1.12613	1.18241	1.39759	1.22968	1.14799	0.828015	1.21378	5.34273	4.95532	6.18318	5.86214	5.98689	5.82982	NA	5.76197	5.66336	NA	6.54329	6.26988	6.66663	5.99672	NA	5.69915	NA	6.94129	6.02764
ENSG00000070423	RNF126	1.01368	1.02938	0.970812	0.383815	1.17464	0.649335	0.857332	0.61066	0.767898	0.723456	0.961421	NA	0.372912	1.11694	0.826723	0.850033	1.10037	0.863323	0.92993	0.392697	0.872739	1.21511	0.252853	1.11661	1.06781	1.2188	-0.0268721	0.334454	0.731589	6.99676	7.00214	7.8246	7.38797	7.64661	7.44852	7.40932	7.38394	7.20793	7.0584	7.29945	7.00583	7.63724	7.61188	7.59475	7.27055	8.24773	7.42401	7.26356
ENSG00000070444	MNT	0.651278	0.732394	0.676694	0.230449	0.677607	0.489958	0.477121	0.374748	1.01157	0.748963	0.269513	0.0128372	NA	0.653213	0.553883	0.835691	0.627366	0.61595	0.731589	0.40654	0.611723	0.656098	0.631444	0.729165	0.658965	0.936514	0.444045	0.227887	0.780317	5.83987	6.35522	5.99237	6.56313	6.00054	6.47378	6.44491	6.69173	5.37561	5.84389	6.00422	NA	5.67041	6.72581	6.95037	6.65927	6.21257	5.87261	5.91536
ENSG00000070495	JMJD6	1.29026	1.23198	0.866287	0.924796	1.08314	0.897077	0.987666	0.798651	1.43664	1.16047	1.09061	0.697229	0.754348	0.973128	1.05038	1.12937	1.00817	0.965202	1.04297	1.01284	0.768638	1.04454	0.97174	1.01745	0.816241	1.02531	0.808211	0.980458	1.29842	7.35408	7.40811	6.90805	6.69086	7.16399	6.67808	6.97487	6.71958	6.95113	6.81777	6.64563	5.8817	7.01625	7.38233	6.91361	5.91925	6.93047	7.03927	6.77074
ENSG00000070501	POLB	1.05918	1.07335	1.03342	0.970347	0.790285	1.05843	1.13481	1.04218	0.865104	1.15503	1.2824	1.00217	1.23754	1.1176	1.10175	1.12254	0.749736	0.9154	1.33163	0.880814	1.25406	0.878522	0.854913	0.932981	1.06371	1.5841	1.00988	1.19976	1.17435	6.85768	7.20156	6.55935	6.50882	7.13455	6.92777	6.93099	7.44649	6.33724	7.18844	6.91734	6.94676	6.9669	7.39921	7.47559	7.0742	7.14048	6.90895	7.51612
ENSG00000070526	ST6GALNAC1	NA	0.459392	NA	1.91598	1.77764	1.00432	1.04961	0.418301	NA	1.36248	NA	NA	NA	0.380211	NA	NA	NA	0.117271	1.2014	1.89537	NA	1.77313	1.05881	1.31027	1.79225	0.523746	NA	NA	0.357935	NA	6.25593	5.74399	7.90584	7.38599	7.10596	7.19823	7.00221	7.09298	7.21959	6.31838	NA	4.31059	5.19085	7.24562	NA	6.03189	NA	6.25712
ENSG00000070540	WIPI1	0.985426	0.983626	0.769377	1.56134	0.933993	1.02735	1.03902	0.558709	1.47828	1.17493	1.86159	1.37858	0.858537	1.02653	0.539076	0.806858	1.14922	1.64345	1.03222	1.32056	1.4178	0.705008	1.18327	0.764176	1.14799	0.911158	1.38614	1.21165	1.32919	6.67066	6.09898	5.66739	6.09036	5.48277	6.11632	6.68049	5.53013	6.60023	6.21451	7.23167	6.8094	6.77802	6.59465	5.92097	NA	NA	7.35643	5.78845
ENSG00000070610	GBA2	1.28488	1.24576	1.3831	1.54283	1.59062	1.22943	1.21272	1.23905	1.1827	1.35044	1.39967	1.44075	0.96895	1.24527	1.32201	1.15014	1.14675	1.27323	1.35257	1.6535	1.35372	1.66848	1.45347	1.32263	1.46494	1.08814	1.43249	1.27439	1.32613	6.07705	6.26817	7.11718	6.92215	7.25717	6.2556	6.87909	5.49487	5.85342	6.77756	7.00577	6.85702	6.55883	6.77889	6.77108	NA	5.77345	6.32056	5.70728
ENSG00000070614	NDST1	1.1014	0.977266	1.35793	1.00903	0.98945	1.13322	1.39967	0.838849	1.22453	1.12516	1.13609	1.11992	0.764923	1.53643	0.705864	1.28892	1.23223	1.14364	0.97635	0.893207	1.45133	0.993436	1.05729	1.57159	0.854913	1.16167	1.22737	0.816904	1.06446	5.61148	NA	NA	5.48325	5.88743	NA	NA	5.34268	5.09514	5.45324	6.54352	NA	5.09244	5.82129	NA	NA	5.63908	5.69987	6.04987
ENSG00000070669	ASNS	0.903633	1.17869	1.32346	1.03981	0.801404	1.01368	0.950851	0.541579	0.764176	0.843233	1.08422	0.808886	0.176091	0.720986	1.21511	0.947434	1.54691	0.448706	1.02735	1.26834	1.76634	0.907949	1.14737	1.00732	1.31744	1.31806	1.74873	1.35755	1.06371	6.60916	7.44783	6.98293	6.70694	6.91903	6.79187	7.28057	5.80439	5.65655	6.72365	6.42761	5.00746	8.17517	7.70318	6.96794	6.84256	8.50751	6.41802	6.60496
ENSG00000070718	AP3M2	0.913814	0.80956	1.16167	0.783904	0.68842	0.928908	0.763428	1.25792	0.456366	0.772322	0.990339	1.01912	0.206826	0.79796	0.893207	0.802774	NA	0.974051	0.841985	0.793092	0.465383	0.635484	0.972666	0.799341	0.594393	1.29137	1.05576	0.829947	0.840106	7.08004	6.61508	8.00553	6.85635	6.97715	7.36928	6.89531	7.48682	6.70101	7.07299	7.04267	7.14777	6.03371	6.82537	6.75692	7.18675	7.33384	6.86332	6.81248
ENSG00000070731	ST6GALNAC2	0.507856	0.117271	NA	0.612784	NA	0.658011	1.03902	1.79768	0.69897	0.418301	0.396199	0.805501	NA	1.18099	-0.0268721	NA	0.525045	1.06595	0.498311	0.811575	0.552668	NA	0.255273	0.217484	0.796574	1.40943	1.31597	0.574031	0.690196	NA	6.11782	NA	3.90338	NA	NA	NA	6.25151	5.63553	6.22152	NA	NA	NA	6.33439	NA	NA	NA	5.621	NA
ENSG00000070756	PABPC1	2.2493	2.65081	2.17114	2.72033	2.49835	2.36472	2.92568	2.45509	2.4422	2.40309	1.82995	2.31994	2.46268	2.32664	2.5973	2.499	2.18301	2.23216	2.49934	2.58415	2.9577	2.60184	2.54183	2.49675	2.58984	2.53918	2.5085	2.86922	2.5583	8.41535	8.46983	8.45316	8.20911	8.54633	8.54028	8.54668	8.38168	8.19364	8.28922	8.25787	8.36816	8.4054	8.80564	8.4338	8.33834	8.67438	8.51185	8.56032
ENSG00000070759	TESK2	0.176091	0.39794	0.403121	0.7348	0.919601	0.173186	0.462398	0.120574	0.071882	0.534026	NA	0.255273	0.770852	0.392697	0.544068	0.826075	NA	0.389166	1.07954	0.786041	0.83187	0.993436	0.565848	0.604226	0.477121	0.730782	0.0211893	0.685742	0.570543	NA	NA	5.76225	NA	5.88283	NA	5.71208	NA	4.44903	NA	NA	6.01088	6.28774	6.01485	NA	NA	5.74006	5.38351	6.10501
ENSG00000070761	CFAP20	1.25888	1.1271	1.32797	1.12613	1.11661	1.28981	1.10346	1.55775	1.07298	1.22531	1.44028	1.08493	1.23376	1.26055	1.18893	1.38328	0.91698	1.35295	1.13704	1.12189	1.03822	1.06446	1.13704	1.12646	1.11594	1.35468	1.26221	1.26998	1.15746	6.97611	6.78213	7.26379	6.75596	7.30962	7.1224	6.85779	8.12235	7.08624	7.01361	6.89605	6.26037	6.98893	7.37691	7.22072	7.07194	7.07051	6.98654	7.23132
ENSG00000070770	CSNK2A2	1.23855	1.24204	1.2824	1.29469	1.2235	1.30963	1.33945	1.3145	1.35564	1.37603	1.3653	1.40002	1.2188	1.25696	1.27577	1.39111	1.32695	1.30856	1.20493	1.35064	1.13925	1.09447	1.51028	1.22994	1.20222	1.94419	1.44248	1.4096	1.34947	8.06226	7.57052	8.23578	7.53501	7.77366	7.73606	7.76308	7.60924	7.98389	7.74207	8.07969	7.79141	7.9416	7.98787	7.78957	7.45695	7.30951	8.25475	7.93052
ENSG00000070778	PTPN21	0.632457	0.374748	0.549003	0.845098	0.762679	1.00087	0.941014	0.737987	0.706718	0.931458	1.19089	0.85248	0.672098	1.17085	0.0128372	1.17984	0.597695	0.874482	0.813581	0.879669	0.346353	0.786751	0.898176	0.459392	0.816241	1.22634	1.22141	0.123852	0.854913	5.42965	5.2807	NA	6.00468	4.92053	5.58457	NA	5.46471	4.17776	4.98645	5.8418	5.70167	5.07279	3.75504	NA	NA	NA	6.6213	5.52415
ENSG00000070785	EIF2B3	1.29907	1.041	0.835691	1.14891	0.923762	1.24254	1.10619	1.06819	1.00087	0.907411	1.41397	1.07809	1.1427	1.08849	1.01368	1.10312	0.885361	0.897077	0.943	1.07482	1.46909	0.892095	1.15473	0.953276	0.945469	1.20303	1.1313	1.15927	1.19424	7.81992	7.35352	7.46702	7.52244	7.51799	7.67194	7.57642	7.72642	7.59431	7.59984	7.80282	7.49427	7.84671	7.70891	7.45973	7.75089	8.23089	7.33412	7.57645
ENSG00000070814	TCOF1	0.661813	0.981819	0.775246	0.720986	0.7348	0.79588	0.764923	0.906335	0.541579	0.752048	0.502427	0.0128372	NA	0.676694	1.13258	0.878522	0.502427	0.672098	0.948902	0.897077	0.920645	0.652246	0.938019	1.07078	0.682145	1.00689	0.666518	0.999131	0.788875	7.0565	7.02894	6.64817	7.33966	6.70326	7.30273	7.45869	7.22241	6.47484	6.52788	6.45406	6.66479	6.69193	7.2808	7.38586	7.04945	7.05021	6.77979	6.52221
ENSG00000070831	CDC42	1.8206	1.94191	1.59329	2.0561	1.85878	1.94231	1.90982	1.9464	1.92096	1.72526	1.70096	1.70834	1.60086	1.97882	1.83161	1.64335	1.45071	1.92257	1.68061	1.99383	1.56902	1.87122	1.82924	1.90314	1.91545	1.66427	1.71399	2.04914	1.82138	9.03457	9.18888	9.16611	9.17752	8.68023	9.16973	9.13019	9.12193	9.24324	9.0807	8.80694	8.92167	8.91199	9.20244	9.34984	8.3346	8.88205	9.11212	9.28456
ENSG00000070882	OSBPL3	0.075547	0.958086	0.82866	0.421604	0.920123	0.324282	0.925828	0.729974	0.556303	0.763428	NA	1.11494	NA	0.650308	0.999565	0.567026	NA	0.363612	NA	0.517196	NA	1.08063	0.152288	0.882525	0.913284	0.846955	1.16524	1.19229	0.720159	6.32142	7.19429	7.12755	7.31986	6.58271	6.4215	6.97023	7.21359	6.00559	6.79111	6.28793	6.80781	6.03502	7.39641	6.50705	7.64351	6.31243	6.19076	6.10645
ENSG00000070950	RAD18	0.193125	0.657056	0.09691	0.4843	0.961421	0.459392	0.584331	0.158362	NA	0.431364	NA	0.049218	NA	0.149219	0.609594	0.113943	NA	0.474216	0.419956	0.471292	NA	1.03262	0.332438	0.320146	0.235528	0.549003	0.568202	0.675778	0.550228	5.28514	6.20234	5.9462	NA	5.78446	5.077	NA	5.26323	7.04947	NA	NA	NA	NA	NA	NA	5.52958	5.17775	6.70305	5.79231
ENSG00000070961	ATP2B1	0.877371	1.39863	1.5311	1.39199	1.47813	1.25139	1.0667	1.23855	1.44075	1.06446	0.684845	1.21617	0.934498	1.22115	1.35372	0.955207	0.633468	1.04493	0.933487	1.43441	0.914872	1.43377	1.17955	1.32552	1.2833	1.40603	1.05231	1.34044	1.22712	7.03995	6.78452	8.47227	7.48571	7.65768	7.20676	7.18262	7.60184	7.36525	7.15687	7.17952	7.21463	7.01903	7.82881	7.28291	7.44051	7.17258	7.64658	7.40172
ENSG00000071051	NCK2	1.0013	1.14922	1.09934	1.15412	1.64601	1.1271	1.46938	1.10037	1.10619	1.25285	1.18298	0.913284	NA	1.28171	1.2003	1.09132	1.33021	1.49234	1.12905	1.15076	1.53567	1.67815	1.23629	1.47986	1.27508	1.37876	1.10721	1.13481	1.30814	7.15044	6.95719	7.43187	7.37156	7.79184	7.44043	7.37745	7.36629	6.91483	7.35224	7.33629	6.92807	6.23907	6.95354	7.42785	7.23324	7.80467	7.4507	7.45593
ENSG00000071054	MAP4K4	0.887054	1.59262	1.91808	1.14922	0.729974	1.29425	1.51706	1.11059	1.5463	1.43329	1.57887	1.02449	1.19811	1.37931	1.53314	1.18241	0.523746	1.57252	0.905256	1.13162	0.839478	0.641474	1.2584	1.35025	1.18837	1.72908	1.21985	1.66567	1.41414	6.66468	6.97384	7.49997	6.45142	5.86009	6.70073	6.83618	6.80163	6.55976	6.74528	6.68611	6.26167	6.51185	6.84292	6.82345	6.586	6.00362	6.6739	6.38263
ENSG00000071073	MGAT4A	0.836957	1.10958	0.693727	1.37457	1.42472	0.710117	0.634477	0.482874	1.18127	0.904716	0.25042	1.32695	1.06819	0.96426	1.17638	0.113943	1.32572	1.12254	0.685742	1.28488	1.21245	1.44248	0.817565	0.760422	1.0569	0.80618	0.845098	1.06483	0.956649	5.51846	NA	NA	6.07682	6.82706	NA	5.78146	5.6859	NA	5.41728	NA	6.22343	NA	6.00039	NA	NA	6.02805	6.45332	5.79569
ENSG00000071082	RPL31	2.9362	2.99876	2.74651	3.13265	2.95578	3.11978	3.16094	3.18306	2.78534	3.10419	3.09933	2.64263	2.64295	2.9242	3.2834	3.39915	3.18853	3.0435	3.00227	3.08041	3.20636	3.02254	3.02419	3.14938	3.09788	2.62843	3.2409	3.31344	3.07052	8.53321	7.72171	8.60495	8.94518	8.20912	8.07189	8.61202	8.82858	7.86456	7.49944	7.31834	8.70597	9.12459	8.74412	8.41343	7.24681	8.54992	7.4193	8.00255
ENSG00000071127	WDR1	1.71925	2.17955	1.65925	2.08296	2.08325	2.16655	2.19937	1.75679	1.96577	1.95197	1.85691	2.0182	1.72041	2.05576	2.04964	1.83499	1.56502	1.991	1.91761	2.05994	1.86646	2.00847	2.11032	1.89779	1.8907	1.83689	1.96483	2.079	2.15573	8.87533	9.04064	9.1632	8.85623	9.13062	9.21823	9.37636	8.76085	8.754	8.98193	9.26844	9.03172	8.86744	8.81428	9.14685	8.65279	9.10992	9.05435	9.31161
ENSG00000071189	SNX13	1.07809	0.952308	1.15746	1.13704	1.01115	1.02531	0.993436	1.14953	0.993436	0.786751	0.936011	1.19061	0.737987	0.888179	0.884795	1.02857	0.675778	1.05805	1.06558	1.1427	0.891537	0.894316	1.09552	0.880242	1.055	1.12516	1.30233	0.897077	0.923244	6.09952	6.21591	6.55138	5.86715	6.25215	5.97945	5.15776	6.13447	5.57435	4.77323	5.95335	5.9961	5.83064	5.9783	5.28204	6.44236	5.06234	6.63227	6.12823
ENSG00000071205	ARHGAP10	0.95376	0.690196	0.344392	0.650308	0.592177	1.10653	1.49318	0.870989	1.18639	1.24155	1.48401	0.958086	0.638489	0.770852	0.725095	1.25768	0.49693	0.993436	1.18156	1.1452	0.255273	0.466868	0.921166	0.440909	0.804821	0.991669	0.765669	0.737987	1.42716	6.86467	6.29264	5.23827	6.73921	7.17221	7.06549	7.39169	7.25475	6.70282	6.92762	7.35548	6.73053	5.87682	6.66093	6.16755	6.67608	6.40077	6.49809	6.95363
ENSG00000071242	RPS6KA2	0.814248	0.673021	1.23477	0.923244	0.641474	1.49443	1.30728	1.17898	1.12743	1.16997	1.51759	1.21722	0.274158	1.42144	0.705864	1.36003	1.09167	1.08063	1.04571	0.862728	0.981366	0.531479	1.34498	1.24477	1.00518	0.708421	1.64316	0.793092	1.31239	6.28267	6.09647	7.43147	6.18631	6.09139	6.04501	6.37968	5.91956	6.19784	NA	NA	5.8938	4.89324	5.45622	5.76653	6.24978	6.19633	NA	6.65324
ENSG00000071243	ING3	0.97359	1.10551	1.04805	1.06221	0.885361	1.04805	0.881955	1.07372	0.881955	0.898176	0.608526	0.992111	0.63749	1.03902	1.17348	0.836324	0.522444	1.18184	0.934498	1.15442	0.783904	0.884795	1.06744	1.15564	0.992554	1.06781	0.979548	1.15412	0.952792	7.26846	7.40944	5.67171	7.57114	6.19831	7.91888	6.96767	6.33539	NA	6.73425	7.68072	7.42923	NA	7.56684	6.20124	6.55709	NA	6.97897	7.47866
ENSG00000071246	VASH1	1.02938	0.907949	1.36549	0.541579	0.605305	0.651278	0.592177	0.517196	0.790285	0.877947	0.965202	0.217484	0.245513	1.22583	0.678518	1.13481	NA	1.35005	0.450249	0.55145	0.394452	0.523746	0.941014	1.18412	0.597695	0.870404	0.546543	0.507856	0.835691	NA	NA	6.03581	NA	5.9944	5.56135	5.60105	5.34975	6.63218	5.86589	5.45582	NA	5.11354	6.02547	NA	5.77184	4.99357	NA	NA
ENSG00000071282	LMCD1	0.884795	1.53542	0.565848	0.811575	0.761176	1.24329	1.25479	1.41397	2.17371	1.69767	1.38987	0.859739	NA	1.67247	1.03463	1.79713	1.41764	1.77663	0.941014	0.822168	1.24625	0.717671	1.35295	1.53441	1.0103	1.06595	-0.0177288	0.673942	1.7751	7.3366	7.87492	7.29983	7.99418	7.71686	8.5226	8.29279	8.10915	7.95667	8.63736	8.13445	7.90431	6.97231	8.19489	8.08336	7.95953	7.58586	8.34698	7.96907
ENSG00000071462	WBSCR22	1.56937	1.59329	1.48287	1.74044	1.54158	1.61993	1.49206	1.78838	1.31302	1.47188	1.87558	1.4312	1.46672	1.64768	1.53314	1.49038	1.59879	1.40209	1.63114	1.5534	1.55546	1.55763	1.56785	1.54949	1.53895	2.12927	1.59351	1.66115	1.51904	6.7167	6.40578	6.09858	6.27308	6.4557	6.31604	6.24153	6.56066	NA	NA	NA	6.90345	6.71644	6.81219	6.88893	6.90523	5.8061	6.35581	6.02509
ENSG00000071537	SEL1L	1.26293	1.44824	1.31723	1.29535	1.43393	1.37051	1.23654	1.19479	1.27784	1.33345	1.21059	1.43902	1.63909	1.38739	1.29292	1.15564	2.2334	1.52022	1.50447	1.40019	1.0799	1.43759	1.3897	1.34616	1.4633	1.09202	1.86052	1.3865	1.36436	7.51259	7.55931	7.58211	7.67425	7.50803	7.40041	7.63909	7.58887	7.48331	7.64995	7.4002	7.32731	7.74566	7.85849	7.30342	7.49714	8.3194	8.13051	7.52925
ENSG00000071539	TRIP13	NA	0.472756	NA	0.609594	0.30963	0.465383	0.378398	0.655138	NA	NA	NA	NA	NA	0.0374265	0.320146	NA	NA	0.290035	NA	0.382017	NA	0.139879	0.0293838	NA	0.193125	1.19562	NA	0.896526	0.0606978	5.25441	NA	NA	6.76026	5.5459	5.83963	NA	7.26507	NA	4.82325	6.44855	6.29425	NA	7.49226	6.92448	NA	6.03811	6.22419	5.84711
ENSG00000071553	ATP6AP1	1.81411	1.55943	1.73703	1.55425	1.5675	1.55303	1.56241	1.70226	1.64591	1.7068	1.6506	1.77924	1.44793	1.82138	1.52492	1.61066	1.69144	1.73352	1.943	1.463	1.64197	1.53895	1.58206	1.73862	1.73143	1.61584	1.99344	1.48841	1.71983	7.46783	7.26017	7.5714	6.84113	6.85803	6.97862	7.06824	7.14654	6.73441	6.86908	7.20131	7.31872	5.87643	7.36817	6.87287	7.16195	5.61689	7.20789	7.09654
ENSG00000071564	TCF3	0.941511	1.61805	1.35698	0.96895	1.41128	1.43393	1.04999	0.966142	0.921166	1.3442	0.791691	0.693727	0.230449	1.27989	1.71408	1.35545	0.975432	1.08027	1.26174	1.05576	1.10857	1.42374	1.02612	1.60552	1.26905	1.97077	0.79588	1.56431	1.37621	NA	6.51187	5.79375	5.89114	6.30073	6.39376	6.16266	6.02125	NA	6.43485	NA	5.45218	6.06135	6.32872	6.68831	7.16636	NA	5.59678	5.61265
ENSG00000071626	DAZAP1	1.10551	1.62921	0.767156	1.33082	1.46464	1.20871	1.25912	1.07628	1.19535	0.917506	1.20978	0.796574	1.03019	1.40364	1.22011	0.981819	1.19173	1.26387	1.24452	1.23704	1.12385	1.48244	1.08458	1.33846	1.29115	1.57449	1.20222	1.38453	1.14333	7.85616	7.72083	7.91224	8.00869	8.33166	8.26248	7.97779	8.17478	7.69809	7.7808	7.84767	8.24854	8.02898	8.37009	8.57525	8.30719	7.87654	8.28168	8.02358
ENSG00000071655	MBD3	1.13513	1.17231	1.18241	0.440909	1.18384	1.07882	0.816241	0.729165	0.895975	1.22557	1.3166	0.136721	0.593286	1.10346	1.04297	1.27254	1.23121	1.41797	1.22866	0.506505	1.42374	1.14675	0.488551	1.18949	1.08243	1.06707	0.41162	0.515874	1.09482	6.93781	5.99468	7.25722	6.51055	6.72583	7.15583	6.4889	6.65357	6.40625	6.47461	6.18971	5.76673	6.34562	6.58103	6.92847	7.46149	6.43862	6.82833	6.35059
ENSG00000071794	HLTF	1.4138	0.818226	1.19976	0.700704	0.363612	1.05423	0.860338	1.00775	0.638489	0.835056	1.08814	1.23704	0.978637	0.692847	0.85187	1.06333	0.647383	0.727541	1.086	0.925312	0.891537	0.506505	1.07041	0.877947	0.986324	1.70978	1.18099	0.884795	0.873902	6.53263	5.21068	6.1304	6.39345	6.03894	6.48192	6.06456	6.2959	6.46299	6.13078	6.26586	6.18701	6.31759	6.50666	6.48681	5.7896	6.3634	5.73933	6.02909
ENSG00000071859	FAM50A	1.4679	1.44948	1.44902	1.51095	1.44793	1.33826	1.21932	1.29314	1.39358	1.41212	1.6536	1.32201	1.29003	1.48643	1.19507	1.17609	1.31471	1.42472	1.39846	1.37236	1.43965	1.42862	1.44809	1.43185	1.42749	1.15198	1.48458	1.33486	1.46761	7.68792	7.42747	7.5252	7.72261	7.72423	7.85331	7.55133	7.82572	7.16043	7.41296	7.42851	7.56133	7.41088	8.11203	7.65945	7.01412	7.68082	7.97441	7.69152
ENSG00000071889	FAM3A	1.17319	0.883661	1.0249	0.663701	1.31848	0.948413	0.788168	1.00303	0.772322	1.13162	1.4014	0.44248	1.04571	1.09167	0.850646	1.33506	1.24969	1.05576	1.23729	0.630428	1.21378	1.33425	0.876795	1	1.19033	0.786041	0.822168	0.488551	1.11893	5.97901	5.98847	6.00918	6.4482	6.42174	NA	NA	5.65057	5.34927	NA	NA	NA	NA	5.56326	4.94937	NA	6.73084	NA	6.1996
ENSG00000071894	CPSF1	0.990339	1.28307	0.89098	0.631444	1.60584	1.05154	0.800029	1.01662	0.850646	1.39794	0.789581	0.477121	0.713491	1.0693	1.29798	1.20412	1.14551	1.00346	1.40603	0.827369	1.46449	1.75297	1.06032	1.40415	1.09899	1.27807	0.843855	0.865104	1.11594	7.08487	7.14763	6.94161	7.13333	7.20018	7.2681	6.85122	7.36615	6.66849	6.74733	6.55353	6.70236	8.45528	7.49854	7.38669	7.26733	6.9518	7.226	6.90798
ENSG00000071967	CYBRD1	1.95554	1.34282	1.10278	1.64826	2.14758	1.79393	1.8641	1.26951	2	2.28233	1.58365	1.45909	0.835691	1.95799	1.44638	2.2008	1.10003	1.45423	1.69836	1.56205	1.24279	2.39886	2.06483	1.4216	1.58906	1.47129	2.04321	1.30341	1.92921	8.43445	8.22224	7.64313	8.35239	8.39215	8.26032	8.06572	8.22139	8.74883	8.4485	7.03424	6.63162	6.38647	7.83198	8.15421	8.22583	8.09434	6.71757	NA
ENSG00000071991	CDH19	0.334454	0.294466	NA	0.396199	NA	NA	0.296665	NA	NA	0.296665	0.720159	NA	NA	NA	NA	NA	NA	0.049218	NA	0.807535	NA	NA	NA	0.238046	0.0374265	NA	NA	NA	NA	6.58243	7.34791	6.82226	7.71725	7.05897	5.32232	6.43691	NA	NA	6.97888	6.76026	7.2575	5.8087	6.78598	NA	5.3214	6.10615	4.33601	6.7669
ENSG00000071994	PDCD2	1.32346	1.45849	1.22583	1.55315	1.44107	1.40535	1.32035	1.52647	1.29292	1.29425	1.23223	1.50024	1.27091	1.39463	1.37107	1.28421	1.12516	1.306	1.36324	1.47509	1.32449	1.32263	1.35257	1.34301	1.39463	1.30535	1.44871	1.59362	1.27416	5.51677	6.20085	4.87986	5.81774	6.5835	6.07161	5.89008	6.20705	5.83945	6.39447	6.07799	NA	5.8215	6.30878	6.20611	6.90384	NA	6.02922	6.31643
ENSG00000072042	RDH11	1.71282	1.35679	1.69073	1.46997	1.22167	1.53882	1.37876	1.30856	1.19005	1.49374	1.00087	1.96685	1.83664	1.47538	1.17869	1.35507	1.41128	1.1784	2.69609	1.37254	1.29336	1.14489	1.47813	1.27989	1.48116	1.59417	1.60885	1.35965	1.43569	8.24708	7.41109	7.83139	7.47116	7.34443	7.86353	7.00886	7.61124	7.23546	7.53664	7.54794	8.46582	8.42721	7.74051	7.34367	6.62221	6.91351	7.72687	8.60005
ENSG00000072062	PRKACA	2.0807	1.73616	1.57795	1.66238	1.51508	1.75959	1.74304	1.57738	1.80271	1.66436	2.30634	1.63829	1.82789	1.70876	1.5193	2.0983	1.46165	1.59151	1.55218	1.61087	1.50106	1.48911	1.81425	1.91866	1.46583	1.83588	1.54543	1.57113	1.73488	8.5267	7.69622	7.85118	7.93522	7.80878	8.04476	7.92524	7.97194	8.10505	7.9606	8.63184	7.96083	7.91357	7.85268	7.95762	7.55756	7.77998	7.98473	8.16683
ENSG00000072071	ADGRL1	0.454845	0.39794	1.3668	0.563481	0.662758	0.989895	0.775246	0.898725	0.450249	0.748963	NA	0.481443	NA	0.569374	0.30963	0.556303	0.4133	0.448706	0.671173	0.206826	0.85248	0.705008	1.04689	0.690196	0.80956	0.857935	0.769377	NA	0.621176	5.09354	5.49698	7.02802	5.00369	5.43699	5.7976	5.53093	5.37099	5.68357	NA	5.6437	5.28062	4.16321	5.62264	5.48004	5.6021	NA	5.20935	5.61891
ENSG00000072110	ACTN1	1.51441	1.9795	1.08458	1.76901	1.69249	2.26778	2.25452	1.86022	1.93817	2.08899	1.80983	1.39672	1.61055	1.81258	1.62552	1.54937	1.45682	2.01055	2.08386	2.31902	1.85205	1.26858	2.47522	1.74663	1.58218	1.47524	1.5325	1.59988	2.40154	8.96734	9.19895	8.6017	9.06118	9.4095	9.57634	9.84724	8.86993	9.02135	9.6428	9.70415	8.64751	8.82634	8.71618	9.11787	8.97858	8.98791	9.15713	9.7007
ENSG00000072121	ZFYVE26	0.721811	0.559907	0.633468	0.569374	0.503791	0.514548	0.535294	0.501059	0.423246	0.619093	0.365488	0.612784	NA	0.526339	0.726727	0.660865	NA	0.596597	0.468347	0.564666	0.40824	0.499687	0.710963	0.659916	0.547775	0.352183	0.523746	0.609594	0.553883	6.16561	5.58732	6.24993	5.71476	6.0084	6.90359	5.37684	5.82952	5.7482	6.15632	5.45337	6.59114	5.77665	6.0756	5.67749	6.06981	5.55549	5.92386	4.8968
ENSG00000072134	EPN2	1.03543	0.698101	1.83027	0.564666	0.742725	1.27898	1.35927	1.18752	0.897077	1.1345	1.03743	0.885361	0.432969	1.12483	0.686636	1.11561	0.64836	1.32593	1.30814	0.913284	0.93044	0.885361	1.32387	1.02898	0.912222	1.34203	0.737987	0.738781	1.20466	6.90203	7.12008	8.01387	6.741	6.16201	7.01133	7.07714	7.04643	7.15007	6.94942	7.15888	6.96202	6.66917	6.95544	6.15313	6.6216	6.67571	7.15542	8.60553
ENSG00000072135	PTPN18	0.824126	1.32015	0.710117	1.41447	1.14922	0.884229	0.772322	1.14082	1.14333	1.18837	0.576341	0.901458	1.01578	1.14768	1.19535	0.717671	0.872156	0.967548	1.21669	1.31069	1.07262	1.1827	1.03543	1.37014	1.34908	0.414973	0.935003	1.57611	1.02938	4.4721	6.75064	4.63343	6.43195	4.64815	5.36699	NA	NA	6.13387	5.02845	4.6161	NA	6.50875	5.93259	NA	5.45453	NA	5.20694	NA
ENSG00000072163	LIMS2	0.735599	1.05231	NA	0.570543	1.12808	1.83651	1.64542	0.555094	1.10789	1.58104	1.80037	0.474216	0.741939	1.43886	1.00988	0.90309	NA	1.45849	1.61215	1.36493	1.00775	0.870404	1.5783	1.60617	0.870989	0.653213	0.361728	0.255273	1.8707	7.26228	8.58676	6.32512	8.101	8.1478	8.68367	8.65757	8.07909	7.48649	7.9947	7.90714	7.71356	7.77926	7.31223	7.6863	6.79184	6.77009	7.6609	8.56393
ENSG00000072195	SPEG	0.671173	0.598791	0.790988	0.190332	0.755112	1.306	1.19921	NA	0.158362	1.13258	1.22194	NA	NA	NA	0.064458	0.750508	NA	0.812245	1.16376	1.06446	0.816904	0.120574	1.41347	NA	0.33646	0.313867	NA	NA	1.28735	7.00821	6.32309	5.93028	8.00156	6.84469	6.64226	6.80771	5.87239	6.39362	6.93738	7.80564	6.22067	5.91654	6.55407	5.023	7.72651	6.09418	5.38852	7.42558
ENSG00000072201	LNX1	NA	NA	0.781037	0.748963	0.795185	0.326336	1.19089	0.678518	0.763428	0.537819	0.83123	0.957128	0.437751	0.287802	NA	NA	0.808211	1.53263	0.814248	0.689309	1.1807	0.902003	0.541579	NA	0.960471	0.372912	0.951338	0.392697	0.514548	5.50648	NA	NA	6.01586	6.10744	5.17866	5.66087	5.25308	NA	NA	6.59773	6.00555	NA	5.00536	NA	5.52521	6.48457	6.64612	6.03894
ENSG00000072210	ALDH3A2	2.18628	0.921686	1.29137	1.48416	1.70774	1.31175	1.77247	1.4096	1.27577	1.59835	1.54494	2.12254	2.28747	1.71883	0.889302	1.32777	1.32201	0.800029	1.68467	1.43457	1.45849	1.67034	1.48996	1.10415	1.82724	1.42292	1.72876	1.3518	1.18298	9.17085	7.84341	8.10244	7.80133	8.35509	7.73079	7.88315	8.38649	8.17161	8.88221	8.59439	8.90071	9.17959	8.31266	7.66353	8.14702	8.08143	7.47626	8.36866
ENSG00000072274	TFRC	1.40739	1.8302	1.07115	1.53945	1.42781	1.50596	1.45561	1.42177	1.92921	1.031	1.14457	1.42455	1.1089	1.82659	1.30535	1.20358	0.933993	1.80665	0.914872	1.61098	1.1038	1.27531	1.47828	0.981819	1.37749	1.20737	1.36286	1.29248	1.37985	7.64907	7.70938	7.39756	7.42681	7.96439	7.95853	8.52345	7.44586	7.96039	8.6322	7.73502	7.41714	7.29663	8.56923	7.37424	7.75371	7.29443	9.24696	7.05907
ENSG00000072310	SREBF1	1.85418	0.929419	1.24773	0.899273	1.62232	0.882525	1.08778	0.772322	1.13799	1.31154	0.576341	0.322219	1.31639	1.21827	0.93044	1.13258	0.611723	0.943	1.57136	0.638489	2.06285	1.51255	0.220108	0.860338	1.18865	1.28937	0.396199	0.531479	1.05423	6.58493	NA	5.22536	6.46979	5.14676	6.45915	5.6352	4.51179	5.63685	NA	6.18503	NA	5.35158	5.90267	5.59086	NA	7.16876	4.57925	5.43865
ENSG00000072364	AFF4	1.37548	1.1682	1.27623	1.08063	1.03623	1.35218	1.35064	1.12352	1.41179	1.13956	0.919601	1.40739	1.10278	1.05729	1.09307	1.34104	1.13704	1.03703	1.22272	1.19005	1.07004	1.00087	1.27944	1.09237	1.30406	1.15836	1.51308	1.0799	1.11428	6.03639	5.90431	6.22096	6.10261	6.20324	5.87241	6.07737	6.55885	NA	5.9431	5.57541	6.71828	5.96436	6.55027	5.71296	5.97172	5.34928	6.18566	6.20661
ENSG00000072415	MPP5	0.907949	0.70927	1.1329	0.991226	1.19893	0.782473	1.05269	0.911158	0.763428	0.778151	0.683047	1.41229	1.07482	1.04139	0.605305	0.729974	0.418301	0.870989	1.10653	1.0406	1.08707	1.20493	0.855519	0.693727	0.948413	1.03981	1.27761	0.711807	0.776701	6.85723	6.26611	7.20257	6.76809	7.15803	6.74364	6.5577	7.51576	6.99509	7.22855	6.56363	7.51641	7.22932	6.68168	6.45497	6.76444	6.6111	7.41018	7.22625
ENSG00000072422	RHOBTB1	1.07445	0.383815	0.621176	0.545307	0.475671	1.17026	0.649335	0.965202	0.58995	1.01199	1.04376	1.45576	0.715167	0.955688	0.201397	0.938019	0.4843	1.30514	0.725912	0.595496	NA	0.585461	1.00817	1.10415	1.24871	1.06633	0.30963	NA	0.945469	4.61199	NA	NA	5.85338	5.66443	6.28764	NA	5.6303	NA	NA	NA	4.95794	NA	4.35336	NA	NA	NA	5.16118	NA
ENSG00000072501	SMC1A	1.09552	1.49596	1.26174	1.27184	1.34792	1.34143	1.2079	1.40346	0.948902	0.829304	0.926857	1.24055	1.07918	1.26834	1.46776	1.17406	0.912753	1.23376	1.06221	1.18808	1.11059	1.2266	1.28556	1.27738	1.26126	1.14922	1.19396	1.34183	1.16673	7.65036	7.9022	7.81234	7.91126	7.75858	8.03765	7.56153	8.12847	7.23791	7.5063	7.39218	7.89189	7.48488	8.15152	8.02801	7.83198	7.79799	7.85955	7.53559
ENSG00000072506	HSD17B10	1.78972	1.59813	1.45788	1.79442	1.65963	1.66848	1.72624	1.6052	1.55084	1.45834	1.76967	1.7814	2.22735	1.62315	1.51242	1.55047	1.53046	1.45484	1.55823	1.68458	1.50596	1.47232	1.54531	1.42521	1.38148	1.34124	1.50379	1.7428	1.55108	9.17524	8.62793	9.19784	9.03371	9.08561	8.96283	9.01001	8.93298	8.88827	8.83492	9.40203	9.43434	9.55531	9.02595	9.12188	8.95549	8.83174	8.81335	8.88329
ENSG00000072518	MARK2	1.01072	1.27416	1.12287	1.36173	1.30771	1.19117	1.40483	1.16465	1.00389	1.14301	0.949878	1.16465	0.222716	1.15259	1.32035	0.992995	1.0976	1.08243	1.26741	1.27784	1.20439	1.29863	1.07372	1.22866	1.32797	1.02284	1.29491	1.32346	1.16791	6.89433	7.56406	7.71875	7.93621	7.0555	7.37999	7.26595	7.5567	7.45668	7.15868	7.33336	7.31112	7.1778	7.5914	7.41523	6.88648	7.54605	7.47867	6.75097
ENSG00000072571	HMMR	NA	0.842609	NA	0.891537	0.756636	0.0606978	NA	NA	NA	NA	NA	NA	NA	NA	0.628389	NA	NA	0.445604	NA	0.178977	NA	0.52763	NA	0.00432137	0.556303	1.06145	NA	1.14829	0.09691	NA	5.62906	NA	4.43202	NA	5.28974	NA	NA	NA	NA	4.96789	NA	6.04261	6.75509	4.58533	NA	5.26718	4.75307	6.06885
ENSG00000072609	CHFR	0.494155	1.07628	0.753583	0.691965	0.856729	0.667453	0.807535	0.243038	0.742725	0.737987	0.580925	NA	NA	0.860338	0.986324	0.332438	0.502427	1.01368	0.669317	0.63749	0.654177	0.687529	0.677607	0.946452	0.914343	1.07115	0.278754	0.769377	0.985875	6.9635	NA	4.8732	5.86579	5.29046	5.16166	4.89575	NA	5.39617	NA	NA	5.77922	4.93976	5.61789	5.83992	4.89049	NA	NA	NA
ENSG00000072682	P4HA2	0.954725	0.959041	0.485721	1.2982	1.19145	1.4553	1.21431	1.463	1.20817	1.19948	1.28149	2.01907	0.673942	1.50718	NA	0.146128	1.53301	1.47857	0.951823	1.41397	1.31366	1.21272	1.33021	0.824126	1.32572	1.04258	1.55011	0.722634	1.43249	6.5535	6.65354	6.53563	7.62861	7.2886	7.71936	7.57053	7.27901	7.1729	7.54519	7.29286	6.89941	6.85153	7.55732	5.95901	7.42652	6.397	7.55292	6.72103
ENSG00000072694	FCGR2B	0.96708	1.14582	NA	1.14737	0.139879	0.201397	0.951823	0.454845	1.80024	1.17202	0.459392	0.238046	1.30471	1.07115	1.05918	0.798651	NA	2.4275	NA	0.597695	NA	0.127105	0.79379	1.03822	0.651278	0.257679	NA	1.44373	1.13893	7.60595	NA	5.36948	7.38315	NA	6.22376	6.35789	6.47409	8.21516	5.8503	6.70824	6.60224	8.18536	7.35032	7.37773	7.17093	5.83869	8.87386	NA
ENSG00000072736	NFATC3	0.821514	1.0216	0.594393	0.858537	0.89487	0.914872	0.680336	0.904716	0.694605	0.716003	0.382017	0.904716	0.808886	0.994317	1.30081	0.926857	NA	0.849419	0.676694	0.818226	0.525045	0.975891	1.0162	1.16376	0.658965	1.39305	0.965672	1.29115	0.854306	5.71198	4.91572	5.05134	6.12415	6.25443	5.88513	NA	5.98039	4.78659	6.31124	5.56853	5.12	5.96422	6.30248	7.05496	6.38352	6.24602	6.42614	5.62002
ENSG00000072756	TRNT1	0.79379	1.08027	1.05652	0.978637	0.705864	1.0086	0.975432	0.971276	0.829304	0.9154	0.725095	0.995196	0.583199	0.746634	1.09864	0.652246	0.621176	0.953276	1.27646	0.907949	0.697229	0.60206	0.968016	0.98945	0.929419	1.09096	1.12516	1.08529	0.965672	7.47057	7.22755	7.87458	7.37198	7.50713	7.65156	7.6139	7.6639	7.42919	7.37084	7.28177	7.6956	7.41471	7.5179	7.7746	7.42053	7.95978	7.54486	7.52516
ENSG00000072778	ACADVL	2.52056	1.85649	1.60885	2.22678	2.411	1.79511	2.0974	1.87806	2.22955	2.1209	2.41194	2.08001	2.35467	1.97937	1.75618	1.69487	2.11995	1.82782	2.05725	2.14638	1.99987	2.44215	1.95453	1.85503	2.20243	1.62859	1.95114	1.7696	1.93303	9.00676	8.4087	8.19113	8.43851	8.84007	8.20072	8.53864	8.56589	8.90873	8.63693	9.49652	9.11495	8.95436	8.31672	8.4047	8.08284	8.70195	8.768	8.41383
ENSG00000072786	STK10	0.687529	1.43996	0.557507	0.598791	0.71265	0.541579	0.570543	0.320146	1.13194	0.987666	0.356026	0.356026	0.471292	1.23855	1.54183	0.340444	0.474216	1.17638	0.356026	0.462398	0.440909	0.934498	0.522444	1.53377	0.883093	1.22866	0.346353	1.1329	1.1271	7.35191	8.06941	6.97274	7.48456	7.31071	7.18236	7.20378	7.01377	7.42026	7.42697	6.8592	6.74313	7.28295	7.71969	8.15056	7.34375	6.90056	7.60692	6.92401
ENSG00000072803	FBXW11	1.30899	1.11628	1.57955	1.05994	0.975432	1.3587	1.34947	1.56146	1.13767	1.06446	1.4877	1.45894	1.09132	1.11327	1.19921	1.25744	1.16584	0.928908	1.0835	1.1232	0.898725	1.0162	1.33945	1.1784	1.26126	1.17667	1.36474	1.22401	1.17696	6.41295	6.7838	6.18812	5.60987	5.89065	6.67688	6.39639	6.41228	6.24636	5.7645	7.04675	NA	6.02072	6.42482	6.03812	6.4028	6.77863	5.42917	5.23127
ENSG00000072818	ACAP1	0.40824	1.43553	0.100371	0.475671	0.957607	0.426511	NA	0.522444	0.472756	0.911158	0.669317	NA	NA	0.576341	1.86445	0.511883	NA	0.523746	0.746634	0.409933	NA	1.03019	NA	1.60552	0.649335	1.10243	0.419956	1.41162	0.762679	6.47382	7.39049	5.64683	6.76106	6.9353	6.30285	6.60661	6.51845	6.71296	7.39994	6.12358	5.59666	5.60651	7.23178	8.08119	7.27008	5.34534	5.49716	6.37609
ENSG00000072832	CRMP1	0.888179	0.389166	1.75389	NA	NA	1.35199	0.350248	NA	0.0606978	0.559907	NA	NA	NA	0.507856	NA	0.498311	0.532754	0.737987	0.357935	0.149219	NA	NA	1.16197	NA	0.777427	0.612784	0	NA	0.382017	8.15788	8.08274	9.30383	7.93491	8.04608	8.48435	8.0092	7.76744	7.90193	8.06868	7.86241	7.74592	7.05861	7.89146	7.76958	8.32192	7.9763	7.98329	8.05553
ENSG00000072849	DERL2	1.2982	1.3166	0.895423	1.01452	1.26482	1.28171	1.14737	1.26647	1.0976	1.24279	1.09968	1.09132	1.33965	1.24699	1.26079	1.17898	1.33606	1.30771	1.37291	1.17231	1.52114	1.27715	1.02653	1.14301	1.10585	1.46345	1.42797	1.25285	1.42488	7.36939	6.87644	6.38265	7.30223	7.96998	8.1406	8.56046	7.63547	8.89478	8.77918	7.24113	7.24281	7.61144	7.14834	7.29732	7.65654	7.81606	7.35844	7.49321
ENSG00000072858	SIDT1	0.371068	0.545307	0.608526	0.736397	0.184691	NA	NA	0.264818	0.245513	0.546543	NA	NA	NA	0.103804	0.910091	NA	NA	NA	0.736397	0.776701	0.914872	0.181844	0.0128372	0.74351	0.625312	NA	NA	0.737193	0.465383	6.76237	6.27277	5.64971	5.53634	NA	6.08289	5.44465	4.9935	5.59058	5.63774	NA	6.2862	NA	5.53135	NA	4.89793	5.97633	NA	5.37221
ENSG00000072864	NDE1	0.936514	1.33985	0.958564	1.04805	0.941014	1.18013	1.41044	0.79379	0.941511	1.03383	0.860338	0.267172	0.149219	0.951823	1.29732	0.758155	NA	0.975432	0.984527	1.11294	0.262451	0.837588	1.18099	1.15076	0.947434	1.18667	0.598791	1.49429	1.36624	6.82318	7.37012	7.31333	7.21696	7.46504	7.28745	7.38065	7.22735	6.7043	7.0819	7.56129	6.58209	6.19101	7.18936	7.37203	7.30729	6.39455	6.83447	6.8783
ENSG00000072952	MRVI1	0.747412	1.21906	1.26764	1.07078	0.840106	2.04778	1.72916	0.687529	0.761928	1.56808	0.385606	0.975432	NA	0.5302	0.478566	1.09342	NA	1.06032	1.30535	1.49721	NA	0.439333	1.66605	0.657056	1.23679	0.761928	0.434569	-0.0177288	1.53479	6.86716	7.30474	7.22127	7.34	7.39193	7.93948	8.14079	7.06754	6.03734	7.54571	6.39004	6.37772	6.00575	6.47932	7.07528	6.43392	8.14554	6.52075	7.9188
ENSG00000072958	AP1M1	1.43297	1.39463	1.48911	0.963788	1.41061	1.37014	1.21854	1.08672	1.41128	1.32098	1.40175	1.27021	1.50556	1.42619	1.46494	1.40398	0.981366	1.3934	1.18099	0.956168	0.951823	1.29181	1.30233	1.38721	1.03902	1.61119	0.999131	1.25527	1.42537	7.99982	7.8244	8.12666	7.82258	7.83259	7.89438	7.82565	7.75222	7.98408	7.67881	7.52022	8.14637	8.05375	7.89104	8.09817	7.91802	8.11885	7.97697	7.88876
ENSG00000073008	PVR	1.31471	0.862728	0.392697	0.951823	1.02694	0.928396	0.872739	0.783189	1.07188	0.820858	1.21775	0.830589	1.24527	1.25285	0.421604	0.71433	0.781037	1.50379	1.09899	1.06483	0.725095	1.07518	0.916454	0.58995	1.07918	0.841985	0.976808	0.515874	0.89487	7.23688	8.05732	6.35391	6.85886	7.13301	5.97755	6.92639	6.88743	7.10165	7.19499	7.79043	6.72668	6.60305	6.81006	6.85671	6.47285	NA	7.37286	7.19063
ENSG00000073050	XRCC1	1.08565	1.09412	0.80618	0.930949	0.922725	1.09132	0.909556	1.22943	0.810233	1.22686	1.02816	0.798651	0.542825	1.06967	1.18127	1.37457	0.985426	1.09061	1.0569	0.846337	0.93044	0.996949	1.17464	1.13735	1.06032	1.15106	1.12775	1.11261	1.06258	7.06811	7.08377	6.94087	7.03065	6.9382	7.46322	6.94456	7.54748	6.29711	6.81374	6.92709	7.1268	8.19027	7.50971	7.47302	7.29108	7.1981	7.50652	7.47001
ENSG00000073060	SCARB1	2.75045	0.931966	1.44607	1.03222	1.32346	1.07408	0.642465	0.976808	1.46285	1.39235	0.511883	0.454845	2.10023	0.969416	1.05308	1.45484	0.577492	2.26745	1.07628	1.00689	1.25018	1.47129	1.07372	0.739572	0.83187	1.08849	1.06707	1.07445	1.00518	8.78968	6.07118	6.57978	6.6094	6.51335	6.20254	6.10159	6.0818	6.85387	6.55743	5.70717	6.96704	8.06701	6.32029	6.43017	5.85093	5.96315	8.47914	5.2808
ENSG00000073111	MCM2	0.298853	1.1682	0.390935	1.04805	0.870989	0.823474	0.719331	0.816904	0.117271	0.392697	0.658965	0.220108	0.30103	0.571709	1.031	0.69897	NA	1.06221	0.604226	0.729165	NA	0.752816	0.521138	0.691081	0.745855	1.06856	0.553883	1.2335	0.597695	6.55665	7.24447	6.29017	7.27927	7.50082	7.00856	7.05826	6.91852	5.96712	6.80552	6.62406	6.49499	5.83581	7.74259	7.43015	7.80928	6.4899	7.12087	6.64476
ENSG00000073169	SELO	0.460898	0.238046	NA	NA	0.666518	NA	NA	NA	NA	0.30103	NA	NA	0.70927	NA	NA	NA	0.747412	NA	0.501059	NA	0.5302	0.365488	NA	NA	NA	NA	NA	NA	0.376577	7.36743	7.0607	6.96278	7.42755	7.11057	7.0962	7.05522	7.27953	6.59867	7.12283	6.5528	7.62802	8.02493	7.22708	7.21811	6.55057	7.28771	6.53504	7.35738
ENSG00000073331	ALPK1	0.342423	0.689309	NA	0.635484	0.190332	0.513218	0.161368	0.562293	0.62634	0.519828	NA	0.519828	NA	0.482874	0.634477	0.678518	NA	0.523746	0.283301	0.638489	NA	0.354108	0.577492	0.577492	0.173186	NA	0.659916	0.722634	0.635484	5.48747	5.82868	3.70847	5.80663	5.60879	5.28428	4.95939	5.97023	5.52169	NA	NA	5.23354	4.29728	5.87698	5.16309	4.50908	NA	5.01502	4.83497
ENSG00000073350	LLGL2	0.553883	0.673942	NA	1.13162	1.65811	0.534026	1.17782	1.07335	NA	1.41531	NA	0.478566	0.667453	1.34928	0.354108	-0.0362122	1.51148	0.918555	1.19005	0.892651	1.45788	1.67006	0.0170333	1.28353	1.76095	0.752048	0.810904	NA	0.671173	7.08666	7.93461	6.56443	7.79	7.66319	6.95558	6.45909	7.30487	6.44519	7.27586	6.84793	8.01954	7.54628	6.83415	6.628	6.84401	7.34918	7.47221	7.34967
ENSG00000073417	PDE8A	1.10415	0.872156	0.814248	1.3897	1.08458	0.933993	0.69897	0.878522	1.19645	1.09412	0.528917	1.3653	1.28825	0.945469	0.664642	0.909556	0.853698	0.903633	0.679428	1.30557	0.568202	1.05038	1.01157	0.678518	0.981819	1.05231	0.966611	0.638489	1.00217	6.11986	5.87881	6.60887	6.51306	6.0112	5.18672	5.51083	6.11837	5.93692	6.1415	5.30916	5.95497	6.34544	5.5466	5.89003	5.68158	6.55159	5.74664	5.1169
ENSG00000073536	NLE1	0.456366	0.595496	0.665581	0.605305	0.426511	0.686636	0.369216	0.693727	0.252853	0.429752	0.217484	0.00860017	NA	0.392697	0.649335	1.04415	0.902547	0.526339	0.376577	NA	0.810904	0.311754	0.491362	0.4843	0.378398	0.403121	0.378398	0.547775	0.521138	6.64267	6.41721	6.42418	7.17298	7.11783	6.85863	6.71846	6.73576	6.34372	6.628	5.69486	6.37068	6.68926	7.64839	6.7741	7.36814	6.21558	6.47551	6.40572
ENSG00000073578	SDHA	1.91556	1.35564	1.56015	1.95487	2.14136	1.53656	1.57019	1.55787	1.45879	1.61982	2.50835	1.97516	2.21775	1.48572	1.53097	1.64286	1.40157	1.44028	1.50297	1.87017	1.56122	2.09482	1.57496	1.60336	1.5397	1.53504	1.39863	1.49693	1.64108	9.0632	8.35799	8.65466	8.71588	9.10767	8.60844	8.75607	8.59681	8.70956	8.45163	9.78617	9.46444	9.23987	8.60512	8.77273	8.37331	8.73496	8.4051	8.53537
ENSG00000073584	SMARCE1	1.57229	1.70329	1.5244	1.74406	1.74398	2.10085	1.80092	1.80175	1.63609	1.76797	1.72132	1.70131	1.51415	1.78412	1.79043	1.92065	1.40552	1.71164	1.69758	1.73949	1.4961	1.69627	1.9286	1.70995	1.59693	1.71483	1.64709	1.856	1.80713	7.56525	8.05874	7.36608	7.86487	7.48303	7.95055	7.59322	7.97637	7.27432	7.63068	6.92946	7.3849	7.3989	7.91926	7.88652	7.75549	7.52939	7.52929	7.70619
ENSG00000073605	GSDMB	NA	0.821514	NA	1.55763	1.67624	NA	NA	0.385606	0.722634	1.17056	0.561101	NA	0.143015	NA	0.634477	NA	NA	-0.0132283	0.531479	1.37548	NA	1.70243	0.845098	0.677607	1.63468	NA	NA	0.716003	0.571709	7.1321	7.12355	5.75159	7.94491	8.05446	6.83734	6.7783	7.17203	7.35974	7.4133	7.00509	6.97742	5.60862	7.10515	6.97169	6.93348	6.98896	7.36241	5.51024
ENSG00000073614	KDM5A	1.00945	1.03941	0.746634	0.884795	0.803457	0.925312	0.914872	0.889302	0.812245	0.922725	0.243038	0.944483	0.936514	0.783904	1.16077	0.923244	0.419956	0.974051	0.848189	0.943989	0.679428	0.85248	0.988113	1.086	0.949878	1.23452	0.935507	1.08743	0.872739	6.14921	5.91781	5.85479	7.08525	5.68762	7.42112	6.84771	6.99201	5.57669	6.03301	5.37159	5.4602	4.76403	6.21669	6.53745	6.04924	5.30342	6.08435	5.45051
ENSG00000073711	PPP2R3A	0.456366	0.173186	0.485721	0.698101	0.209515	0.943495	0.662758	0.462398	0.25042	0.521138	1.4833	1.41363	NA	0.578639	NA	0.50515	NA	0.404834	0.394452	0.838849	0.708421	0.198657	0.919601	NA	0.502427	0.845098	0.262451	0.0211893	0.578639	5.27749	5.43625	4.92171	5.75258	5.34512	6.32452	5.60034	5.97109	4.99497	5.41482	7.06946	6.10812	NA	5.77707	6.49541	5.80913	NA	6.044	5.43189
ENSG00000073712	FERMT2	1.19618	1.46195	1.48841	1.08814	1.0306	2.03715	1.7328	0.934498	2.08429	1.56443	1.5605	1.66894	1.72868	1.64028	1.02449	1.46864	1.09202	1.99277	1.55691	1.82763	1.16047	0.766413	1.89159	1.46434	1.0086	1.33345	1.59748	0.657056	1.93298	8.37097	8.58151	8.16126	8.44788	8.51728	8.90832	8.84514	8.14754	8.719	8.57027	8.42225	8.55125	8.43806	7.8191	8.274	8.09724	7.69564	8.5709	8.90834
ENSG00000073737	DHRS9	NA	0.829947	0.481443	1.95665	0.0413927	NA	1.35774	NA	0.517196	0.897627	NA	NA	NA	0.276462	0.580925	NA	NA	NA	NA	1.14922	NA	NA	0.89487	-0.0222764	0.679428	0.431364	NA	1.25479	0.912222	NA	6.05704	5.22573	7.64012	NA	4.7116	6.41175	5.53462	5.81199	7.87194	NA	5.48161	NA	6.67969	NA	6.46258	NA	NA	NA
ENSG00000073792	IGF2BP2	0.557507	0.170262	NA	0.898176	0.996074	0.33646	0.623249	1.07004	0.320146	0.655138	0.659916	0.596597	NA	0.669317	NA	0.460898	NA	0.981819	NA	1.01115	0.816904	1.04727	0.553883	0.519828	0.941014	0.706718	0.895423	0.0827854	0.342423	6.94048	6.46324	5.20322	7.47674	7.16928	7.06612	6.75054	7.92212	7.08447	7.02991	7.3138	6.97664	6.04243	7.94399	6.60758	8.02956	6.84366	7.75256	6.09705
ENSG00000073849	ST6GAL1	1.09968	1.71867	1.31218	1.65196	1.12905	1.26007	1.12613	1.55991	1.41547	1.54307	1.71933	1.80835	2.51698	1.52686	2.09517	0.875061	0.774517	1.24329	1.86999	1.52244	0.841359	0.940516	1.34986	1.75967	1.50691	0.41162	1.06145	2.10257	1.71684	6.32346	6.65498	5.46371	6.85596	6.76669	5.18996	6.98583	6.3886	6.63091	6.45635	6.09537	6.14885	8.16675	7.53848	6.79442	6.67456	6.22959	6.12479	7.72536
ENSG00000073910	FRY	0.650308	0.123852	1.12222	0.62941	NA	0.653213	0.732394	1.16047	0.957128	1.22866	1.72181	0.826723	0.915927	1.50106	0.591065	0.652246	0.477121	0.672098	0.953276	0.671173	0.640481	NA	1.02653	0.661813	0.617	0.710117	0.740363	NA	1.18298	6.63964	4.92398	6.66311	6.45988	5.61631	5.94394	5.36326	6.30261	5.49937	5.75222	7.2046	5.36821	6.02811	6.42611	6.3543	5.73255	6.49628	6.42774	5.88454
ENSG00000073921	PICALM	1.73838	2.04364	1.74981	1.88689	1.98614	1.88446	2.01624	1.76997	2.31712	1.9285	1.77291	2.19565	1.94136	1.88338	1.77981	1.81783	1.62644	2.09788	1.82918	1.84979	1.56336	1.96379	1.86705	1.91619	1.80523	1.7759	1.82315	1.8654	1.93018	8.0809	7.97455	8.41282	8.01502	8.10197	7.93611	8.07031	7.80927	8.29612	7.91609	7.87999	8.45327	8.29116	8.14767	8.15215	7.89205	7.15315	8.58809	7.8948
ENSG00000073969	NSF	1.19089	1.14891	1.66642	1.29447	0.989005	1.0976	1.10687	0.995196	1.05346	0.966611	0.756636	1.21405	1.0026	0.962843	0.987666	0.720159	1.0569	0.986324	1.16137	1.25139	1.1532	0.947924	1.00303	0.996074	1.19976	1.31281	1.05843	1.18611	1.03663	8.37369	8.07172	9.19816	8.31846	8.18267	8.24033	8.41202	8.20619	8.12924	8.33397	7.97527	8.12293	8.03025	8.61883	8.30703	8.14805	8.79314	8.3281	8.24661
ENSG00000074054	CLASP1	0.974051	0.79588	1.12743	0.562293	0.523746	0.911158	0.89098	0.748963	0.83123	0.902547	1.16047	0.998259	0.733197	0.679428	0.946943	1.04218	0.498311	0.79588	0.91803	0.845718	0.649335	0.667453	0.944483	0.833147	0.693727	1.03141	1.03663	0.786041	0.83123	7.1182	7.4276	7.38891	6.88337	7.09509	7.09161	7.15946	6.98605	6.87418	7.02325	7.50375	6.85475	6.67787	6.92282	6.77795	7.38649	7.18913	6.99769	7.04621
ENSG00000074071	MRPS34	0.919078	0.646404	0.262451	NA	1.05308	0.471292	0.00860017	0.555094	NA	0.682145	0.746634	NA	0.429752	0.480007	0.549003	0.635484	1.05346	0.515874	0.993877	NA	1.29425	0.802089	0.103804	0.591065	0.705864	0.252853	NA	0.0530784	0.369216	7.69489	7.49275	7.56004	8.0967	7.55709	6.74043	7.54103	7.56673	7.44889	7.08781	8.07394	8.05747	7.45118	7.87102	7.45664	6.81759	7.12462	7.08331	7.50596
ENSG00000074181	NOTCH3	0.618048	0.706718	0.778151	0.414973	0.658965	1.01199	1.37125	0.942008	1.15927	1.40586	1.01787	0.733999	NA	1.01662	0.823474	1.02036	0.673942	1.69214	1.08707	0.702431	0.740363	0.645422	1.14582	1.16938	0.705008	0.577492	0.856124	0.522444	1.40875	5.30489	5.83863	5.63099	6.35773	5.79825	6.44156	6.24847	6.59716	6.20079	6.3142	5.73671	6.14485	4.78458	6.88401	6.10773	6.18695	6.10114	6.60685	5.99108
ENSG00000074201	CLNS1A	1.88343	1.75136	1.94944	1.86641	1.63939	1.78718	1.76582	1.85691	1.47334	1.75351	1.78369	1.60563	1.71642	1.60195	1.7673	1.8413	1.65273	1.67752	1.69949	1.75603	1.53857	1.53769	1.67843	1.61458	1.69452	1.65858	1.72981	1.95395	1.73119	7.77999	7.33641	8.03504	7.5152	7.70802	7.20992	7.28096	7.64557	7.05132	7.11171	7.4169	7.59265	7.66624	7.92432	7.74017	7.93393	7.33881	7.80716	7.44337
ENSG00000074266	EED	0.690196	1.06595	0.814913	0.954725	0.878522	1.01494	0.768638	0.918555	0.574031	0.812245	0.74351	0.667453	0.380211	0.62941	1.10209	0.692847	NA	0.899821	0.818226	0.879096	0.606381	0.644439	0.725912	0.919601	0.907949	0.941014	0.71265	1.32919	0.755112	6.65046	6.05326	7.03763	6.58601	6.32733	6.64346	5.93237	6.9443	6.79217	6.61968	5.50215	6.4416	5.99521	7.34729	7.23628	6.62129	6.75586	7.05294	6.29199
ENSG00000074319	TSG101	1.56301	1.33163	1.36736	1.59528	1.44545	1.5001	1.4843	1.55871	1.32736	1.40807	1.6894	1.63528	1.4553	1.35679	1.33626	1.3653	1.3249	1.55121	1.4221	1.59561	1.34183	1.43838	1.46613	1.25406	1.43521	1.60282	1.5164	1.59726	1.38435	7.70165	7.36379	8.12787	7.90323	8.14032	7.97904	7.83074	8.45564	7.7918	7.98942	8.1083	7.81592	7.81775	7.88953	7.86444	7.90423	7.68018	8.16367	7.94702
ENSG00000074356	NCBP3	1.04415	1.04961	0.843855	0.9154	1.11461	1.08027	1.17026	0.944976	1.00173	1.44623	1.12775	0.704151	0.378398	1.23502	0.986324	0.984077	0.677607	0.943989	1.29358	1.0187	0.693727	0.766413	1.28511	1.00389	1.01787	1.36754	0.847573	1.05614	1.2878	6.729	6.78876	6.14418	6.84937	6.95148	6.93668	7.15489	7.01486	5.85309	6.53738	6.32204	6.7587	6.43195	7.03122	6.86474	6.9748	6.50682	6.85004	6.14608
ENSG00000074370	ATP2A3	0.699838	1.58749	NA	1.11461	1.28668	0.450249	0.771587	-0.0655015	0.710963	1.18724	0.429752	0.285557	NA	0.879096	1.80618	0.372912	1.49527	0.436163	0.977266	1.11694	2.13586	1.30707	0.708421	1.68314	1.83998	0.305351	0.673942	1.40002	1.19921	7.24485	7.68489	5.38717	7.76526	7.59168	6.87389	7.29776	6.55679	7.12882	7.17129	6.4967	6.49089	6.53524	7.42467	7.96231	7.67823	7.77345	7.0771	6.81738
ENSG00000074410	CA12	NA	0.966142	1.01953	2.05339	NA	1.81617	1.52035	1.21378	0.468347	1.01995	NA	2.36672	NA	0.767898	NA	NA	1.32736	0.818226	0.710117	1.87017	1.19645	NA	1.60863	NA	0.100371	NA	0.667453	1.07773	1.31048	5.17591	6.69643	5.52213	8.22755	5.56775	7.87275	7.2963	6.91812	6.22985	7.32281	NA	8.46263	5.52969	7.03464	NA	7.57882	7.75812	7.02281	6.65358
ENSG00000074416	MGLL	1.08135	1.15625	1.3294	1.76275	1.41111	1.46879	1.92293	1.45286	1.83315	1.69311	1.76057	1.41731	1.78746	1.87518	0.945469	0.523746	0.447158	1.79176	1.19811	1.60228	1.76768	1.49734	1.2222	1.57657	1.66904	0.942008	0.348305	1.10789	1.60927	7.83839	8.3868	8.32788	8.0582	7.79611	7.34864	7.88897	8.08593	8.86673	8.25406	8.51087	7.90459	8.84436	7.91513	7.61338	7.9712	7.92032	8.33839	8.03029
ENSG00000074527	NTN4	1.10653	0.624282	1.07809	1.07041	0.900367	0.83187	1.24279	1.59162	0.738781	1.37894	1.54444	2.01995	1.28375	1.67815	0.459392	1.86141	1.50556	1.09096	1.32077	1.17898	1.02938	1.00303	1.02243	2.10082	1.65456	1.16584	0.824126	0.673942	1.41162	6.67858	6.97471	6.06627	7.15921	6.59238	6.93053	6.77253	7.24562	5.72598	6.66534	7.68278	7.6547	5.67368	6.2024	6.92381	6.45446	6.78417	6.74993	7.08889
ENSG00000074582	BCS1L	0.995196	0.940018	1.05843	1.14829	1.00346	1.08636	0.956649	1.14582	0.767898	0.992554	1.39463	0.979548	1.13194	1.0406	0.872156	1.16047	0.899273	0.829947	1.23779	1.11661	1.07482	0.953276	1.14301	0.974512	1.08027	0.756636	0.911158	0.945961	1.07041	7.89568	6.98548	7.66533	7.62675	7.09435	7.47113	7.2821	7.55648	7.21282	6.98149	8.42297	7.9949	7.9598	7.5235	7.0986	6.75209	7.67369	7.32502	7.6688
ENSG00000074590	NUAK1	0.445604	0.170262	1.14551	0.374748	0.0681859	0.745855	0.454845	0.0413927	0.9154	0.606381	1.04999	0.569374	0.357935	0.689309	0.320146	0.652246	NA	0.812245	0.426511	0.465383	NA	0.10721	0.898176	NA	0.322219	0.457882	0.245513	0.064458	0.729974	NA	5.9087	6.97513	5.25017	5.56005	NA	6.29425	4.19776	NA	4.84268	5.85033	5.35487	NA	5.89407	NA	5.80006	NA	6.02547	6.56109
ENSG00000074603	DPP8	0.942504	0.928396	1.1934	0.856124	0.981819	1.00346	0.884795	0.885361	0.737193	0.816241	0.813581	1.07518	0.647383	0.816904	0.89487	0.720159	NA	0.748963	0.763428	0.875061	0.769377	0.994757	1.03383	0.96708	0.781037	1.2071	0.978637	0.839478	0.829304	6.80678	6.61102	7.35045	6.53439	6.43113	6.93906	6.81736	6.56965	6.41031	6.62909	6.6528	6.1932	5.8256	6.73727	6.63894	6.75713	6.63784	6.40387	6.60992
ENSG00000074657	ZNF532	1.05843	0.992554	1.63749	0.992995	0.330414	1.65954	1.37676	1.25115	1.13799	1.35545	1.34557	1.12548	0.133539	1.0667	1.27577	1.58591	NA	1.19451	1.52061	1.15014	1.15473	0.537819	1.75755	1.16047	0.704151	1.43425	0.870989	1.10037	1.42325	5.19267	5.34454	5.56674	5.20589	5.12428	6.13508	5.40875	5.80855	NA	5.59451	NA	NA	NA	6.12997	5.52912	6.29821	NA	5.24383	6.09744
ENSG00000074660	SCARF1	0.418301	0.868644	0.190332	NA	0.350248	0.416641	NA	0.09691	0.692847	0.85187	0.620136	0.0334238	0.324282	1.11727	0.523746	0.133539	NA	0.961421	0.255273	NA	NA	0.460898	0.466868	1.32325	0.469822	NA	0.627366	NA	0.608526	6.08087	6.15673	5.64037	6.23855	5.94725	6.14447	5.90627	6.04694	6.23945	6.27899	6.3069	6.18559	6.30454	6.44215	5.9032	6.04118	6.14484	6.09952	5.71007
ENSG00000074695	LMAN1	1.52621	1.48073	1.17725	1.43249	1.54083	1.69188	1.35984	1.69135	1.3251	1.27738	1.35334	1.71925	2.02592	1.44389	1.29842	1.4609	1.35295	1.53845	1.717	1.37912	1.7026	1.59715	1.36754	1.26387	1.53857	1.43265	1.96722	1.36829	1.38489	8.67021	8.22489	8.06894	8.38225	8.77738	8.48034	8.60694	8.54074	8.34748	8.61218	8.79347	8.65245	9.07137	8.94235	8.12103	8.41855	9.13386	9.0109	8.93735
ENSG00000074696	HACD3	1.90639	1.15715	1.82582	1.43996	1.35679	1.4764	1.22246	1.51455	1.15442	1.44279	0.79588	1.88655	1.93807	1.43441	1.10517	1.61342	1.21272	1.48586	1.50229	1.42406	1.34655	1.43313	1.40569	1.23172	1.82718	1.45484	1.7611	1.23376	1.41363	8.5146	7.61021	8.56191	7.63349	8.05057	7.95493	7.75302	8.02159	8.07934	7.99579	7.83859	8.08379	8.58173	7.92052	7.9578	7.77246	7.99047	8.48313	7.98773
ENSG00000074755	ZZEF1	0.973128	0.921686	0.873321	1.22298	1.09167	0.716003	1.09691	0.7348	0.698101	0.804821	0.598791	0.966611	0.294466	0.865104	1.07041	0.961421	0.800029	0.767156	0.675778	1.06595	0.752048	1.33786	0.969882	1.02325	1.0216	0.975432	0.895423	0.825426	0.723456	6.96369	6.82244	7.00571	7.32852	7.61555	7.29111	6.78723	6.65777	6.87169	6.95158	6.8773	6.78297	6.9378	6.782	6.96991	6.98839	6.98768	6.98842	7.02072
ENSG00000074800	ENO1	2.29363	2.65629	2.41684	2.60693	2.52204	2.40473	2.70273	2.51155	2.4666	2.35102	1.95703	2.78949	2.48374	2.57016	2.44127	2.22791	2.08647	2.40965	2.21048	2.35164	2.39917	2.46389	2.34731	2.33945	2.09923	2.19078	2.35411	2.74962	2.39499	9.62733	9.79064	9.96056	9.45396	9.53848	9.62507	9.94212	9.58459	9.67924	9.73966	9.51632	10.1079	9.61565	9.6954	9.92408	9.79498	9.22167	9.53596	9.60687
ENSG00000074842	MYDGF	1.64157	1.77444	1.35717	1.66049	1.6835	1.80058	1.39428	1.60314	1.51348	1.66745	1.4679	1.16997	1.68574	1.82943	1.4609	1.55267	1.75853	1.88553	1.9668	1.52504	1.99734	1.70079	1.46105	1.61773	1.81411	1.43441	1.84825	1.47871	1.62603	8.5198	8.53164	8.28254	8.63383	8.77994	8.65974	8.89805	8.40778	8.6958	8.80965	8.57162	8.24971	8.75945	8.85411	8.20463	8.59526	8.79152	8.96342	8.68087
ENSG00000074855	ANO8	1.05994	0.453318	1.4682	0.11059	0.348305	0.348305	0.675778	NA	0.531479	0.70757	0.255273	NA	NA	0.522444	0.613842	NA	NA	0.462398	0.447158	0.09691	0.354108	0.326336	0.139879	0.456366	0.955207	0.120574	-0.0555173	NA	0.4843	6.50011	5.54577	6.41597	4.33042	4.49944	5.71813	6.32747	5.96552	7.03037	5.08365	4.82956	5.73237	NA	6.12904	4.39817	6.4748	5.78219	5.86802	5.72632
ENSG00000074935	TUBE1	0.896526	0.771587	1.0249	0.661813	0.665581	0.944976	0.774517	0.964731	0.764176	1.00389	1.09552	0.891537	1.47276	0.801404	0.856729	0.880814	0.834421	0.925828	0.936011	0.959041	0.724276	0.778874	1.19893	0.760422	0.782473	1.39724	1.06967	0.641474	0.913814	4.93813	NA	4.8284	5.04767	5.9501	5.34365	NA	5.83553	5.57418	4.82664	5.60524	NA	6.91274	4.61043	NA	5.54382	5.82337	5.79713	NA
ENSG00000074964	ARHGEF10L	0.888741	0.841985	1.07041	0.994317	1.01072	0.609594	1.19201	0.414973	0.906335	1.20303	1.2335	0.773786	1.07809	0.93902	0.592177	0.816904	1.44467	0.725095	0.981366	0.892095	1.17782	0.95376	0.628389	0.797268	1.03262	0.481443	1.30514	NA	1.16137	6.32136	6.94195	6.96933	7.13749	7.00234	6.21227	6.42405	6.21094	6.45366	6.7653	7.03127	7.41631	7.68523	6.40653	6.08164	6.78076	7.304	5.50844	7.08894
ENSG00000075089	ACTR6	1.18752	1.19673	1.35102	1.10346	1.15014	1.19728	1.09377	1.11628	0.865696	0.990783	1.06483	1.23477	1.09272	1.10619	1.16227	1.14145	0.658965	1.07555	1.16137	1.17754	1.05767	1.07737	1.05767	1.08386	0.962843	1.23704	1.18355	1.21748	1.077	6.50208	6.33925	6.10307	5.753	6.73098	6.61877	6.13198	6.47148	5.90251	6.48167	6.16331	5.55185	6.11842	6.58551	6.73448	6.24393	6.39336	6.75813	6.72431
ENSG00000075142	SRI	1.83059	1.7647	2.30326	2.89755	2.16681	1.76989	1.66839	2.23012	1.8175	1.70749	1.68215	1.84528	1.32015	1.85333	1.67311	1.77276	1.6974	1.67006	1.75929	2.56132	1.51081	2.2096	2.01741	1.66417	1.69046	1.62706	1.54531	1.88846	1.87437	8.58291	8.50429	9.48995	8.93425	8.50268	8.5252	8.33676	9.06322	8.25027	8.39654	8.23296	8.67881	8.01336	8.39346	8.49383	7.36025	7.67836	8.68184	8.51562
ENSG00000075151	EIF4G3	1.30471	1.29447	1.27439	1.35218	0.999565	1.28058	1.21775	1.35392	1.21112	1.12516	1.02284	1.26881	0.873321	0.97174	1.20303	1.08991	0.521138	1.04844	1.09691	1.37731	0.661813	1.05192	1.36173	1.10003	1.1827	1.77085	1.5885	1.18949	1.31576	6.8761	6.59752	6.96771	6.95478	6.95868	7.11272	7.11573	7.0284	6.94525	7.00853	6.52555	6.37368	6.62919	6.97533	6.76883	7.04358	7.07833	6.53204	6.62265
ENSG00000075188	NUP37	0.939519	1.25551	0.542825	1.40192	1.06856	1.09132	1.0141	1.32879	0.829947	0.856124	1.1452	1.07298	0.856124	1.07078	1.06633	0.925828	0.477121	0.989895	1.07078	1.1682	0.764923	1.04139	1.0086	0.868644	1.03822	1.23679	1.02531	1.46165	1.21431	7.47001	7.62097	7.40546	7.80836	7.88394	7.91763	7.76889	7.7855	7.51441	7.53173	7.37702	7.49586	7.5086	8.08679	7.90916	7.92952	7.76455	8.11311	7.79597
ENSG00000075223	SEMA3C	0.783189	0.965202	0.521138	1.34733	0.908485	1.69653	1.55594	1.16791	1.94275	1.50637	1.32736	1.12905	NA	1.27346	NA	1.74468	NA	0.631444	1.79295	1.6852	1.15045	0.774517	1.76027	1.37949	1.00604	1.1685	NA	NA	1.85101	4.67001	6.66352	4.32862	NA	5.61322	5.97988	6.55567	5.37562	6.46171	5.90566	7.29165	5.81549	NA	6.09399	5.26775	5.66202	6.37175	7.51978	8.23235
ENSG00000075234	TTC38	1.03703	0.755875	0.488551	1.59682	1.82692	1.06483	0.952792	0.889862	1.27068	1.2003	1.07408	1.69557	1.93656	0.935507	0.898725	1.32222	1.03383	0.821514	1.45225	1.54925	1.39672	1.92028	1.29447	1.00689	1.38021	0.995635	1.06258	0.613842	0.898176	7.90082	7.3949	7.09657	8.29272	8.42066	7.57704	8.01552	7.47286	8.17772	7.65706	7.53105	8.57484	8.51101	7.74669	7.87584	7.4776	8.11954	7.35627	7.94171
ENSG00000075239	ACAT1	2.00243	1.20439	1.51983	1.9286	1.85449	1.52336	1.50569	1.43361	1.72395	1.36717	2.34033	2.55581	2.66833	1.56241	1.10415	1.56407	1.6909	1.2833	1.4612	1.87846	1.74865	1.79831	1.58161	1.26788	1.4014	1.69557	1.73288	1.32077	1.51706	9.55799	8.76935	8.98062	9.22239	8.93073	8.7725	8.86796	8.896	9.17487	8.63884	9.96359	9.98017	9.78348	8.75057	8.81997	8.69314	9.62625	8.40057	8.87099
ENSG00000075240	GRAMD4	1.3006	0.932474	1.16732	1.43854	1.35276	0.977266	1.28623	1.04766	1.05918	1.31345	1.14145	0.880242	0.877947	1.344	1.02938	0.903633	0.687529	1.06145	0.552668	1.09795	0.97359	1.44638	0.890421	0.926857	1.43361	0.95376	1.05652	0.994757	0.981366	6.83859	6.11895	6.75528	6.70962	6.92073	5.92803	6.48757	6.66759	6.45782	6.48736	7.05256	5.6436	6.69853	6.48412	6.19756	6.18546	6.28988	6.68378	6.92541
ENSG00000075275	CELSR1	NA	-0.0222764	NA	NA	NA	0.303196	0.568202	1.0026	NA	NA	NA	0.450249	NA	0.780317	0.322219	NA	NA	0.0791812	0.350248	NA	0.838219	NA	NA	0.071882	0.421604	NA	-0.0177288	-0.0315171	0.193125	4.49064	6.25174	4.16019	5.46902	4.12704	6.71217	5.11278	6.98531	5.41361	5.98777	NA	6.21012	NA	6.16062	5.32531	5.96685	5.1962	5.18024	5.99635
ENSG00000075292	ZNF638	1.27646	1.31387	1.34242	1.09412	1.08743	1.33041	1.19117	1.30471	1.01536	1.10551	1.08884	1.42127	1.30363	1.14208	1.35141	1.37676	0.955688	1.17811	1.15685	1.276	1.15776	1.18241	1.28937	1.24944	1.2584	1.4764	1.43265	1.26741	1.13066	6.84151	7.11156	7.0418	7.18002	6.83332	7.08338	6.78649	7.29093	7.1485	6.82933	6.3649	6.94735	7.05121	7.30017	7.04427	6.90882	7.97637	6.57057	6.78749
ENSG00000075303	SLC25A40	0.782473	0.888179	0.879669	0.958564	0.830589	0.882525	0.704151	0.87564	0.41162	0.614897	0.720159	0.859138	0.593286	0.653213	0.91169	0.889862	NA	0.499687	0.943989	0.91169	0.61595	0.725912	0.79796	0.859138	0.830589	0.796574	0.832509	0.97174	0.647383	7.18969	6.88684	6.66374	6.52014	6.60629	6.39938	6.98322	7.08448	6.69076	6.60355	7.06089	7.01639	6.42021	6.87889	6.623	6.6851	6.74949	6.11044	7.01804
ENSG00000075336	TIMM21	1.00775	0.818885	1.02938	0.901458	0.824776	0.755875	0.729974	0.763428	0.617	0.519828	1.54506	0.998695	0.755112	0.871573	0.594393	0.765669	0.40824	0.792392	0.773055	1.00817	0.741939	0.793092	0.737987	0.925828	0.724276	0.964731	0.834421	0.933993	0.771587	7.31511	6.72375	7.02465	7.42985	7.29542	6.60369	7.14673	7.2669	7.18132	6.56959	8.3995	7.42661	6.90481	7.2291	6.65765	7.21392	6.78108	6.43329	6.78998
ENSG00000075391	RASAL2	0.583199	0.20412	0.7348	0.521138	0.064458	0.652246	1.10721	0.761176	0.829947	0.824126	0.958086	0.814913	NA	0.747412	NA	0.436163	NA	0.905256	0.276462	0.564666	NA	0.075547	0.683947	0.454845	0.536558	0.837588	0.521138	0.318063	0.720986	6.13419	5.54964	6.56047	6.27773	6.33811	6.57831	5.83686	6.48632	6.20319	6.40641	6.50224	5.46812	6.68113	6.49215	NA	5.815	5.58589	6.63526	5.48753
ENSG00000075399	VPS9D1	0.826723	1.0187	1.086	0.0530784	0.946943	0.499687	0.814913	0.5302	0.657056	0.846955	0.647383	0.11059	0.380211	0.593286	0.70927	0.474216	0.418301	0.649335	0.783904	0.252853	0.803457	0.702431	0.252853	0.860937	0.741152	0.63749	0.278754	0.292256	0.547775	NA	NA	6.77923	NA	4.73296	NA	5.70912	6.0823	NA	NA	4.6836	5.67779	4.9525	5.98216	NA	NA	6.6332	NA	6.02266
ENSG00000075413	MARK3	1.45071	1.34498	1.41547	1.28623	1.27416	1.42275	1.39463	1.41664	1.43981	1.27738	1.42406	1.34889	1.03663	1.38093	1.35199	1.28691	1.34498	1.30384	1.28194	1.39445	1.1284	1.20925	1.43489	1.45056	1.28511	1.51481	1.40586	1.37949	1.4128	7.11376	6.56962	7.44946	7.28601	6.5588	7.36731	6.87266	7.11248	6.56113	6.97867	7.13424	7.23039	6.55748	7.16637	6.58823	6.97862	6.94516	6.90515	6.3665
ENSG00000075415	SLC25A3	2.42864	2.15195	2.07372	2.61184	2.48507	2.22058	2.36256	2.22843	2.23391	2.07452	2.82234	2.51162	2.35675	2.23241	2.04957	2.25566	2.18653	2.10985	2.11049	2.47871	2.17658	2.40085	2.30237	1.99158	2.14092	1.91698	2.2708	2.47303	2.19421	9.09579	7.77199	8.9193	8.39455	8.50315	8.21628	8.07086	8.24244	8.45681	7.86006	9.42177	9.12478	8.90871	8.28648	8.22923	7.62409	8.40589	8.59089	8.29288
ENSG00000075420	FNDC3B	1.43169	1.36586	0.363612	1.3189	1.07591	1.44342	1.02938	1.40261	1.69232	1.16197	1.31931	1.40722	1.38238	1.2465	0.892651	1.35334	1.28556	1.60412	1.01452	1.24502	1.19089	0.899821	1.37088	1.02572	1.30363	0.990783	1.53403	1.08207	1.48911	6.67932	6.71127	5.88772	7.17077	6.84036	7.01171	7.29458	6.67152	7.32162	6.82405	6.99709	6.80881	7.19922	7.78881	6.03109	7.48836	7.18376	7.85039	6.27519
ENSG00000075426	FOSL2	2.16286	1.86136	0.63749	1.35526	1.33826	1.53339	1.7992	1.12646	2.13462	1.717	0.799341	1.12905	0.40654	1.43233	0.603144	1.35295	1.29026	1.60108	1.16791	1.7439	0.879096	1.3955	1.76313	1.25139	1.79211	0.729165	0.959518	1.04336	1.74421	7.23842	7.25129	NA	7.05045	6.64326	6.88216	6.65703	7.07823	6.91599	6.29072	4.91817	5.63995	4.83641	7.45134	NA	7.28537	6.71289	6.86601	6.11317
ENSG00000075539	FRYL	0.683947	1.04415	0.979093	1.53173	0.905796	0.934498	0.79796	0.720159	0.668386	0.856729	0.541579	1.0306	0.606381	0.880814	1.19673	0.858537	NA	0.998259	0.583199	1.24871	0.597695	0.899821	0.948413	0.928396	1.01284	0.70757	0.733197	0.872739	0.79588	6.35266	6.57954	6.6234	6.99782	6.6807	6.56246	6.41417	6.30283	6.73553	6.39203	6.46067	6.3475	6.32576	6.49279	6.86937	6.57079	6.57601	6.60276	6.138
ENSG00000075568	TMEM131	0.997386	1.29115	0.992111	1.35064	1.15746	1.24005	1.07225	1.16909	0.97359	1.09691	0.841985	1.1245	0.913284	0.904174	1.26529	1.11727	0.998259	1.10483	1.13098	1.27207	0.996074	1.17026	1.19976	1.21775	1.42078	1.18013	1.09167	1.20978	1.07408	5.82149	NA	5.86824	6.94416	5.63928	5.56155	5.42894	5.92563	5.79336	5.49855	5.87072	5.70217	5.28207	6.07743	4.83707	6.03074	5.51073	6.33238	5.75702
ENSG00000075618	FSCN1	1.02366	1.30814	1.15715	NA	0.318063	0.741152	1.04883	0.232996	0.535294	0.92993	0.651278	NA	0.190332	1.0693	0.959041	1.28488	NA	1.3543	0.503791	NA	0.716838	0.264818	0.158362	1.25768	0.419956	1.02366	0.20412	0.419956	1.06967	8.89608	8.47695	9.23953	8.2842	8.06491	8.62529	8.58838	8.41063	8.58457	8.52372	8.48238	8.34818	8.38211	8.83953	8.6596	8.61219	7.84267	8.85832	8.03616
ENSG00000075624	ACTB	2.8677	3.39818	3.0092	3.10227	3.05881	3.33198	3.31852	2.84491	3.31531	3.04038	2.51803	2.43656	2.70575	3.22329	3.35262	2.95821	2.50759	3.22518	3.00461	3.175	2.8173	2.98946	3.3156	3.33336	2.97894	2.66362	2.97566	3.34962	3.46757	7.82718	7.94483	8.10984	7.53889	8.02106	8.22543	8.37178	7.2436	8.23979	8.06899	7.26289	7.7546	8.23981	7.16649	8.56228	8.4709	5.58588	8.38003	7.40339
ENSG00000075643	MOCOS	0.910624	NA	NA	0.243038	0.680336	0.0334238	0.232996	0.0128372	0.20412	0.103804	NA	NA	1.02735	0.113943	NA	0.545307	NA	NA	0.00860017	NA	NA	0.783904	NA	NA	0.09691	NA	0.49276	-0.0177288	0.0128372	6.96266	NA	5.21357	4.13072	6.61578	5.5811	5.55999	5.38551	6.36628	6.3169	7.06085	NA	6.82214	4.90885	4.01442	6.93765	5.31305	6.19089	4.57817
ENSG00000075651	PLD1	1.42029	0.692847	0.509203	1.01995	1.5266	0.624282	1.40824	0.495544	0.805501	1.79204	1.15229	0.921166	1.33041	0.30103	0.997386	1.306	0.854913	0.853698	0.152288	0.848805	0.950851	1.53668	0.858537	1.01326	0.925828	0.531479	0.161368	0.927883	0.606381	6.84687	6.40724	6.40756	6.59716	6.28425	5.09742	5.79785	5.41746	5.94261	7.17638	6.71463	5.73901	6.6715	6.5656	6.06209	5.67931	6.24411	6.30652	6.2305
ENSG00000075711	DLG1	1.28914	1.19756	1.58805	1.53263	1.41647	1.55895	1.78197	1.43521	1.18949	1.3032	1.36717	1.6861	1.49638	1.29447	1.38453	1.38435	0.757396	1.33122	1.20385	1.63104	1.35276	1.4894	1.48615	1.14019	1.48544	1.3483	1.7834	1.52075	1.48742	7.75235	7.43733	8.29025	7.89456	8.12646	7.76936	7.95635	7.87557	7.42494	8.05286	7.91151	8.23464	7.7664	7.76531	7.01547	7.75441	7.75986	8.21706	7.96298
ENSG00000075785	RAB7A	2.05285	1.96609	2.10873	2.05396	1.95289	1.98753	2.02768	1.99647	2.05572	1.91519	2.19997	1.96047	1.85992	2.06311	1.88007	1.98214	1.66904	2.09086	1.91052	2.02808	1.79837	1.96004	1.99817	1.99269	1.92988	1.80706	2.12087	2.06509	2.02251	8.92168	8.7189	9.09427	8.75065	8.77014	8.7574	8.79811	8.81603	8.90781	8.60361	8.90339	8.95736	8.80215	8.90007	8.73007	8.78835	8.52005	9.10524	8.87926
ENSG00000075790	BCAP29	1.4922	1.41896	1.60347	1.33465	1.26905	1.7532	1.62634	1.23704	1.44576	1.31006	1.76163	1.28847	1.37894	1.49554	1.24724	1.36267	0.877947	1.41078	1.57484	1.55558	0.948902	1.30963	1.61034	1.18583	1.38238	1.925	1.89894	1.24329	1.60959	7.74314	7.76762	8.21126	8.00818	7.73927	8.03295	7.84123	8.22836	7.78077	7.76163	8.53317	7.59401	7.8278	8.01013	7.20282	7.51034	7.63412	7.56684	7.54537
ENSG00000075856	SART3	1.1827	1.21484	1.31848	1.12254	1.06967	1.22141	1.06296	1.19145	0.969416	1.05115	0.921686	1.04139	0.71265	1.05423	1.30856	1.31387	0.877371	1.11428	1.16077	1.10755	0.988559	1.11294	1.20385	1.23905	1.11461	1.24155	1.21722	1.31133	1.13226	7.75954	7.67221	7.88338	7.64617	7.64406	7.95215	7.64829	7.94283	7.31971	7.63422	7.5313	7.55028	7.35182	8.084	8.01793	7.7768	7.27161	7.52662	7.86052
ENSG00000075884	ARHGAP15	0.936011	1.49471	0.220108	1.03262	0.818885	0.44248	0.667453	0.429752	1.00432	1.16256	0.571709	0.363612	0.701568	0.924796	1.83181	0.421604	NA	0.665581	0.456366	0.94939	0.434569	1.03822	0.650308	1.64365	0.729974	0.170262	0.354108	1.76343	1.13925	6.20321	6.7867	5.9271	6.29201	6.80209	NA	4.71666	5.3216	6.28616	6.00012	6.37562	5.84775	5.59912	6.32131	7.69169	6.54454	NA	6.34101	5.69296
ENSG00000075914	EXOSC7	1.41681	0.96708	0.937518	0.918555	0.97174	1.1784	1.11327	1.08743	0.656098	0.97359	1.25358	1.15987	0.992111	1.11727	0.888741	1.10823	1.08063	1.20112	0.933487	0.79796	0.949878	0.833147	0.82866	0.85309	0.869232	1.23121	1.19257	1.11059	1.08636	6.23893	7.34966	7.207	6.99905	7.11835	7.26034	6.92811	7.36247	6.2265	7.37047	6.83682	7.0112	6.75337	7.53195	7.30393	7.31051	6.58983	7.01263	7.20997
ENSG00000075945	KIFAP3	1.5084	0.980912	1.51121	1.31218	0.926857	1.17551	1.02776	1.33203	1.06967	1.06483	1.57692	1.30578	1.05115	1.15957	0.965202	1.11494	0.800717	1.02243	1.04336	1.16376	0.781037	1.09447	1.06558	0.827369	0.999131	1.51135	1.15776	1.04021	1.07335	6.41143	6.33394	6.99994	6.14924	6.43549	6.21915	5.94578	6.92081	5.85861	6.34051	6.18198	6.29669	5.56544	6.35617	6.71396	6.46103	5.41322	6.94559	6.57134
ENSG00000075975	MKRN2	0.996074	1.04961	1.24229	1.05614	1.19535	1.2335	1.2266	1.04844	1.06145	1.05385	1.4257	1.22011	1.0162	1.13481	1.13386	1.33726	1.21299	1.17231	0.978181	1.10175	0.994757	1.09726	1.19921	1.041	1.09377	1.56336	1.20763	1.12352	1.11261	5.66848	6.81061	7.21305	7.00362	8.42272	6.975	8.94089	6.04093	7.04521	7.79064	7.17434	7.09062	6.97032	6.94091	6.34463	6.01255	7.64576	6.27804	6.79284
ENSG00000076003	MCM6	0.617	1.28081	0.847573	1.31048	1.04179	1.05843	0.928396	0.699838	0.725095	0.764923	0.454845	0.655138	0.478566	0.865104	1.15198	0.951823	NA	0.914872	0.639486	1.02694	0.421604	1.04532	0.943989	0.843855	0.829304	1.20276	0.526339	1.49429	0.928396	6.36198	7.72291	6.39271	7.70486	7.8252	7.42306	7.15639	7.13714	5.98315	6.94696	5.94891	6.11258	5.99651	8.05187	7.60302	7.9128	7.79009	7.1081	7.50723
ENSG00000076043	REXO2	1.62778	1.49443	0.874482	1.54986	1.2615	1.86906	1.79246	1.32736	1.47188	1.57484	2.21553	1.7947	1.38863	1.66549	1.23805	1.65321	1.36116	1.70672	1.77004	1.62552	1.72989	1.2284	1.84161	1.42226	1.28466	1.73854	1.68502	1.50759	1.84535	7.7277	8.1128	7.30673	7.79561	7.56619	8.55188	8.35035	7.73557	8.06346	8.12819	8.6846	8.17346	7.66576	7.81845	7.59749	7.72557	7.36806	8.11836	8.31777
ENSG00000076053	RBM7	1.03583	1.15746	0.677607	1.10789	1.12678	1.25018	1.12516	1.02653	1.10823	1.05308	0.797268	1.09061	1.23401	1.1245	0.987666	1.13001	0.453318	1.10483	0.927883	1.16967	0.950851	0.960946	1.1427	1.00475	0.995196	1.12057	1.19673	1.1685	1.13098	7.00868	7.24177	6.13723	7.09184	6.83098	7.06147	6.52349	7.23239	6.6029	6.82401	6.83648	6.51027	6.98033	7.35703	7.23958	7.11386	6.15422	6.97897	7.44557
ENSG00000076067	RBMS2	0.404834	0.423246	0.356026	0.718502	0.318063	0.71433	0.534026	0.612784	0.780317	0.735599	0.748188	0.825426	NA	1.11126	0.330414	0.83123	NA	1.20629	0.487138	0.850033	0.285557	0.466868	1.00775	0.78533	0.641474	0.227887	0.892651	0.11059	0.687529	6.19682	NA	5.44699	6.61203	NA	6.62475	6.46554	6.79347	6.1022	6.2812	6.32985	6.58564	NA	6.60638	6.03721	NA	NA	7.09458	5.9413
ENSG00000076108	BAZ2A	1.28533	1.30428	1.14983	1.3249	1.17984	1.12287	1.18667	1.24846	1.20222	1.30792	0.811575	1.20844	0.796574	1.2398	1.55691	1.41581	1.00732	1.37894	1.11628	1.29314	1.12678	1.27393	1.40398	1.47871	1.37365	1.52401	1.22634	1.27393	1.29159	5.94151	5.36524	NA	5.95229	6.36218	5.39281	5.47778	5.79577	5.66329	5.45467	4.81335	5.77449	6.14552	6.61083	6.35042	5.8638	5.27695	6.35957	5.799
ENSG00000076201	PTPN23	1.03302	0.959518	1.09934	0.620136	1.00432	0.870989	0.843233	0.864511	0.832509	0.940018	0.738781	0.568202	0.557507	0.979548	0.943	1.04805	0.962369	0.957607	1.03383	0.534026	1.01157	0.981819	0.908485	1.05038	0.976808	0.981366	0.90309	0.580925	0.899821	7.63826	7.18459	7.90276	7.62817	7.59189	7.70797	7.4765	7.70601	7.18903	7.66023	7.34808	7.61197	7.45578	7.36279	7.33295	7.59239	7.80316	7.68461	7.6176
ENSG00000076242	MLH1	1.18412	1.2284	1.14114	1.24428	1.02776	1.16167	1.14364	1.19117	1.10687	1.03302	1.39707	1.27921	1.09864	1.18241	1.13672	1.04805	0.519828	1.07882	1.20412	1.19229	0.650308	0.933993	1.14891	1.10483	1.09237	1.49318	1.39898	1.36959	1.21165	6.33557	7.42574	6.35177	5.93673	6.61994	6.53157	6.34288	6.69686	5.79828	6.30064	6.09187	6.24351	6.25035	6.76432	6.58962	6.6548	5.65403	6.93498	6.75406
ENSG00000076248	UNG	1.54083	1.02816	1.0465	1.61458	1.197	1.06371	1.20058	1.11261	1.02979	1.07004	1.29667	1.32695	1.33526	0.986772	0.96426	1.07004	0.842609	1.19645	1.031	1.3955	1.04336	1.18583	1.16406	0.996074	1.04415	1.48216	1.10449	1.3516	1.06521	7.95824	6.27828	7.28973	7.33942	7.25465	7.00769	6.76614	7.1891	6.25511	6.60535	8.00104	7.76946	7.41447	7.71743	6.99151	6.98596	6.94939	7.0247	6.84555
ENSG00000076258	FMO4	0.313867	NA	NA	0.618048	0.634477	0.212188	0.260071	0.518514	0.503791	0.575188	0.495544	1.52827	1.63799	0.348305	0.167317	0.294466	NA	0.045323	0.399674	0.399674	NA	0.798651	0.369216	0.332438	0.596597	NA	0.176091	0.363612	0.392697	NA	5.90242	NA	3.88475	5.86653	NA	5.74034	5.13203	NA	4.79173	5.37084	7.45923	7.57057	NA	5.3085	5.04329	4.25965	4.67356	5.66591
ENSG00000076321	KLHL20	0.986772	0.818885	0.974972	0.823474	0.71433	1.08063	0.953276	0.741939	0.943495	0.880242	0.800717	0.963316	1.00217	0.928908	0.900367	0.942504	0.498311	0.870989	0.883093	0.988559	0.532754	0.753583	1.07408	0.912222	0.851258	1.15168	0.798651	0.854306	0.954725	NA	NA	4.90657	5.27375	NA	5.3918	NA	5.12979	NA	5.46657	NA	4.04482	5.15913	5.62702	6.48434	5.6184	NA	NA	NA
ENSG00000076351	SLC46A1	1.29181	0.656098	0.802774	0.579784	1.91672	0.457882	0.222716	1.19368	0.658965	0.499687	0.245513	0.822822	0.934498	0.768638	0.437751	0.848805	0.585461	0.715167	0.814248	0.697229	0.904174	1.98896	0.664642	0.840106	0.755112	0.340444	0.334454	0.161368	0.651278	7.27606	6.53077	6.29174	6.84499	6.54356	NA	6.33701	7.11808	7.20124	6.44033	6.03661	6.47133	7.26088	6.67037	6.41891	NA	6.55808	6.74669	6.504
ENSG00000076356	PLXNA2	0.170262	0.0569049	0.731589	0.872739	0.759668	0.324282	0.932474	0.127105	0.91803	0.434569	0.523746	0.613842	NA	0.899821	-0.0555173	0.993877	1.38543	0.858537	0.187521	0.737193	NA	0.822822	0.494155	-0.0222764	1.08814	NA	0.559907	0.311754	0.657056	7.02878	6.11288	7.45889	6.5347	6.85534	6.37373	6.2233	6.07147	6.66976	6.46278	6.50094	6.61218	5.56888	6.63916	5.97583	5.90948	6.84767	6.70583	5.63702
ENSG00000076382	SPAG5	0.173186	0.802089	0.276462	1.00087	0.778151	0.434569	0.363612	0.0293838	0.167317	0.064458	NA	1.37218	0.680336	0.075547	0.640481	-0.0409586	NA	0.403121	NA	0.780317	NA	0.685742	0.235528	0.212188	0.640481	1.57229	0.287802	1.14426	0.294466	NA	5.26757	NA	5.72059	5.05184	5.98668	4.52184	NA	5.28421	NA	NA	5.76368	4.74271	6.00057	4.37344	4.97859	NA	NA	NA
ENSG00000076513	ANKRD13A	1.06371	1.57553	1.08743	1.34301	0.927883	1.02449	1.51917	0.947924	1.09656	1.36754	0.790988	1.25261	0.968483	1.41229	1.48273	1.04454	0.603144	1.31765	1.04258	1.27715	1.23426	1.08207	1.15198	1.41996	1.05077	1.48558	1.51693	1.76027	1.43425	7.20726	7.62816	7.27477	7.17089	7.24105	7.1803	7.43832	7.05942	8.44962	8.07751	8.67611	6.84787	7.06438	7.28872	7.83652	7.32267	7.12865	7.8273	6.94996
ENSG00000076554	TPD52	0.845098	1.35927	1.33122	2.01795	1.96605	0.966142	1.39742	1.13513	0.187521	1.31576	1.07445	1.58973	1.42797	1.27761	1.30814	NA	1.35755	1.24329	2.04552	2.01803	1.69966	2.01758	1.14208	1.09587	1.96104	0.845718	1.70561	1.74288	1.27207	7.84853	7.97396	8.34546	8.84796	8.88197	7.92197	8.43579	7.96449	7.25295	8.51614	7.77451	8.51803	8.24519	8.69196	8.20877	8.06623	9.04587	8.3581	8.74205
ENSG00000076555	ACACB	1.22246	0.271842	0.252853	0.866287	0.874482	0.641474	1.00173	0.374748	2.23697	1.15715	0.836957	1.09096	1.61595	0.502427	0.752816	1.1364	0.83123	0.143015	0.80956	1.19838	0.829304	1.01494	1.16761	0.638489	1.02325	0.804139	0.900367	0.187521	0.963788	7.0761	6.60249	6.06826	6.70936	6.52887	6.89947	6.0307	6.15548	8.28684	6.47685	6.25795	6.2506	8.23799	5.77001	6.15811	6.89856	7.05096	6.02862	6.16612
ENSG00000076604	TRAF4	0.924279	0.932981	1.22194	1.26788	1.47972	0.706718	0.764923	1.04532	0.799341	1.28012	NA	0.723456	0.893762	1.0976	1.09552	0.217484	1.10551	0.934498	1.25115	1.08707	1.39655	1.55859	0.518514	1.00173	1.44264	0.89487	0.998695	0.965672	1.33985	7.13271	7.02252	5.47882	7.2601	7.09607	7.01239	6.44022	6.70723	7.66744	7.39875	3.97454	5.93685	7.82982	6.40683	5.95828	6.67441	6.3144	6.43502	6.9534
ENSG00000076641	PAG1	0.495544	0.982723	0.690196	0.868056	0.905796	0.238046	0.232996	0	0.670246	0.584331	0.536558	0.158362	0.399674	0.612784	0.924279	NA	1.01072	1.05729	0.298853	0.945961	0.322219	0.811575	0.313867	0.807535	0.604226	-0.0177288	0.296665	0.991226	0.404834	6.36933	7.43484	7.23991	6.7545	7.36002	6.37092	7.12055	5.75494	6.91945	6.70083	6.53185	5.14701	7.84251	6.92024	7.28851	6.89248	6.78212	7.25204	6.70946
ENSG00000076650	GPATCH1	0.389166	0.49276	0.404834	0.536558	0.547775	0.525045	0.454845	0.457882	0.264818	0.352183	0.396199	0.537819	0.320146	0.418301	0.606381	0.665581	NA	0.52763	0.507856	0.542825	0.451786	0.511883	0.686636	0.555094	0.587711	0.636488	0.409933	0.565848	0.555094	5.89156	5.51866	4.79076	5.36824	6.32399	5.81204	6.0869	5.90189	5.70534	6.30304	5.84864	5.74661	6.19849	6.60355	4.90952	4.64451	5.59133	6.27246	5.52746
ENSG00000076662	ICAM3	0.941511	1.52853	NA	0.933993	1.11461	0.40824	0.450249	0.322219	1.31006	0.894316	0.701568	NA	1.20978	1.0983	1.65321	0.594393	0.92737	0.578639	0.887617	0.824776	0.87564	1.04961	0.578639	1.53618	1.0013	NA	0.437751	1.50772	0.991226	6.85071	7.71478	4.40987	6.96856	6.6825	6.69933	8.29058	7.94037	7.21193	6.78289	6.654	7.79896	5.84228	7.44049	7.81711	6.36693	6.24864	6.48469	5.87064
ENSG00000076685	NT5C2	1.3251	1.53491	1.59868	1.67477	1.2878	1.36866	1.72329	1.62201	1.41581	1.48869	1.63629	1.51548	1.21643	1.50569	1.43712	1.60842	1.11428	1.43791	1.57887	1.51812	1.77996	1.3707	1.59461	1.38057	1.47114	1.78753	1.76223	1.68975	1.58309	7.4649	7.19772	7.83526	7.30907	7.47362	7.44101	7.40111	7.21084	7.35484	7.40141	7.77132	7.56629	7.53249	7.56434	7.47846	7.34631	7.54263	7.92519	7.92982
ENSG00000076706	MCAM	1.32077	1.66153	1.11461	1.35564	1.42846	1.81591	2.0325	0.71433	2.08952	1.94871	1.88184	1.16286	0.638489	1.95535	1.23679	1.47202	1.22141	2.19888	1.53071	1.75297	1.07482	1.10958	1.9526	1.67403	1.22814	0.920123	1.39235	1.08636	2.11978	8.15115	8.39577	7.61719	8.42956	8.57937	8.38519	8.83878	7.88392	8.88803	8.38833	8.32724	7.59205	6.85993	7.55704	8.30583	8.24347	7.4987	8.53625	8.51887
ENSG00000076716	GPC4	1.09795	0.618048	0.588832	1.04805	0.940516	0.82866	0.893762	0.542825	0.755112	0.922206	0.262451	1.25744	NA	1.07445	0.382017	0.984977	0.633468	1.43473	0.678518	1.06633	0.836324	0.772322	1.18639	0.651278	1.02119	1.09342	0.757396	0.184691	0.783189	7.1176	6.77345	7.21199	7.66252	7.37163	7.83727	7.76178	7.13919	6.99971	7.35854	6.795	7.23797	6.33495	7.62683	7.21934	7.30119	8.67005	7.80597	7.25324
ENSG00000076770	MBNL3	1.0799	0.62941	NA	0.907949	0.929419	0.456366	0.772322	1.10619	0.262451	0.423246	NA	0.845098	1.59813	0.303196	1.09864	0.181844	NA	1.9567	0.31597	0.730782	0.584331	0.863323	0.276462	0.970347	1.07882	1.69294	0.777427	0.924796	0.678518	5.8325	NA	NA	5.11607	NA	NA	NA	6.04918	NA	NA	NA	NA	6.6543	NA	6.15059	5.78432	6.59294	7.6834	NA
ENSG00000076826	CAMSAP3	0.117271	NA	0.0863598	0.0863598	0.984077	NA	0.235528	0.390935	NA	0.064458	NA	NA	0.292256	0.399674	NA	NA	0.832509	NA	0.860338	0.0530784	1.12385	0.933993	NA	NA	0.79588	0.679428	0.354108	NA	NA	6.33313	5.43897	7.27766	6.88592	6.96888	5.79083	5.85628	6.85424	5.4486	6.7904	5.68301	6.9433	6.81262	6.81323	5.40714	6.00245	7.29922	6.57528	6.81033
ENSG00000076864	RAP1GAP	1.81224	NA	1.49276	1.0216	0.993436	0.40654	0.356026	0.378398	NA	1.30557	NA	1.68097	0.136721	1.16761	NA	NA	1.49665	0.00432137	1.31806	0.357935	1.66671	0.996074	0.120574	NA	1.31765	0.432969	1.86835	NA	NA	7.60614	5.6518	7.86674	6.67874	6.65064	6.13142	5.98829	6.73167	6.11461	6.56738	5.74231	7.49639	5.76727	6.73649	NA	6.20307	7.55375	6.86406	6.74636
ENSG00000076924	XAB2	1.00732	1.06032	1.08636	0.557507	1.18469	1.0306	0.926857	1.13925	0.879669	1.24204	1.02816	0.515874	0.748188	1.07773	1.2159	1.44373	1.22763	1.12123	1.26998	0.511883	1.35257	1.09621	0.992995	1.20575	1.0461	1.34557	0.958564	0.702431	1.03663	7.01518	7.55815	6.87945	6.8111	7.13546	7.2849	6.79634	7.32323	6.76924	6.44016	6.29399	6.87093	6.89876	7.45717	7.0267	6.59625	7.01218	6.90721	6.3961
ENSG00000076928	ARHGEF1	1.13033	1.76612	0.755112	0.752816	1.23905	1.07115	0.968483	0.841359	1.2878	1.43056	0.780317	0.357935	0.715167	1.46315	2.00471	1.0976	1.02202	1.26928	1.31471	0.759668	1.15137	1.48458	0.818226	1.91508	1.37144	0.800717	0.710963	1.26788	1.32015	7.52075	8.22652	7.03047	7.81556	7.65563	7.55889	7.53936	7.2736	7.63981	7.62774	6.91663	7.50256	7.51396	7.98944	8.34848	7.90251	7.48256	7.58566	7.33253
ENSG00000076944	STXBP2	0.92737	1.71231	0.198657	1.55509	1.67742	1.06595	1.24403	1.50799	1.18184	1.40346	NA	1.24748	1.2383	1.77349	1.50338	0.371068	1.42472	1.45954	1.66068	1.25261	1.59923	1.67761	0.678518	1.54568	1.74225	1.49707	1.44404	1.41414	1.36097	7.65946	8.02567	6.52926	7.60258	7.8449	7.23927	7.57147	7.83177	7.48732	7.73704	6.72697	8.14134	7.74937	7.95022	7.67238	7.52151	7.8121	8.29	7.83862
ENSG00000076984	MAP2K7	0.798651	0.92737	0.830589	0.374748	0.989005	0.89098	0.623249	0.664642	0.671173	0.796574	0.878522	0.346353	0.451786	0.887054	0.950851	1.02449	0.920645	0.93852	0.986772	0.526339	1.05652	0.947434	0.816904	1.00775	0.904174	1.04021	0.5302	0.378398	0.715167	6.63288	6.43429	6.75321	6.38202	7.32843	7.02427	6.87181	7.02807	6.01301	5.41552	5.60617	7.30677	7.34525	6.55656	6.68327	6.73222	6.17681	6.6473	6.46987
ENSG00000077044	DGKD	0.482874	1.03423	0.846955	0.823474	1.05308	0.515874	0.332438	0.0934217	1.06595	0.594393	0.902003	0.399674	0.136721	0.910624	1.32695	0.828015	0.448706	0.982271	0.908485	0.881955	0.281033	1.01578	0.557507	1.07954	1.62449	1.30492	0.651278	1.12123	0.632457	5.77126	NA	5.40081	NA	4.94672	4.57714	5.06842	5.13386	NA	NA	NA	4.10665	4.49647	NA	NA	5.78638	NA	NA	4.96572
ENSG00000077063	CTTNBP2	NA	NA	1.3189	0.127105	NA	0.680336	0.760422	0.326336	0.385606	0.424882	NA	0.963788	NA	NA	NA	0.535294	NA	NA	0.075547	0.0374265	0.222716	NA	0.992995	0.045323	NA	0.30963	0.428135	NA	0.390935	5.96972	6.61917	6.84346	5.64852	4.69531	5.75605	5.22452	5.68528	NA	6.13526	NA	5.30447	4.80097	5.43375	5.3935	NA	6.21115	5.10837	5.2653
ENSG00000077097	TOP2B	1.49638	1.60401	1.73823	1.74702	1.45788	1.74147	1.58569	1.81889	1.52127	1.42406	1.54208	1.68895	1.38148	1.49817	1.68664	1.60097	1.35102	1.55182	1.65128	1.90816	1.45969	1.44012	1.85594	1.6535	1.52284	1.39199	1.67669	1.93656	1.60509	7.18115	7.45511	7.56102	7.37912	7.49508	7.55852	7.31305	7.65532	6.92525	7.32627	7.32792	7.24265	6.93787	7.73611	7.72259	7.78573	7.42158	7.58464	7.27982
ENSG00000077147	TM9SF3	1.70586	1.67605	1.63979	1.86564	1.92449	1.80305	1.66304	1.56098	1.52257	1.79525	1.33726	1.79225	1.62242	1.60433	1.50799	1.7129	1.58602	1.73504	1.95966	1.84354	1.74764	1.97736	1.69276	1.47276	2.36359	1.6169	2.03399	1.48458	1.65543	7.65999	6.86451	7.44304	7.26755	7.93357	7.31117	7.05269	7.72662	7.3643	7.43811	7.2348	7.68033	7.66938	8.03005	7.29305	6.65829	8.12058	8.11162	8.10935
ENSG00000077150	NFKB2	0.963788	1.54444	0.130334	0.919601	1.16643	1.04571	0.85309	0.745075	1.2222	1.26007	0.802089	0.790988	0.607455	1.25479	1.7113	0.801404	0.923244	1.17898	1.1245	1.17811	1.03019	1.07664	1.19312	1.49969	1.24601	1.08314	0.658965	1.53504	1.34811	7.08596	7.46918	6.78905	7.20972	7.42498	7.54073	7.43095	7.42139	7.2228	7.47224	6.93039	7.0536	7.24697	7.61936	7.90521	7.29591	7.38718	7.43829	7.24115
ENSG00000077152	UBE2T	0.30103	1.03782	0.52763	1.35908	1.01199	1.055	0.564666	0.567026	NA	0.40824	1.077	0.38739	NA	0.365488	0.816904	NA	NA	0.79588	NA	1.15715	NA	0.832509	0.562293	0.426511	0.624282	1.13162	0.372912	1.24944	0.742725	NA	NA	6.11813	5.6964	6.42177	6.44387	6.37064	NA	NA	5.5531	6.49621	NA	NA	7.16417	NA	6.37044	NA	6.14371	6.01259
ENSG00000077157	PPP1R12B	0.957607	1.28149	0.741152	1.15442	1.25042	2.09075	2.1651	0.820201	1.01284	1.68377	1.83979	1.08027	0.136721	0.983626	1.12678	1.30081	NA	1.38934	1.76223	2.0125	1.04532	0.942008	2.15125	1.37438	1.04571	0.742725	0.870989	0.848805	1.86058	7.54262	7.58952	7.25971	7.4401	7.40967	8.06417	8.41411	7.49115	7.56197	7.61541	8.51489	7.03442	6.10108	7.04303	7.44662	6.74991	8.09509	6.39272	7.8252
ENSG00000077232	DNAJC10	1.37181	1.56514	1.2014	1.43008	1.13735	2.03366	1.30535	1.65753	1.26951	1.47596	1.256	1.40976	1.02119	1.46672	1.43393	1.33082	1.25237	1.43056	1.63679	1.33905	1.35122	1.21405	1.48515	1.41229	1.67861	1.33606	1.85333	1.67321	1.37438	7.16914	7.28336	7.15017	6.65755	7.32874	7.74993	7.29007	7.28285	7.39312	7.19025	7.26273	7.04733	6.63826	7.4169	7.40716	7.39622	7.70692	7.74624	7.33388
ENSG00000077235	GTF3C1	1.11561	0.940018	1.1186	0.797268	0.812913	1.13956	1.2307	1.03703	0.843233	1.04258	1.22479	0.967548	0.619093	0.92993	0.995635	1.11694	1.08386	0.884795	1.46997	0.812245	0.848189	0.854913	1.07918	0.904174	1.09377	1.08778	1.17696	0.842609	0.92993	6.77465	7.24091	6.80953	7.01002	6.57915	6.93636	6.35564	6.9429	6.06451	6.61666	6.49417	6.50053	6.24684	7.18132	6.94568	6.73654	6.28152	6.55152	6.54395
ENSG00000077254	USP33	1.44059	1.26458	1.25959	1.25358	1.24993	1.38739	1.21643	1.31154	1.44201	1.25575	1.05461	1.40037	1.13767	1.26198	1.27439	1.28937	0.853698	1.27807	1.38184	1.32201	1.04961	1.31218	1.31323	1.29469	1.31239	1.36717	1.35946	1.23805	1.22814	5.68453	5.89711	5.23734	7.94964	5.06683	5.51679	4.99401	5.36951	5.79261	5.33259	5.89504	5.54597	6.24101	5.73692	4.6379	5.02999	NA	6.0432	6.0523
ENSG00000077274	CAPN6	NA	0.911158	NA	0.943	NA	1.34341	0.371068	NA	0.448706	0.925312	NA	0.921686	NA	NA	0.281033	0.352183	0.526339	1.92018	0.89487	0.645422	0.920645	NA	0.846955	0.278754	1.18127	0.346353	NA	0.650308	0.305351	6.03919	5.72231	6.20684	6.35615	6.32756	6.50897	6.10301	NA	5.21302	7.12998	NA	5.26311	6.11512	5.34853	6.05237	6.61289	7.25871	9.01112	6.721
ENSG00000077312	SNRPA	1.21165	1.5358	1.06633	1.49443	1.45606	1.41697	1.21643	1.33866	1.09864	1.29645	1.10924	1.11727	1.03503	1.39933	1.4178	1.51851	1.04999	1.31197	1.43008	1.36661	1.30835	1.49679	1.39568	1.45697	1.36511	1.39146	1.33626	1.48444	1.15987	7.89501	7.924	8.32253	7.56655	8.04608	8.08456	7.74643	7.95307	7.78221	7.9688	7.72474	8.22764	8.20564	7.90744	8.38522	7.2126	7.54656	8.19424	8.30717
ENSG00000077348	EXOSC5	1.01072	0.985875	0.814913	0.631444	0.91803	0.964731	0.836957	1.00217	0.541579	0.808211	1.0607	0.357935	0.737193	0.729165	1.06558	1.05077	1.1452	0.854913	1.02325	0.432969	1	0.775246	0.595496	0.900913	0.855519	0.563481	0.810233	0.517196	0.984977	7.15672	7.5033	7.02915	6.54465	7.2517	7.28562	7.56113	7.28615	6.34738	7.0781	NA	6.84999	7.29055	7.42294	7.43255	7.09091	7.75172	7.20117	6.80935
ENSG00000077380	DYNC1I2	1.09621	0.878522	1.38184	1.23019	1.13066	0.999131	1.14983	1.05308	0.842609	1.12483	0.835056	1.16524	0.540329	1.1209	0.819544	1.00561	NA	1.10958	1.14364	1.22583	0.988113	1.17493	1.04961	0.918555	1.16879	1.1784	0.960471	0.773055	1.02531	8.36434	8.33236	8.77879	8.45076	8.47086	8.57063	8.42169	8.37651	8.34755	8.52079	8.61984	8.30029	8.23656	8.39456	8.27463	8.47143	8.59011	8.43084	8.1947
ENSG00000077420	APBB1IP	0.682145	1.60595	0.705864	0.741939	0.657056	0.322219	0.380211	0.424882	1.27231	0.758912	NA	0.11059	0.819544	1.04805	1.48373	0.184691	0.506505	0.856729	0.278754	0.550228	0.502427	0.830589	0.264818	1.42439	0.584331	NA	NA	1.48756	1.01536	7.10889	7.98582	6.80155	6.49489	7.56099	7.12129	7.05692	6.95998	7.73483	7.02174	6.86797	NA	7.09807	7.64778	7.85682	6.98951	7.78235	6.68351	6.37925
ENSG00000077454	LRCH4	1.16495	1.45712	0.861534	0.572872	1.20412	0.797268	0.766413	0.945961	1.10755	1.24155	0.740363	0.451786	0.682145	1.20817	1.59561	1.12156	1.13545	1.06707	1.21906	0.633468	1.27393	1.26975	0.801404	1.59017	1.15381	1.55594	0.621176	1.0216	1.03703	7.34239	8.09989	6.35314	6.88518	7.10654	6.69939	6.69286	6.86153	7.93713	7.2318	6.27195	7.79044	7.74106	7.20864	7.86209	6.98187	7.03881	7.38418	7.04768
ENSG00000077458	FAM76B	0.768638	1.23019	0.935507	0.763428	0.91803	0.912222	0.60206	0.841359	0.634477	0.875061	0.247973	0.674861	0.798651	0.808211	1.17493	0.911158	NA	0.854913	0.886491	0.902003	0.517196	0.947434	0.917506	1.04571	0.984527	1.38952	0.872739	1.2531	0.720159	5.61056	6.78112	6.5852	6.29887	5.77075	6.19656	5.84054	5.75265	5.31934	NA	NA	5.64295	NA	5.64742	6.16026	6.99652	NA	6.64913	5.41828
ENSG00000077463	SIRT6	0.488551	0.549003	0.489958	0.344392	0.867467	0.550228	0.0899051	0.38739	0.267172	0.704151	0.436163	NA	NA	0.650308	0.521138	0.541579	0.665581	0.592177	0.643453	0.414973	0.507856	0.624282	0.178977	0.69897	0.733999	0.307496	0.0791812	-0.00877392	0.390935	5.6023	5.39899	6.11919	6.26892	6.32239	5.96942	6.9869	6.37958	NA	6.62955	NA	NA	5.53234	6.3851	6.48054	6.52575	5.87089	4.66422	6.19381
ENSG00000077514	POLD3	0.39794	1.00945	0.428135	0.979093	0.737987	0.959518	0.596597	1.05729	0.577492	0.729165	0.354108	1.46538	0.426511	0.749736	0.790988	0.704151	0.571709	0.738781	0.525045	1.03743	0.371068	0.665581	1.01326	0.655138	0.956649	1.04218	0.580925	1.00561	0.678518	5.6279	6.46219	6.045	6.73656	6.63049	6.41393	6.03941	6.94166	NA	6.28446	5.4655	5.92816	5.7119	6.89875	6.49874	6.78584	3.47076	5.84163	6.03574
ENSG00000077549	CAPZB	2.16956	2.3809	1.99432	2.43917	2.22948	2.28959	2.40355	2.18971	2.27983	2.24596	2.20284	2.14485	2.03362	2.28317	2.31599	2.14342	1.80983	2.2769	2.2997	2.34624	1.90698	2.15366	2.35755	2.29462	2.22696	2.16376	2.07969	2.51436	2.34867	9.02244	9.22582	9.05635	9.1447	9.10056	9.05167	9.26615	8.97657	9.1523	9.0995	9.02487	8.97	8.99012	9.01693	9.3094	8.95765	8.49464	9.01561	9.1
ENSG00000077585	GPR137B	0.913814	1.19507	1.54158	0.928396	0.802089	0.911158	0.920645	0.598791	1.40552	1.23172	1.11093	1.75762	1.08707	0.840733	1.08565	0.948902	NA	1.24551	0.875061	0.848189	NA	0.696356	1.26505	1.03019	0.851258	0.650308	0.850646	1.10449	1.24748	NA	NA	5.02901	4.62967	5.11649	NA	NA	5.22765	5.60031	NA	5.27704	NA	5.21428	4.85176	NA	4.97899	NA	5.30496	NA
ENSG00000077616	NAALAD2	0.696356	NA	0.401401	NA	NA	0.240549	NA	0.0791812	0.565848	0.285557	NA	0.161368	NA	0.045323	-0.0457575	0.723456	NA	0.880814	0.0211893	NA	NA	NA	0.598791	0.356026	NA	1.2071	NA	NA	NA	6.30238	4.92242	5.74537	6.26083	5.71406	6.35219	NA	6.59043	6.07243	6.14399	5.36196	6.01934	NA	5.04316	5.48988	6.17152	NA	7.07422	6.64036
ENSG00000077721	UBE2A	1.34124	1.5339	1.36642	1.68097	1.44044	1.63779	1.59084	1.38166	1.4143	1.38039	1.67256	1.49066	1.24304	1.54033	1.3006	1.15168	1.09026	1.58274	1.28149	1.55811	1.21431	1.39058	1.3822	1.22505	1.37401	1.28307	1.47276	1.62294	1.58636	6.29199	7.35964	8.09345	6.65869	7.10251	6.84586	5.96068	7.32816	6.44624	7.13752	7.02925	7.64308	7.39146	7.93221	7.64213	7.38429	NA	7.89441	7.82456
ENSG00000077782	FGFR1	1.15987	1.29951	1.27138	1.2033	1.02653	1.51375	1.57496	1.3969	2.08171	1.78838	1.54407	1.31618	NA	1.38292	1.24748	1.92526	1.6807	1.7356	1.4813	1.56229	1.21564	0.78746	1.8221	0.969416	1.15045	1.44778	1.26788	1.3126	1.8635	6.04975	6.41129	6.45477	6.749	6.12077	6.15264	5.71329	6.38733	5.23333	5.94304	5.42782	5.88988	NA	5.55686	5.71857	5.50465	6.10249	6.30363	6.16687
ENSG00000077942	FBLN1	2.04044	1.76283	0.596597	1.94364	1.77379	2.49845	2.47006	1.84061	2.20868	2.90027	1.75074	1.42423	0.252853	2.3918	1.30016	2.15372	1.72206	2.56913	2.47903	1.70569	1.0216	1.79567	2.09426	1.19618	2.15073	1.44824	0.376577	0.578639	2.88471	8.46566	8.89705	7.20195	8.70926	8.51619	9.02815	9.25689	8.87849	8.77045	9.28698	8.60037	8.63206	8.35827	8.85395	8.49238	8.76712	8.15911	9.07026	9.08133
ENSG00000077943	ITGA8	0.834421	0.113943	NA	0.552668	0.645422	0.78746	1.06333	NA	0.478566	0.888741	0.31597	1.06633	NA	1.12254	0.721811	0.833784	NA	NA	1.22866	0.781037	NA	0.60206	0.676694	1.17609	0.713491	NA	0.307496	0.432969	1.20925	7.20661	NA	5.56312	5.70212	6.562	6.57255	7.00515	6.22182	6.37414	6.3743	6.0458	6.51742	6.5834	5.44902	7.06392	5.66232	6.16803	NA	7.40071
ENSG00000078018	MAP2	1.04961	NA	2.14314	NA	NA	0.274158	0.737193	NA	NA	0.857332	1.12548	0.584331	NA	1.18013	NA	0.733197	0.807535	NA	0.569374	0.170262	0.332438	NA	0.40654	NA	0.120574	0.675778	1.4679	-0.0315171	0.482874	7.65201	6.61869	9.11617	7.07056	6.56298	6.59368	6.70496	6.63269	6.75575	6.9715	7.45208	6.97876	6.09861	7.37301	6.22493	7.04071	7.28211	6.35196	6.69317
ENSG00000078043	PIAS2	0.697229	0.710963	1.01787	0.664642	0.245513	0.71433	0.58995	0.685742	0.485721	0.40824	0.32838	0.980912	0.155336	0.394452	0.676694	0.418301	NA	0.260071	0.789581	0.786041	NA	0.049218	0.723456	0.74351	0.60206	1.51838	0.975432	0.664642	0.313867	6.0374	5.88766	6.3955	6.25069	6.61525	6.5059	4.90057	6.38252	NA	6.63947	7.62612	5.94017	6.32385	6.65048	6.04775	5.8572	NA	5.32598	5.92712
ENSG00000078053	AMPH	-0.00436481	NA	1.20385	NA	NA	0.482874	0.585461	0.541579	0.478566	0.426511	0.584331	0.49276	NA	NA	NA	NA	NA	NA	NA	0.20412	NA	NA	0.52763	NA	NA	0.526339	NA	NA	0.313867	6.93752	6.36319	8.61348	6.988	6.91068	7.08421	8.03697	6.88682	6.56866	6.90973	6.84234	6.55418	5.83712	5.43164	5.82661	6.91017	6.30981	5.34733	6.59962
ENSG00000078061	ARAF	1.4283	1.39811	1.12808	1.32838	1.41347	1.28803	1.27254	1.41497	1.36192	1.46805	1.36736	1.18949	1.43152	1.41531	1.43981	1.3566	1.47669	1.35774	1.49651	1.30728	1.49122	1.35813	1.36549	1.48926	1.53517	1.07555	1.39235	1.22298	1.45271	7.19909	7.26756	7.3406	7.33323	7.51736	7.32929	7.35965	7.22532	7.17974	7.77235	7.05801	7.12617	7.53389	7.39103	7.39105	7.17795	7.5357	7.37249	7.52043
ENSG00000078070	MCCC1	1.30984	0.83187	1.02898	1.27207	1.18865	0.910624	1.15503	0.996512	1.13988	0.999565	1.46716	1.73616	1.54888	1.18808	0.824776	1.07882	1.20493	0.357935	1.10209	1.15927	1.04805	1.13386	1.01494	0.928396	1.15957	1.09517	1.29092	1.10653	1.10721	8.12948	7.30603	8.15582	8.09442	8.24941	8.29149	8.36656	7.78174	7.928	7.62596	8.88616	8.86317	8.73868	8.06744	7.78961	7.83673	8.36133	7.30129	7.92307
ENSG00000078098	FAP	NA	0.515874	NA	NA	NA	1.16197	0.641474	NA	0.74351	1.17725	0.469822	NA	NA	0.611723	NA	0.274158	NA	1.1329	0.133539	0.146128	NA	NA	1.49679	NA	NA	0.240549	NA	NA	1.26788	5.25697	6.21687	NA	5.71864	6.26929	7.17713	6.81277	6.0929	6.36068	7.1152	6.46511	5.29666	NA	7.06708	5.20774	7.62374	5.61179	7.19103	6.00845
ENSG00000078114	NEBL	1.17811	NA	1.3638	0.657056	NA	0.326336	1.3145	NA	NA	0.357935	2.27869	1.50174	NA	1.36493	NA	0.00432137	0.905256	0.898725	1.08458	0.658965	1.62325	NA	0.117271	NA	0.987666	0.220108	1.97617	0.841359	0.0374265	7.32093	6.72976	8.13345	6.89674	6.75695	6.82755	6.70045	6.88858	7.25189	7.07504	9.47813	7.90151	6.82374	7.19991	6.42354	7.40751	8.22876	7.37408	8.60653
[truncated: 8,871 more rows]
[truncated: 12 more columns]

## Sheet: B. Cell type compositions
Tissue	Tissue ID	Gender	Age of donor	HE stain ID(HPA)	Adipocytes	Bronchial epithelium	Cells in seminiferous ducts	Cortical cells	Ductal cells	Endothelial cells	Exocrine glandular cells	Fibroblasts	Fibroblasts	Glandular cells	Glial cells and endothelial cells	Hepatocytes	Islets of Langerhans	Lymphocytes	Macrophages	Medullary cells	Myocytes	Neuronal cells	Other cell types	Pneumocytes	Smooth muscle cells	Squamous epithelial cells	Stromal cells	Trophoblastic cells:	Urothelial cells	Cells in tubules	Cells in glomeruli
[truncated: 31 more rows]
