# Supplementary material for: A deep proteome and transcriptome abundance atlas of 29 healthy human tissues
Source: Mol Syst Biol. 2019 Feb 18;15(2):e8503. doi: 10.15252/msb.20188503 (PMC6379049; doi:10.15252/msb.20188503)
Supplement: Supplementary file 9 — Table EV7 [file MSB-15-e8503-s009.zip › Table_EV7.xlsx]

## Sheet: Readme
Table EV7 | Tonsil proteome
A. Proteins trypsin HCD Ensembl	Simplified protein groups table (trypsin, HCD, Ensembl)
B. Proteins trypsin HCD RNA-Seq	Simplified groups table (trypsin, HCD, RNA-Seq)
C. Proteins ultra-deep, Ensembl	Simplified groups table of of ultra-deep tonsil proteomic data (different proteases, different fragmentation modi, Ensembl)
D. Proteins ultra-deep, RNA-Seq	Simplified groups table of of ultra-deep tonsil proteomic data (different proteases, different fragmentation modi, RNA-Seq)
E. Proteins ultra-deep, Ensembl	Simplified peptide table (different proteases, different fragmentation modes, Ensembl)

## Sheet: A. Proteins trypsin HCD Ensembl
Protein.IDs	Majority.protein.IDs	Fasta.headers	Number.of.proteins	Sequence.length	Sequence.lengths	Q.value	Score	Sequence.coverage.P010747....	Intensity	Intensity.P010747	iBAQ	iBAQ.P010747	MS.MS.Count	Only.identified.by.site	Reverse	Potential.contaminant
ENSP00000000233.5;ENSP00000412701.1;ENSP00000446353.1;ENSP00000437374.1;ENSP00000420655.1	ENSP00000000233.5;ENSP00000412701.1	ENSP00000000233.5 pep:known chromosome:GRCh38:7:127588345:127591705:1 gene:ENSG00000004059.10 transcript:ENST00000000233.9 gene_biotype:protein_coding transcript_biotype:protein_coding;ENSP00000412701.1 pep:known chromosome:GRCh38:7:127588403:127591088:1 g	5	180	180;150;40;50;59	0	108.38	65.6	2333800000	2333800000	212160000	212160000	70
ENSP00000000412.3;ENSP00000440488.2;ENSP00000441030.1;ENSP00000440962.1;ENSP00000442100.1;ENSP00000442983.1;ENSP00000444684.1;ENSP00000437595.1	ENSP00000000412.3;ENSP00000440488.2;ENSP00000441030.1;ENSP00000440962.1;ENSP00000442100.1	ENSP00000000412.3 pep:known chromosome:GRCh38:12:8940365:8949955:-1 gene:ENSG00000003056.7 transcript:ENST00000000412.7 gene_biotype:protein_coding transcript_biotype:protein_coding;ENSP00000440488.2 pep:known chromosome:GRCh38:12:8940364:8949761:-1 gene:E	8	277	277;191;92;109;133;104;122;148	0	312.09	23.8	583320000	583320000	41666000	41666000	33
ENSP00000001008.4;ENSP00000446368.1;ENSP00000486800.1;ENSP00000439703.1;ENSP00000438491.1	ENSP00000001008.4	ENSP00000001008.4 pep:known chromosome:GRCh38:12:2794953:2805423:1 gene:ENSG00000004478.7 transcript:ENST00000001008.5 gene_biotype:protein_coding transcript_biotype:protein_coding	5	459	459;86;51;51;84	0	323.31	74.9	7747900000	7747900000	249930000	249930000	139
ENSP00000402959.1;ENSP00000399207.1;ENSP00000394436.1;ENSP00000002125.4;ENSP00000410181.1;ENSP00000337431.6	ENSP00000402959.1;ENSP00000399207.1;ENSP00000394436.1;ENSP00000002125.4;ENSP00000410181.1;ENSP00000337431.6	ENSP00000402959.1 pep:known chromosome:GRCh38:2:37231842:37241739:1 gene:ENSG00000003509.15 transcript:ENST00000432075.1 gene_biotype:protein_coding transcript_biotype:protein_coding;ENSP00000399207.1 pep:known chromosome:GRCh38:2:37231689:37246186:1 gene:	6	148	148;230;267;441;111;343	0.00058692	2.5261	13.5	40279000	40279000	4475400	4475400	2
ENSP00000002165.5;ENSP00000398119.1	ENSP00000002165.5	ENSP00000002165.5 pep:known chromosome:GRCh38:6:143494811:143511690:-1 gene:ENSG00000001036.13 transcript:ENST00000002165.10 gene_biotype:protein_coding transcript_biotype:protein_coding	2	467	467;109	0	12.161	19.3	103990000	103990000	4333100	4333100	9
ENSP00000003100.8;ENSP00000406757.1;ENSP00000394268.1;ENSP00000412536.1	ENSP00000003100.8;ENSP00000406757.1	ENSP00000003100.8 pep:known chromosome:GRCh38:7:92112151:92134530:-1 gene:ENSG00000001630.15 transcript:ENST00000003100.12 gene_biotype:protein_coding transcript_biotype:protein_coding;ENSP00000406757.1 pep:known chromosome:GRCh38:7:92113412:92134803:-1 ge	4	509	509;404;222;30	0	222.71	42.4	675980000	675980000	25999000	25999000	33
ENSP00000003302.4;ENSP00000444991.1;ENSP00000445743.1;ENSP00000442257.1;ENSP00000442431.1;ENSP00000440799.1;ENSP00000437688.1;ENSP00000438050.1;ENSP00000445722.1;ENSP00000441513.1	ENSP00000003302.4;ENSP00000444991.1;ENSP00000445743.1;ENSP00000442257.1	ENSP00000003302.4 pep:known chromosome:GRCh38:11:113797874:113875570:-1 gene:ENSG00000048028.11 transcript:ENST00000003302.8 gene_biotype:protein_coding transcript_biotype:protein_coding;ENSP00000444991.1 pep:known chromosome:GRCh38:11:113798805:113875570:	10	1077	1077;920;583;360;753;244;40;51;91;194	0	22.062	13.9	97683000	97683000	1713700	1713700	7
ENSP00000468057.1;ENSP00000004982.3;ENSP00000467169.1	ENSP00000468057.1;ENSP00000004982.3;ENSP00000467169.1	ENSP00000468057.1 pep:known chromosome:GRCh38:19:35754568:35758079:-1 gene:ENSG00000004776.11 transcript:ENST00000592984.5 gene_biotype:protein_coding transcript_biotype:protein_coding;ENSP00000004982.3 pep:known chromosome:GRCh38:19:35754568:35757029:-1 g	3	160	160;160;137	0	90.829	36.9	3173600000	3173600000	453370000	453370000	21
ENSP00000005257.2;ENSP00000413227.1;ENSP00000388975.1;ENSP00000407062.1;ENSP00000487037.1;ENSP00000393782.1	ENSP00000005257.2;ENSP00000413227.1	ENSP00000005257.2 pep:known chromosome:GRCh38:7:39623483:39708124:1 gene:ENSG00000006451.7 transcript:ENST00000005257.6 gene_biotype:protein_coding transcript_biotype:protein_coding;ENSP00000413227.1 pep:known chromosome:GRCh38:7:39686687:39706308:1 gene:E	6	206	206;164;101;112;46;46	0	255.48	60.7	1664300000	1664300000	184920000	184920000	60
ENSP00000368412.2;ENSP00000005259.4;ENSP00000418993.1;ENSP00000409350.1;ENSP00000419681.1;ENSP00000400718.2;ENSP00000368414.2;ENSP00000414164.2;ENSP00000418816.1;ENSP00000395828.1;ENSP00000390733.1	ENSP00000368412.2;ENSP00000005259.4;ENSP00000418993.1;ENSP00000409350.1;ENSP00000419681.1;ENSP00000400718.2;ENSP00000368414.2;ENSP00000414164.2	ENSP00000368412.2 pep:known chromosome:GRCh38:7:107580455:107619446:1 gene:ENSG00000075790.10 transcript:ENST00000379117.6 gene_biotype:protein_coding transcript_biotype:protein_coding;ENSP00000005259.4 pep:known chromosome:GRCh38:7:107579977:107621870:1 g	11	241	241;241;147;230;294;348;348;163;196;133;171	0	47.668	24.1	276970000	276970000	18465000	18465000	19
ENSP00000005260.8	ENSP00000005260.8	ENSP00000005260.8 pep:known chromosome:GRCh38:7:98291651:98401068:-1 gene:ENSG00000006453.13 transcript:ENST00000005260.8 gene_biotype:protein_coding transcript_biotype:protein_coding	1	511	511	0	104.56	20.4	85342000	85342000	2753000	2753000	8
ENSP00000405823.2;ENSP00000005286.4;ENSP00000439717.1	ENSP00000405823.2;ENSP00000005286.4;ENSP00000439717.1	ENSP00000405823.2 pep:known chromosome:GRCh38:11:60924476:60937023:1 gene:ENSG00000006118.14 transcript:ENST00000453848.6 gene_biotype:protein_coding transcript_biotype:protein_coding;ENSP00000005286.4 pep:known chromosome:GRCh38:11:60924481:60937159:1 gen	3	1023	1023;1024;152	0	5.0694	4.3	52451000000	52451000000	1344900000	1344900000	9
ENSP00000005340.4;ENSP00000459797.1;ENSP00000459991.1;ENSP00000458209.1;ENSP00000458465.1	ENSP00000005340.4;ENSP00000459797.1;ENSP00000459991.1;ENSP00000458209.1	ENSP00000005340.4 pep:known chromosome:GRCh38:17:7225341:7234545:-1 gene:ENSG00000004975.11 transcript:ENST00000005340.9 gene_biotype:protein_coding transcript_biotype:protein_coding;ENSP00000459797.1 pep:known chromosome:GRCh38:17:7225455:7234318:-1 gene:	5	736	736;730;363;291;300	0	77.475	21.5	269110000	269110000	8970400	8970400	18
ENSP00000005386.3;ENSP00000370024.4;ENSP00000401823.3	ENSP00000005386.3;ENSP00000370024.4;ENSP00000401823.3	ENSP00000005386.3 pep:known chromosome:GRCh38:12:47661249:47706061:-1 gene:ENSG00000005175.9 transcript:ENST00000005386.7 gene_biotype:protein_coding transcript_biotype:protein_coding;ENSP00000370024.4 pep:known chromosome:GRCh38:12:47663293:47705986:-1 ge	3	665	665;631;506	0	232.93	45.7	1428700000	1428700000	40820000	40820000	72
ENSP00000005587.2;ENSP00000408163.1	ENSP00000005587.2	ENSP00000005587.2 pep:known chromosome:GRCh38:7:26667062:26864743:-1 gene:ENSG00000005020.12 transcript:ENST00000345317.6 gene_biotype:protein_coding transcript_biotype:protein_coding	2	359	359;126	0	37.83	40.7	1063400000	1063400000	59080000	59080000	27
ENSP00000392026.1;ENSP00000407637.1;ENSP00000384746.1;ENSP00000410215.1;ENSP00000400925.1;ENSP00000480357.1;ENSP00000006251.7;ENSP00000337464.6;ENSP00000384848.1;ENSP00000354732.5;ENSP00000262731.11	ENSP00000392026.1;ENSP00000407637.1;ENSP00000384746.1;ENSP00000410215.1;ENSP00000400925.1;ENSP00000480357.1;ENSP00000006251.7;ENSP00000337464.6;ENSP00000384848.1;ENSP00000354732.5;ENSP00000262731.11	ENSP00000392026.1 pep:known chromosome:GRCh38:22:44702486:44737662:1 gene:ENSG00000186654.20 transcript:ENST00000432916.5 gene_biotype:protein_coding transcript_biotype:nonsense_mediated_decay;ENSP00000407637.1 pep:known chromosome:GRCh38:22:44702219:44737	11	113	113;122;177;226;267;379;379;388;411;564;643	0	4.7071	15.9	3534400	3534400	504910	504910	1
ENSP00000468612.1;ENSP00000006275.3	ENSP00000468612.1;ENSP00000006275.3	ENSP00000468612.1 pep:known chromosome:GRCh38:19:45162933:45178237:-1 gene:ENSG00000007255.10 transcript:ENST00000585934.1 gene_biotype:protein_coding transcript_biotype:protein_coding;ENSP00000006275.3 pep:known chromosome:GRCh38:19:45162928:45178237:-1 g	2	159	159;173	0.0069498	1.4472	13.2	6371000	6371000	910150	910150	2
ENSP00000483295.1;ENSP00000489591.1;ENSP00000348878.4;ENSP00000006658.6;ENSP00000489476.1;ENSP00000425271.1	ENSP00000483295.1;ENSP00000489591.1;ENSP00000348878.4;ENSP00000006658.6;ENSP00000489476.1	ENSP00000483295.1 pep:known chromosome:GRCh38:17:50547089:50555850:1 gene:ENSG00000006282.20 transcript:ENST00000619622.4 gene_biotype:protein_coding transcript_biotype:protein_coding;ENSP00000489591.1 pep:known chromosome:GRCh38:17:50548049:50555852:1 gen	6	742	742;786;786;802;521;110	0	9.3074	9.4	66260000	66260000	1577600	1577600	6
ENSP00000006750.3;ENSP00000376544.3;ENSP00000245862.2	ENSP00000006750.3;ENSP00000376544.3	ENSP00000006750.3 pep:known chromosome:GRCh38:17:63928740:63932354:-1 gene:ENSG00000007312.12 transcript:ENST00000006750.7 gene_biotype:protein_coding transcript_biotype:protein_coding;ENSP00000376544.3 pep:known chromosome:GRCh38:17:63928740:63932336:-1 g	3	229	229;230;125	0	12.672	15.3	822570000	822570000	82257000	82257000	25
ENSP00000403507.1;ENSP00000006777.6	ENSP00000403507.1;ENSP00000006777.6	ENSP00000403507.1 pep:known chromosome:GRCh38:7:75879004:75888884:1 gene:ENSG00000005486.16 transcript:ENST00000454791.1 gene_biotype:protein_coding transcript_biotype:nonsense_mediated_decay;ENSP00000006777.6 pep:known chromosome:GRCh38:7:75878948:7588892	2	79	79;364	0	11.827	20.3	27578000	27578000	5515700	5515700	2
ENSP00000456545.1;ENSP00000457722.1;ENSP00000457527.1;ENSP00000456231.1;ENSP00000455026.1;ENSP00000007264.2	ENSP00000456545.1;ENSP00000457722.1;ENSP00000457527.1;ENSP00000456231.1;ENSP00000455026.1;ENSP00000007264.2	ENSP00000456545.1 pep:known chromosome:GRCh38:16:786826:788340:-1 gene:ENSG00000007376.7 transcript:ENST00000565503.5 gene_biotype:protein_coding transcript_biotype:nonsense_mediated_decay;ENSP00000457722.1 pep:known chromosome:GRCh38:16:784991:788371:-1 g	6	97	97;131;141;168;312;312	0.00058575	2.4781	16.5	2780200	2780200	463360	463360	1
ENSP00000007390.2	ENSP00000007390.2	ENSP00000007390.2 pep:known chromosome:GRCh38:16:1349240:1351911:-1 gene:ENSG00000007520.3 transcript:ENST00000007390.2 gene_biotype:protein_coding transcript_biotype:protein_coding	1	312	312	0	18.122	17.3	37049000	37049000	2646400	2646400	3
ENSP00000376295.3;ENSP00000007414.3;ENSP00000479827.1;ENSP00000463599.1	ENSP00000376295.3;ENSP00000007414.3	ENSP00000376295.3 pep:known chromosome:GRCh38:17:47807373:47821834:-1 gene:ENSG00000006025.11 transcript:ENST00000392507.7 gene_biotype:protein_coding transcript_biotype:protein_coding;ENSP00000007414.3 pep:known chromosome:GRCh38:17:47807372:47821770:-1 g	4	842	842;842;357;420	0	12.076	8.6	34811000	34811000	740650	740650	6
ENSP00000458770.1;ENSP00000007516.2;ENSP00000461693.1;ENSP00000454891.1	ENSP00000458770.1;ENSP00000007516.2;ENSP00000461693.1	ENSP00000458770.1 pep:known chromosome:GRCh38:16:23581871:23596291:-1 gene:ENSG00000004779.9 transcript:ENST00000570319.5 gene_biotype:protein_coding transcript_biotype:protein_coding;ENSP00000007516.2 pep:known chromosome:GRCh38:16:23581002:23596356:-1 ge	4	156	156;156;70;111	0	87.882	23.7	2575700000	2575700000	367960000	367960000	68
ENSP00000007722.7;ENSP00000315190.8;ENSP00000422826.2;ENSP00000426142.1	ENSP00000007722.7;ENSP00000315190.8	ENSP00000007722.7 pep:known chromosome:GRCh38:17:50056440:50089729:1 gene:ENSG00000005884.17 transcript:ENST00000007722.11 gene_biotype:protein_coding transcript_biotype:protein_coding;ENSP00000315190.8 pep:known chromosome:GRCh38:17:50056110:50090480:1 ge	4	1066	1066;1051;142;221	0	11.041	9.9	410040000	410040000	9762900	9762900	10
ENSP00000008938.3	ENSP00000008938.3	ENSP00000008938.3 pep:known chromosome:GRCh38:19:46019153:46023065:-1 gene:ENSG00000008438.4 transcript:ENST00000008938.4 gene_biotype:protein_coding transcript_biotype:protein_coding	1	196	196	0.00012617	4.1795	7.7	5650900	5650900	565090	565090	1
ENSP00000371955.2;ENSP00000371959.4;ENSP00000371958.1;ENSP00000009180.4;ENSP00000440985.1;ENSP00000482643.1;ENSP00000478288.1	ENSP00000371955.2;ENSP00000371959.4;ENSP00000371958.1;ENSP00000009180.4	ENSP00000371955.2 pep:known chromosome:GRCh38:12:6200797:6238259:1 gene:ENSG00000010278.11 transcript:ENST00000382515.6 gene_biotype:protein_coding transcript_biotype:protein_coding;ENSP00000371959.4 pep:known chromosome:GRCh38:12:6200385:6236270:1 gene:EN	7	159	159;228;228;228;141;181;182	0	123.34	29.6	506810000	506810000	101360000	101360000	15
ENSP00000009530.7;ENSP00000430614.1;ENSP00000430654.1;ENSP00000429024.1;ENSP00000367026.3;ENSP00000429641.1;ENSP00000429478.1	ENSP00000009530.7;ENSP00000430614.1;ENSP00000430654.1;ENSP00000429024.1;ENSP00000367026.3	ENSP00000009530.7 pep:known chromosome:GRCh38:5:150402152:150412751:-1 gene:ENSG00000019582.14 transcript:ENST00000009530.11 gene_biotype:protein_coding transcript_biotype:protein_coding;ENSP00000430614.1 pep:known chromosome:GRCh38:5:150401699:150412732:-	7	296	296;316;145;152;160;122;52	0	6.1691	40.9	156760000	156760000	12059000	12059000	3
ENSP00000427788.1;ENSP00000009589.3;ENSP00000478703.1;ENSP00000429374.1;ENSP00000428146.1;ENSP00000428104.1;ENSP00000429333.1;ENSP00000429049.1;ENSP00000427860.1	ENSP00000427788.1;ENSP00000009589.3;ENSP00000478703.1;ENSP00000429374.1;ENSP00000428146.1;ENSP00000428104.1	ENSP00000427788.1 pep:known chromosome:GRCh38:8:56073054:56074510:-1 gene:ENSG00000008988.9 transcript:ENST00000521262.5 gene_biotype:protein_coding transcript_biotype:protein_coding;ENSP00000009589.3 pep:known chromosome:GRCh38:8:56072947:56074506:-1 gene	9	119	119;119;142;142;61;61;46;64;64	0	122.53	42	15588000000	15588000000	3117600000	3117600000	70
ENSP00000436176.1;ENSP00000363065.5;ENSP00000010299.6;ENSP00000395150.2;ENSP00000363060.1;ENSP00000234549.7;ENSP00000393171.1	ENSP00000436176.1;ENSP00000363065.5;ENSP00000010299.6;ENSP00000395150.2;ENSP00000363060.1;ENSP00000234549.7	ENSP00000436176.1 pep:known chromosome:GRCh38:1:27726028:27759764:1 gene:ENSG00000009780.15 transcript:ENST00000530324.5 gene_biotype:protein_coding transcript_biotype:protein_coding;ENSP00000363065.5 pep:known chromosome:GRCh38:1:27725979:27763122:1 gene:	7	288	288;307;341;227;278;312;124	0	18.853	13.2	45617000	45617000	2851000	2851000	3
ENSP00000011619.3	ENSP00000011619.3	ENSP00000011619.3 pep:known chromosome:GRCh38:6:13621498:13711564:-1 gene:ENSG00000010017.12 transcript:ENST00000011619.5 gene_biotype:protein_coding transcript_biotype:protein_coding	1	729	729	0	150.09	22.4	372020000	372020000	16175000	16175000	20
ENSP00000011653.4;ENSP00000445167.1	ENSP00000011653.4	ENSP00000011653.4 pep:known chromosome:GRCh38:12:6789472:6820808:1 gene:ENSG00000010610.9 transcript:ENST00000011653.8 gene_biotype:protein_coding transcript_biotype:protein_coding	2	458	458;148	0	81.698	21.6	505530000	505530000	29737000	29737000	28
ENSP00000444799.1;ENSP00000011898.5;ENSP00000384488.1	ENSP00000444799.1;ENSP00000011898.5;ENSP00000384488.1	ENSP00000444799.1 pep:known chromosome:GRCh38:12:3077355:3286564:1 gene:ENSG00000011105.11 transcript:ENST00000537971.5 gene_biotype:protein_coding transcript_biotype:protein_coding;ENSP00000011898.5 pep:known chromosome:GRCh38:12:3077377:3286558:1 gene:EN	3	239	239;239;271	0.0001213	3.2031	6.3	30949000	30949000	3438800	3438800	2
ENSP00000012049.4;ENSP00000387944.2;ENSP00000467813.1	ENSP00000012049.4;ENSP00000387944.2;ENSP00000467813.1	ENSP00000012049.4 pep:known chromosome:GRCh38:19:45692483:45703989:1 gene:ENSG00000011478.11 transcript:ENST00000012049.9 gene_biotype:protein_coding transcript_biotype:protein_coding;ENSP00000387944.2 pep:known chromosome:GRCh38:19:45692697:45703989:1 gen	3	382	382;288;121	0	30.149	23.6	278950000	278950000	19925000	19925000	16
ENSP00000356576.1;ENSP00000356575.2;ENSP00000012134.2	ENSP00000356576.1;ENSP00000356575.2;ENSP00000012134.2	ENSP00000356576.1 pep:known chromosome:GRCh38:6:142751467:142837047:-1 gene:ENSG00000010818.8 transcript:ENST00000367604.5 gene_biotype:protein_coding transcript_biotype:protein_coding;ENSP00000356575.2 pep:known chromosome:GRCh38:6:142751468:142945201:-1	3	2446	2446;2446;2446	0	28.078	5.6	103660000	103660000	1006400	1006400	12
ENSP00000434329.1;ENSP00000012443.4;ENSP00000375786.1	ENSP00000434329.1;ENSP00000012443.4;ENSP00000375786.1	ENSP00000434329.1 pep:known chromosome:GRCh38:19:46347101:46392981:1 gene:ENSG00000011485.14 transcript:ENST00000478046.5 gene_biotype:protein_coding transcript_biotype:nonsense_mediated_decay;ENSP00000012443.4 pep:known chromosome:GRCh38:19:46346994:46390	3	485	485;499;371	0	219.6	46.4	1663400000	1663400000	63976000	63976000	52
ENSP00000376892.3;ENSP00000337060.3;ENSP00000013034.3;ENSP00000429318.1;ENSP00000435498.1;ENSP00000428553.1;ENSP00000387682.1	ENSP00000376892.3;ENSP00000337060.3;ENSP00000013034.3;ENSP00000429318.1;ENSP00000435498.1;ENSP00000428553.1	ENSP00000376892.3 pep:known chromosome:GRCh38:17:51153536:51162195:1 gene:ENSG00000239672.7 transcript:ENST00000393196.7 gene_biotype:protein_coding transcript_biotype:protein_coding;ENSP00000337060.3 pep:known chromosome:GRCh38:17:51153576:51162061:1 gene	7	152	152;177;177;139;82;82;60	0	27.26	70.4	858430000	858430000	95381000	95381000	8
ENSP00000483908.1;ENSP00000013070.6;ENSP00000479570.1;ENSP00000391706.2;ENSP00000485983.1;ENSP00000451785.1;ENSP00000486093.1;ENSP00000452488.1;ENSP00000485686.1;ENSP00000451051.1;ENSP00000486968.1;ENSP00000451369.1;ENSP00000486462.1;ENSP00000451022.1;ENSP00000486939.1;ENSP00000450645.1	ENSP00000483908.1;ENSP00000013070.6;ENSP00000479570.1;ENSP00000391706.2	ENSP00000483908.1 pep:known chromosome:GRCh38:CHR_HSCHR14_7_CTG1:93207056:93229215:1 gene:ENSG00000278787.4 transcript:ENST00000619583.3 gene_biotype:protein_coding transcript_biotype:protein_coding;ENSP00000013070.6 pep:known chromosome:GRCh38:14:93207056	16	425	425;425;360;360;174;174;124;124;164;164;166;166;152;152;178;178	0	136.48	42.1	410290000	410290000	17839000	17839000	25
ENSP00000013125.4;ENSP00000451452.1;ENSP00000451926.1;ENSP00000451980.1	ENSP00000013125.4	ENSP00000013125.4 pep:known chromosome:GRCh38:14:50418525:50532609:-1 gene:ENSG00000012983.11 transcript:ENST00000013125.8 gene_biotype:protein_coding transcript_biotype:protein_coding	4	846	846;55;62;137	0	12.435	10.5	151510000	151510000	3695300	3695300	10
ENSP00000014112.5;ENSP00000408096.1;ENSP00000349428.4;ENSP00000489604.1;ENSP00000342332.5;ENSP00000486218.1;ENSP00000465652.2;ENSP00000465451.1;ENSP00000468565.3;ENSP00000478414.1;ENSP00000466250.2;ENSP00000465825.1	ENSP00000014112.5;ENSP00000408096.1;ENSP00000349428.4;ENSP00000489604.1;ENSP00000342332.5	ENSP00000014112.5 pep:known chromosome:GRCh38:19:797425:812312:1 gene:ENSG00000011304.17 transcript:ENST00000349038.8 gene_biotype:protein_coding transcript_biotype:protein_coding;ENSP00000408096.1 pep:known chromosome:GRCh38:19:797452:812312:1 gene:ENSG00	12	531	531;550;557;588;527;197;237;256;149;227;105;56	0	323.31	60.3	19360000000	19360000000	1018900000	1018900000	310
ENSP00000014930.4;ENSP00000441678.1;ENSP00000442020.1	ENSP00000014930.4;ENSP00000441678.1	ENSP00000014930.4 pep:known chromosome:GRCh38:12:12974864:13000273:-1 gene:ENSG00000013583.8 transcript:ENST00000014930.8 gene_biotype:protein_coding transcript_biotype:protein_coding;ENSP00000441678.1 pep:known chromosome:GRCh38:12:12985645:13000265:-1 ge	3	189	189;133;62	0	154.41	71.4	1723700000	1723700000	143640000	143640000	46
ENSP00000377255.1;ENSP00000358824.1;ENSP00000358823.3;ENSP00000358822.1;ENSP00000309168.5;ENSP00000014935.3;ENSP00000393346.1;ENSP00000393000.1	ENSP00000377255.1;ENSP00000358824.1;ENSP00000358823.3;ENSP00000358822.1;ENSP00000309168.5;ENSP00000014935.3;ENSP00000393346.1	ENSP00000377255.1 pep:known chromosome:GRCh38:X:154401238:154412090:-1 gene:ENSG00000013563.13 transcript:ENST00000393638.5 gene_biotype:protein_coding transcript_biotype:protein_coding;ENSP00000358824.1 pep:known chromosome:GRCh38:X:154401238:154412090:-1	8	302	302;302;302;302;302;302;208;103	0	8.5829	16.9	35067000	35067000	2504800	2504800	4
ENSP00000436367.1;ENSP00000015877.6;ENSP00000374513.4;ENSP00000486475.1;ENSP00000435381.1;ENSP00000414600.2;ENSP00000353920.3;ENSP00000387480.1	ENSP00000436367.1;ENSP00000015877.6;ENSP00000374513.4;ENSP00000486475.1;ENSP00000435381.1;ENSP00000414600.2;ENSP00000353920.3	ENSP00000436367.1 pep:known chromosome:GRCh38:21:45074600:45226560:1 gene:ENSG00000197381.15 transcript:ENST00000492414.5 gene_biotype:protein_coding transcript_biotype:nonsense_mediated_decay;ENSP00000015877.6 pep:known chromosome:GRCh38:21:45074600:45226	8	701	701;701;714;729;741;741;741;141	0	75.114	18.7	160650000	160650000	5020400	5020400	12
ENSP00000359514.5;ENSP00000016171.5	ENSP00000359514.5;ENSP00000016171.5	ENSP00000359514.5 pep:known chromosome:GRCh38:10:99711844:99732100:-1 gene:ENSG00000014919.12 transcript:ENST00000370483.9 gene_biotype:protein_coding transcript_biotype:protein_coding;ENSP00000016171.5 pep:known chromosome:GRCh38:10:99713515:99732100:-1 g	2	388	388;410	0	22.466	11.9	46374000	46374000	2208300	2208300	5
ENSP00000017003.2	ENSP00000017003.2	ENSP00000017003.2 pep:known chromosome:GRCh38:17:50346092:50361151:1 gene:ENSG00000015532.9 transcript:ENST00000017003.6 gene_biotype:protein_coding transcript_biotype:protein_coding	1	865	865	0	13.205	2	4633000	4633000	154430	154430	1
ENSP00000019019.2;ENSP00000326948.2;ENSP00000380103.4	ENSP00000019019.2;ENSP00000326948.2	ENSP00000019019.2 pep:known chromosome:GRCh38:X:48476161:48486299:1 gene:ENSG00000068438.14 transcript:ENST00000019019.6 gene_biotype:protein_coding transcript_biotype:protein_coding;ENSP00000326948.2 pep:known chromosome:GRCh38:X:48476161:48486305:1 gene:	3	327	327;329;192	0	15.84	14.4	37911000	37911000	3159300	3159300	4
ENSP00000372924.3;ENSP00000019317.4	ENSP00000372924.3;ENSP00000019317.4	ENSP00000372924.3 pep:known chromosome:GRCh38:18:9475670:9538116:1 gene:ENSG00000017797.11 transcript:ENST00000383432.7 gene_biotype:protein_coding transcript_biotype:protein_coding;ENSP00000019317.4 pep:known chromosome:GRCh38:18:9475009:9538114:1 gene:EN	2	655	655;655	0	12.498	14.2	245730000	245730000	8775900	8775900	12
ENSP00000022615.4;ENSP00000428845.1;ENSP00000429006.1;ENSP00000428519.1;ENSP00000428029.1;ENSP00000430908.1;ENSP00000428977.1;ENSP00000430373.1	ENSP00000022615.4;ENSP00000428845.1;ENSP00000429006.1;ENSP00000428519.1;ENSP00000428029.1;ENSP00000430908.1	ENSP00000022615.4 pep:known chromosome:GRCh38:8:42391903:42405897:1 gene:ENSG00000078668.13 transcript:ENST00000022615.8 gene_biotype:protein_coding transcript_biotype:protein_coding;ENSP00000428845.1 pep:known chromosome:GRCh38:8:42391903:42405488:1 gene:	8	283	283;284;158;165;134;100;108;57	0	289.75	55.5	3619200000	3619200000	258520000	258520000	86
ENSP00000349906.6;ENSP00000023939.5;ENSP00000400322.1;ENSP00000379220.3	ENSP00000349906.6;ENSP00000023939.5;ENSP00000400322.1;ENSP00000379220.3	ENSP00000349906.6 pep:known chromosome:GRCh38:20:56468591:56519449:1 gene:ENSG00000022277.12 transcript:ENST00000357348.9 gene_biotype:protein_coding transcript_biotype:protein_coding;ENSP00000023939.5 pep:known chromosome:GRCh38:20:56468585:56518886:1 gen	4	306	306;336;277;230	0	40.938	22.2	465170000	465170000	27363000	27363000	17
ENSP00000396067.2;ENSP00000025008.5;ENSP00000430792.1	ENSP00000396067.2;ENSP00000025008.5	ENSP00000396067.2 pep:known chromosome:GRCh38:8:52622459:52714423:-1 gene:ENSG00000023287.12 transcript:ENST00000435644.6 gene_biotype:protein_coding transcript_biotype:protein_coding;ENSP00000025008.5 pep:known chromosome:GRCh38:8:52622456:52714432:-1 gen	3	1591	1591;1594;109	0	103.65	7.4	152230000	152230000	1749800	1749800	8
ENSP00000025301.2	ENSP00000025301.2	ENSP00000025301.2 pep:known chromosome:GRCh38:13:42272153:42323267:1 gene:ENSG00000023516.8 transcript:ENST00000025301.3 gene_biotype:protein_coding transcript_biotype:protein_coding	1	1901	1901	0	49.127	14.5	268410000	268410000	3578800	3578800	19
ENSP00000392270.2;ENSP00000025399.6;ENSP00000445814.1	ENSP00000392270.2;ENSP00000025399.6	ENSP00000392270.2 pep:known chromosome:GRCh38:12:15882395:15903478:1 gene:ENSG00000023734.10 transcript:ENST00000419869.6 gene_biotype:protein_coding transcript_biotype:protein_coding;ENSP00000025399.6 pep:known chromosome:GRCh38:12:15882394:15903014:1 gen	3	350	350;363;95	0	323.31	64.3	5197100000	5197100000	247480000	247480000	137
ENSP00000439650.1;ENSP00000413753.2;ENSP00000410434.1;ENSP00000386760.2;ENSP00000326674.5;ENSP00000026218.5	ENSP00000439650.1;ENSP00000413753.2;ENSP00000410434.1;ENSP00000386760.2;ENSP00000326674.5;ENSP00000026218.5	ENSP00000439650.1 pep:known chromosome:GRCh38:16:570062:577217:1 gene:ENSG00000007541.15 transcript:ENST00000470411.2 gene_biotype:protein_coding transcript_biotype:protein_coding;ENSP00000413753.2 pep:known chromosome:GRCh38:16:569976:577234:1 gene:ENSG00	6	299	299;396;574;581;581;760	0	4.6918	12.4	22542000	22542000	1252300	1252300	3
ENSP00000401468.2;ENSP00000027335.3	ENSP00000401468.2;ENSP00000027335.3	ENSP00000401468.2 pep:known chromosome:GRCh38:8:94128240:94217303:-1 gene:ENSG00000079112.9 transcript:ENST00000450165.6 gene_biotype:protein_coding transcript_biotype:protein_coding;ENSP00000027335.3 pep:known chromosome:GRCh38:8:94127171:94208587:-1 gene	2	832	832;832	0.0005906	2.6594	1.9	9937100	9937100	248430	248430	1
ENSP00000418914.1;ENSP00000035307.2;ENSP00000420204.1	ENSP00000418914.1;ENSP00000035307.2	ENSP00000418914.1 pep:known chromosome:GRCh38:7:151232489:151238819:1 gene:ENSG00000033100.14 transcript:ENST00000495645.5 gene_biotype:protein_coding transcript_biotype:protein_coding;ENSP00000035307.2 pep:known chromosome:GRCh38:7:151232499:151238827:1 g	3	764	764;772;123	0.0062229	1.5343	5	19617000	19617000	408690	408690	3
ENSP00000037243.2;ENSP00000456773.1;ENSP00000455606.1;ENSP00000457448.1	ENSP00000037243.2;ENSP00000456773.1	ENSP00000037243.2 pep:known chromosome:GRCh38:16:75566351:75577881:1 gene:ENSG00000034713.7 transcript:ENST00000037243.6 gene_biotype:protein_coding transcript_biotype:protein_coding;ENSP00000456773.1 pep:known chromosome:GRCh38:16:75566375:75568405:1 gene	4	117	117;88;57;42	0	14.203	58.1	602730000	602730000	75341000	75341000	22
ENSP00000037869.3;ENSP00000397269.1;ENSP00000390840.1;ENSP00000391468.1	ENSP00000037869.3;ENSP00000397269.1	ENSP00000037869.3 pep:known chromosome:GRCh38:2:70295975:70302090:-1 gene:ENSG00000035141.7 transcript:ENST00000037869.7 gene_biotype:protein_coding transcript_biotype:protein_coding;ENSP00000397269.1 pep:known chromosome:GRCh38:2:70297176:70302045:-1 gene	4	138	138;245;163;105	0	43.39	51.4	1280000000	1280000000	116360000	116360000	22
ENSP00000038176.3;ENSP00000411012.2	ENSP00000038176.3;ENSP00000411012.2	ENSP00000038176.3 pep:known chromosome:GRCh38:8:58583504:58659844:-1 gene:ENSG00000035681.7 transcript:ENST00000038176.7 gene_biotype:protein_coding transcript_biotype:protein_coding;ENSP00000411012.2 pep:known chromosome:GRCh38:8:58583770:58659534:-1 gene	2	917	917;948	0	62.804	13.8	285490000	285490000	7512900	7512900	16
ENSP00000039989.4;ENSP00000299240.5;ENSP00000407314.2	ENSP00000039989.4;ENSP00000299240.5	ENSP00000039989.4 pep:known chromosome:GRCh38:11:43358941:43494933:1 gene:ENSG00000052841.14 transcript:ENST00000039989.8 gene_biotype:protein_coding transcript_biotype:protein_coding;ENSP00000299240.5 pep:known chromosome:GRCh38:11:43358932:43446719:1 gen	3	1141	1141;956;172	0	6.9885	5.1	20480000	20480000	353110	353110	4
ENSP00000040663.5;ENSP00000314871.7	ENSP00000040663.5;ENSP00000314871.7	ENSP00000040663.5 pep:known chromosome:GRCh38:19:13764549:13772866:1 gene:ENSG00000037757.13 transcript:ENST00000040663.7 gene_biotype:protein_coding transcript_biotype:protein_coding;ENSP00000314871.7 pep:known chromosome:GRCh38:19:13764532:13774282:1 gen	2	369	369;322	0	114.94	43.4	1109700000	1109700000	48247000	48247000	37
ENSP00000040738.5;ENSP00000285908.5;ENSP00000309644.4	ENSP00000040738.5	ENSP00000040738.5 pep:known chromosome:GRCh38:4:13568738:13627723:-1 gene:ENSG00000038219.12 transcript:ENST00000040738.9 gene_biotype:protein_coding transcript_biotype:protein_coding	3	3051	3051;129;185	0	323.31	27.7	1290500000	1290500000	9926600	9926600	82
ENSP00000040877.1	ENSP00000040877.1	ENSP00000040877.1 pep:known chromosome:GRCh38:1:234391313:234479103:-1 gene:ENSG00000059588.9 transcript:ENST00000040877.1 gene_biotype:protein_coding transcript_biotype:protein_coding	1	1621	1621	0	12.368	4.9	50666000	50666000	569280	569280	9
ENSP00000042381.4;ENSP00000368614.3;ENSP00000389456.2;ENSP00000443568.3;ENSP00000400099.2;ENSP00000456893.1;ENSP00000454376.1;ENSP00000455795.2;ENSP00000456924.1;ENSP00000457419.1;ENSP00000456525.2;ENSP00000457739.1	ENSP00000042381.4;ENSP00000368614.3;ENSP00000389456.2;ENSP00000443568.3;ENSP00000400099.2;ENSP00000456893.1	ENSP00000042381.4 pep:known chromosome:GRCh38:16:67528870:67546786:1 gene:ENSG00000039523.17 transcript:ENST00000042381.8 gene_biotype:protein_coding transcript_biotype:protein_coding;ENSP00000368614.3 pep:known chromosome:GRCh38:16:67528817:67546786:1 gen	12	1219	1219;1223;1233;1238;1239;627;589;152;156;202;88;96	0	31.074	11.6	132510000	132510000	2598200	2598200	9
ENSP00000453887.1;ENSP00000044462.7;ENSP00000453829.1;ENSP00000453802.1;ENSP00000453080.1;ENSP00000402118.2;ENSP00000453523.1;ENSP00000452936.1;ENSP00000453621.1;ENSP00000453145.1;ENSP00000452917.1;ENSP00000453323.1;ENSP00000453758.1	ENSP00000453887.1;ENSP00000044462.7;ENSP00000453829.1;ENSP00000453802.1;ENSP00000453080.1;ENSP00000402118.2;ENSP00000453523.1;ENSP00000452936.1;ENSP00000453621.1	ENSP00000453887.1 pep:known chromosome:GRCh38:15:78540421:78549186:1 gene:ENSG00000041357.15 transcript:ENST00000559082.5 gene_biotype:protein_coding transcript_biotype:protein_coding;ENSP00000044462.7 pep:known chromosome:GRCh38:15:78540413:78552419:1 gen	13	261	261;261;230;220;236;190;209;181;183;174;122;125;86	0	323.31	71.3	11930000000	11930000000	917700000	917700000	99
ENSP00000046794.5;ENSP00000487460.1;ENSP00000428871.1;ENSP00000430391.1	ENSP00000046794.5;ENSP00000487460.1;ENSP00000428871.1	ENSP00000046794.5 pep:known chromosome:GRCh38:5:170246237:170298227:-1 gene:ENSG00000043462.11 transcript:ENST00000046794.9 gene_biotype:protein_coding transcript_biotype:protein_coding;ENSP00000487460.1 pep:known chromosome:GRCh38:5:170248085:170297818:-1	4	533	533;533;328;140	0	165.67	43.3	2439300000	2439300000	87116000	87116000	90
ENSP00000052569.6;ENSP00000357484.2;ENSP00000445690.2;ENSP00000487717.1	ENSP00000052569.6;ENSP00000357484.2;ENSP00000445690.2;ENSP00000487717.1	ENSP00000052569.6 pep:known chromosome:GRCh38:6:117560269:117602528:-1 gene:ENSG00000047932.13 transcript:ENST00000052569.10 gene_biotype:protein_coding transcript_biotype:protein_coding;ENSP00000357484.2 pep:known chromosome:GRCh38:6:117560269:117602364:-	4	454	454;462;407;310	0	46.008	32.2	353450000	353450000	14727000	14727000	21
ENSP00000447654.1;ENSP00000376862.1;ENSP00000052754.5;ENSP00000413723.2;ENSP00000449408.1;ENSP00000446530.1;ENSP00000447674.2;ENSP00000401021.1	ENSP00000447654.1;ENSP00000376862.1;ENSP00000052754.5	ENSP00000447654.1 pep:known chromosome:GRCh38:12:91145736:91182824:-1 gene:ENSG00000011465.16 transcript:ENST00000552962.5 gene_biotype:protein_coding transcript_biotype:protein_coding;ENSP00000376862.1 pep:known chromosome:GRCh38:12:91145259:91179582:-1 g	8	359	359;359;359;250;95;177;212;212	0	323.31	31.2	40855000000	40855000000	2150300000	2150300000	240
ENSP00000053468.3	ENSP00000053468.3	ENSP00000053468.3 pep:known chromosome:GRCh38:6:42206801:42217865:-1 gene:ENSG00000048544.5 transcript:ENST00000053468.3 gene_biotype:protein_coding transcript_biotype:protein_coding	1	201	201	0	64.731	38.8	253090000	253090000	21091000	21091000	12
ENSP00000466611.1;ENSP00000053867.2	ENSP00000466611.1;ENSP00000053867.2	ENSP00000466611.1 pep:known chromosome:GRCh38:17:44345302:44351044:1 gene:ENSG00000030582.16 transcript:ENST00000588237.5 gene_biotype:protein_coding transcript_biotype:protein_coding;ENSP00000053867.2 pep:known chromosome:GRCh38:17:44345086:44353102:1 gen	2	172	172;593	0.0079138	1.3986	7	6774800	6774800	846850	846850	1
ENSP00000473646.1;ENSP00000054650.4;ENSP00000366854.3;ENSP00000311537.6	ENSP00000473646.1;ENSP00000054650.4;ENSP00000366854.3;ENSP00000311537.6	ENSP00000473646.1 pep:known chromosome:GRCh38:1:6625230:6633051:1 gene:ENSG00000041988.15 transcript:ENST00000472925.1 gene_biotype:protein_coding transcript_biotype:protein_coding;ENSP00000054650.4 pep:known chromosome:GRCh38:1:6624866:6633565:1 gene:ENSG	4	231	231;239;175;238	0.00059102	2.6645	13.9	8303600	8303600	830360	830360	2
ENSP00000054666.6	ENSP00000054666.6	ENSP00000054666.6 pep:known chromosome:GRCh38:1:7771269:7781432:1 gene:ENSG00000049245.12 transcript:ENST00000054666.10 gene_biotype:protein_coding transcript_biotype:protein_coding	1	100	100	0	323.31	41	956770000	956770000	191350000	191350000	20
ENSP00000355163.5;ENSP00000366738.2;ENSP00000054668.5	ENSP00000355163.5;ENSP00000366738.2;ENSP00000054668.5	ENSP00000355163.5 pep:known chromosome:GRCh38:1:7847614:7853035:-1 gene:ENSG00000049247.13 transcript:ENST00000361696.9 gene_biotype:protein_coding transcript_biotype:protein_coding;ENSP00000366738.2 pep:known chromosome:GRCh38:1:7843083:7853512:-1 gene:EN	3	124	124;139;139	0.0087748	1.3583	6.5	8310900000	8310900000	1187300000	1187300000	9
ENSP00000054950.3;ENSP00000436422.1;ENSP00000436482.1	ENSP00000054950.3;ENSP00000436422.1	ENSP00000054950.3 pep:known chromosome:GRCh38:11:32090904:32105755:1 gene:ENSG00000049449.8 transcript:ENST00000054950.3 gene_biotype:protein_coding transcript_biotype:protein_coding;ENSP00000436422.1 pep:known chromosome:GRCh38:11:31816384:32104665:1 gene	3	331	331;280;58	0	323.31	55.9	4196600000	4196600000	279770000	279770000	101
ENSP00000055077.3;ENSP00000275627.3;ENSP00000479768.1;ENSP00000420404.1;ENSP00000419320.1;ENSP00000420731.1;ENSP00000420392.2;ENSP00000420513.1;ENSP00000418899.1;ENSP00000419341.1;ENSP00000419827.1	ENSP00000055077.3;ENSP00000275627.3;ENSP00000479768.1;ENSP00000420404.1	ENSP00000055077.3 pep:known chromosome:GRCh38:7:74231537:74254444:-1 gene:ENSG00000049541.10 transcript:ENST00000055077.7 gene_biotype:protein_coding transcript_biotype:protein_coding;ENSP00000275627.3 pep:known chromosome:GRCh38:7:74231499:74254389:-1 gen	11	354	354;320;251;198;120;28;52;75;77;87;101	0	74.673	48	897290000	897290000	40786000	40786000	23
ENSP00000055163.7;ENSP00000344546.4;ENSP00000412835.2;ENSP00000313006.6;ENSP00000383596.3;ENSP00000488727.1	ENSP00000055163.7;ENSP00000344546.4;ENSP00000412835.2	ENSP00000055163.7 pep:known chromosome:GRCh38:6:156777929:157209150:1 gene:ENSG00000049618.21 transcript:ENST00000350026.9 gene_biotype:protein_coding transcript_biotype:protein_coding;ENSP00000344546.4 pep:known chromosome:GRCh38:6:156777374:157210779:1 g	6	2236	2236;2249;1758;728;273;306	0	299.22	20.3	618420000	618420000	8357100	8357100	53
ENSP00000056217.5;ENSP00000367355.2;ENSP00000418745.1;ENSP00000418227.1	ENSP00000056217.5	ENSP00000056217.5 pep:known chromosome:GRCh38:7:144355340:144380632:1 gene:ENSG00000050327.14 transcript:ENST00000056217.9 gene_biotype:protein_coding transcript_biotype:protein_coding	4	1597	1597;484;797;519	0	13.903	8.1	93375000	93375000	1152800	1152800	10
ENSP00000057513.3;ENSP00000427106.1;ENSP00000426613.1	ENSP00000057513.3;ENSP00000427106.1;ENSP00000426613.1	ENSP00000057513.3 pep:known chromosome:GRCh38:4:121131408:121164340:-1 gene:ENSG00000050730.15 transcript:ENST00000057513.7 gene_biotype:protein_coding transcript_biotype:protein_coding;ENSP00000427106.1 pep:known chromosome:GRCh38:4:121132040:121216627:-1	3	325	325;369;376	0.00012591	4.1351	6.5	5732400	5732400	358280	358280	1
ENSP00000060969.5;ENSP00000358541.5	ENSP00000060969.5;ENSP00000358541.5	ENSP00000060969.5 pep:known chromosome:GRCh38:1:114772775:114780677:-1 gene:ENSG00000052723.11 transcript:ENST00000060969.5 gene_biotype:protein_coding transcript_biotype:protein_coding;ENSP00000358541.5 pep:known chromosome:GRCh38:1:114769479:114780685:-1	2	207	207;211	0	40.185	44	146470000	146470000	10462000	10462000	10
ENSP00000390501.2;ENSP00000348852.4;ENSP00000064778.4	ENSP00000390501.2;ENSP00000348852.4;ENSP00000064778.4	ENSP00000390501.2 pep:known chromosome:GRCh38:11:73405983:73598098:-1 gene:ENSG00000054965.10 transcript:ENST00000450446.6 gene_biotype:protein_coding transcript_biotype:protein_coding;ENSP00000348852.4 pep:known chromosome:GRCh38:11:73405983:73598183:-1 g	3	129	129;235;244	0	10.951	20.9	14130000	14130000	4710100	4710100	2
ENSP00000412053.2;ENSP00000401132.1;ENSP00000390541.1;ENSP00000072516.3;ENSP00000408893.2;ENSP00000314807.3;ENSP00000412008.1;ENSP00000416296.1;ENSP00000345829.2;ENSP00000409352.1;ENSP00000387371.1	ENSP00000412053.2;ENSP00000401132.1;ENSP00000390541.1;ENSP00000072516.3;ENSP00000408893.2;ENSP00000314807.3	ENSP00000412053.2 pep:known chromosome:GRCh38:3:190563941:190651518:1 gene:ENSG00000196083.9 transcript:ENST00000412504.6 gene_biotype:protein_coding transcript_biotype:protein_coding;ENSP00000401132.1 pep:known chromosome:GRCh38:3:190514059:190648823:1 ge	11	570	570;570;570;570;687;687;145;346;346;356;356	0.00012398	3.7426	5.8	19011000	19011000	613250	613250	3
ENSP00000386704.3;ENSP00000386777.3;ENSP00000427722.1;ENSP00000074304.5;ENSP00000387294.3;ENSP00000386329.1	ENSP00000386704.3;ENSP00000386777.3;ENSP00000427722.1;ENSP00000074304.5;ENSP00000387294.3	ENSP00000386704.3 pep:known chromosome:GRCh38:2:98444854:98594390:1 gene:ENSG00000040933.15 transcript:ENST00000409016.8 gene_biotype:protein_coding transcript_biotype:protein_coding;ENSP00000386777.3 pep:known chromosome:GRCh38:2:98444858:98587661:1 gene:	6	938	938;972;977;977;954;306	0	281.01	26.7	583170000	583170000	13562000	13562000	42
ENSP00000075120.7;ENSP00000443903.1;ENSP00000440492.1;ENSP00000407287.2;ENSP00000340450.5;ENSP00000482927.1;ENSP00000440480.1;ENSP00000379834.2;ENSP00000445929.1;ENSP00000438484.1;ENSP00000440750.1	ENSP00000075120.7;ENSP00000443903.1;ENSP00000440492.1;ENSP00000407287.2;ENSP00000340450.5;ENSP00000482927.1;ENSP00000440480.1;ENSP00000379834.2;ENSP00000445929.1	ENSP00000075120.7 pep:known chromosome:GRCh38:12:7919230:7936275:-1 gene:ENSG00000059804.15 transcript:ENST00000075120.11 gene_biotype:protein_coding transcript_biotype:protein_coding;ENSP00000443903.1 pep:known chromosome:GRCh38:12:7812513:7832816:-1 gene	11	496	496;411;411;497;497;520;520;520;535;161;141	0	167.81	15.7	563280000	563280000	56328000	56328000	15
ENSP00000075322.6;ENSP00000403315.2;ENSP00000428291.1;ENSP00000259486.6;ENSP00000429476.1;ENSP00000428304.1	ENSP00000075322.6;ENSP00000403315.2;ENSP00000428291.1;ENSP00000259486.6;ENSP00000429476.1	ENSP00000075322.6 pep:known chromosome:GRCh38:8:119557521:119638839:-1 gene:ENSG00000136960.12 transcript:ENST00000075322.10 gene_biotype:protein_coding transcript_biotype:protein_coding;ENSP00000403315.2 pep:known chromosome:GRCh38:8:119557086:119673453:-	6	863	863;884;888;915;498;245	0	50.257	13.2	234060000	234060000	5572800	5572800	16
ENSP00000078429.3;ENSP00000465935.1;ENSP00000479797.1	ENSP00000078429.3;ENSP00000465935.1	ENSP00000078429.3 pep:known chromosome:GRCh38:19:3094410:3124004:1 gene:ENSG00000088256.8 transcript:ENST00000078429.8 gene_biotype:protein_coding transcript_biotype:protein_coding;ENSP00000465935.1 pep:known chromosome:GRCh38:19:3113463:3121457:1 gene:ENS	3	359	359;236;72	0	121.62	40.7	490960000	490960000	25840000	25840000	17
ENSP00000404394.2;ENSP00000351326.3;ENSP00000448532.1;ENSP00000080059.7;ENSP00000369984.4;ENSP00000446538.1;ENSP00000482003.1;ENSP00000389501.2;ENSP00000388561.1;ENSP00000449171.1;ENSP00000448305.1;ENSP00000412155.1;ENSP00000387792.1;ENSP00000403149.1;ENSP00000397236.1;ENSP00000400811.1;ENSP00000410068.1;ENSP00000448448.1;ENSP00000411058.1;ENSP00000396159.1	ENSP00000404394.2;ENSP00000351326.3;ENSP00000448532.1;ENSP00000080059.7;ENSP00000369984.4	ENSP00000404394.2 pep:known chromosome:GRCh38:12:47783841:47820612:-1 gene:ENSG00000061273.17 transcript:ENST00000427332.6 gene_biotype:protein_coding transcript_biotype:protein_coding;ENSP00000351326.3 pep:known chromosome:GRCh38:12:47782722:47819866:-1 g	20	952	952;954;974;991;1014;384;205;153;153;224;61;138;78;88;112;133;141;152;159;274	0	108.37	29.7	439000000	439000000	9977400	9977400	23
ENSP00000081029.3;ENSP00000442137.1;ENSP00000445390.1	ENSP00000081029.3	ENSP00000081029.3 pep:known chromosome:GRCh38:12:27710773:27756295:1 gene:ENSG00000061794.12 transcript:ENST00000081029.7 gene_biotype:protein_coding transcript_biotype:protein_coding	3	323	323;162;194	0	173.86	39.6	397200000	397200000	26480000	26480000	24
ENSP00000447001.1;ENSP00000084795.5;ENSP00000449204.1;ENSP00000449610.1;ENSP00000446634.1;ENSP00000448899.1;ENSP00000447894.1;ENSP00000470988.1;ENSP00000449067.1	ENSP00000447001.1;ENSP00000084795.5;ENSP00000449204.1;ENSP00000449610.1;ENSP00000446634.1;ENSP00000448899.1;ENSP00000447894.1;ENSP00000470988.1	ENSP00000447001.1 pep:known chromosome:GRCh38:19:48615328:48619536:-1 gene:ENSG00000063177.12 transcript:ENST00000549920.5 gene_biotype:protein_coding transcript_biotype:protein_coding;ENSP00000084795.5 pep:known chromosome:GRCh38:19:48615331:48617884:-1 g	9	188	188;190;159;164;167;133;130;138;84	0	84.754	45.7	14992000000	14992000000	2141700000	2141700000	81
ENSP00000401726.1;ENSP00000085068.2;ENSP00000406364.1;ENSP00000467111.1;ENSP00000465814.1	ENSP00000401726.1;ENSP00000085068.2;ENSP00000406364.1;ENSP00000467111.1;ENSP00000465814.1	ENSP00000401726.1 pep:known chromosome:GRCh38:19:55452989:55461569:-1 gene:ENSG00000063241.7 transcript:ENST00000425675.6 gene_biotype:protein_coding transcript_biotype:protein_coding;ENSP00000085068.2 pep:known chromosome:GRCh38:19:55452989:55461645:-1 ge	5	205	205;221;135;174;178	0	141.31	36.1	522950000	522950000	65369000	65369000	26
ENSP00000085079.6;ENSP00000270460.5;ENSP00000406209.1;ENSP00000422201.1;ENSP00000421936.1;ENSP00000422682.1	ENSP00000085079.6;ENSP00000270460.5;ENSP00000406209.1	ENSP00000085079.6 pep:known chromosome:GRCh38:19:55675245:55695766:1 gene:ENSG00000063245.14 transcript:ENST00000085079.11 gene_biotype:protein_coding transcript_biotype:protein_coding;ENSP00000270460.5 pep:known chromosome:GRCh38:19:55675226:55709533:1 ge	6	550	550;576;662;50;50;51	0	323.31	33.3	1216400000	1216400000	81093000	81093000	42
ENSP00000085219.4;ENSP00000403822.2;ENSP00000441237.1;ENSP00000442279.1;ENSP00000270311.7;ENSP00000469984.1;ENSP00000339349.6;ENSP00000473221.1;ENSP00000482823.1;ENSP00000471972.1;ENSP00000469980.1;ENSP00000472664.1;ENSP00000472762.1;ENSP00000469503.1;ENSP00000470724.1;ENSP00000471399.1;ENSP00000469523.1;ENSP00000470193.1	ENSP00000085219.4;ENSP00000403822.2;ENSP00000441237.1;ENSP00000442279.1;ENSP00000270311.7;ENSP00000469984.1;ENSP00000339349.6	ENSP00000085219.4 pep:known chromosome:GRCh38:19:35329187:35347355:1 gene:ENSG00000012124.14 transcript:ENST00000085219.9 gene_biotype:protein_coding transcript_biotype:protein_coding;ENSP00000403822.2 pep:known chromosome:GRCh38:19:35329212:35346929:1 gen	18	847	847;675;751;759;647;670;670;145;153;225;106;133;137;144;148;158;164;191	0	323.31	27.9	1604300000	1604300000	50133000	50133000	59
ENSP00000485605.1;ENSP00000393908.1;ENSP00000372525.1;ENSP00000155093.3;ENSP00000438233.1;ENSP00000343384.3;ENSP00000368475.1;ENSP00000304985.5;ENSP00000368486.4	ENSP00000485605.1;ENSP00000393908.1;ENSP00000372525.1;ENSP00000155093.3;ENSP00000438233.1;ENSP00000343384.3;ENSP00000368475.1;ENSP00000304985.5;ENSP00000368486.4	ENSP00000485605.1 pep:known chromosome:GRCh38:Y:2935389:2980347:1 gene:ENSG00000067646.11 transcript:ENST00000625061.3 gene_biotype:protein_coding transcript_biotype:protein_coding;ENSP00000393908.1 pep:known chromosome:GRCh38:Y:2935651:2981146:1 gene:ENSG	9	610	610;724;801;801;576;755;805;805;844	0	5.5849	10.3	42736000	42736000	1709400	1709400	7
ENSP00000155674.5;ENSP00000337358.4;ENSP00000382745.3	ENSP00000155674.5;ENSP00000337358.4	ENSP00000155674.5 pep:known chromosome:GRCh38:22:17137511:17165287:-1 gene:ENSG00000069998.12 transcript:ENST00000155674.9 gene_biotype:protein_coding transcript_biotype:protein_coding;ENSP00000337358.4 pep:known chromosome:GRCh38:22:17137520:17159277:-1 g	3	393	393;423;223	0	323.31	47.8	1359700000	1359700000	71561000	71561000	48
ENSP00000390767.1;ENSP00000481335.1;ENSP00000379969.3;ENSP00000365671.3;ENSP00000156084.4;ENSP00000401629.2	ENSP00000390767.1;ENSP00000481335.1;ENSP00000379969.3;ENSP00000365671.3;ENSP00000156084.4;ENSP00000401629.2	ENSP00000390767.1 pep:known chromosome:GRCh38:X:48922206:48957189:-1 gene:ENSG00000068308.13 transcript:ENST00000455452.5 gene_biotype:protein_coding transcript_biotype:protein_coding;ENSP00000481335.1 pep:known chromosome:GRCh38:X:48922640:48957894:-1 gen	6	444	444;542;566;566;571;349	0	5.3042	6.8	10087000	10087000	504350	504350	3
ENSP00000156109.5	ENSP00000156109.5	ENSP00000156109.5 pep:known chromosome:GRCh38:X:49113389:49123801:-1 gene:ENSG00000068394.10 transcript:ENST00000156109.6 gene_biotype:protein_coding transcript_biotype:protein_coding	1	476	476	0	323.31	52.7	886790000	886790000	31671000	31671000	36
ENSP00000156471.5;ENSP00000445700.2;ENSP00000453278.1	ENSP00000156471.5	ENSP00000156471.5 pep:known chromosome:GRCh38:15:34851782:34969839:-1 gene:ENSG00000021776.10 transcript:ENST00000156471.9 gene_biotype:protein_coding transcript_biotype:protein_coding	3	1485	1485;646;180	0	323.31	32	1493600000	1493600000	21964000	21964000	82
ENSP00000156825.2;ENSP00000412302.2;ENSP00000464718.1;ENSP00000477547.1;ENSP00000484202.1;ENSP00000466670.2	ENSP00000156825.2;ENSP00000412302.2;ENSP00000464718.1	ENSP00000156825.2 pep:known chromosome:GRCh38:19:1573596:1592801:-1 gene:ENSG00000071655.17 transcript:ENST00000156825.5 gene_biotype:protein_coding transcript_biotype:protein_coding;ENSP00000412302.2 pep:known chromosome:GRCh38:19:1576678:1592708:-1 gene:	6	259	259;291;235;130;147;185	0	33.464	31.3	256880000	256880000	21407000	21407000	17
ENSP00000157600.3;ENSP00000396515.1;ENSP00000400555.1;ENSP00000411222.2;ENSP00000380542.3;ENSP00000405049.1	ENSP00000157600.3;ENSP00000396515.1;ENSP00000400555.1;ENSP00000411222.2;ENSP00000380542.3	ENSP00000157600.3 pep:known chromosome:GRCh38:3:8501707:8574673:1 gene:ENSG00000071282.11 transcript:ENST00000157600.7 gene_biotype:protein_coding transcript_biotype:protein_coding;ENSP00000396515.1 pep:known chromosome:GRCh38:3:8501858:8567621:1 gene:ENSG	6	365	365;292;233;247;253;58	0	161.61	52.3	720580000	720580000	28823000	28823000	28
ENSP00000487367.1;ENSP00000157812.1;ENSP00000485851.1;ENSP00000413869.1	ENSP00000487367.1;ENSP00000157812.1;ENSP00000485851.1;ENSP00000413869.1	ENSP00000487367.1 pep:known chromosome:GRCh38:CHR_HG2021_PATCH:39986272:39996708:1 gene:ENSG00000281221.2 transcript:ENST00000629691.2 gene_biotype:protein_coding transcript_biotype:protein_coding;ENSP00000157812.1 pep:known chromosome:GRCh38:19:39971005:3	4	418	418;418;387;387	0	323.31	79.9	11773000000	11773000000	470900000	470900000	169
ENSP00000158762.3;ENSP00000458173.2;ENSP00000459422.1;ENSP00000461314.1;ENSP00000460735.1;ENSP00000460054.1;ENSP00000460803.1	ENSP00000158762.3	ENSP00000158762.3 pep:known chromosome:GRCh38:17:7336529:7351478:1 gene:ENSG00000072818.11 transcript:ENST00000158762.7 gene_biotype:protein_coding transcript_biotype:protein_coding	7	740	740;148;101;44;44;44;65	0	323.31	57.7	5002400000	5002400000	128270000	128270000	103
ENSP00000158771.4;ENSP00000459072.1;ENSP00000459083.1;ENSP00000458296.1;ENSP00000460671.1;ENSP00000461603.1;ENSP00000467794.1;ENSP00000459154.1;ENSP00000458448.1	ENSP00000158771.4;ENSP00000459072.1;ENSP00000459083.1;ENSP00000458296.1	ENSP00000158771.4 pep:known chromosome:GRCh38:17:5471251:5486217:-1 gene:ENSG00000072849.10 transcript:ENST00000158771.8 gene_biotype:protein_coding transcript_biotype:protein_coding;ENSP00000459072.1 pep:known chromosome:GRCh38:17:5474610:5486178:-1 gene:	9	239	239;144;158;200;74;79;82;103;103	0	114.81	20.5	160750000	160750000	26792000	26792000	15
ENSP00000159111.3;ENSP00000480642.1;ENSP00000440495.1;ENSP00000467678.1	ENSP00000159111.3;ENSP00000480642.1;ENSP00000440495.1	ENSP00000159111.3 pep:known chromosome:GRCh38:19:4969121:5153595:1 gene:ENSG00000127663.14 transcript:ENST00000159111.8 gene_biotype:protein_coding transcript_biotype:protein_coding;ENSP00000480642.1 pep:known chromosome:GRCh38:19:4969113:5153595:1 gene:EN	4	1096	1096;1130;1130;623	0	121.55	15.9	21386000000	21386000000	464920000	464920000	23
ENSP00000468333.1;ENSP00000160262.3;ENSP00000467232.1;ENSP00000468230.1	ENSP00000468333.1;ENSP00000160262.3	ENSP00000468333.1 pep:known chromosome:GRCh38:19:10333779:10339619:-1 gene:ENSG00000076662.9 transcript:ENST00000589261.5 gene_biotype:protein_coding transcript_biotype:protein_coding;ENSP00000160262.3 pep:known chromosome:GRCh38:19:10333776:10339823:-1 ge	4	470	470;547;301;192	0	110.96	14.3	983310000	983310000	46824000	46824000	22
ENSP00000160298.3;ENSP00000416797.1	ENSP00000160298.3;ENSP00000416797.1	ENSP00000160298.3 pep:known chromosome:GRCh38:19:7595902:7618095:1 gene:ENSG00000076826.9 transcript:ENST00000160298.8 gene_biotype:protein_coding transcript_biotype:protein_coding;ENSP00000416797.1 pep:known chromosome:GRCh38:19:7595902:7618304:1 gene:ENS	2	1249	1249;1276	0	36.824	11.3	111490000	111490000	1664100	1664100	11
ENSP00000454957.1;ENSP00000383562.5;ENSP00000456165.2;ENSP00000160827.4;ENSP00000457176.2	ENSP00000454957.1;ENSP00000383562.5;ENSP00000456165.2;ENSP00000160827.4;ENSP00000457176.2	ENSP00000454957.1 pep:known chromosome:GRCh38:16:29790719:29805384:1 gene:ENSG00000079616.12 transcript:ENST00000561482.5 gene_biotype:protein_coding transcript_biotype:protein_coding;ENSP00000383562.5 pep:known chromosome:GRCh38:16:29790971:29805384:1 gen	5	597	597;597;611;665;185	0	25.61	23.3	79560000	79560000	2340000	2340000	8
ENSP00000384709.3;ENSP00000161559.6;ENSP00000472633.1;ENSP00000471566.1;ENSP00000384083.1;ENSP00000471918.1;ENSP00000244291.6;ENSP00000351165.2	ENSP00000384709.3;ENSP00000161559.6;ENSP00000472633.1;ENSP00000471566.1;ENSP00000384083.1;ENSP00000471918.1;ENSP00000244291.6;ENSP00000351165.2	ENSP00000384709.3 pep:known chromosome:GRCh38:19:42507314:42528478:-1 gene:ENSG00000079385.21 transcript:ENST00000403444.7 gene_biotype:protein_coding transcript_biotype:protein_coding;ENSP00000161559.6 pep:known chromosome:GRCh38:19:42507306:42528509:-1 g	8	464	464;526;94;99;368;399;430;461	0	123.79	8.2	35323000	35323000	1962400	1962400	3
ENSP00000161863.4;ENSP00000423101.1;ENSP00000422916.1;ENSP00000426644.1	ENSP00000161863.4;ENSP00000423101.1	ENSP00000161863.4 pep:known chromosome:GRCh38:5:113513683:113595284:1 gene:ENSG00000047188.15 transcript:ENST00000161863.8 gene_biotype:protein_coding transcript_biotype:protein_coding;ENSP00000423101.1 pep:known chromosome:GRCh38:5:113513709:113556360:1 g	4	1430	1430;739;137;98	0	86.147	23.8	421590000	421590000	5621300	5621300	31
ENSP00000467793.1;ENSP00000467649.1;ENSP00000476205.1;ENSP00000404208.2;ENSP00000467300.2;ENSP00000162044.7	ENSP00000467793.1;ENSP00000467649.1;ENSP00000476205.1;ENSP00000404208.2;ENSP00000467300.2;ENSP00000162044.7	ENSP00000467793.1 pep:known chromosome:GRCh38:19:19130265:19138513:-1 gene:ENSG00000064545.14 transcript:ENST00000587915.1 gene_biotype:protein_coding transcript_biotype:protein_coding;ENSP00000467649.1 pep:known chromosome:GRCh38:19:19121084:19138467:-1 g	6	145	145;315;325;376;454;479	0.00092092	2.1169	13.8	42031000	42031000	6004400	6004400	4
ENSP00000440415.2;ENSP00000443841.2;ENSP00000162330.5;ENSP00000392708.3;ENSP00000377074.2;ENSP00000377072.6;ENSP00000391669.3;ENSP00000440370.2;ENSP00000454702.1;ENSP00000458088.1;ENSP00000456929.1;ENSP00000455810.1;ENSP00000456625.1	ENSP00000440415.2;ENSP00000443841.2;ENSP00000162330.5;ENSP00000392708.3;ENSP00000377074.2;ENSP00000377072.6;ENSP00000391669.3;ENSP00000440370.2	ENSP00000440415.2 pep:known chromosome:GRCh38:16:75229453:75248240:-1 gene:ENSG00000050820.16 transcript:ENST00000542031.6 gene_biotype:protein_coding transcript_biotype:protein_coding;ENSP00000443841.2 pep:known chromosome:GRCh38:16:75229103:75266007:-1 g	13	868	868;870;870;888;888;888;916;722;238;120;128;133;135	0	57.449	16.8	99313000	99313000	2364600	2364600	10
ENSP00000163416.2;ENSP00000452601.1	ENSP00000163416.2	ENSP00000163416.2 pep:known chromosome:GRCh38:14:92794231:92839963:1 gene:ENSG00000066455.12 transcript:ENST00000163416.6 gene_biotype:protein_coding transcript_biotype:protein_coding	2	731	731;117	0	323.31	35.4	695570000	695570000	16561000	16561000	31
ENSP00000164133.2;ENSP00000437088.1;ENSP00000436136.1	ENSP00000164133.2	ENSP00000164133.2 pep:known chromosome:GRCh38:11:64924671:64934473:1 gene:ENSG00000068971.13 transcript:ENST00000164133.6 gene_biotype:protein_coding transcript_biotype:protein_coding	3	497	497;193;111	0	10.682	14.1	153260000	153260000	6386000	6386000	3
ENSP00000164139.3;ENSP00000366650.3	ENSP00000164139.3;ENSP00000366650.3	ENSP00000164139.3 pep:known chromosome:GRCh38:11:64746389:64760297:-1 gene:ENSG00000068976.13 transcript:ENST00000164139.3 gene_biotype:protein_coding transcript_biotype:protein_coding;ENSP00000366650.3 pep:known chromosome:GRCh38:11:64746389:64759974:-1 g	2	842	842;754	0	323.31	53.2	1844500000	1844500000	36890000	36890000	89
ENSP00000164227.5;ENSP00000393731.1	ENSP00000164227.5;ENSP00000393731.1	ENSP00000164227.5 pep:known chromosome:GRCh38:19:44748547:44760044:1 gene:ENSG00000069399.12 transcript:ENST00000164227.9 gene_biotype:protein_coding transcript_biotype:protein_coding;ENSP00000393731.1 pep:known chromosome:GRCh38:19:44751321:44759463:1 gen	2	454	454;308	0	4.9012	9.7	54354000	54354000	2363200	2363200	4
ENSP00000166345.3;ENSP00000427528.1	ENSP00000166345.3	ENSP00000166345.3 pep:known chromosome:GRCh38:5:892643:918120:1 gene:ENSG00000071539.13 transcript:ENST00000166345.7 gene_biotype:protein_coding transcript_biotype:protein_coding	2	432	432;249	0	8.2907	18.8	206130000	206130000	8588700	8588700	9
ENSP00000368394.2;ENSP00000368379.1;ENSP00000353772.3;ENSP00000384999.1;ENSP00000368398.2;ENSP00000166534.4;ENSP00000396495.1;ENSP00000413542.1;ENSP00000378593.1;ENSP00000405406.1;ENSP00000389523.1;ENSP00000391257.1;ENSP00000394953.1;ENSP00000403883.1	ENSP00000368394.2;ENSP00000368379.1;ENSP00000353772.3;ENSP00000384999.1;ENSP00000368398.2;ENSP00000166534.4	ENSP00000368394.2 pep:known chromosome:GRCh38:5:132192613:132227242:-1 gene:ENSG00000072682.18 transcript:ENST00000379100.6 gene_biotype:protein_coding transcript_biotype:protein_coding;ENSP00000368379.1 pep:known chromosome:GRCh38:5:132192610:132227819:-1	14	533	533;533;533;535;535;535;146;153;167;184;204;236;101;114	0	170.92	29.8	223070000	223070000	7435800	7435800	17
ENSP00000167462.5;ENSP00000464397.1;ENSP00000376333.3;ENSP00000464603.1;ENSP00000364375.4;ENSP00000463501.1;ENSP00000463721.1;ENSP00000464451.1;ENSP00000463390.1;ENSP00000464598.1	ENSP00000167462.5;ENSP00000464397.1;ENSP00000376333.3	ENSP00000167462.5 pep:known chromosome:GRCh38:17:75525726:75575208:1 gene:ENSG00000073350.13 transcript:ENST00000167462.9 gene_biotype:protein_coding transcript_biotype:protein_coding;ENSP00000464397.1 pep:known chromosome:GRCh38:17:75532493:75574906:1 gen	10	1015	1015;1019;1020;356;356;86;103;105;139;150	0	96.485	17.9	205630000	205630000	4782100	4782100	20
ENSP00000168216.6;ENSP00000364453.5;ENSP00000364447.4	ENSP00000168216.6;ENSP00000364453.5;ENSP00000364447.4	ENSP00000168216.6 pep:known chromosome:GRCh38:X:53431258:53434373:-1 gene:ENSG00000072506.12 transcript:ENST00000168216.10 gene_biotype:protein_coding transcript_biotype:protein_coding;ENSP00000364453.5 pep:known chromosome:GRCh38:X:53431258:53434356:-1 ge	3	261	261;252;169	0	323.31	75.1	12624000000	12624000000	901750000	901750000	222
ENSP00000389337.1;ENSP00000169298.3;ENSP00000412221.2;ENSP00000415886.1;ENSP00000412821.1;ENSP00000390793.1;ENSP00000407631.1;ENSP00000403063.1;ENSP00000411518.1;ENSP00000399525.1;ENSP00000388928.1;ENSP00000414504.1;ENSP00000388789.1;ENSP00000416163.1	ENSP00000389337.1;ENSP00000169298.3;ENSP00000412221.2	ENSP00000389337.1 pep:known chromosome:GRCh38:3:187021856:187078553:1 gene:ENSG00000073849.14 transcript:ENST00000448044.5 gene_biotype:protein_coding transcript_biotype:protein_coding;ENSP00000169298.3 pep:known chromosome:GRCh38:3:186930485:187078553:1 g	14	406	406;406;175;178;52;98;113;115;127;42;45;74;91;97	0	122.89	33	813500000	813500000	38738000	38738000	32
ENSP00000169551.6	ENSP00000169551.6	ENSP00000169551.6 pep:known chromosome:GRCh38:18:74148511:74160530:1 gene:ENSG00000075336.11 transcript:ENST00000169551.10 gene_biotype:protein_coding transcript_biotype:protein_coding	1	248	248	0.00012349	3.6351	13.7	78567000	78567000	4910400	4910400	5
ENSP00000170168.3	ENSP00000170168.3	ENSP00000170168.3 pep:known chromosome:GRCh38:19:1815246:1848463:-1 gene:ENSG00000079313.11 transcript:ENST00000170168.8 gene_biotype:protein_coding transcript_biotype:protein_coding	1	1221	1221	0	8.2727	2.9	14903000	14903000	248380	248380	2
ENSP00000396340.1;ENSP00000397983.1;ENSP00000170447.7	ENSP00000396340.1;ENSP00000397983.1;ENSP00000170447.7	ENSP00000396340.1 pep:known chromosome:GRCh38:3:12557087:12582503:1 gene:ENSG00000075975.15 transcript:ENST00000411987.5 gene_biotype:protein_coding transcript_biotype:protein_coding;ENSP00000397983.1 pep:known chromosome:GRCh38:3:12557090:12582626:1 gene:	3	373	373;414;416	0	10.423	18	180490000	180490000	9499300	9499300	8
ENSP00000170564.1	ENSP00000170564.1	ENSP00000170564.1 pep:known chromosome:GRCh38:19:33080880:33130542:1 gene:ENSG00000076650.6 transcript:ENST00000170564.6 gene_biotype:protein_coding transcript_biotype:protein_coding	1	931	931	0	110.58	20.1	119080000	119080000	2976900	2976900	13
ENSP00000377245.1;ENSP00000171111.4;ENSP00000465024.1;ENSP00000465126.2;ENSP00000468671.1;ENSP00000468014.1	ENSP00000377245.1;ENSP00000171111.4	ENSP00000377245.1 pep:known chromosome:GRCh38:19:10486126:10502896:-1 gene:ENSG00000079999.13 transcript:ENST00000393623.6 gene_biotype:protein_coding transcript_biotype:protein_coding;ENSP00000171111.4 pep:known chromosome:GRCh38:19:10486120:10503741:-1 g	6	624	624;624;212;213;279;172	0	75.605	27.1	201790000	201790000	5765400	5765400	10
ENSP00000421731.1;ENSP00000172229.3	ENSP00000421731.1;ENSP00000172229.3	ENSP00000421731.1 pep:known chromosome:GRCh38:17:49497391:49513372:1 gene:ENSG00000064300.8 transcript:ENST00000504201.1 gene_biotype:protein_coding transcript_biotype:protein_coding;ENSP00000172229.3 pep:known chromosome:GRCh38:17:49495293:49515017:1 gene	2	333	333;427	0.00035988	2.9503	11.1	130150000	130150000	10846000	10846000	1
ENSP00000173527.5;ENSP00000421273.1	ENSP00000173527.5	ENSP00000173527.5 pep:known chromosome:GRCh38:5:129094751:129114028:1 gene:ENSG00000066583.11 transcript:ENST00000173527.5 gene_biotype:protein_coding transcript_biotype:protein_coding	2	298	298;188	0	129.38	50	3057600000	3057600000	218400000	218400000	76
ENSP00000174618.4	ENSP00000174618.4	ENSP00000174618.4 pep:known chromosome:GRCh38:17:2384060:2401118:-1 gene:ENSG00000070444.14 transcript:ENST00000174618.4 gene_biotype:protein_coding transcript_biotype:protein_coding	1	582	582	0	4.7161	3.6	27340000	27340000	1608200	1608200	1
ENSP00000428787.1;ENSP00000380132.3;ENSP00000174653.3;ENSP00000430616.1;ENSP00000429435.1;ENSP00000431918.1;ENSP00000429037.1;ENSP00000430200.1;ENSP00000429515.1	ENSP00000428787.1;ENSP00000380132.3;ENSP00000174653.3;ENSP00000430616.1;ENSP00000429435.1;ENSP00000431918.1	ENSP00000428787.1 pep:known chromosome:GRCh38:8:42152946:42171182:1 gene:ENSG00000070718.11 transcript:ENST00000518421.5 gene_biotype:protein_coding transcript_biotype:protein_coding;ENSP00000380132.3 pep:known chromosome:GRCh38:8:42153011:42171182:1 gene:	9	418	418;418;418;287;268;273;131;109;139	0	6.7995	26.6	49227000	49227000	2237600	2237600	6
ENSP00000414901.1;ENSP00000406994.1;ENSP00000377846.3;ENSP00000377845.3;ENSP00000175506.4;ENSP00000414379.1;ENSP00000408472.1;ENSP00000401651.1;ENSP00000394242.1;ENSP00000400422.1;ENSP00000402350.1;ENSP00000408797.1	ENSP00000414901.1;ENSP00000406994.1;ENSP00000377846.3;ENSP00000377845.3;ENSP00000175506.4;ENSP00000414379.1;ENSP00000408472.1;ENSP00000401651.1	ENSP00000414901.1 pep:known chromosome:GRCh38:7:97852146:97872467:-1 gene:ENSG00000070669.16 transcript:ENST00000422745.5 gene_biotype:protein_coding transcript_biotype:protein_coding;ENSP00000406994.1 pep:known chromosome:GRCh38:7:97852204:97872436:-1 gen	12	540	540;540;561;561;561;478;478;401;162;214;118;63	0	51.343	33.9	743260000	743260000	26545000	26545000	29
ENSP00000175756.5;ENSP00000387031.2;ENSP00000310092.5	ENSP00000175756.5;ENSP00000387031.2;ENSP00000310092.5	ENSP00000175756.5 pep:known chromosome:GRCh38:2:130356007:130375409:1 gene:ENSG00000072135.12 transcript:ENST00000175756.9 gene_biotype:protein_coding transcript_biotype:protein_coding;ENSP00000387031.2 pep:known chromosome:GRCh38:2:130370089:130374866:1 g	3	460	460;269;353	0	126.71	22.6	443490000	443490000	17740000	17740000	11
ENSP00000486085.1;ENSP00000464153.1;ENSP00000463637.1;ENSP00000378942.2;ENSP00000176643.6;ENSP00000461916.1;ENSP00000345774.4;ENSP00000458942.1;ENSP00000464453.1;ENSP00000463128.1;ENSP00000462964.1;ENSP00000395845.2;ENSP00000486283.1;ENSP00000458397.1;ENSP00000462933.1;ENSP00000487353.1;ENSP00000459977.1;ENSP00000466814.1	ENSP00000486085.1;ENSP00000464153.1;ENSP00000463637.1;ENSP00000378942.2;ENSP00000176643.6;ENSP00000461916.1;ENSP00000345774.4;ENSP00000458942.1	ENSP00000486085.1 pep:known chromosome:GRCh38:17:19648526:19677590:1 gene:ENSG00000072210.18 transcript:ENST00000631291.2 gene_biotype:protein_coding transcript_biotype:protein_coding;ENSP00000464153.1 pep:known chromosome:GRCh38:17:19648723:19676117:1 gen	18	393	393;393;485;485;485;508;508;162;134;54;146;166;182;182;62;97;97;126	0	138.43	40.2	2938500000	2938500000	146920000	146920000	82
ENSP00000176763.5;ENSP00000428806.1	ENSP00000176763.5	ENSP00000176763.5 pep:known chromosome:GRCh38:5:172042073:172188386:-1 gene:ENSG00000072786.12 transcript:ENST00000176763.9 gene_biotype:protein_coding transcript_biotype:protein_coding	2	968	968;281	0	323.31	47.1	5116100000	5116100000	111220000	111220000	137
ENSP00000426044.2;ENSP00000398048.1;ENSP00000177648.9	ENSP00000426044.2;ENSP00000398048.1;ENSP00000177648.9	ENSP00000426044.2 pep:known chromosome:GRCh38:4:112297343:112442606:1 gene:ENSG00000073331.17 transcript:ENST00000504176.6 gene_biotype:protein_coding transcript_biotype:protein_coding;ENSP00000398048.1 pep:known chromosome:GRCh38:4:112297343:112442606:1 g	3	1166	1166;1244;1244	0.0071681	1.4412	2.8	6750900	6750900	125020	125020	1
ENSP00000380531.2;ENSP00000177742.3;ENSP00000479049.1	ENSP00000380531.2;ENSP00000177742.3;ENSP00000479049.1	ENSP00000380531.2 pep:known chromosome:GRCh38:16:1771890:1773155:-1 gene:ENSG00000074071.13 transcript:ENST00000397375.6 gene_biotype:protein_coding transcript_biotype:protein_coding;ENSP00000177742.3 pep:known chromosome:GRCh38:16:1771890:1773150:-1 gene:	3	218	218;225;176	0	82.803	50.9	629550000	629550000	52462000	52462000	31
ENSP00000343088.3;ENSP00000178638.3;ENSP00000403028.2	ENSP00000343088.3;ENSP00000178638.3;ENSP00000403028.2	ENSP00000343088.3 pep:known chromosome:GRCh38:15:63324688:63381835:-1 gene:ENSG00000074410.13 transcript:ENST00000344366.7 gene_biotype:protein_coding transcript_biotype:protein_coding;ENSP00000178638.3 pep:known chromosome:GRCh38:15:63321378:63382161:-1 g	3	343	343;354;283	0	27.787	19.8	345650000	345650000	28804000	28804000	11
ENSP00000346493.5;ENSP00000378859.2;ENSP00000178640.5;ENSP00000390196.1;ENSP00000480580.1;ENSP00000342101.4	ENSP00000346493.5;ENSP00000378859.2;ENSP00000178640.5;ENSP00000390196.1;ENSP00000480580.1;ENSP00000342101.4	ENSP00000346493.5 pep:known chromosome:GRCh38:15:67548998:67807111:1 gene:ENSG00000137764.19 transcript:ENST00000354498.9 gene_biotype:protein_coding transcript_biotype:protein_coding;ENSP00000378859.2 pep:known chromosome:GRCh38:15:67543331:67807117:1 gen	6	412	412;438;448;128;182;258	0.00012674	4.2946	8.3	28977000	28977000	1609800	1609800	2
ENSP00000179259.4;ENSP00000488928.1	ENSP00000179259.4;ENSP00000488928.1	ENSP00000179259.4 pep:known chromosome:GRCh38:12:4321205:4354593:1 gene:ENSG00000078237.6 transcript:ENST00000179259.5 gene_biotype:protein_coding transcript_biotype:protein_coding;ENSP00000488928.1 pep:known chromosome:GRCh38:12:4307763:4354549:1 gene:ENS	2	270	270;211	0	275.51	50.4	710660000	710660000	50761000	50761000	25
ENSP00000400714.3;ENSP00000181383.4	ENSP00000400714.3;ENSP00000181383.4	ENSP00000400714.3 pep:known chromosome:GRCh38:13:46053187:46105076:-1 gene:ENSG00000080618.13 transcript:ENST00000439329.4 gene_biotype:protein_coding transcript_biotype:protein_coding;ENSP00000181383.4 pep:known chromosome:GRCh38:13:46053186:46105026:-1 g	2	386	386;423	0	9.4051	7.3	52321000	52321000	2906700	2906700	5
ENSP00000181839.4;ENSP00000340557.5;ENSP00000480835.1;ENSP00000484610.1	ENSP00000181839.4;ENSP00000340557.5	ENSP00000181839.4 pep:known chromosome:GRCh38:7:39950037:40097134:1 gene:ENSG00000065883.14 transcript:ENST00000181839.8 gene_biotype:protein_coding transcript_biotype:protein_coding;ENSP00000340557.5 pep:known chromosome:GRCh38:7:39950510:40095555:1 gene:	4	1512	1512;1452;324;418	0	32.716	7.4	107390000	107390000	1602800	1602800	7
ENSP00000182527.3	ENSP00000182527.3	ENSP00000182527.3 pep:known chromosome:GRCh38:6:52497402:52576915:-1 gene:ENSG00000065308.4 transcript:ENST00000182527.3 gene_biotype:protein_coding transcript_biotype:protein_coding	1	370	370	0.00012112	3.1838	7.3	11977000	11977000	748550	748550	3
ENSP00000184266.2;ENSP00000419128.1;ENSP00000419578.1;ENSP00000417755.1;ENSP00000417714.1	ENSP00000184266.2;ENSP00000419128.1;ENSP00000419578.1;ENSP00000417755.1;ENSP00000417714.1	ENSP00000184266.2 pep:known chromosome:GRCh38:3:120596309:120602500:1 gene:ENSG00000065518.7 transcript:ENST00000184266.2 gene_biotype:protein_coding transcript_biotype:protein_coding;ENSP00000419128.1 pep:known chromosome:GRCh38:3:120596347:120602323:1 ge	5	129	129;80;120;69;69	0	153.22	50.4	2246600000	2246600000	449320000	449320000	28
ENSP00000184956.5;ENSP00000481413.1;ENSP00000464927.1;ENSP00000465986.1;ENSP00000466192.1	ENSP00000184956.5;ENSP00000481413.1;ENSP00000464927.1	ENSP00000184956.5 pep:known chromosome:GRCh38:17:60043194:60078931:-1 gene:ENSG00000068097.14 transcript:ENST00000184956.10 gene_biotype:protein_coding transcript_biotype:protein_coding;ENSP00000481413.1 pep:known chromosome:GRCh38:17:60043492:60078921:-1	5	1181	1181;916;1069;120;413	0	34.173	6.4	21210000	21210000	407890	407890	6
ENSP00000185150.4;ENSP00000385629.3;ENSP00000367485.5	ENSP00000185150.4;ENSP00000385629.3;ENSP00000367485.5	ENSP00000185150.4 pep:known chromosome:GRCh38:2:53787080:53818819:1 gene:ENSG00000068912.13 transcript:ENST00000185150.8 gene_biotype:protein_coding transcript_biotype:protein_coding;ENSP00000385629.3 pep:known chromosome:GRCh38:2:53787080:53818220:1 gene:	3	483	483;457;429	0	169.22	41.8	1292500000	1292500000	47869000	47869000	36
ENSP00000439195.1;ENSP00000344165.6;ENSP00000185206.6	ENSP00000439195.1;ENSP00000344165.6;ENSP00000185206.6	ENSP00000439195.1 pep:known chromosome:GRCh38:6:45911624:46015889:-1 gene:ENSG00000112782.15 transcript:ENST00000544153.2 gene_biotype:protein_coding transcript_biotype:protein_coding;ENSP00000344165.6 pep:known chromosome:GRCh38:6:45901761:46015849:-1 gen	3	205	205;251;410	0	11.295	16.6	13107000	13107000	1191600	1191600	1
ENSP00000185942.6;ENSP00000351554.3;ENSP00000377492.4;ENSP00000402673.2;ENSP00000428406.1;ENSP00000428481.1	ENSP00000185942.6;ENSP00000351554.3;ENSP00000377492.4;ENSP00000402673.2	ENSP00000185942.6 pep:known chromosome:GRCh38:5:163460366:163491579:1 gene:ENSG00000072571.19 transcript:ENST00000353866.7 gene_biotype:protein_coding transcript_biotype:protein_coding;ENSP00000351554.3 pep:known chromosome:GRCh38:5:163460657:163491941:1 g	6	709	709;724;725;638;92;101	0	6.3984	4.8	495840000	495840000	11019000	11019000	3
ENSP00000186436.5;ENSP00000386372.2	ENSP00000186436.5	ENSP00000186436.5 pep:known chromosome:GRCh38:2:97756340:97995891:-1 gene:ENSG00000075568.16 transcript:ENST00000186436.9 gene_biotype:protein_coding transcript_biotype:protein_coding	2	1883	1883;142	0.00024137	3.0982	2.1	22173000	22173000	299630	299630	3
ENSP00000188312.2;ENSP00000448669.1;ENSP00000447237.1;ENSP00000448356.1;ENSP00000450330.1;ENSP00000448447.1;ENSP00000447641.1;ENSP00000447565.1;ENSP00000448508.1	ENSP00000188312.2;ENSP00000448669.1;ENSP00000447237.1;ENSP00000448356.1	ENSP00000188312.2 pep:known chromosome:GRCh38:12:100200087:100224423:1 gene:ENSG00000075089.9 transcript:ENST00000188312.6 gene_biotype:protein_coding transcript_biotype:protein_coding;ENSP00000448669.1 pep:known chromosome:GRCh38:12:100200816:100224424:1	9	396	396;314;376;294;88;88;127;144;192	0	9.1655	18.7	46456000	46456000	2580900	2580900	9
ENSP00000448708.1;ENSP00000447740.1;ENSP00000383898.3;ENSP00000188376.5;ENSP00000447310.1;ENSP00000228318.3;ENSP00000449166.1;ENSP00000449793.1;ENSP00000447339.1;ENSP00000449479.1	ENSP00000448708.1;ENSP00000447740.1;ENSP00000383898.3;ENSP00000188376.5;ENSP00000447310.1;ENSP00000228318.3;ENSP00000449166.1	ENSP00000448708.1 pep:known chromosome:GRCh38:12:98593660:98601708:1 gene:ENSG00000075415.12 transcript:ENST00000552981.5 gene_biotype:protein_coding transcript_biotype:protein_coding;ENSP00000447740.1 pep:known chromosome:GRCh38:12:98593696:98601674:1 gen	10	361	361;361;361;361;362;362;324;156;153;154	0	249.72	47.4	25644000000	25644000000	1424700000	1424700000	196
ENSP00000411391.1;ENSP00000485844.1;ENSP00000188790.4	ENSP00000411391.1;ENSP00000485844.1;ENSP00000188790.4	ENSP00000411391.1 pep:known chromosome:GRCh38:2:162170718:162243456:-1 gene:ENSG00000078098.13 transcript:ENST00000443424.5 gene_biotype:protein_coding transcript_biotype:protein_coding;ENSP00000485844.1 pep:known chromosome:GRCh38:2:162170690:162242998:-1	3	735	735;759;760	0.0022671	1.851	2.7	0	0	0	0	1
ENSP00000410256.1;ENSP00000189444.6;ENSP00000480211.1;ENSP00000471586.1	ENSP00000410256.1;ENSP00000189444.6;ENSP00000480211.1	ENSP00000410256.1 pep:known chromosome:GRCh38:10:102394110:102402529:1 gene:ENSG00000077150.17 transcript:ENST00000428099.5 gene_biotype:protein_coding transcript_biotype:protein_coding;ENSP00000189444.6 pep:known chromosome:GRCh38:10:102395706:102402524:1	4	899	899;899;415;68	0	323.31	51.8	3716300000	3716300000	90641000	90641000	98
ENSP00000361537.2;ENSP00000191018.5;ENSP00000346952.4;ENSP00000361562.3;ENSP00000475524.1;ENSP00000476235.1;ENSP00000475827.1;ENSP00000408533.2	ENSP00000361537.2;ENSP00000191018.5;ENSP00000346952.4;ENSP00000361562.3	ENSP00000361537.2 pep:known chromosome:GRCh38:20:45891376:45898786:1 gene:ENSG00000064601.16 transcript:ENST00000372459.6 gene_biotype:protein_coding transcript_biotype:protein_coding;ENSP00000191018.5 pep:known chromosome:GRCh38:20:45891341:45898820:1 gen	8	480	480;480;481;498;109;231;82;202	0	134.76	19.6	752210000	752210000	39590000	39590000	36
ENSP00000192788.5;ENSP00000400628.2	ENSP00000192788.5;ENSP00000400628.2	ENSP00000192788.5 pep:known chromosome:GRCh38:6:34792080:34877514:1 gene:ENSG00000065060.16 transcript:ENST00000192788.5 gene_biotype:protein_coding transcript_biotype:protein_coding;ENSP00000400628.2 pep:known chromosome:GRCh38:6:34792015:34883138:1 gene:	2	1440	1440;1400	0	15.802	7.9	29556000000	29556000000	441140000	441140000	17
ENSP00000193403.6	ENSP00000193403.6	ENSP00000193403.6 pep:known chromosome:GRCh38:14:68874143:68979440:-1 gene:ENSG00000072110.13 transcript:ENST00000193403.10 gene_biotype:protein_coding transcript_biotype:protein_coding	1	892	892	0	111.18	74.1	29256000	29256000	562620	562620	1
ENSP00000194214.5	ENSP00000194214.5	ENSP00000194214.5 pep:known chromosome:GRCh38:1:53921561:53945929:-1 gene:ENSG00000081870.11 transcript:ENST00000194214.9 gene_biotype:protein_coding transcript_biotype:protein_coding	1	144	144	0	103.26	36.1	200320000	200320000	40064000	40064000	11
ENSP00000441393.1;ENSP00000363475.3;ENSP00000363480.3;ENSP00000194900.4	ENSP00000441393.1;ENSP00000363475.3;ENSP00000363480.3;ENSP00000194900.4	ENSP00000441393.1 pep:known chromosome:GRCh38:X:70455096:70505485:1 gene:ENSG00000082458.11 transcript:ENST00000542398.1 gene_biotype:protein_coding transcript_biotype:protein_coding;ENSP00000363475.3 pep:known chromosome:GRCh38:X:70452305:70505487:1 gene:	4	366	366;512;817;849	0	34.708	30.1	109580000	109580000	6087900	6087900	6
ENSP00000428511.1;ENSP00000429776.1;ENSP00000195649.6;ENSP00000428215.1;ENSP00000400459.2;ENSP00000358708.2;ENSP00000430071.1;ENSP00000428026.1;ENSP00000358704.2;ENSP00000430441.1;ENSP00000429429.1;ENSP00000427959.2;ENSP00000429700.1;ENSP00000430255.1	ENSP00000428511.1;ENSP00000429776.1;ENSP00000195649.6;ENSP00000428215.1;ENSP00000400459.2;ENSP00000358708.2;ENSP00000430071.1;ENSP00000428026.1;ENSP00000358704.2;ENSP00000430441.1;ENSP00000429429.1;ENSP00000427959.2;ENSP00000429700.1	ENSP00000428511.1 pep:known chromosome:GRCh38:6:83552891:83709392:-1 gene:ENSG00000065609.14 transcript:ENST00000520302.5 gene_biotype:protein_coding transcript_biotype:protein_coding;ENSP00000429776.1 pep:known chromosome:GRCh38:6:83552880:83709691:-1 gen	14	877	877;902;902;907;907;907;581;600;149;150;152;116;120;222	0	79.451	12.4	182230000	182230000	7923200	7923200	7
ENSP00000195654.3;ENSP00000358754.3;ENSP00000237163.6	ENSP00000195654.3;ENSP00000358754.3;ENSP00000237163.6	ENSP00000195654.3 pep:known chromosome:GRCh38:6:83067666:83168719:1 gene:ENSG00000083097.14 transcript:ENST00000349129.6 gene_biotype:protein_coding transcript_biotype:protein_coding;ENSP00000358754.3 pep:known chromosome:GRCh38:6:83096729:83168331:1 gene:	3	2465	2465;2476;2476	0	5.9429	1.8	6064700	6064700	63839	63839	3
ENSP00000196061.4;ENSP00000414443.1;ENSP00000405372.1	ENSP00000196061.4	ENSP00000196061.4 pep:known chromosome:GRCh38:1:11934753:11975537:1 gene:ENSG00000083444.16 transcript:ENST00000196061.4 gene_biotype:protein_coding transcript_biotype:protein_coding	3	727	727;225;283	0	74.688	23.8	249850000	249850000	5678300	5678300	15
ENSP00000196371.5;ENSP00000425348.1;ENSP00000423144.1;ENSP00000421143.1;ENSP00000361914.1	ENSP00000196371.5;ENSP00000425348.1	ENSP00000196371.5 pep:known chromosome:GRCh38:5:41730065:41870519:-1 gene:ENSG00000083720.12 transcript:ENST00000196371.9 gene_biotype:protein_coding transcript_biotype:protein_coding;ENSP00000425348.1 pep:known chromosome:GRCh38:5:41731370:41843657:-1 gen	5	520	520;334;123;123;517	0	323.31	57.7	3080400000	3080400000	123220000	123220000	139
ENSP00000471185.1;ENSP00000472985.1;ENSP00000470114.1;ENSP00000196551.3;ENSP00000471388.1;ENSP00000470660.1	ENSP00000471185.1;ENSP00000472985.1;ENSP00000470114.1;ENSP00000196551.3;ENSP00000471388.1;ENSP00000470660.1	ENSP00000471185.1 pep:known chromosome:GRCh38:19:58386507:58394736:1 gene:ENSG00000083845.8 transcript:ENST00000596314.5 gene_biotype:protein_coding transcript_biotype:protein_coding;ENSP00000472985.1 pep:known chromosome:GRCh38:19:58387289:58394806:1 gene	6	200	200;204;204;204;225;134	0	323.31	48	6900100000	6900100000	690010000	690010000	94
ENSP00000477590.1;ENSP00000198765.4;ENSP00000482002.1;ENSP00000429561.1;ENSP00000481234.1;ENSP00000478894.1;ENSP00000428561.1;ENSP00000427966.1;ENSP00000376885.2;ENSP00000423811.1;ENSP00000421705.1;ENSP00000411904.1;ENSP00000380211.2;ENSP00000317374.8;ENSP00000478878.1;ENSP00000424853.1;ENSP00000421646.1;ENSP00000440077.1;ENSP00000268720.5	ENSP00000477590.1;ENSP00000198765.4;ENSP00000482002.1	ENSP00000477590.1 pep:known chromosome:GRCh38:8:86514427:86561498:1 gene:ENSG00000085719.11 transcript:ENST00000517490.5 gene_biotype:protein_coding transcript_biotype:protein_coding;ENSP00000198765.4 pep:known chromosome:GRCh38:8:86484830:86561498:1 gene:	19	537	537;537;234;153;139;135;262;79;301;557;557;557;557;558;575;575;575;612;633	0	323.31	45.8	7498400000	7498400000	312430000	312430000	130
ENSP00000487970.1;ENSP00000402027.2;ENSP00000487746.1;ENSP00000454530.1;ENSP00000480743.1;ENSP00000198767.6;ENSP00000488651.1;ENSP00000318484.7;ENSP00000487821.1;ENSP00000454238.1	ENSP00000487970.1;ENSP00000402027.2;ENSP00000487746.1;ENSP00000454530.1;ENSP00000480743.1;ENSP00000198767.6;ENSP00000488651.1;ENSP00000318484.7	ENSP00000487970.1 pep:known chromosome:GRCh38:CHR_HSCHR16_1_CTG1:15002570:15035395:1 gene:ENSG00000278494.2 transcript:ENST00000631800.1 gene_biotype:protein_coding transcript_biotype:protein_coding;ENSP00000402027.2 pep:known chromosome:GRCh38:16:15061428	10	621	621;621;638;638;651;651;618;618;305;305	0	24.988	9.7	41501000	41501000	1092100	1092100	6
ENSP00000439856.2;ENSP00000198939.6	ENSP00000439856.2;ENSP00000198939.6	ENSP00000439856.2 pep:known chromosome:GRCh38:19:16517889:16542530:-1 gene:ENSG00000085872.14 transcript:ENST00000546361.6 gene_biotype:protein_coding transcript_biotype:protein_coding;ENSP00000198939.6 pep:known chromosome:GRCh38:19:16517896:16542415:-1 g	2	916	916;927	0	323.31	29.6	3142500000	3142500000	95226000	95226000	86
ENSP00000199320.4;ENSP00000421754.1;ENSP00000427193.1	ENSP00000199320.4;ENSP00000421754.1;ENSP00000427193.1	ENSP00000199320.4 pep:known chromosome:GRCh38:5:62387254:62403933:-1 gene:ENSG00000086189.9 transcript:ENST00000199320.8 gene_biotype:protein_coding transcript_biotype:protein_coding;ENSP00000421754.1 pep:known chromosome:GRCh38:5:62391717:62403898:-1 gene	3	313	313;275;154	0	47.004	29.7	289180000	289180000	16065000	16065000	19
ENSP00000374326.2;ENSP00000199706.7;ENSP00000398684.1;ENSP00000395305.1;ENSP00000390399.1	ENSP00000374326.2;ENSP00000199706.7;ENSP00000398684.1;ENSP00000395305.1;ENSP00000390399.1	ENSP00000374326.2 pep:known chromosome:GRCh38:16:367613:370509:-1 gene:ENSG00000086504.15 transcript:ENST00000389675.6 gene_biotype:protein_coding transcript_biotype:protein_coding;ENSP00000199706.7 pep:known chromosome:GRCh38:16:367384:370527:-1 gene:ENSG	5	256	256;256;240;194;218	0	241.7	35.9	423080000	423080000	35257000	35257000	18
ENSP00000199708.2	ENSP00000199708.2	ENSP00000199708.2 pep:known chromosome:GRCh38:16:180453:181181:1 gene:ENSG00000086506.2 transcript:ENST00000199708.2 gene_biotype:protein_coding transcript_biotype:protein_coding	1	142	142	0.00012732	4.4547	25.4	45758000	45758000	5084200	5084200	3
ENSP00000199814.4;ENSP00000412118.2;ENSP00000428154.1;ENSP00000430946.1	ENSP00000199814.4;ENSP00000412118.2	ENSP00000199814.4 pep:known chromosome:GRCh38:5:150690794:150701107:-1 gene:ENSG00000086589.11 transcript:ENST00000199814.8 gene_biotype:protein_coding transcript_biotype:protein_coding;ENSP00000412118.2 pep:known chromosome:GRCh38:5:150691519:150701023:-1	4	420	420;371;179;243	0	187.7	32.6	1262300000	1262300000	57379000	57379000	40
ENSP00000199936.4;ENSP00000456471.1;ENSP00000456529.1;ENSP00000454931.1;ENSP00000455992.1	ENSP00000199936.4;ENSP00000456471.1;ENSP00000456529.1;ENSP00000454931.1	ENSP00000199936.4 pep:known chromosome:GRCh38:16:82035232:82098534:1 gene:ENSG00000086696.10 transcript:ENST00000199936.8 gene_biotype:protein_coding transcript_biotype:protein_coding;ENSP00000456471.1 pep:known chromosome:GRCh38:16:82068277:82098534:1 gen	5	387	387;188;220;200;66	0	19.194	15.8	46492000	46492000	2582900	2582900	7
ENSP00000200135.3;ENSP00000440879.1;ENSP00000439197.1	ENSP00000200135.3;ENSP00000440879.1	ENSP00000200135.3 pep:known chromosome:GRCh38:11:113733187:113773811:-1 gene:ENSG00000086827.8 transcript:ENST00000200135.7 gene_biotype:protein_coding transcript_biotype:protein_coding;ENSP00000440879.1 pep:known chromosome:GRCh38:11:113733275:113773691:-	3	779	779;672;135	0	323.31	48.9	940960000	940960000	22950000	22950000	64
ENSP00000200457.4;ENSP00000486847.1;ENSP00000389194.1;ENSP00000479865.1;ENSP00000410736.1;ENSP00000413817.1	ENSP00000200457.4;ENSP00000486847.1	ENSP00000200457.4 pep:known chromosome:GRCh38:7:100867138:100873454:1 gene:ENSG00000087077.11 transcript:ENST00000200457.8 gene_biotype:protein_coding transcript_biotype:protein_coding;ENSP00000486847.1 pep:known chromosome:GRCh38:7:100867352:100870911:1 g	6	476	476;339;215;80;80;106	0	77.919	46.4	482750000	482750000	22988000	22988000	21
ENSP00000360386.4;ENSP00000200639.4;ENSP00000408411.2;ENSP00000431526.1	ENSP00000360386.4;ENSP00000200639.4;ENSP00000408411.2	ENSP00000360386.4 pep:known chromosome:GRCh38:X:120436494:120469306:-1 gene:ENSG00000005893.15 transcript:ENST00000371335.4 gene_biotype:protein_coding transcript_biotype:protein_coding;ENSP00000200639.4 pep:known chromosome:GRCh38:X:120430826:120469306:-1	4	410	410;410;411;258	0	6.5213	13.9	258890000	258890000	13626000	13626000	17
ENSP00000312880.3;ENSP00000201586.1	ENSP00000312880.3;ENSP00000201586.1	ENSP00000312880.3 pep:known chromosome:GRCh38:19:48575540:48599425:1 gene:ENSG00000088002.11 transcript:ENST00000323090.4 gene_biotype:protein_coding transcript_biotype:protein_coding;ENSP00000201586.1 pep:known chromosome:GRCh38:19:48552075:48599425:1 gen	2	350	350;365	0	213.6	46.9	712220000	712220000	33915000	33915000	43
ENSP00000201647.5;ENSP00000437541.1;ENSP00000466828.1;ENSP00000245618.4;ENSP00000465830.1;ENSP00000466245.1	ENSP00000201647.5;ENSP00000437541.1;ENSP00000466828.1;ENSP00000245618.4;ENSP00000465830.1	ENSP00000201647.5 pep:known chromosome:GRCh38:19:55075901:55087922:1 gene:ENSG00000131037.14 transcript:ENST00000201647.10 gene_biotype:protein_coding transcript_biotype:protein_coding;ENSP00000437541.1 pep:known chromosome:GRCh38:19:55075903:55087848:1 ge	6	723	723;659;548;596;428;409	0	126.81	30.6	721900000	721900000	17607000	17607000	25
ENSP00000201979.2	ENSP00000201979.2	ENSP00000201979.2 pep:known chromosome:GRCh38:20:31475293:31484905:1 gene:ENSG00000088320.3 transcript:ENST00000201979.2 gene_biotype:protein_coding transcript_biotype:protein_coding	1	298	298	0.00058323	2.3728	4.4	7539800	7539800	443520	443520	1
ENSP00000202017.4	ENSP00000202017.4	ENSP00000202017.4 pep:known chromosome:GRCh38:20:31944342:31952092:-1 gene:ENSG00000088356.5 transcript:ENST00000202017.5 gene_biotype:protein_coding transcript_biotype:protein_coding	1	133	133	0	42.418	49.6	169910000	169910000	21239000	21239000	15
ENSP00000399214.1;ENSP00000202028.5	ENSP00000399214.1;ENSP00000202028.5	ENSP00000399214.1 pep:known chromosome:GRCh38:20:36092710:36232799:1 gene:ENSG00000088367.20 transcript:ENST00000441639.5 gene_biotype:protein_coding transcript_biotype:protein_coding;ENSP00000202028.5 pep:known chromosome:GRCh38:20:36091504:36230341:1 gen	2	779	779;779	0	54.97	29.3	38252000	38252000	910770	910770	2
ENSP00000202677.6;ENSP00000400085.1;ENSP00000388695.1;ENSP00000481660.1	ENSP00000202677.6;ENSP00000400085.1	ENSP00000202677.6 pep:known chromosome:GRCh38:20:20392767:20712488:-1 gene:ENSG00000188559.13 transcript:ENST00000202677.11 gene_biotype:protein_coding transcript_biotype:protein_coding;ENSP00000400085.1 pep:known chromosome:GRCh38:20:20389552:20639900:-1	4	1873	1873;1740;250;237	0	49.604	9.7	292310000	292310000	3247900	3247900	19
ENSP00000403172.2;ENSP00000202773.9;ENSP00000446883.1;ENSP00000476161.1;ENSP00000446859.1;ENSP00000449486.2;ENSP00000448067.2	ENSP00000403172.2;ENSP00000202773.9	ENSP00000403172.2 pep:known chromosome:GRCh38:12:112405203:112409596:-1 gene:ENSG00000089009.15 transcript:ENST00000424576.6 gene_biotype:protein_coding transcript_biotype:protein_coding;ENSP00000202773.9 pep:known chromosome:GRCh38:12:112405199:112409641:	7	288	288;288;159;160;105;118;120	0	323.31	53.5	29815000000	29815000000	2293500000	2293500000	253
ENSP00000202816.1;ENSP00000480783.1	ENSP00000202816.1;ENSP00000480783.1	ENSP00000202816.1 pep:known chromosome:GRCh38:20:13714322:13784886:-1 gene:ENSG00000089048.14 transcript:ENST00000202816.5 gene_biotype:protein_coding transcript_biotype:protein_coding;ENSP00000480783.1 pep:known chromosome:GRCh38:20:13728399:13782597:-1 g	2	851	851;456	0	45.687	17.2	128150000	128150000	3372400	3372400	19
ENSP00000368578.4;ENSP00000368601.2;ENSP00000368588.2;ENSP00000368585.2;ENSP00000368581.2;ENSP00000368579.2;ENSP00000202834.7;ENSP00000478641.1;ENSP00000478112.1;ENSP00000341364.5	ENSP00000368578.4;ENSP00000368601.2;ENSP00000368588.2;ENSP00000368585.2;ENSP00000368581.2;ENSP00000368579.2;ENSP00000202834.7;ENSP00000478641.1;ENSP00000478112.1;ENSP00000341364.5	ENSP00000368578.4 pep:known chromosome:GRCh38:20:5106188:5112753:-1 gene:ENSG00000089063.14 transcript:ENST00000379276.4 gene_biotype:protein_coding transcript_biotype:protein_coding;ENSP00000368601.2 pep:known chromosome:GRCh38:20:5099840:5113042:-1 gene:	10	74	74;120;120;120;120;120;120;127;127;183	0	7.0443	20.3	18618000	18618000	6205900	6205900	3
ENSP00000448790.1;ENSP00000415721.2;ENSP00000202917.5;ENSP00000388001.2;ENSP00000448348.1;ENSP00000449053.1;ENSP00000448001.1;ENSP00000450286.1	ENSP00000448790.1;ENSP00000415721.2;ENSP00000202917.5;ENSP00000388001.2;ENSP00000448348.1;ENSP00000449053.1;ENSP00000448001.1	ENSP00000448790.1 pep:known chromosome:GRCh38:12:112907007:112933222:1 gene:ENSG00000089127.12 transcript:ENST00000551241.5 gene_biotype:protein_coding transcript_biotype:protein_coding;ENSP00000415721.2 pep:known chromosome:GRCh38:12:112906850:112918462:1	8	360	360;364;400;414;302;130;177;83	0	59.859	14.2	66355000	66355000	3903300	3903300	7
ENSP00000203001.2;ENSP00000392070.2	ENSP00000203001.2;ENSP00000392070.2	ENSP00000203001.2 pep:known chromosome:GRCh38:20:5937833:5950536:-1 gene:ENSG00000089195.14 transcript:ENST00000203001.6 gene_biotype:protein_coding transcript_biotype:protein_coding;ENSP00000392070.2 pep:known chromosome:GRCh38:20:5937833:5950558:-1 gene:	2	497	497;327	0	148.45	32.2	594230000	594230000	20491000	20491000	40
ENSP00000203407.5	ENSP00000203407.5	ENSP00000203407.5 pep:known chromosome:GRCh38:3:48599003:48610037:-1 gene:ENSG00000010256.10 transcript:ENST00000203407.5 gene_biotype:protein_coding transcript_biotype:protein_coding	1	480	480	0	323.31	59.6	16549000000	16549000000	689560000	689560000	294
ENSP00000467054.1;ENSP00000203556.3;ENSP00000467946.1	ENSP00000467054.1;ENSP00000203556.3	ENSP00000467054.1 pep:known chromosome:GRCh38:19:19629843:19643561:-1 gene:ENSG00000089639.10 transcript:ENST00000587238.5 gene_biotype:protein_coding transcript_biotype:protein_coding;ENSP00000203556.3 pep:known chromosome:GRCh38:19:19629476:19643667:-1 g	3	944	944;970;94	0	323.31	37.8	1940000000	1940000000	48499000	48499000	67
ENSP00000203629.2;ENSP00000413825.2	ENSP00000203629.2;ENSP00000413825.2	ENSP00000203629.2 pep:known chromosome:GRCh38:12:6772520:6778453:1 gene:ENSG00000089692.8 transcript:ENST00000203629.2 gene_biotype:protein_coding transcript_biotype:protein_coding;ENSP00000413825.2 pep:known chromosome:GRCh38:12:6772519:6775733:1 gene:ENS	2	525	525;360	0.0012584	2.0433	14.5	28647000	28647000	1790500	1790500	3
ENSP00000446317.1;ENSP00000438671.1;ENSP00000403941.1;ENSP00000203630.5;ENSP00000442444.1;ENSP00000443829.1;ENSP00000439789.1	ENSP00000446317.1;ENSP00000438671.1;ENSP00000403941.1;ENSP00000203630.5;ENSP00000442444.1;ENSP00000443829.1;ENSP00000439789.1	ENSP00000446317.1 pep:known chromosome:GRCh38:12:6748795:6767475:-1 gene:ENSG00000089693.10 transcript:ENST00000539187.5 gene_biotype:protein_coding transcript_biotype:protein_coding;ENSP00000438671.1 pep:known chromosome:GRCh38:12:6748767:6752916:-1 gene:	7	248	248;248;248;248;79;121;230	0	43.572	25.8	206480000	206480000	22943000	22943000	11
ENSP00000359033.1;ENSP00000203786.7;ENSP00000359045.3;ENSP00000377322.1;ENSP00000397533.1;ENSP00000473840.1;ENSP00000473936.1;ENSP00000413782.1;ENSP00000398259.1;ENSP00000385042.2;ENSP00000408656.1;ENSP00000398019.1;ENSP00000412437.1;ENSP00000411712.1	ENSP00000359033.1;ENSP00000203786.7;ENSP00000359045.3;ENSP00000377322.1;ENSP00000397533.1	ENSP00000359033.1 pep:known chromosome:GRCh38:X:153907454:153926244:-1 gene:ENSG00000089820.15 transcript:ENST00000370016.5 gene_biotype:protein_coding transcript_biotype:protein_coding;ENSP00000203786.7 pep:known chromosome:GRCh38:X:153907377:153926244:-1	14	925	925;946;986;768;625;317;277;174;176;217;293;214;249;196	0	323.31	45.3	3940300000	3940300000	96105000	96105000	87
ENSP00000380031.4;ENSP00000204005.10;ENSP00000311905.8;ENSP00000470824.1;ENSP00000243562.10	ENSP00000380031.4;ENSP00000204005.10;ENSP00000311905.8	ENSP00000380031.4 pep:known chromosome:GRCh38:19:40601371:40629623:1 gene:ENSG00000090006.17 transcript:ENST00000396819.7 gene_biotype:protein_coding transcript_biotype:protein_coding;ENSP00000204005.10 pep:known chromosome:GRCh38:19:40593166:40629818:1 ge	5	1557	1557;1587;1624;673;957	0	81.889	12.3	398760000	398760000	5388700	5388700	24
ENSP00000204517.6;ENSP00000459390.1	ENSP00000204517.6	ENSP00000204517.6 pep:known chromosome:GRCh38:16:4257186:4273075:-1 gene:ENSG00000090447.11 transcript:ENST00000204517.10 gene_biotype:protein_coding transcript_biotype:protein_coding	2	338	338;115	0	24.519	20.1	45172000	45172000	2657200	2657200	6
ENSP00000204549.4;ENSP00000457053.1	ENSP00000204549.4	ENSP00000204549.4 pep:known chromosome:GRCh38:15:65117379:65133836:-1 gene:ENSG00000090470.14 transcript:ENST00000204549.8 gene_biotype:protein_coding transcript_biotype:protein_coding	2	485	485;103	0.00012378	3.7077	8	14650000	14650000	665900	665900	3
ENSP00000394846.2;ENSP00000404111.2;ENSP00000204566.2;ENSP00000456365.1;ENSP00000453658.1;ENSP00000453167.1;ENSP00000453362.1;ENSP00000453333.1;ENSP00000452865.1;ENSP00000453541.1;ENSP00000452728.1	ENSP00000394846.2;ENSP00000404111.2;ENSP00000204566.2;ENSP00000456365.1	ENSP00000394846.2 pep:known chromosome:GRCh38:15:64963204:64989911:-1 gene:ENSG00000090487.10 transcript:ENST00000416889.6 gene_biotype:protein_coding transcript_biotype:protein_coding;ENSP00000404111.2 pep:known chromosome:GRCh38:15:64963027:64989474:-1 g	11	281	281;308;308;154;40;53;71;102;129;141;150	0	29.065	33.8	178380000	178380000	11892000	11892000	14
ENSP00000204679.4;ENSP00000480060.1;ENSP00000460728.1;ENSP00000434413.1;ENSP00000435349.1	ENSP00000204679.4;ENSP00000480060.1;ENSP00000460728.1;ENSP00000434413.1;ENSP00000435349.1	ENSP00000204679.4 pep:known chromosome:GRCh38:16:1351923:1364113:1 gene:ENSG00000090581.9 transcript:ENST00000204679.8 gene_biotype:protein_coding transcript_biotype:protein_coding;ENSP00000480060.1 pep:known chromosome:GRCh38:16:1351951:1352499:1 gene:ENS	5	305	305;61;76;76;184	0	45.651	13.4	16082000	16082000	1237100	1237100	4
ENSP00000410378.2;ENSP00000204726.3;ENSP00000409303.2;ENSP00000442603.1;ENSP00000479170.1	ENSP00000410378.2;ENSP00000204726.3;ENSP00000409303.2;ENSP00000442603.1	ENSP00000410378.2 pep:known chromosome:GRCh38:12:132768915:132822311:-1 gene:ENSG00000090615.12 transcript:ENST00000450791.6 gene_biotype:protein_coding transcript_biotype:protein_coding;ENSP00000204726.3 pep:known chromosome:GRCh38:12:132768909:132828702:	5	1498	1498;1498;1390;1134;84	0	323.31	51.5	3944400000	3944400000	47523000	47523000	125
ENSP00000204961.4	ENSP00000204961.4	ENSP00000204961.4 pep:known chromosome:GRCh38:X:68828997:68842147:1 gene:ENSG00000090776.5 transcript:ENST00000204961.4 gene_biotype:protein_coding transcript_biotype:protein_coding	1	346	346	0	7.9549	22.3	39928000	39928000	2101500	2101500	5
ENSP00000405984.2;ENSP00000406946.2;ENSP00000205061.5;ENSP00000487234.1;ENSP00000454218.1;ENSP00000455927.1;ENSP00000455950.1	ENSP00000405984.2;ENSP00000406946.2;ENSP00000205061.5;ENSP00000487234.1;ENSP00000454218.1	ENSP00000405984.2 pep:known chromosome:GRCh38:16:74451959:74607094:-1 gene:ENSG00000090863.11 transcript:ENST00000422840.6 gene_biotype:protein_coding transcript_biotype:protein_coding;ENSP00000406946.2 pep:known chromosome:GRCh38:16:74452027:74607112:-1 g	7	1179	1179;1192;1203;698;698;74;305	0	252.94	31.1	2229900000	2229900000	36556000	36556000	67
ENSP00000205135.3;ENSP00000392906.2;ENSP00000408857.2;ENSP00000386492.1;ENSP00000472989.1;ENSP00000473251.1;ENSP00000470763.1	ENSP00000205135.3;ENSP00000392906.2;ENSP00000408857.2	ENSP00000205135.3 pep:known chromosome:GRCh38:19:39415193:39425739:1 gene:ENSG00000090924.14 transcript:ENST00000205135.8 gene_biotype:protein_coding transcript_biotype:protein_coding;ENSP00000392906.2 pep:known chromosome:GRCh38:19:39412585:39428415:1 gen	7	1254	1254;1386;1237;577;84;103;153	0	49.254	11.7	84498000	84498000	1760400	1760400	7
ENSP00000471807.1;ENSP00000205194.3	ENSP00000471807.1;ENSP00000205194.3	ENSP00000471807.1 pep:known chromosome:GRCh38:19:55486422:55487568:1 gene:ENSG00000090971.4 transcript:ENST00000588985.1 gene_biotype:protein_coding transcript_biotype:protein_coding;ENSP00000205194.3 pep:known chromosome:GRCh38:19:55485004:55487568:1 gene	2	173	173;206	0	21.011	28.9	12950000	12950000	1438900	1438900	4
ENSP00000390667.1;ENSP00000205402.3;ENSP00000387542.2;ENSP00000417016.1;ENSP00000409590.1;ENSP00000388077.1	ENSP00000390667.1;ENSP00000205402.3;ENSP00000387542.2;ENSP00000417016.1	ENSP00000390667.1 pep:known chromosome:GRCh38:7:107891164:107931730:1 gene:ENSG00000091140.12 transcript:ENST00000417551.5 gene_biotype:protein_coding transcript_biotype:nonsense_mediated_decay;ENSP00000205402.3 pep:known chromosome:GRCh38:7:107890970:1079	6	509	509;509;461;486;114;115	0	323.31	47.9	9162400000	9162400000	416470000	416470000	164
ENSP00000205636.3	ENSP00000205636.3	ENSP00000205636.3 pep:known chromosome:GRCh38:3:32481312:32503408:-1 gene:ENSG00000091317.7 transcript:ENST00000205636.3 gene_biotype:protein_coding transcript_biotype:protein_coding	1	183	183	0.00047382	2.7035	10.4	4807000	4807000	961390	961390	1
ENSP00000205948.6;ENSP00000462260.1;ENSP00000463553.1;ENSP00000464301.1;CON__P17690	ENSP00000205948.6	ENSP00000205948.6 pep:known chromosome:GRCh38:17:66212033:66229417:-1 gene:ENSG00000091583.10 transcript:ENST00000205948.10 gene_biotype:protein_coding transcript_biotype:protein_coding	5	345	345;104;200;181;345	0	200.68	50.4	1563200000	1563200000	91954000	91954000	43
ENSP00000206020.3;ENSP00000458405.1;ENSP00000461145.1;ENSP00000458264.1	ENSP00000206020.3;ENSP00000458405.1;ENSP00000461145.1	ENSP00000206020.3 pep:known chromosome:GRCh38:17:4959228:4967872:-1 gene:ENSG00000091640.7 transcript:ENST00000206020.7 gene_biotype:protein_coding transcript_biotype:protein_coding;ENSP00000458405.1 pep:known chromosome:GRCh38:17:4959256:4967191:-1 gene:E	4	227	227;176;194;87	0	242.07	49.8	588150000	588150000	49012000	49012000	27
ENSP00000411814.2;ENSP00000206423.3;ENSP00000420123.1	ENSP00000411814.2;ENSP00000206423.3	ENSP00000411814.2 pep:known chromosome:GRCh38:3:112605101:112641300:-1 gene:ENSG00000091986.15 transcript:ENST00000439685.6 gene_biotype:protein_coding transcript_biotype:protein_coding;ENSP00000206423.3 pep:known chromosome:GRCh38:3:112596794:112641269:-1	3	950	950;950;261	0	21.651	7.3	37273000	37273000	760680	760680	6
ENSP00000206451.6;ENSP00000453976.1;ENSP00000372155.3;ENSP00000453340.1;ENSP00000452843.1	ENSP00000206451.6;ENSP00000453976.1;ENSP00000372155.3	ENSP00000206451.6 pep:known chromosome:GRCh38:14:24136158:24138967:1 gene:ENSG00000092010.14 transcript:ENST00000206451.10 gene_biotype:protein_coding transcript_biotype:protein_coding;ENSP00000453976.1 pep:known chromosome:GRCh38:14:24136227:24138967:1 ge	5	249	249;233;250;114;90	0	323.31	70.7	51028000000	51028000000	3401900000	3401900000	389
ENSP00000441026.1;ENSP00000206474.7;ENSP00000452239.1;ENSP00000451018.1;ENSP00000342776.8;ENSP00000452260.1;ENSP00000452165.1;ENSP00000450856.2;ENSP00000343473.2;ENSP00000450542.1;ENSP00000452261.1;ENSP00000450612.1;ENSP00000452595.1;ENSP00000452058.1	ENSP00000441026.1;ENSP00000206474.7;ENSP00000452239.1;ENSP00000451018.1;ENSP00000342776.8;ENSP00000452260.1;ENSP00000452165.1;ENSP00000450856.2;ENSP00000343473.2	ENSP00000441026.1 pep:known chromosome:GRCh38:14:22946229:22957142:-1 gene:ENSG00000092036.16 transcript:ENST00000541587.5 gene_biotype:protein_coding transcript_biotype:protein_coding;ENSP00000206474.7 pep:known chromosome:GRCh38:14:22946228:22957154:-1 g	14	363	363;363;318;318;318;239;279;193;237;144;187;147;152;160	0	34.599	22	74959000	74959000	2998400	2998400	8
ENSP00000206542.4;ENSP00000451580.1;ENSP00000450464.2	ENSP00000206542.4	ENSP00000206542.4 pep:known chromosome:GRCh38:14:20446668:20455105:-1 gene:ENSG00000092094.10 transcript:ENST00000206542.8 gene_biotype:protein_coding transcript_biotype:protein_coding	3	335	335;149;111	0	131.96	51.6	1502900000	1502900000	79099000	79099000	33
ENSP00000206765.6;ENSP00000439446.1;ENSP00000453701.1;ENSP00000453840.1;ENSP00000453337.1;ENSP00000454070.1;ENSP00000453234.1;ENSP00000452822.1	ENSP00000206765.6;ENSP00000439446.1	ENSP00000206765.6 pep:known chromosome:GRCh38:14:24249114:24263210:-1 gene:ENSG00000092295.11 transcript:ENST00000206765.10 gene_biotype:protein_coding transcript_biotype:protein_coding;ENSP00000439446.1 pep:known chromosome:GRCh38:14:24249208:24263180:-1	8	817	817;375;128;135;209;42;50;64	0	323.31	38.2	3900800000	3900800000	82996000	82996000	107
ENSP00000207549.3;ENSP00000388093.1;ENSP00000466826.1;ENSP00000466758.1;ENSP00000464749.1;ENSP00000466543.1;ENSP00000466377.1	ENSP00000207549.3;ENSP00000388093.1	ENSP00000207549.3 pep:known chromosome:GRCh38:17:75827225:75844717:-1 gene:ENSG00000092929.11 transcript:ENST00000207549.8 gene_biotype:protein_coding transcript_biotype:protein_coding;ENSP00000388093.1 pep:known chromosome:GRCh38:17:75827264:75844350:-1 g	7	1090	1090;1142;310;146;169;188;147	0	323.31	38.2	1497900000	1497900000	29957000	29957000	73
ENSP00000207870.3	ENSP00000207870.3	ENSP00000207870.3 pep:known chromosome:GRCh38:3:38346779:38414976:1 gene:ENSG00000093217.9 transcript:ENST00000207870.7 gene_biotype:protein_coding transcript_biotype:protein_coding	1	536	536	0	16.2	9	55839000	55839000	2233600	2233600	3
ENSP00000414254.2;ENSP00000209665.4;ENSP00000420269.1;ENSP00000420613.1;ENSP00000420300.1	ENSP00000414254.2;ENSP00000209665.4;ENSP00000420269.1;ENSP00000420613.1	ENSP00000414254.2 pep:known chromosome:GRCh38:4:99412261:99435737:-1 gene:ENSG00000196344.11 transcript:ENST00000437033.6 gene_biotype:protein_coding transcript_biotype:protein_coding;ENSP00000209665.4 pep:known chromosome:GRCh38:4:99412261:99435510:-1 gen	5	374	374;386;394;317;107	0	323.31	59.9	3315900000	3315900000	174520000	174520000	96
ENSP00000209873.4;ENSP00000446885.1;ENSP00000377908.3;ENSP00000457518.1;ENSP00000448020.1	ENSP00000209873.4;ENSP00000446885.1;ENSP00000377908.3;ENSP00000457518.1	ENSP00000209873.4 pep:known chromosome:GRCh38:12:53307456:53321631:-1 gene:ENSG00000094914.12 transcript:ENST00000209873.8 gene_biotype:protein_coding transcript_biotype:protein_coding;ENSP00000446885.1 pep:known chromosome:GRCh38:12:53307460:53324758:-1 g	5	546	546;422;513;358;277	0	23.623	20.7	189970000	189970000	6550700	6550700	9
ENSP00000449207.1;ENSP00000401009.2;ENSP00000209875.4;ENSP00000450190.1	ENSP00000449207.1;ENSP00000401009.2;ENSP00000209875.4	ENSP00000449207.1 pep:known chromosome:GRCh38:12:54241755:54259545:-1 gene:ENSG00000094916.13 transcript:ENST00000550411.5 gene_biotype:protein_coding transcript_biotype:protein_coding;ENSP00000401009.2 pep:known chromosome:GRCh38:12:54240625:54259592:-1 g	4	191	191;191;191;91	0	247.85	68.6	3057800000	3057800000	305780000	305780000	75
ENSP00000210060.6;ENSP00000221303.5;ENSP00000482709.1;ENSP00000472122.1;ENSP00000471886.1;ENSP00000472330.1;ENSP00000468889.1;ENSP00000468993.1;ENSP00000472096.1;ENSP00000471466.1;ENSP00000472348.1;ENSP00000471280.1;ENSP00000470188.1;ENSP00000472094.1	ENSP00000210060.6;ENSP00000221303.5;ENSP00000482709.1;ENSP00000472122.1;ENSP00000471886.1;ENSP00000472330.1;ENSP00000468889.1;ENSP00000468993.1	ENSP00000210060.6 pep:known chromosome:GRCh38:19:12675721:12681902:-1 gene:ENSG00000095059.15 transcript:ENST00000210060.11 gene_biotype:protein_coding transcript_biotype:protein_coding;ENSP00000221303.5 pep:known chromosome:GRCh38:19:12675722:12681771:-1	14	369	369;322;370;277;327;132;132;139;115;159;182;68;90;138	0	31.731	22.2	144640000	144640000	6574600	6574600	10
ENSP00000363011.5;ENSP00000210313.2;ENSP00000487480.1;ENSP00000435773.1;ENSP00000363030.2	ENSP00000363011.5;ENSP00000210313.2	ENSP00000363011.5 pep:known chromosome:GRCh38:9:120817796:120842951:-1 gene:ENSG00000095261.13 transcript:ENST00000373904.5 gene_biotype:protein_coding transcript_biotype:protein_coding;ENSP00000210313.2 pep:known chromosome:GRCh38:9:120816053:120842984:-1	5	461	461;504;72;72;113	0	323.31	62.5	6449100000	6449100000	238860000	238860000	127
ENSP00000210444.5;ENSP00000404642.1;ENSP00000404107.1	ENSP00000210444.5	ENSP00000210444.5 pep:known chromosome:GRCh38:9:98056739:98083075:1 gene:ENSG00000095380.10 transcript:ENST00000210444.5 gene_biotype:protein_coding transcript_biotype:protein_coding	3	359	359;115;140	0	323.31	64.1	11154000000	11154000000	697160000	697160000	181
ENSP00000211287.4;ENSP00000362871.5;ENSP00000362864.1	ENSP00000211287.4	ENSP00000211287.4 pep:known chromosome:GRCh38:6:36130321:36140065:1 gene:ENSG00000156711.16 transcript:ENST00000211287.8 gene_biotype:protein_coding transcript_biotype:protein_coding	3	365	365;257;152	0	96.63	43.8	921160000	921160000	43865000	43865000	40
ENSP00000416110.2;ENSP00000412583.2;ENSP00000403175.2;ENSP00000393241.2;ENSP00000211372.5;ENSP00000437050.1;ENSP00000434837.1;ENSP00000434786.1;ENSP00000432580.1;ENSP00000431986.1;ENSP00000431721.1;ENSP00000485840.1;ENSP00000392349.1	ENSP00000416110.2;ENSP00000412583.2;ENSP00000403175.2;ENSP00000393241.2;ENSP00000211372.5	ENSP00000416110.2 pep:known chromosome:GRCh38:CHR_HSCHR6_MHC_COX_CTG1:33193610:33198110:1 gene:ENSG00000235650.6 transcript:ENST00000454021.6 gene_biotype:protein_coding transcript_biotype:protein_coding;ENSP00000412583.2 pep:known chromosome:GRCh38:CHR_HS	13	152	152;152;152;152;152;82;82;82;82;82;82;33;34	0	260.21	67.1	32992000000	32992000000	3665800000	3665800000	134
ENSP00000415855.2;ENSP00000414105.2;ENSP00000413662.1;ENSP00000412884.1;ENSP00000412321.2;ENSP00000411691.1;ENSP00000410690.2;ENSP00000409855.1;ENSP00000409206.1;ENSP00000406895.2;ENSP00000406507.1;ENSP00000403829.2;ENSP00000401376.1;ENSP00000401276.1;ENSP00000401272.1;ENSP00000399890.1;ENSP00000398927.2;ENSP00000393567.2;ENSP00000391604.1;ENSP00000390746.1;ENSP00000390293.1;ENSP00000389339.2;ENS…	ENSP00000415855.2;ENSP00000414105.2;ENSP00000413662.1;ENSP00000412884.1;ENSP00000412321.2;ENSP00000411691.1;ENSP00000410690.2;ENSP00000409855.1;ENSP00000409206.1;ENSP00000406895.2;ENSP00000406507.1;ENSP00000403829.2;ENSP00000401376.1;ENSP00000401276.1;ENSP00000401272.1;ENSP00000399890.1;ENSP00000398927.2;ENSP00000393567.2;ENSP00000391604.1;ENSP00000390746.1;ENSP00000390293.1;ENSP00000389339.2;ENS…	ENSP00000415855.2 pep:known chromosome:GRCh38:CHR_HSCHR6_MHC_MCF_CTG1:31738355:31742140:-1 gene:ENSG00000232312.6 transcript:ENST00000417890.6 gene_biotype:protein_coding transcript_biotype:protein_coding;ENSP00000414105.2 pep:known chromosome:GRCh38:CHR_H	35	356	356;356;356;356;356;356;356;356;356;356;356;356;356;356;356;356;356;356;356;356;356;356;356;356;356;356;356;356;356;356;356;356;356;356;356	0.0042548	1.6495	11.5	10814000	10814000	491560	491560	2
ENSP00000416540.2;ENSP00000415330.1;ENSP00000413698.2;ENSP00000412110.1;ENSP00000410156.2;ENSP00000408554.1;ENSP00000407867.2;ENSP00000403652.2;ENSP00000394839.1;ENSP00000389121.1;ENSP00000372940.2;ENSP00000372938.4;ENSP00000365143.4;ENSP00000211379.5;ENSP00000415427.2;ENSP00000413341.2;ENSP00000413327.2;ENSP00000397894.2;ENSP00000390966.2;ENSP00000365131.5;ENSP00000354368.5;ENSP00000449636.2;ENS…	ENSP00000416540.2;ENSP00000415330.1;ENSP00000413698.2;ENSP00000412110.1;ENSP00000410156.2;ENSP00000408554.1;ENSP00000407867.2;ENSP00000403652.2;ENSP00000394839.1;ENSP00000389121.1;ENSP00000372940.2;ENSP00000372938.4;ENSP00000365143.4;ENSP00000211379.5;ENSP00000415427.2;ENSP00000413341.2;ENSP00000413327.2;ENSP00000397894.2;ENSP00000390966.2;ENSP00000365131.5;ENSP00000354368.5;ENSP00000449636.2;ENS…	ENSP00000416540.2 pep:known chromosome:GRCh38:CHR_HSCHR6_MHC_MANN_CTG1:31678475:31691846:-1 gene:ENSG00000228760.10 transcript:ENST00000415373.6 gene_biotype:protein_coding transcript_biotype:protein_coding;ENSP00000415330.1 pep:known chromosome:GRCh38:CHR	166	1126	1126;1126;1126;1126;1126;1126;1126;1126;1126;1126;1126;1126;1126;1126;1132;1132;1132;1132;1132;1132;1132;1077;1077;1077;1077;1077;1077;1077;903;903;903;903;903;903;903;742;742;742;742;742;742;742;515;515;515;515;515;515;515;226;226;226;226;226;226;226;136;136;136;136;136;136;136;197;197;197;197;197;197;197;206;206;206;206;206;206;206;215;215;215;215;215;215;215;232;232;232;232;232;232;243;243;243…	0	215.9	30.4	1770400000	1770400000	55325000	55325000	61
ENSP00000415316.2;ENSP00000403359.2;ENSP00000401121.2;ENSP00000364815.3;ENSP00000211402.6;ENSP00000390673.1;ENSP00000392396.1;ENSP00000416833.1;ENSP00000415679.1;ENSP00000405843.1;ENSP00000405822.1;ENSP00000394771.1;ENSP00000389027.1;ENSP00000415863.1;ENSP00000415275.1;ENSP00000413925.1;ENSP00000413365.1;ENSP00000411088.1;ENSP00000403464.1;ENSP00000387684.1	ENSP00000415316.2;ENSP00000403359.2;ENSP00000401121.2;ENSP00000364815.3;ENSP00000211402.6;ENSP00000390673.1	ENSP00000415316.2 pep:known chromosome:GRCh38:CHR_HSCHR6_MHC_APD_CTG1:31844536:31862971:-1 gene:ENSG00000231116.9 transcript:ENST00000435657.6 gene_biotype:protein_coding transcript_biotype:protein_coding;ENSP00000403359.2 pep:known chromosome:GRCh38:CHR_H	20	1264	1264;1264;1264;1264;1264;1183;366;288;288;288;288;288;288;174;174;174;174;174;174;95	0	323.31	50.2	15510000000	15510000000	262880000	262880000	255
ENSP00000361841.3;ENSP00000211998.4;ENSP00000415489.1;ENSP00000485551.1	ENSP00000361841.3;ENSP00000211998.4;ENSP00000415489.1	ENSP00000361841.3 pep:known chromosome:GRCh38:10:73998114:74121363:1 gene:ENSG00000035403.16 transcript:ENST00000372755.7 gene_biotype:protein_coding transcript_biotype:protein_coding;ENSP00000211998.4 pep:known chromosome:GRCh38:10:73998114:74120152:1 gen	4	1066	1066;1134;806;57	0	323.31	68.1	29138000000	29138000000	388510000	388510000	457
ENSP00000212015.6;ENSP00000409208.1;ENSP00000384508.1;ENSP00000384063.1	ENSP00000212015.6;ENSP00000409208.1;ENSP00000384508.1;ENSP00000384063.1	ENSP00000212015.6 pep:known chromosome:GRCh38:10:67884669:67918390:1 gene:ENSG00000096717.11 transcript:ENST00000212015.10 gene_biotype:protein_coding transcript_biotype:protein_coding;ENSP00000409208.1 pep:known chromosome:GRCh38:10:67885181:67918389:1 ge	4	747	747;452;444;444	0	81.391	13.8	161890000	161890000	4375500	4375500	11
ENSP00000432638.1;ENSP00000359426.2;ENSP00000436127.1;ENSP00000212355.4	ENSP00000432638.1;ENSP00000359426.2;ENSP00000436127.1;ENSP00000212355.4	ENSP00000432638.1 pep:known chromosome:GRCh38:1:91683729:91886109:-1 gene:ENSG00000069702.10 transcript:ENST00000465892.6 gene_biotype:protein_coding transcript_biotype:protein_coding;ENSP00000359426.2 pep:known chromosome:GRCh38:1:91682426:91906335:-1 gen	4	850	850;850;851;851	0.0062222	1.5309	2	5691000	5691000	177850	177850	1
ENSP00000214869.1;ENSP00000464824.1;ENSP00000467690.1	ENSP00000214869.1	ENSP00000214869.1 pep:known chromosome:GRCh38:19:10832438:10836290:-1 gene:ENSG00000099203.6 transcript:ENST00000214869.6 gene_biotype:protein_coding transcript_biotype:protein_coding	3	227	227;82;191	0	10.53	22.5	263300000	263300000	43883000	43883000	14
ENSP00000473312.1;ENSP00000481136.1;ENSP00000215071.4;ENSP00000465287.2;ENSP00000465107.1;ENSP00000468445.1;ENSP00000467146.2	ENSP00000473312.1;ENSP00000481136.1;ENSP00000215071.4;ENSP00000465287.2;ENSP00000465107.1	ENSP00000473312.1 pep:known chromosome:GRCh38:19:38374759:38383824:1 gene:ENSG00000099341.11 transcript:ENST00000602911.5 gene_biotype:protein_coding transcript_biotype:protein_coding;ENSP00000481136.1 pep:known chromosome:GRCh38:19:38374550:38383823:1 gen	7	287	287;350;350;250;172;67;129	0	295.97	45.6	3565500000	3565500000	209730000	209730000	70
ENSP00000457067.1;ENSP00000455899.1;ENSP00000215095.5	ENSP00000457067.1;ENSP00000455899.1;ENSP00000215095.5	ENSP00000457067.1 pep:known chromosome:GRCh38:16:30989258:31000955:-1 gene:ENSG00000099365.9 transcript:ENST00000569638.5 gene_biotype:protein_coding transcript_biotype:protein_coding;ENSP00000455899.1 pep:known chromosome:GRCh38:16:30992708:31010396:-1 ge	3	204	204;277;288	0	22.121	6.9	0	0	0	0	1
ENSP00000215115.4;ENSP00000369674.4;ENSP00000459007.1	ENSP00000215115.4;ENSP00000369674.4;ENSP00000459007.1	ENSP00000215115.4 pep:known chromosome:GRCh38:16:30887795:30894960:-1 gene:ENSG00000099385.11 transcript:ENST00000215115.4 gene_biotype:protein_coding transcript_biotype:protein_coding;ENSP00000369674.4 pep:known chromosome:GRCh38:16:30833626:30894302:-1 g	3	217	217;242;293	0	33.259	33.2	388620000	388620000	43180000	43180000	10
ENSP00000464863.1;ENSP00000378995.1;ENSP00000215375.1	ENSP00000464863.1;ENSP00000378995.1;ENSP00000215375.1	ENSP00000464863.1 pep:known chromosome:GRCh38:19:1241820:1244786:1 gene:ENSG00000099624.7 transcript:ENST00000591660.5 gene_biotype:protein_coding transcript_biotype:protein_coding;ENSP00000378995.1 pep:known chromosome:GRCh38:19:1241746:1244825:1 gene:ENS	3	168	168;168;168	0	40.851	17.3	2760100000	2760100000	552030000	552030000	106
ENSP00000467484.1;ENSP00000465692.1;ENSP00000215531.4	ENSP00000467484.1;ENSP00000465692.1;ENSP00000215531.4	ENSP00000467484.1 pep:known chromosome:GRCh38:19:3474407:3478488:-1 gene:ENSG00000095932.6 transcript:ENST00000591708.1 gene_biotype:protein_coding transcript_biotype:protein_coding;ENSP00000465692.1 pep:known chromosome:GRCh38:19:3474508:3479088:-1 gene:E	3	60	60;60;130	0.00012633	4.2125	33.3	8685000	8685000	2895000	2895000	1
ENSP00000215539.3;ENSP00000416683.3	ENSP00000215539.3;ENSP00000416683.3	ENSP00000215539.3 pep:known chromosome:GRCh38:16:1790413:1793763:-1 gene:ENSG00000099769.5 transcript:ENST00000215539.3 gene_biotype:protein_coding transcript_biotype:protein_coding;ENSP00000416683.3 pep:known chromosome:GRCh38:16:1790476:1793732:-1 gene:E	2	605	605;643	0	153.07	29.9	264010000	264010000	11001000	11001000	30
ENSP00000215565.1;ENSP00000473120.1	ENSP00000215565.1	ENSP00000215565.1 pep:known chromosome:GRCh38:19:14566078:14572062:-1 gene:ENSG00000099795.6 transcript:ENST00000215565.2 gene_biotype:protein_coding transcript_biotype:protein_coding	2	137	137;70	0	192.01	54	625730000	625730000	89391000	89391000	37
ENSP00000215567.4;ENSP00000473129.1;ENSP00000469263.1;ENSP00000472957.1;ENSP00000472697.1;ENSP00000472114.1	ENSP00000215567.4	ENSP00000215567.4 pep:known chromosome:GRCh38:19:14529560:14565978:1 gene:ENSG00000099797.11 transcript:ENST00000215567.9 gene_biotype:protein_coding transcript_biotype:protein_coding	6	308	308;105;131;150;153;153	0	150.13	28.2	6519900000	6519900000	501530000	501530000	93
ENSP00000215570.2;ENSP00000464881.1	ENSP00000215570.2;ENSP00000464881.1	ENSP00000215570.2 pep:known chromosome:GRCh38:19:2425624:2427894:-1 gene:ENSG00000099800.7 transcript:ENST00000215570.7 gene_biotype:protein_coding transcript_biotype:protein_coding;ENSP00000464881.1 pep:known chromosome:GRCh38:19:2426565:2427538:-1 gene:E	2	95	95;80	0	114.92	53.7	1459900000	1459900000	243320000	243320000	19
ENSP00000475610.1;ENSP00000475282.3;ENSP00000215574.2;ENSP00000476107.2	ENSP00000475610.1;ENSP00000475282.3;ENSP00000215574.2;ENSP00000476107.2	ENSP00000475610.1 pep:known chromosome:GRCh38:19:535837:542087:1 gene:ENSG00000099804.8 transcript:ENST00000606065.3 gene_biotype:protein_coding transcript_biotype:protein_coding;ENSP00000475282.3 pep:known chromosome:GRCh38:19:532032:542092:1 gene:ENSG000	4	119	119;146;236;107	0.0061159	1.5452	19.3	5185900	5185900	1296500	1296500	1
ENSP00000215587.7;ENSP00000485021.1;ENSP00000478303.1;ENSP00000464739.1;ENSP00000479813.1;ENSP00000480562.1;ENSP00000479560.1;ENSP00000467905.1;ENSP00000465066.1	ENSP00000215587.7;ENSP00000485021.1;ENSP00000478303.1;ENSP00000464739.1;ENSP00000479813.1	ENSP00000215587.7 pep:known chromosome:GRCh38:19:1088163:1095374:-1 gene:ENSG00000099817.11 transcript:ENST00000215587.11 gene_biotype:protein_coding transcript_biotype:nonsense_mediated_decay;ENSP00000485021.1 pep:known chromosome:GRCh38:19:1087645:109538	9	204	204;210;210;210;184;134;83;51;68	0	288.85	56.4	2017300000	2017300000	183390000	183390000	42
ENSP00000384050.1;ENSP00000215727.5	ENSP00000384050.1;ENSP00000215727.5	ENSP00000384050.1 pep:known chromosome:GRCh38:22:20779181:20787232:1 gene:ENSG00000099937.10 transcript:ENST00000406799.1 gene_biotype:protein_coding transcript_biotype:protein_coding;ENSP00000215727.5 pep:known chromosome:GRCh38:22:20773879:20787720:1 gen	2	499	499;499	0	58.679	22.8	1040700000	1040700000	40028000	40028000	37
ENSP00000215730.6;ENSP00000411095.1	ENSP00000215730.6;ENSP00000411095.1	ENSP00000215730.6 pep:known chromosome:GRCh38:22:20858983:20891218:1 gene:ENSG00000099940.11 transcript:ENST00000215730.11 gene_biotype:protein_coding transcript_biotype:protein_coding;ENSP00000411095.1 pep:known chromosome:GRCh38:22:20859483:20887819:1 ge	2	258	258;160	0	104.29	52.3	891440000	891440000	68572000	68572000	31
ENSP00000215739.8;ENSP00000408789.1;ENSP00000390836.1	ENSP00000215739.8;ENSP00000408789.1;ENSP00000390836.1	ENSP00000215739.8 pep:known chromosome:GRCh38:22:20982013:20999038:1 gene:ENSG00000099949.18 transcript:ENST00000215739.12 gene_biotype:protein_coding transcript_biotype:protein_coding;ENSP00000408789.1 pep:known chromosome:GRCh38:22:20994906:20997541:1 ge	3	840	840;54;111	0.0001261	4.1683	2.9	3841500	3841500	78398	78398	2
ENSP00000482779.1;ENSP00000215754.7	ENSP00000482779.1;ENSP00000215754.7	ENSP00000482779.1 pep:known chromosome:GRCh38:CHR_HSCHR22_1_CTG7:23894004:23895226:1 gene:ENSG00000276701.2 transcript:ENST00000613839.2 gene_biotype:protein_coding transcript_biotype:protein_coding;ENSP00000215754.7 pep:known chromosome:GRCh38:22:23894004	2	115	115;115	0	60.772	36.5	16679000000	16679000000	3335700000	3335700000	141
ENSP00000486829.1;ENSP00000481175.1;ENSP00000381386.4;ENSP00000215773.4;ENSP00000486384.1;ENSP00000399768.2;ENSP00000479063.1;ENSP00000215770.5;ENSP00000485690.1;ENSP00000384866.3;ENSP00000486856.1;ENSP00000385714.1;ENSP00000486480.1;ENSP00000409440.1	ENSP00000486829.1;ENSP00000481175.1;ENSP00000381386.4;ENSP00000215773.4;ENSP00000486384.1;ENSP00000399768.2;ENSP00000479063.1;ENSP00000215770.5;ENSP00000485690.1;ENSP00000384866.3;ENSP00000486856.1;ENSP00000385714.1	ENSP00000486829.1 pep:known chromosome:GRCh38:CHR_HSCHR22_1_CTG7:23971367:23974586:-1 gene:ENSG00000275003.3 transcript:ENST00000626871.2 gene_biotype:protein_coding transcript_biotype:protein_coding;ENSP00000481175.1 pep:known chromosome:GRCh38:CHR_HSCHR2	14	118	118;118;118;118;107;107;134;134;166;166;132;132;50;50	0	215.48	63.6	6388000000	6388000000	912570000	912570000	85
ENSP00000215790.7;ENSP00000384996.3;ENSP00000400620.1;ENSP00000385050.1;ENSP00000415854.1;ENSP00000406516.1;ENSP00000400319.1;ENSP00000401535.1;ENSP00000377484.2;ENSP00000331267.5	ENSP00000215790.7;ENSP00000384996.3;ENSP00000400620.1;ENSP00000385050.1;ENSP00000415854.1;ENSP00000406516.1;ENSP00000400319.1;ENSP00000401535.1	ENSP00000215790.7 pep:known chromosome:GRCh38:22:30291990:30327046:-1 gene:ENSG00000099992.15 transcript:ENST00000215790.11 gene_biotype:protein_coding transcript_biotype:protein_coding;ENSP00000384996.3 pep:known chromosome:GRCh38:22:30291993:30326901:-1	10	508	508;515;296;420;232;233;233;480;154;243	0	68.619	19.7	210890000	210890000	7272100	7272100	13
ENSP00000215793.7;ENSP00000400862.1;ENSP00000397267.1;ENSP00000412715.1	ENSP00000215793.7	ENSP00000215793.7 pep:known chromosome:GRCh38:22:30331988:30356947:-1 gene:ENSG00000099995.18 transcript:ENST00000215793.12 gene_biotype:protein_coding transcript_biotype:protein_coding	4	793	793;259;63;38	0	323.31	49.2	13230000000	13230000000	322680000	322680000	236
ENSP00000385266.1;ENSP00000456090.1;ENSP00000215829.3;ENSP00000456969.1	ENSP00000385266.1;ENSP00000456090.1;ENSP00000215829.3;ENSP00000456969.1	ENSP00000385266.1 pep:known chromosome:GRCh38:22:24556007:24582052:1 gene:ENSG00000100028.11 transcript:ENST00000402849.5 gene_biotype:protein_coding transcript_biotype:protein_coding;ENSP00000456090.1 pep:known chromosome:GRCh38:22:24556009:24609980:1 gen	4	120	120;126;126;62	0	323.31	59.2	7399500000	7399500000	1057100000	1057100000	121
ENSP00000381803.3;ENSP00000215832.6;ENSP00000440842.1	ENSP00000381803.3;ENSP00000215832.6;ENSP00000440842.1	ENSP00000381803.3 pep:known chromosome:GRCh38:22:21769040:21867680:-1 gene:ENSG00000100030.14 transcript:ENST00000398822.7 gene_biotype:protein_coding transcript_biotype:protein_coding;ENSP00000215832.6 pep:known chromosome:GRCh38:22:21754500:21867629:-1 g	3	360	360;360;316	0	323.31	70.6	8936700000	8936700000	406210000	406210000	155
ENSP00000215862.4;ENSP00000380763.2;ENSP00000402602.1;ENSP00000417282.1;ENSP00000232603.5	ENSP00000215862.4;ENSP00000380763.2	ENSP00000215862.4 pep:known chromosome:GRCh38:22:30926611:30968201:-1 gene:ENSG00000133422.12 transcript:ENST00000215862.8 gene_biotype:protein_coding transcript_biotype:protein_coding;ENSP00000380763.2 pep:known chromosome:GRCh38:22:30925130:30968298:-1 g	5	970	970;1032;191;963;984	0	7.5725	8.2	43699000	43699000	891810	891810	6
ENSP00000215882.5;ENSP00000401480.1	ENSP00000215882.5;ENSP00000401480.1	ENSP00000215882.5 pep:known chromosome:GRCh38:22:19175575:19178830:-1 gene:ENSG00000100075.9 transcript:ENST00000215882.9 gene_biotype:protein_coding transcript_biotype:protein_coding;ENSP00000401480.1 pep:known chromosome:GRCh38:22:19175593:19178521:-1 ge	2	311	311;208	0	33.28	31.2	3053300000	3053300000	179610000	179610000	48
ENSP00000215886.4;ENSP00000407351.1	ENSP00000215886.4	ENSP00000215886.4 pep:known chromosome:GRCh38:22:37570246:37580080:-1 gene:ENSG00000100079.6 transcript:ENST00000215886.5 gene_biotype:protein_coding transcript_biotype:protein_coding	2	132	132;29	0	12.112	34.8	351940000	351940000	39104000	39104000	13
ENSP00000215904.6;ENSP00000385336.1	ENSP00000215904.6	ENSP00000215904.6 pep:known chromosome:GRCh38:22:37658727:37666934:1 gene:ENSG00000241360.1 transcript:ENST00000215904.6 gene_biotype:protein_coding transcript_biotype:protein_coding	2	296	296;79	0	176.7	41.2	511540000	511540000	30091000	30091000	18
ENSP00000215909.5;ENSP00000388296.1	ENSP00000215909.5	ENSP00000215909.5 pep:known chromosome:GRCh38:22:37675608:37679806:1 gene:ENSG00000100097.11 transcript:ENST00000215909.9 gene_biotype:protein_coding transcript_biotype:protein_coding	2	135	135;38	0	323.31	76.3	40424000000	40424000000	4491500000	4491500000	298
ENSP00000215912.4;ENSP00000415608.1;ENSP00000385204.3	ENSP00000215912.4;ENSP00000415608.1;ENSP00000385204.3	ENSP00000215912.4 pep:known chromosome:GRCh38:22:31281593:31292528:-1 gene:ENSG00000100100.12 transcript:ENST00000215912.9 gene_biotype:protein_coding transcript_biotype:protein_coding;ENSP00000415608.1 pep:known chromosome:GRCh38:22:31281613:31292534:-1 g	3	263	263;173;234	0	14.825	12.9	27261000	27261000	3894500	3894500	2
ENSP00000385180.2;ENSP00000384392.1;ENSP00000405782.2;ENSP00000215941.4;ENSP00000393035.1;ENSP00000412534.2;ENSP00000387507.1	ENSP00000385180.2;ENSP00000384392.1;ENSP00000405782.2;ENSP00000215941.4;ENSP00000393035.1;ENSP00000412534.2;ENSP00000387507.1	ENSP00000385180.2 pep:known chromosome:GRCh38:22:37831979:37844170:-1 gene:ENSG00000100124.12 transcript:ENST00000407117.6 gene_biotype:protein_coding transcript_biotype:nonsense_mediated_decay;ENSP00000384392.1 pep:known chromosome:GRCh38:22:37831825:3784	7	156	156;180;284;300;90;208;216	0	38.242	27.6	24283000	24283000	2207500	2207500	2
ENSP00000383949.1;ENSP00000347401.3;ENSP00000215956.5;ENSP00000383989.1	ENSP00000383949.1;ENSP00000347401.3;ENSP00000215956.5;ENSP00000383989.1	ENSP00000383949.1 pep:known chromosome:GRCh38:22:41673967:41688881:-1 gene:ENSG00000100138.13 transcript:ENST00000401959.5 gene_biotype:protein_coding transcript_biotype:protein_coding;ENSP00000347401.3 pep:known chromosome:GRCh38:22:41673930:41688909:-1 g	4	128	128;128;128;132	0	140.74	34.4	5211900000	5211900000	651490000	651490000	60
ENSP00000215957.6;ENSP00000406053.1;ENSP00000416766.1;ENSP00000404543.1	ENSP00000215957.6	ENSP00000215957.6 pep:known chromosome:GRCh38:22:37906297:37942822:1 gene:ENSG00000100139.13 transcript:ENST00000215957.10 gene_biotype:protein_coding transcript_biotype:protein_coding	4	863	863;370;186;210	0	178.94	32.8	452990000	452990000	11049000	11049000	24
ENSP00000384731.1;ENSP00000215980.5	ENSP00000384731.1;ENSP00000215980.5	ENSP00000384731.1 pep:known chromosome:GRCh38:22:41938737:41946693:-1 gene:ENSG00000100162.14 transcript:ENST00000402338.5 gene_biotype:protein_coding transcript_biotype:protein_coding;ENSP00000215980.5 pep:known chromosome:GRCh38:22:41938721:41947164:-1 g	2	146	146;180	0.0011457	2.0675	13.7	4291300	4291300	429130	429130	1
ENSP00000216027.3;ENSP00000416679.1;ENSP00000381914.2;ENSP00000406284.1	ENSP00000216027.3;ENSP00000416679.1;ENSP00000381914.2	ENSP00000216027.3 pep:known chromosome:GRCh38:22:28742031:28757510:1 gene:ENSG00000100209.9 transcript:ENST00000216027.7 gene_biotype:protein_coding transcript_biotype:protein_coding;ENSP00000416679.1 pep:known chromosome:GRCh38:22:28742061:28757213:1 gene	4	235	235;143;143;105	0	26.451	27.7	220550000	220550000	13784000	13784000	12
ENSP00000216034.4	ENSP00000216034.4	ENSP00000216034.4 pep:known chromosome:GRCh38:22:38681948:38685421:1 gene:ENSG00000100216.5 transcript:ENST00000216034.5 gene_biotype:protein_coding transcript_biotype:protein_coding	1	142	142	0	323.31	59.9	1237200000	1237200000	176740000	176740000	69
ENSP00000216038.5	ENSP00000216038.5	ENSP00000216038.5 pep:known chromosome:GRCh38:22:32387582:32412255:-1 gene:ENSG00000100220.11 transcript:ENST00000216038.5 gene_biotype:protein_coding transcript_biotype:protein_coding	1	505	505	0	323.31	58.8	12101000000	12101000000	504210000	504210000	212
ENSP00000216039.5;ENSP00000415189.1;ENSP00000410010.1;ENSP00000444798.1;ENSP00000405182.1;ENSP00000393131.1	ENSP00000216039.5;ENSP00000415189.1;ENSP00000410010.1;ENSP00000444798.1	ENSP00000216039.5 pep:known chromosome:GRCh38:22:38685543:38700667:-1 gene:ENSG00000100221.10 transcript:ENST00000216039.9 gene_biotype:protein_coding transcript_biotype:protein_coding;ENSP00000415189.1 pep:known chromosome:GRCh38:22:38689296:38700940:-1 g	6	202	202;104;123;154;61;62	0.00012204	3.327	20.3	14258000	14258000	1188100	1188100	3
ENSP00000216044.5;ENSP00000388147.1;ENSP00000442881.1;ENSP00000439505.1;ENSP00000397891.1	ENSP00000216044.5	ENSP00000216044.5 pep:known chromosome:GRCh38:22:38705723:38733587:1 gene:ENSG00000100226.15 transcript:ENST00000216044.9 gene_biotype:protein_coding transcript_biotype:protein_coding	5	669	669;349;152;86;70	0	248.67	50.2	1283700000	1283700000	42791000	42791000	73
ENSP00000216080.5;ENSP00000424381.1	ENSP00000216080.5;ENSP00000424381.1	ENSP00000216080.5 pep:known chromosome:GRCh38:22:50502951:50507684:-1 gene:ENSG00000100258.17 transcript:ENST00000216080.5 gene_biotype:protein_coding transcript_biotype:protein_coding;ENSP00000424381.1 pep:known chromosome:GRCh38:22:50502949:50507691:-1 g	2	682	682;707	0	182.32	20.4	587120000	587120000	23485000	23485000	30
ENSP00000216085.7	ENSP00000216085.7	ENSP00000216085.7 pep:known chromosome:GRCh38:22:29259852:29267978:-1 gene:ENSG00000100263.13 transcript:ENST00000216085.11 gene_biotype:protein_coding transcript_biotype:protein_coding	1	386	386	0.0029292	1.759	7.5	6499600	6499600	722170	722170	2
ENSP00000370980.4;ENSP00000216099.7;ENSP00000388017.2;ENSP00000480718.1	ENSP00000370980.4;ENSP00000216099.7;ENSP00000388017.2	ENSP00000370980.4 pep:known chromosome:GRCh38:22:39014363:39032316:1 gene:ENSG00000243811.7 transcript:ENST00000381568.8 gene_biotype:protein_coding transcript_biotype:protein_coding;ENSP00000216099.7 pep:known chromosome:GRCh38:22:39021113:39033276:1 gene	4	386	386;386;202;190	0	72.87	20.5	95066000	95066000	5592100	5592100	11
ENSP00000216106.5;ENSP00000415500.1;ENSP00000401658.1	ENSP00000216106.5;ENSP00000415500.1;ENSP00000401658.1	ENSP00000216106.5 pep:known chromosome:GRCh38:22:35257498:35295764:1 gene:ENSG00000100281.13 transcript:ENST00000216106.5 gene_biotype:protein_coding transcript_biotype:protein_coding;ENSP00000415500.1 pep:known chromosome:GRCh38:22:35257496:35265567:1 gen	3	601	601;284;285	0	37.252	17.1	43615000	43615000	2076900	2076900	6
ENSP00000216117.8;ENSP00000413316.1	ENSP00000216117.8;ENSP00000413316.1	ENSP00000216117.8 pep:known chromosome:GRCh38:22:35380835:35394214:1 gene:ENSG00000100292.16 transcript:ENST00000216117.8 gene_biotype:protein_coding transcript_biotype:protein_coding;ENSP00000413316.1 pep:known chromosome:GRCh38:22:35380361:35387101:1 gen	2	288	288;187	0	192.61	51.4	692980000	692980000	49499000	49499000	37
ENSP00000216121.7;ENSP00000407851.1;ENSP00000403448.2;ENSP00000404227.1	ENSP00000216121.7;ENSP00000407851.1	ENSP00000216121.7 pep:known chromosome:GRCh38:22:29554808:29581337:-1 gene:ENSG00000184117.11 transcript:ENST00000216121.11 gene_biotype:protein_coding transcript_biotype:protein_coding;ENSP00000407851.1 pep:known chromosome:GRCh38:22:29561170:29581074:-1	4	284	284;221;75;128	0	188.34	31	1390200000	1390200000	86890000	86890000	41
ENSP00000216122.3;ENSP00000371441.5;ENSP00000408705.1;ENSP00000393977.1	ENSP00000216122.3;ENSP00000371441.5	ENSP00000216122.3 pep:known chromosome:GRCh38:22:35400063:35425430:1 gene:ENSG00000100297.15 transcript:ENST00000216122.8 gene_biotype:protein_coding transcript_biotype:protein_coding;ENSP00000371441.5 pep:known chromosome:GRCh38:22:35400137:35424501:1 gen	4	734	734;691;150;230	0	309.71	51.2	4869400000	4869400000	115940000	115940000	113
ENSP00000412542.2;ENSP00000378983.3;ENSP00000378981.3;ENSP00000348406.5;ENSP00000216124.5	ENSP00000412542.2;ENSP00000378983.3;ENSP00000378981.3;ENSP00000348406.5;ENSP00000216124.5	ENSP00000412542.2 pep:known chromosome:GRCh38:22:50625029:50628173:-1 gene:ENSG00000100299.17 transcript:ENST00000453344.6 gene_biotype:protein_coding transcript_biotype:protein_coding;ENSP00000378983.3 pep:known chromosome:GRCh38:22:50625028:50628155:-1 g	5	423	423;509;509;509;509	0	175.23	29.6	549540000	549540000	42272000	42272000	27
ENSP00000216129.6;ENSP00000476297.1	ENSP00000216129.6	ENSP00000216129.6 pep:known chromosome:GRCh38:22:43166622:43187133:-1 gene:ENSG00000100304.12 transcript:ENST00000216129.6 gene_biotype:protein_coding transcript_biotype:protein_coding	2	644	644;65	0	323.31	55.7	3287900000	3287900000	96703000	96703000	131
ENSP00000216133.5;ENSP00000410896.1;ENSP00000384035.3	ENSP00000216133.5;ENSP00000410896.1	ENSP00000216133.5 pep:known chromosome:GRCh38:22:39130772:39152650:-1 gene:ENSG00000100307.12 transcript:ENST00000216133.9 gene_biotype:protein_coding transcript_biotype:protein_coding;ENSP00000410896.1 pep:known chromosome:GRCh38:22:39134569:39152552:-1 g	3	251	251;121;158	0	15.888	21.5	66814000	66814000	7423800	7423800	6
ENSP00000216160.6;ENSP00000333049.3	ENSP00000216160.6;ENSP00000333049.3	ENSP00000216160.6 pep:known chromosome:GRCh38:22:39399741:39431882:1 gene:ENSG00000100324.13 transcript:ENST00000216160.10 gene_biotype:protein_coding transcript_biotype:protein_coding;ENSP00000333049.3 pep:known chromosome:GRCh38:22:39399784:39436823:1 ge	2	504	504;462	0	184.51	45	701040000	701040000	28042000	28042000	31
ENSP00000216181.5;ENSP00000384631.1;ENSP00000414852.1;REV__ENSP00000474349.1;REV__ENSP00000405677.1;REV__ENSP00000451328.1;REV__ENSP00000262710.1	ENSP00000216181.5	ENSP00000216181.5 pep:known chromosome:GRCh38:22:36281281:36388018:-1 gene:ENSG00000100345.20 transcript:ENST00000216181.9 gene_biotype:protein_coding transcript_biotype:protein_coding	7	1960	1960;218;103;1283;1301;1328;1341	0	323.31	70.4	393600000000	393600000000	3784600000	3784600000	3385
ENSP00000385393.1;ENSP00000216185.2;ENSP00000469160.1;ENSP00000409407.1	ENSP00000385393.1;ENSP00000216185.2;ENSP00000469160.1	ENSP00000385393.1 pep:known chromosome:GRCh38:22:36467591:36481340:-1 gene:ENSG00000100348.9 transcript:ENST00000403313.5 gene_biotype:protein_coding transcript_biotype:protein_coding;ENSP00000216185.2 pep:known chromosome:GRCh38:22:36467036:36482030:-1 ge	4	166	166;166;64;146	0	46.43	41.6	223680000	223680000	27960000	27960000	21
ENSP00000385812.1;ENSP00000216190.8;ENSP00000390438.1;ENSP00000403584.1;ENSP00000391061.2;ENSP00000385212.1;ENSP00000487325.1	ENSP00000385812.1;ENSP00000216190.8	ENSP00000385812.1 pep:known chromosome:GRCh38:22:36510899:36528897:-1 gene:ENSG00000100353.17 transcript:ENST00000405442.5 gene_biotype:protein_coding transcript_biotype:protein_coding;ENSP00000216190.8 pep:known chromosome:GRCh38:22:36510850:36529436:-1 g	7	548	548;548;269;173;105;123;49	0	323.31	51.1	5448400000	5448400000	217930000	217930000	161
ENSP00000487336.1;ENSP00000406977.1;ENSP00000486144.1;ENSP00000480913.1;ENSP00000400247.2;ENSP00000216200.5;ENSP00000487426.1;ENSP00000384735.2;ENSP00000485850.1;ENSP00000386089.1	ENSP00000487336.1;ENSP00000406977.1;ENSP00000486144.1;ENSP00000480913.1;ENSP00000400247.2;ENSP00000216200.5;ENSP00000487426.1;ENSP00000384735.2	ENSP00000487336.1 pep:known chromosome:GRCh38:CHR_HSCHR22_1_CTG5:36813646:36817514:-1 gene:ENSG00000274665.3 transcript:ENST00000628345.1 gene_biotype:protein_coding transcript_biotype:protein_coding;ENSP00000406977.1 pep:known chromosome:GRCh38:22:3681364	10	101	101;101;110;110;110;110;106;106;78;78	0	32.445	58.4	285060000	285060000	40723000	40723000	9
ENSP00000395892.2;ENSP00000216214.3;ENSP00000385231.1;ENSP00000395194.1	ENSP00000395892.2;ENSP00000216214.3;ENSP00000385231.1	ENSP00000395892.2 pep:known chromosome:GRCh38:22:45309847:45340761:1 gene:ENSG00000100376.11 transcript:ENST00000441876.6 gene_biotype:protein_coding transcript_biotype:protein_coding;ENSP00000216214.3 pep:known chromosome:GRCh38:22:45308982:45341955:1 gen	4	357	357;357;202;139	0	13.665	17.6	83020000	83020000	4369500	4369500	7
ENSP00000216218.3;ENSP00000481328.1;ENSP00000412049.1;ENSP00000484210.1;ENSP00000392067.1;ENSP00000397062.1	ENSP00000216218.3;ENSP00000481328.1;ENSP00000412049.1;ENSP00000484210.1	ENSP00000216218.3 pep:known chromosome:GRCh38:22:40824535:40857022:-1 gene:ENSG00000100380.12 transcript:ENST00000216218.7 gene_biotype:protein_coding transcript_biotype:protein_coding;ENSP00000481328.1 pep:known chromosome:GRCh38:22:40826421:40856565:-1 g	6	369	369;211;146;254;162;38	0	230.4	36.3	11015000000	11015000000	1001400000	1001400000	114
ENSP00000216225.8	ENSP00000216225.8	ENSP00000216225.8 pep:known chromosome:GRCh38:22:40951359:40973309:1 gene:ENSG00000100387.8 transcript:ENST00000216225.8 gene_biotype:protein_coding transcript_biotype:protein_coding	1	108	108	0	43.826	33.3	506080000	506080000	168690000	168690000	14
ENSP00000216237.5;ENSP00000414423.1;ENSP00000399405.1	ENSP00000216237.5;ENSP00000414423.1	ENSP00000216237.5 pep:known chromosome:GRCh38:22:41205205:41231271:1 gene:ENSG00000100395.14 transcript:ENST00000216237.9 gene_biotype:protein_coding transcript_biotype:protein_coding;ENSP00000414423.1 pep:known chromosome:GRCh38:22:41205324:41231271:1 gen	3	705	705;614;288	0	7.7466	8.4	48007000	48007000	1846400	1846400	2
ENSP00000216252.3	ENSP00000216252.3	ENSP00000216252.3 pep:known chromosome:GRCh38:22:41459717:41468725:-1 gene:ENSG00000100410.7 transcript:ENST00000216252.3 gene_biotype:protein_coding transcript_biotype:protein_coding	1	110	110	0	75.531	60.9	1509400000	1509400000	188670000	188670000	17
ENSP00000216254.4;ENSP00000379769.3	ENSP00000216254.4;ENSP00000379769.3	ENSP00000216254.4 pep:known chromosome:GRCh38:22:41469125:41528989:1 gene:ENSG00000100412.15 transcript:ENST00000216254.8 gene_biotype:protein_coding transcript_biotype:protein_coding;ENSP00000379769.3 pep:known chromosome:GRCh38:22:41469130:41528989:1 gen	2	780	780;805	0	323.31	59.2	30155000000	30155000000	793550000	793550000	458
ENSP00000216259.7	ENSP00000216259.7	ENSP00000216259.7 pep:known chromosome:GRCh38:22:41576894:41589890:-1 gene:ENSG00000100417.11 transcript:ENST00000216259.7 gene_biotype:protein_coding transcript_biotype:protein_coding	1	262	262	0.00012726	4.4417	12.6	98230000	98230000	7016400	7016400	3
ENSP00000400859.1;ENSP00000216264.8	ENSP00000400859.1;ENSP00000216264.8	ENSP00000400859.1 pep:known chromosome:GRCh38:22:46686983:46738207:-1 gene:ENSG00000100422.13 transcript:ENST00000443629.5 gene_biotype:protein_coding transcript_biotype:nonsense_mediated_decay;ENSP00000216264.8 pep:known chromosome:GRCh38:22:46684411:4673	2	185	185;537	0.0097215	1.3092	8.6	2991300	2991300	498550	498550	1
ENSP00000384076.1;ENSP00000216267.8;ENSP00000410042.3;ENSP00000385858.1;ENSP00000388027.1	ENSP00000384076.1;ENSP00000216267.8;ENSP00000410042.3;ENSP00000385858.1;ENSP00000388027.1	ENSP00000384076.1 pep:known chromosome:GRCh38:22:49773283:49825900:-1 gene:ENSG00000100425.18 transcript:ENST00000404034.5 gene_biotype:protein_coding transcript_biotype:protein_coding;ENSP00000216267.8 pep:known chromosome:GRCh38:22:49773283:49824804:-1 g	5	1058	1058;1058;1189;1189;509	0	17.063	10.3	69512000	69512000	1311600	1311600	7
ENSP00000397542.1;ENSP00000343540.4;ENSP00000216271.5;ENSP00000406150.1;ENSP00000486864.1;ENSP00000407640.1;ENSP00000397517.1	ENSP00000397542.1;ENSP00000343540.4;ENSP00000216271.5;ENSP00000406150.1	ENSP00000397542.1 pep:known chromosome:GRCh38:22:50245442:50251240:-1 gene:ENSG00000100429.17 transcript:ENST00000448072.5 gene_biotype:protein_coding transcript_biotype:protein_coding;ENSP00000343540.4 pep:known chromosome:GRCh38:22:50245507:50251032:-1 g	7	619	619;649;669;396;96;96;96	0	54.882	16.3	50054000	50054000	1925200	1925200	7
ENSP00000216274.5;ENSP00000452328.1	ENSP00000216274.5;ENSP00000452328.1	ENSP00000216274.5 pep:known chromosome:GRCh38:14:24336021:24340045:-1 gene:ENSG00000129465.15 transcript:ENST00000216274.9 gene_biotype:protein_coding transcript_biotype:protein_coding;ENSP00000452328.1 pep:known chromosome:GRCh38:14:24336175:24339989:-1 g	2	518	518;231	0	63.438	18.7	346480000	346480000	12374000	12374000	13
ENSP00000216277.8;ENSP00000376716.2;ENSP00000450437.1;ENSP00000450812.1;ENSP00000451267.1;ENSP00000450534.1;ENSP00000450564.1;ENSP00000384700.2;ENSP00000451600.1;ENSP00000451757.1	ENSP00000216277.8;ENSP00000376716.2;ENSP00000450437.1;ENSP00000450812.1	ENSP00000216277.8 pep:known chromosome:GRCh38:14:96502373:96567111:1 gene:ENSG00000090060.17 transcript:ENST00000216277.12 gene_biotype:protein_coding transcript_biotype:protein_coding;ENSP00000376716.2 pep:known chromosome:GRCh38:14:96502558:96565428:1 ge	10	745	745;724;285;238;177;475;203;637;111;181	0	153.44	42.6	1363500000	1363500000	34961000	34961000	54
ENSP00000216281.7;ENSP00000335153.7;ENSP00000450712.1	ENSP00000216281.7;ENSP00000335153.7	ENSP00000216281.7 pep:known chromosome:GRCh38:14:102080738:102087191:-1 gene:ENSG00000080824.18 transcript:ENST00000216281.12 gene_biotype:protein_coding transcript_biotype:protein_coding;ENSP00000335153.7 pep:known chromosome:GRCh38:14:102081049:102139686	3	732	732;854;174	0	323.31	57	143160000000	143160000000	4338200000	4338200000	2009
ENSP00000216286.4;ENSP00000482803.1;ENSP00000443730.2;ENSP00000452190.1	ENSP00000216286.4;ENSP00000482803.1;ENSP00000443730.2;ENSP00000452190.1	ENSP00000216286.4 pep:known chromosome:GRCh38:14:52004803:52068994:-1 gene:ENSG00000087303.16 transcript:ENST00000216286.9 gene_biotype:protein_coding transcript_biotype:protein_coding;ENSP00000482803.1 pep:known chromosome:GRCh38:14:52004803:52069228:-1 g	4	1375	1375;969;1373;644	0	323.31	21.1	1664500000	1664500000	26847000	26847000	65
ENSP00000216297.2;ENSP00000452259.1;ENSP00000451517.1;ENSP00000450910.1	ENSP00000216297.2	ENSP00000216297.2 pep:known chromosome:GRCh38:14:21351472:21384266:-1 gene:ENSG00000092201.9 transcript:ENST00000216297.6 gene_biotype:protein_coding transcript_biotype:protein_coding	4	1047	1047;66;81;83	0	323.31	47.8	7902000000	7902000000	146330000	146330000	161
ENSP00000379374.3;ENSP00000216330.3;ENSP00000452322.1	ENSP00000379374.3;ENSP00000216330.3	ENSP00000379374.3 pep:known chromosome:GRCh38:14:45115600:45134529:-1 gene:ENSG00000100442.10 transcript:ENST00000396062.3 gene_biotype:protein_coding transcript_biotype:protein_coding;ENSP00000216330.3 pep:known chromosome:GRCh38:14:45115600:45135319:-1 g	3	224	224;224;65	0	323.31	60.3	5001400000	5001400000	500140000	500140000	111
ENSP00000216336.2	ENSP00000216336.2	ENSP00000216336.2 pep:known chromosome:GRCh38:14:24573556:24576260:-1 gene:ENSG00000100448.3 transcript:ENST00000216336.2 gene_biotype:protein_coding transcript_biotype:protein_coding	1	255	255	0	69.335	41.6	2373200000	2373200000	158210000	158210000	60
ENSP00000452284.1;ENSP00000451713.1;ENSP00000379862.3;ENSP00000216361.4	ENSP00000452284.1;ENSP00000451713.1;ENSP00000379862.3;ENSP00000216361.4	ENSP00000452284.1 pep:known chromosome:GRCh38:14:30880587:30890616:1 gene:ENSG00000100473.15 transcript:ENST00000468826.2 gene_biotype:protein_coding transcript_biotype:protein_coding;ENSP00000451713.1 pep:known chromosome:GRCh38:14:30874764:30890616:1 gen	4	434	434;438;550;550	0.0063319	1.525	3.2	6254600	6254600	260610	260610	1
ENSP00000445328.1;ENSP00000216373.5;ENSP00000484766.1	ENSP00000445328.1;ENSP00000216373.5	ENSP00000445328.1 pep:known chromosome:GRCh38:14:50118310:50231309:-1 gene:ENSG00000100485.11 transcript:ENST00000543680.5 gene_biotype:protein_coding transcript_biotype:protein_coding;ENSP00000216373.5 pep:known chromosome:GRCh38:14:50117120:50231558:-1 g	3	1299	1299;1332;419	0	7.1466	8.5	9507700	9507700	128480	128480	4
ENSP00000443787.1;ENSP00000216392.7;ENSP00000431657.1	ENSP00000443787.1;ENSP00000216392.7;ENSP00000431657.1	ENSP00000443787.1 pep:known chromosome:GRCh38:14:50905218:50944483:-1 gene:ENSG00000100504.16 transcript:ENST00000544180.6 gene_biotype:protein_coding transcript_biotype:protein_coding;ENSP00000216392.7 pep:known chromosome:GRCh38:14:50905221:50944736:-1 g	3	813	813;847;819	0	323.31	57.6	1575400000	1575400000	30890000	30890000	95
ENSP00000216410.3;ENSP00000452032.1;ENSP00000452310.1	ENSP00000216410.3;ENSP00000452032.1	ENSP00000216410.3 pep:known chromosome:GRCh38:14:52775194:52791601:-1 gene:ENSG00000100522.8 transcript:ENST00000216410.7 gene_biotype:protein_coding transcript_biotype:protein_coding;ENSP00000452032.1 pep:known chromosome:GRCh38:14:52778375:52791668:-1 ge	3	184	184;163;113	0	142.97	50.5	273740000	273740000	27374000	27374000	17
ENSP00000451167.1;ENSP00000216442.7;ENSP00000450841.1;ENSP00000450885.1;ENSP00000451564.1;ENSP00000452192.1;ENSP00000451422.1;ENSP00000452029.1;ENSP00000451031.1;ENSP00000450834.1;ENSP00000452492.1	ENSP00000451167.1;ENSP00000216442.7;ENSP00000450841.1;ENSP00000450885.1;ENSP00000451564.1;ENSP00000452192.1	ENSP00000451167.1 pep:known chromosome:GRCh38:14:67294371:67359791:-1 gene:ENSG00000100554.11 transcript:ENST00000554087.5 gene_biotype:protein_coding transcript_biotype:nonsense_mediated_decay;ENSP00000216442.7 pep:known chromosome:GRCh38:14:67338071:6736	11	247	247;247;192;148;153;179;86;119;72;44;59	0	190.45	49.4	1300400000	1300400000	100030000	100030000	27
ENSP00000216446.4	ENSP00000216446.4	ENSP00000216446.4 pep:known chromosome:GRCh38:14:67386983:67412200:-1 gene:ENSG00000100558.8 transcript:ENST00000216446.8 gene_biotype:protein_coding transcript_biotype:protein_coding	1	353	353	0	7.037	15	11115000	11115000	555760	555760	4
ENSP00000390491.2;ENSP00000216455.4;ENSP00000452056.1;ENSP00000451461.1;ENSP00000452437.1;ENSP00000450573.1	ENSP00000390491.2;ENSP00000216455.4;ENSP00000452056.1	ENSP00000390491.2 pep:known chromosome:GRCh38:14:58244877:58272012:1 gene:ENSG00000100567.12 transcript:ENST00000412908.6 gene_biotype:protein_coding transcript_biotype:protein_coding;ENSP00000216455.4 pep:known chromosome:GRCh38:14:58244831:58272007:1 gen	6	248	248;255;180;36;54;83	0	274.96	54.4	12983000000	12983000000	998670000	998670000	122
ENSP00000452498.1;ENSP00000216465.5;ENSP00000451976.1;ENSP00000314404.5;ENSP00000450487.1;ENSP00000451927.1;ENSP00000377335.1;ENSP00000354959.4;ENSP00000451150.1;ENSP00000451850.1	ENSP00000452498.1;ENSP00000216465.5;ENSP00000451976.1;ENSP00000314404.5;ENSP00000450487.1;ENSP00000451927.1;ENSP00000377335.1;ENSP00000354959.4;ENSP00000451150.1	ENSP00000452498.1 pep:known chromosome:GRCh38:14:77321015:77331227:1 gene:ENSG00000100577.18 transcript:ENST00000554279.5 gene_biotype:protein_coding transcript_biotype:protein_coding;ENSP00000216465.5 pep:known chromosome:GRCh38:14:77320884:77331597:1 gen	10	202	202;216;217;174;189;161;161;161;119;70	0	126.39	41.1	344540000	344540000	34454000	34454000	25
ENSP00000216468.7	ENSP00000216468.7	ENSP00000216468.7 pep:known chromosome:GRCh38:14:77335021:77377109:-1 gene:ENSG00000100580.7 transcript:ENST00000216468.7 gene_biotype:protein_coding transcript_biotype:protein_coding	1	325	325	0	80.988	26.5	723980000	723980000	51713000	51713000	24
ENSP00000216479.3;ENSP00000440108.2;ENSP00000451569.1;ENSP00000451475.1;ENSP00000452127.1;ENSP00000450890.1;ENSP00000451467.1	ENSP00000216479.3;ENSP00000440108.2;ENSP00000451569.1	ENSP00000216479.3 pep:known chromosome:GRCh38:14:77458030:77469474:1 gene:ENSG00000100591.7 transcript:ENST00000216479.7 gene_biotype:protein_coding transcript_biotype:protein_coding;ENSP00000440108.2 pep:known chromosome:GRCh38:14:77458032:77468760:1 gene	7	338	338;288;203;216;133;90;100	0	323.31	55.6	3860300000	3860300000	193010000	193010000	78
ENSP00000216484.2;ENSP00000452189.1	ENSP00000216484.2;ENSP00000452189.1	ENSP00000216484.2 pep:known chromosome:GRCh38:14:77505997:77616773:-1 gene:ENSG00000100596.6 transcript:ENST00000216484.6 gene_biotype:protein_coding transcript_biotype:protein_coding;ENSP00000452189.1 pep:known chromosome:GRCh38:14:77535600:77597321:-1 ge	2	562	562;407	0	119.28	35.8	281360000	281360000	8275300	8275300	22
ENSP00000480603.1;ENSP00000216487.7;ENSP00000450986.1	ENSP00000480603.1;ENSP00000216487.7;ENSP00000450986.1	ENSP00000480603.1 pep:known chromosome:GRCh38:14:92513793:92688987:1 gene:ENSG00000100599.15 transcript:ENST00000620541.4 gene_biotype:protein_coding transcript_biotype:protein_coding;ENSP00000216487.7 pep:known chromosome:GRCh38:14:92513774:92688994:1 gen	3	913	913;985;420	0	156.29	18	431540000	431540000	10275000	10275000	14
ENSP00000216489.3	ENSP00000216489.3	ENSP00000216489.3 pep:known chromosome:GRCh38:14:77672404:77708020:-1 gene:ENSG00000100601.9 transcript:ENST00000216489.7 gene_biotype:protein_coding transcript_biotype:protein_coding	1	389	389	0.00058363	2.3902	6.2	35695000	35695000	1784800	1784800	1
ENSP00000442993.2;ENSP00000451882.1;ENSP00000216500.5;ENSP00000483770.1;ENSP00000450899.1;ENSP00000452026.1;ENSP00000451321.1	ENSP00000442993.2;ENSP00000451882.1;ENSP00000216500.5;ENSP00000483770.1;ENSP00000450899.1;ENSP00000452026.1	ENSP00000442993.2 pep:known chromosome:GRCh38:14:60144806:60169843:-1 gene:ENSG00000100612.13 transcript:ENST00000536410.6 gene_biotype:protein_coding transcript_biotype:protein_coding;ENSP00000451882.1 pep:known chromosome:GRCh38:14:60144784:60165429:-1 g	7	289	289;339;339;376;399;212;160	0	144.06	48.8	3121800000	3121800000	208120000	208120000	41
ENSP00000453743.1;ENSP00000376477.2;ENSP00000216554.3;ENSP00000453396.1;ENSP00000453856.1;ENSP00000453633.1;ENSP00000453468.1;ENSP00000452883.1;ENSP00000452615.1;ENSP00000452636.1	ENSP00000453743.1;ENSP00000376477.2;ENSP00000216554.3	ENSP00000453743.1 pep:known chromosome:GRCh38:14:103334949:103343228:1 gene:ENSG00000100664.10 transcript:ENST00000558506.1 gene_biotype:protein_coding transcript_biotype:protein_coding;ENSP00000376477.2 pep:known chromosome:GRCh38:14:103334861:103342640:1	10	431	431;431;431;146;200;101;109;109;68;51	0	140.54	45	2777300000	2777300000	126240000	126240000	69
ENSP00000310543.2;ENSP00000216602.6;ENSP00000450746.1	ENSP00000310543.2;ENSP00000216602.6;ENSP00000450746.1	ENSP00000310543.2 pep:known chromosome:GRCh38:14:103715808:103733662:1 gene:ENSG00000100711.13 transcript:ENST00000311141.6 gene_biotype:protein_coding transcript_biotype:protein_coding;ENSP00000216602.6 pep:known chromosome:GRCh38:14:103715730:103733668:1	3	234	234;252;93	0	32.545	17.1	35977000	35977000	3270600	3270600	2
ENSP00000216605.8;ENSP00000438588.1;ENSP00000450560.2	ENSP00000216605.8;ENSP00000438588.1	ENSP00000216605.8 pep:known chromosome:GRCh38:14:64388350:64460004:1 gene:ENSG00000100714.15 transcript:ENST00000216605.12 gene_biotype:protein_coding transcript_biotype:protein_coding;ENSP00000438588.1 pep:known chromosome:GRCh38:14:64388031:64463457:1 ge	3	935	935;1020;261	0	323.31	54.1	14389000000	14389000000	276720000	276720000	220
ENSP00000216639.3;ENSP00000450820.1;ENSP00000451682.1;ENSP00000451412.1	ENSP00000216639.3;ENSP00000450820.1	ENSP00000216639.3 pep:known chromosome:GRCh38:14:96797304:96881613:1 gene:ENSG00000100749.7 transcript:ENST00000216639.7 gene_biotype:protein_coding transcript_biotype:protein_coding;ENSP00000450820.1 pep:known chromosome:GRCh38:14:96852888:96931722:1 gene	4	396	396;232;176;65	0	323.31	53.3	1166300000	1166300000	64796000	64796000	42
ENSP00000451979.1;ENSP00000381111.4;ENSP00000216714.3;ENSP00000451327.1;ENSP00000452460.1;ENSP00000451170.1;ENSP00000452137.1;ENSP00000452418.1;ENSP00000451060.1;ENSP00000416414.1;ENSP00000452304.1;ENSP00000451491.1;ENSP00000450604.1	ENSP00000451979.1;ENSP00000381111.4;ENSP00000216714.3;ENSP00000451327.1;ENSP00000452460.1;ENSP00000451170.1;ENSP00000452137.1;ENSP00000452418.1;ENSP00000451060.1	ENSP00000451979.1 pep:known chromosome:GRCh38:14:20455191:20457772:1 gene:ENSG00000100823.11 transcript:ENST00000555414.5 gene_biotype:protein_coding transcript_biotype:protein_coding;ENSP00000381111.4 pep:known chromosome:GRCh38:14:20455226:20457767:1 gen	13	318	318;318;318;263;242;174;146;162;172;150;107;41;49	0	323.31	68.2	17544000000	17544000000	1253100000	1253100000	212
ENSP00000380446.2;ENSP00000216727.4;ENSP00000452479.1;ENSP00000451320.1;ENSP00000451592.1;ENSP00000405259.2;ENSP00000408598.2	ENSP00000380446.2;ENSP00000216727.4;ENSP00000452479.1;ENSP00000451320.1	ENSP00000380446.2 pep:known chromosome:GRCh38:14:23321457:23326163:1 gene:ENSG00000100836.10 transcript:ENST00000397276.6 gene_biotype:protein_coding transcript_biotype:protein_coding;ENSP00000216727.4 pep:known chromosome:GRCh38:14:23321289:23326185:1 gen	7	296	296;306;333;333;96;255;278	0	211.95	43.6	3303200000	3303200000	300290000	300290000	87
ENSP00000216733.3;ENSP00000416684.2;ENSP00000340607.3	ENSP00000216733.3;ENSP00000416684.2;ENSP00000340607.3	ENSP00000216733.3 pep:known chromosome:GRCh38:14:23356402:23365633:-1 gene:ENSG00000100842.12 transcript:ENST00000216733.7 gene_biotype:protein_coding transcript_biotype:protein_coding;ENSP00000416684.2 pep:known chromosome:GRCh38:14:23356403:23365633:-1 g	3	561	561;392;468	0	13.962	6.4	15435000	15435000	617380	617380	2
ENSP00000451818.1;ENSP00000216774.6;ENSP00000440629.1;ENSP00000451775.1;ENSP00000451647.1;ENSP00000451037.1;ENSP00000486764.1;ENSP00000451313.1	ENSP00000451818.1;ENSP00000216774.6;ENSP00000440629.1;ENSP00000451775.1	ENSP00000451818.1 pep:known chromosome:GRCh38:14:34981957:35029567:1 gene:ENSG00000100883.11 transcript:ENST00000556994.5 gene_biotype:protein_coding transcript_biotype:protein_coding;ENSP00000216774.6 pep:known chromosome:GRCh38:14:34982898:35029565:1 gen	8	504	504;504;455;440;74;43;53;55	0	323.31	54	2252700000	2252700000	75091000	75091000	79
ENSP00000216780.4;ENSP00000454011.1;ENSP00000441826.2;ENSP00000453656.1;ENSP00000453444.1;ENSP00000380171.4;ENSP00000453998.1;ENSP00000453528.1;ENSP00000453751.1	ENSP00000216780.4;ENSP00000454011.1;ENSP00000441826.2;ENSP00000453656.1;ENSP00000453444.1;ENSP00000380171.4	ENSP00000216780.4 pep:known chromosome:GRCh38:14:24094138:24104130:1 gene:ENSG00000100889.11 transcript:ENST00000216780.8 gene_biotype:protein_coding transcript_biotype:protein_coding;ENSP00000454011.1 pep:known chromosome:GRCh38:14:24094311:24104124:1 gen	9	640	640;506;506;474;509;441;113;122;107	0	323.31	57	4883400000	4883400000	135650000	135650000	133
ENSP00000451257.1;ENSP00000216797.5;ENSP00000450537.1	ENSP00000451257.1;ENSP00000216797.5;ENSP00000450537.1	ENSP00000451257.1 pep:known chromosome:GRCh38:14:35401540:35404746:-1 gene:ENSG00000100906.10 transcript:ENST00000557140.5 gene_biotype:protein_coding transcript_biotype:protein_coding;ENSP00000216797.5 pep:known chromosome:GRCh38:14:35401511:35404746:-1 g	3	274	274;317;82	0	5.2852	10.2	183320000	183320000	26189000	26189000	8
ENSP00000403210.2;ENSP00000216799.4;ENSP00000452797.1;ENSP00000454016.1	ENSP00000403210.2;ENSP00000216799.4;ENSP00000452797.1;ENSP00000454016.1	ENSP00000403210.2 pep:known chromosome:GRCh38:14:24138965:24141585:-1 gene:ENSG00000100908.13 transcript:ENST00000419198.6 gene_biotype:protein_coding transcript_biotype:protein_coding;ENSP00000216799.4 pep:known chromosome:GRCh38:14:24138965:24141588:-1 g	4	208	208;208;94;134	0.00012127	3.2019	13.9	45688000	45688000	5076400	5076400	3
ENSP00000216802.5;ENSP00000484569.1;ENSP00000453487.1;ENSP00000485798.1;ENSP00000453195.1;ENSP00000453161.1	ENSP00000216802.5;ENSP00000484569.1;ENSP00000453487.1	ENSP00000216802.5 pep:known chromosome:GRCh38:14:24143365:24147221:-1 gene:ENSG00000100911.13 transcript:ENST00000216802.9 gene_biotype:protein_coding transcript_biotype:protein_coding;ENSP00000484569.1 pep:known chromosome:GRCh38:14:24143365:24146646:-1 g	6	239	239;254;228;39;39;48	0	323.31	72.8	39482000000	39482000000	2820100000	2820100000	311
ENSP00000216807.6;ENSP00000446826.1	ENSP00000216807.6;ENSP00000446826.1	ENSP00000216807.6 pep:known chromosome:GRCh38:14:35826318:35871963:1 gene:ENSG00000100916.13 transcript:ENST00000216807.11 gene_biotype:protein_coding transcript_biotype:protein_coding;ENSP00000446826.1 pep:known chromosome:GRCh38:14:35833001:35932325:1 ge	2	323	323;215	0	6.9161	13.9	46620000	46620000	2913800	2913800	5
ENSP00000216832.4;ENSP00000452318.1;ENSP00000452217.1	ENSP00000216832.4	ENSP00000216832.4 pep:known chromosome:GRCh38:14:39175213:39183218:1 gene:ENSG00000100941.8 transcript:ENST00000216832.8 gene_biotype:protein_coding transcript_biotype:protein_coding	3	717	717;117;124	0	187.56	30.7	3579200000	3579200000	105270000	105270000	64
ENSP00000382341.3;ENSP00000216840.6;ENSP00000453890.1;ENSP00000453207.1;ENSP00000453201.1;ENSP00000453596.1;ENSP00000453001.1;ENSP00000452890.1	ENSP00000382341.3;ENSP00000216840.6;ENSP00000453890.1;ENSP00000453207.1	ENSP00000382341.3 pep:known chromosome:GRCh38:14:24265538:24271599:-1 gene:ENSG00000100949.14 transcript:ENST00000399409.7 gene_biotype:protein_coding transcript_biotype:protein_coding;ENSP00000216840.6 pep:known chromosome:GRCh38:14:24265538:24271739:-1 g	8	567	567;567;424;424;176;175;136;73	0	303.56	46.2	1601100000	1601100000	42135000	42135000	59
ENSP00000348468.3;ENSP00000314568.5;ENSP00000216877.6;ENSP00000382787.2;ENSP00000369756.3	ENSP00000348468.3;ENSP00000314568.5;ENSP00000216877.6;ENSP00000382787.2;ENSP00000369756.3	ENSP00000348468.3 pep:known chromosome:GRCh38:20:2923207:3038668:1 gene:ENSG00000132670.20 transcript:ENST00000356147.3 gene_biotype:protein_coding transcript_biotype:protein_coding;ENSP00000314568.5 pep:known chromosome:GRCh38:20:2873683:3038674:1 gene:EN	5	793	793;793;793;802;802	0	24.775	20.3	146590000	146590000	4188400	4188400	16
ENSP00000216879.4;ENSP00000418529.1;ENSP00000338643.2;ENSP00000434067.1;ENSP00000473616.1;ENSP00000452019.1;ENSP00000451675.1;ENSP00000473400.1	ENSP00000216879.4;ENSP00000418529.1;ENSP00000338643.2;ENSP00000434067.1	ENSP00000216879.4 pep:known chromosome:GRCh38:20:1442162:1467692:-1 gene:ENSG00000088833.17 transcript:ENST00000216879.8 gene_biotype:protein_coding transcript_biotype:protein_coding;ENSP00000418529.1 pep:known chromosome:GRCh38:20:1442162:1466918:-1 gene:	8	370	370;372;339;274;105;35;35;71	0	323.31	69.7	6761500000	6761500000	307340000	307340000	149
ENSP00000216951.2;ENSP00000407517.2	ENSP00000216951.2;ENSP00000407517.2	ENSP00000216951.2 pep:known chromosome:GRCh38:20:34928430:34955817:-1 gene:ENSG00000100983.9 transcript:ENST00000216951.6 gene_biotype:protein_coding transcript_biotype:protein_coding;ENSP00000407517.2 pep:known chromosome:GRCh38:20:34928828:34951852:-1 ge	2	474	474;363	0	323.31	57	2888000000	2888000000	106960000	106960000	72
ENSP00000216962.3;ENSP00000395451.1	ENSP00000216962.3	ENSP00000216962.3 pep:known chromosome:GRCh38:20:25248069:25298014:1 gene:ENSG00000100994.11 transcript:ENST00000216962.8 gene_biotype:protein_coding transcript_biotype:protein_coding	2	843	843;245	0	323.31	61.2	13266000000	13266000000	270740000	270740000	268
ENSP00000489117.1;ENSP00000216968.3	ENSP00000489117.1;ENSP00000216968.3	ENSP00000489117.1 pep:known chromosome:GRCh38:20:35174732:35215904:1 gene:ENSG00000101000.5 transcript:ENST00000635377.1 gene_biotype:protein_coding transcript_biotype:protein_coding;ENSP00000216968.3 pep:known chromosome:GRCh38:20:35172073:35177362:1 gene	2	213	213;238	0	5.3984	12.2	83192000	83192000	8319200	8319200	6
ENSP00000217109.4;ENSP00000409035.1;ENSP00000387968.1;ENSP00000405171.1	ENSP00000217109.4;ENSP00000409035.1;ENSP00000387968.1	ENSP00000217109.4 pep:known chromosome:GRCh38:20:56392394:56406369:1 gene:ENSG00000101138.11 transcript:ENST00000217109.8 gene_biotype:protein_coding transcript_biotype:protein_coding;ENSP00000409035.1 pep:known chromosome:GRCh38:20:56392651:56399357:1 gen	4	431	431;345;345;142	0	323.31	45.9	1414800000	1414800000	78600000	78600000	38
ENSP00000343547.4;ENSP00000344647.4;ENSP00000217121.5;ENSP00000482024.1;ENSP00000482370.1	ENSP00000343547.4;ENSP00000344647.4;ENSP00000217121.5;ENSP00000482024.1;ENSP00000482370.1	ENSP00000343547.4 pep:known chromosome:GRCh38:20:63865290:63891545:1 gene:ENSG00000101150.17 transcript:ENST00000346249.8 gene_biotype:protein_coding transcript_biotype:protein_coding;ENSP00000344647.4 pep:known chromosome:GRCh38:20:63865290:63891545:1 gen	5	206	206;220;229;222;152	0	323.31	79.1	7025100000	7025100000	585430000	585430000	69
ENSP00000393795.1;ENSP00000358904.1;ENSP00000217130.3	ENSP00000393795.1;ENSP00000358904.1;ENSP00000217130.3	ENSP00000393795.1 pep:known chromosome:GRCh38:20:63956705:64048758:-1 gene:ENSG00000196700.7 transcript:ENST00000450537.5 gene_biotype:protein_coding transcript_biotype:protein_coding;ENSP00000358904.1 pep:known chromosome:GRCh38:20:63956702:63969865:-1 ge	3	892	892;892;892	0	20.909	12.1	122920000	122920000	3234800	3234800	8
ENSP00000217131.5	ENSP00000217131.5	ENSP00000217131.5 pep:known chromosome:GRCh38:20:58995185:59007247:-1 gene:ENSG00000101160.13 transcript:ENST00000217131.5 gene_biotype:protein_coding transcript_biotype:protein_coding	1	303	303	0	91.44	30.4	3344900000	3344900000	304080000	304080000	35
ENSP00000311726.3;ENSP00000217173.2;ENSP00000404364.1	ENSP00000311726.3;ENSP00000217173.2;ENSP00000404364.1	ENSP00000311726.3 pep:known chromosome:GRCh38:20:3107573:3160196:-1 gene:ENSG00000185019.16 transcript:ENST00000348031.6 gene_biotype:protein_coding transcript_biotype:protein_coding;ENSP00000217173.2 pep:known chromosome:GRCh38:20:3107573:3160196:-1 gene:	3	487	487;541;88	0	4.7213	6	26786000	26786000	1217500	1217500	2
ENSP00000298049.7;ENSP00000217182.3	ENSP00000298049.7;ENSP00000217182.3	ENSP00000298049.7 pep:known chromosome:GRCh38:20:63488013:63497834:-1 gene:ENSG00000101210.10 transcript:ENST00000298049.11 gene_biotype:protein_coding transcript_biotype:protein_coding;ENSP00000217182.3 pep:known chromosome:GRCh38:20:63488013:63499315:-1	2	463	463;463	0	44.869	41.9	149470000	149470000	7117900	7117900	11
ENSP00000382580.1;ENSP00000369097.3;ENSP00000217195.8;ENSP00000382591.3	ENSP00000382580.1;ENSP00000369097.3;ENSP00000217195.8;ENSP00000382591.3	ENSP00000382580.1 pep:known chromosome:GRCh38:20:3753508:3767781:-1 gene:ENSG00000101220.17 transcript:ENST00000399672.5 gene_biotype:protein_coding transcript_biotype:protein_coding;ENSP00000369097.3 pep:known chromosome:GRCh38:20:3753508:3768387:-1 gene:	4	174	174;174;199;127	0.00012402	3.7631	42.5	396890000	396890000	44099000	44099000	7
ENSP00000383086.3;ENSP00000339247.5;ENSP00000217244.3;ENSP00000479630.1;ENSP00000473553.1;ENSP00000383076.1;ENSP00000481572.1;ENSP00000476547.1;ENSP00000476486.1;ENSP00000477147.1	ENSP00000383086.3;ENSP00000339247.5;ENSP00000217244.3;ENSP00000479630.1;ENSP00000473553.1;ENSP00000383076.1	ENSP00000383086.3 pep:known chromosome:GRCh38:20:478456:543696:-1 gene:ENSG00000101266.16 transcript:ENST00000400227.7 gene_biotype:protein_coding transcript_biotype:protein_coding;ENSP00000339247.5 pep:known chromosome:GRCh38:20:481097:543821:-1 gene:ENSG	10	385	385;391;391;397;391;255;118;74;79;27	0	323.31	45.5	3961900000	3961900000	198090000	198090000	74
ENSP00000217246.4	ENSP00000217246.4	ENSP00000217246.4 pep:known chromosome:GRCh38:20:13995369:16053197:1 gene:ENSG00000172264.16 transcript:ENST00000217246.8 gene_biotype:protein_coding transcript_biotype:protein_coding	1	425	425	0.00069444	2.2366	2.6	16065000	16065000	944990	944990	1
ENSP00000217289.4;ENSP00000441063.1;ENSP00000368121.1	ENSP00000217289.4;ENSP00000441063.1	ENSP00000217289.4 pep:known chromosome:GRCh38:20:6074845:6123544:-1 gene:ENSG00000101311.15 transcript:ENST00000217289.8 gene_biotype:protein_coding transcript_biotype:protein_coding;ENSP00000441063.1 pep:known chromosome:GRCh38:20:6076022:6123030:-1 gene:	3	677	677;420;146	0	60.681	27.6	157190000	157190000	4623100	4623100	16
ENSP00000217315.5;ENSP00000381104.2;ENSP00000404755.1;ENSP00000413382.1;ENSP00000390314.1	ENSP00000217315.5;ENSP00000381104.2	ENSP00000217315.5 pep:known chromosome:GRCh38:20:32109736:32167258:1 gene:ENSG00000101337.15 transcript:ENST00000217315.9 gene_biotype:protein_coding transcript_biotype:protein_coding;ENSP00000381104.2 pep:known chromosome:GRCh38:20:32109506:32167258:1 gen	5	625	625;642;68;85;85	0	210.68	24.6	1471800000	1471800000	66901000	66901000	39
ENSP00000476857.1;ENSP00000217372.2;ENSP00000350558.4;ENSP00000409474.1;ENSP00000341840.5	ENSP00000476857.1;ENSP00000217372.2;ENSP00000350558.4;ENSP00000409474.1;ENSP00000341840.5	ENSP00000476857.1 pep:known chromosome:GRCh38:20:33358839:33401517:-1 gene:ENSG00000101391.20 transcript:ENST00000473997.5 gene_biotype:protein_coding transcript_biotype:protein_coding;ENSP00000217372.2 pep:known chromosome:GRCh38:20:33358839:33401561:-1 g	5	497	497;587;601;256;510	0	5.5288	4.8	14986000	14986000	599450	599450	1
ENSP00000217381.2	ENSP00000217381.2	ENSP00000217381.2 pep:known chromosome:GRCh38:20:33407955:33443892:-1 gene:ENSG00000101400.5 transcript:ENST00000217381.2 gene_biotype:protein_coding transcript_biotype:protein_coding	1	505	505	0.00012689	4.343	6.5	29574000	29574000	1183000	1183000	2
ENSP00000217402.2	ENSP00000217402.2	ENSP00000217402.2 pep:known chromosome:GRCh38:20:33811304:33854366:1 gene:ENSG00000101421.3 transcript:ENST00000217402.2 gene_biotype:protein_coding transcript_biotype:protein_coding	1	224	224	0	140.02	29	3850400000	3850400000	275030000	275030000	44
ENSP00000217407.2	ENSP00000217407.2	ENSP00000217407.2 pep:known chromosome:GRCh38:20:38346356:38377023:1 gene:ENSG00000129988.5 transcript:ENST00000217407.2 gene_biotype:protein_coding transcript_biotype:protein_coding	1	481	481	0	60.386	18.9	134960000	134960000	8997300	8997300	16
ENSP00000217426.2;ENSP00000442820.1	ENSP00000217426.2;ENSP00000442820.1	ENSP00000217426.2 pep:known chromosome:GRCh38:20:34280268:34303348:-1 gene:ENSG00000101444.12 transcript:ENST00000217426.6 gene_biotype:protein_coding transcript_biotype:protein_coding;ENSP00000442820.1 pep:known chromosome:GRCh38:20:34280270:34311802:-1 g	2	432	432;404	0	323.31	48.4	23886000000	23886000000	1194300000	1194300000	283
ENSP00000481465.1;ENSP00000481110.1;ENSP00000217429.4	ENSP00000481465.1;ENSP00000481110.1;ENSP00000217429.4	ENSP00000481465.1 pep:known chromosome:GRCh38:20:38926426:38953106:1 gene:ENSG00000101447.13 transcript:ENST00000619850.1 gene_biotype:protein_coding transcript_biotype:protein_coding;ENSP00000481110.1 pep:known chromosome:GRCh38:20:38926312:38953106:1 gen	3	585	585;615;615	0.0010325	2.0827	2.9	14261000	14261000	491750	491750	2
ENSP00000363953.2;ENSP00000217446.3	ENSP00000363953.2;ENSP00000217446.3	ENSP00000363953.2 pep:known chromosome:GRCh38:20:34560866:34677085:-1 gene:ENSG00000101464.10 transcript:ENST00000374820.6 gene_biotype:protein_coding transcript_biotype:protein_coding;ENSP00000217446.3 pep:known chromosome:GRCh38:20:34560542:34677085:-1 g	2	415	415;435	0	62.835	12.5	270090000	270090000	27009000	27009000	6
ENSP00000217455.4;ENSP00000419403.1;ENSP00000435581.1;ENSP00000403862.1;ENSP00000416217.1;ENSP00000431175.1;ENSP00000433923.1	ENSP00000217455.4;ENSP00000419403.1;ENSP00000435581.1	ENSP00000217455.4 pep:known chromosome:GRCh38:20:45841721:45857406:-1 gene:ENSG00000101473.16 transcript:ENST00000217455.8 gene_biotype:protein_coding transcript_biotype:protein_coding;ENSP00000419403.1 pep:known chromosome:GRCh38:20:45841765:45855284:-1 g	7	319	319;209;226;74;92;94;132	0	10.041	13.5	26679000	26679000	1569300	1569300	7
ENSP00000217456.2;ENSP00000395874.1	ENSP00000217456.2;ENSP00000395874.1	ENSP00000217456.2 pep:known chromosome:GRCh38:20:24962925:24992979:-1 gene:ENSG00000101474.11 transcript:ENST00000217456.2 gene_biotype:protein_coding transcript_biotype:protein_coding;ENSP00000395874.1 pep:known chromosome:GRCh38:20:24962925:24992642:-1 g	2	416	416;409	0	295.65	54.6	5244300000	5244300000	218510000	218510000	97
ENSP00000464918.1;ENSP00000217515.5;ENSP00000468165.1;ENSP00000466558.1;ENSP00000466473.1;ENSP00000465606.1;ENSP00000467317.1	ENSP00000464918.1;ENSP00000217515.5;ENSP00000468165.1	ENSP00000464918.1 pep:known chromosome:GRCh38:18:56602822:56651128:-1 gene:ENSG00000091164.12 transcript:ENST00000590954.5 gene_biotype:protein_coding transcript_biotype:protein_coding;ENSP00000217515.5 pep:known chromosome:GRCh38:18:56597208:56638645:-1 g	7	289	289;289;281;138;103;27;69	0	305.26	62.6	4205300000	4205300000	280350000	280350000	78
ENSP00000463614.1;ENSP00000462171.1;ENSP00000441231.1;ENSP00000217652.3;ENSP00000464464.1;ENSP00000463559.1;ENSP00000383037.5;ENSP00000237500.5;ENSP00000464359.1;ENSP00000463009.1	ENSP00000463614.1;ENSP00000462171.1;ENSP00000441231.1;ENSP00000217652.3;ENSP00000464464.1;ENSP00000463559.1;ENSP00000383037.5;ENSP00000237500.5;ENSP00000464359.1	ENSP00000463614.1 pep:known chromosome:GRCh38:18:3247813:3256211:1 gene:ENSG00000101608.12 transcript:ENST00000578611.5 gene_biotype:protein_coding transcript_biotype:protein_coding;ENSP00000462171.1 pep:known chromosome:GRCh38:18:3247481:3256227:1 gene:EN	10	171	171;171;171;171;172;172;172;172;177;114	0	323.31	66.7	22473000000	22473000000	2497000000	2497000000	411
ENSP00000462146.1;ENSP00000463065.1;ENSP00000462681.1;ENSP00000385196.3;ENSP00000217800.6;ENSP00000462664.1	ENSP00000462146.1;ENSP00000463065.1;ENSP00000462681.1;ENSP00000385196.3;ENSP00000217800.6;ENSP00000462664.1	ENSP00000462146.1 pep:known chromosome:GRCh38:18:54282854:54293759:1 gene:ENSG00000101751.10 transcript:ENST00000581950.5 gene_biotype:protein_coding transcript_biotype:nonsense_mediated_decay;ENSP00000463065.1 pep:known chromosome:GRCh38:18:54282906:54321	6	85	85;142;637;661;678;740	0	7.4799	31.8	7991900	7991900	1332000	1332000	1
ENSP00000478935.1;ENSP00000477750.1;ENSP00000477611.1;ENSP00000421873.1;ENSP00000370193.1;ENSP00000217893.7	ENSP00000478935.1;ENSP00000477750.1;ENSP00000477611.1;ENSP00000421873.1;ENSP00000370193.1;ENSP00000217893.7	ENSP00000478935.1 pep:known chromosome:GRCh38:CHR_HSCHR5_2_CTG1_1:69364757:69370027:-1 gene:ENSG00000276463.4 transcript:ENST00000615404.1 gene_biotype:protein_coding transcript_biotype:protein_coding;ENSP00000477750.1 pep:known chromosome:GRCh38:CHR_HSCHR	6	264	264;264;264;264;264;264	0	11.662	20.8	99928000	99928000	5551600	5551600	8
ENSP00000217901.5;ENSP00000359110.3;ENSP00000482665.2;ENSP00000408529.2;ENSP00000359111.1;ENSP00000401862.1;ENSP00000402747.1;ENSP00000400115.1	ENSP00000217901.5;ENSP00000359110.3;ENSP00000482665.2;ENSP00000408529.2;ENSP00000359111.1;ENSP00000401862.1	ENSP00000217901.5 pep:known chromosome:GRCh38:X:153785766:153794523:-1 gene:ENSG00000067829.18 transcript:ENST00000217901.9 gene_biotype:protein_coding transcript_biotype:protein_coding;ENSP00000359110.3 pep:known chromosome:GRCh38:X:153785766:153794512:-1	8	393	393;380;322;322;340;285;199;211	0	323.31	48.1	3007700000	3007700000	167090000	167090000	93
ENSP00000217939.5	ENSP00000217939.5	ENSP00000217939.5 pep:known chromosome:GRCh38:X:3308565:3346641:-1 gene:ENSG00000101825.7 transcript:ENST00000217939.6 gene_biotype:protein_coding transcript_biotype:protein_coding	1	2828	2828	0	35.666	7.6	653390000	653390000	4601300	4601300	19
ENSP00000345963.5;ENSP00000217958.3;ENSP00000361369.1;ENSP00000354906.5;ENSP00000361370.1	ENSP00000345963.5;ENSP00000217958.3;ENSP00000361369.1;ENSP00000354906.5	ENSP00000345963.5 pep:known chromosome:GRCh38:X:108084843:108091520:-1 gene:ENSG00000101843.18 transcript:ENST00000340200.5 gene_biotype:protein_coding transcript_biotype:protein_coding;ENSP00000217958.3 pep:known chromosome:GRCh38:X:108084207:108091618:-1	5	193	193;226;185;151;110	0	323.31	72.5	2750800000	2750800000	250070000	250070000	66
ENSP00000394097.1;ENSP00000370348.1;ENSP00000385988.2;ENSP00000217964.7	ENSP00000394097.1;ENSP00000370348.1;ENSP00000385988.2;ENSP00000217964.7	ENSP00000394097.1 pep:known chromosome:GRCh38:X:9463295:9719740:1 gene:ENSG00000101849.15 transcript:ENST00000424279.5 gene_biotype:protein_coding transcript_biotype:protein_coding;ENSP00000370348.1 pep:known chromosome:GRCh38:X:9463329:9718862:1 gene:ENSG	4	526	526;526;577;577	0	35.153	25.7	8777100	8777100	365710	365710	3
ENSP00000217971.7;ENSP00000442821.1	ENSP00000217971.7;ENSP00000442821.1	ENSP00000217971.7 pep:known chromosome:GRCh38:X:119236253:119244466:1 gene:ENSG00000101856.9 transcript:ENST00000217971.7 gene_biotype:protein_coding transcript_biotype:protein_coding;ENSP00000442821.1 pep:known chromosome:GRCh38:X:119236245:119244465:1 ge	2	195	195;143	0	323.31	61.5	2358900000	2358900000	294860000	294860000	44
ENSP00000254998.2;ENSP00000361178.1;ENSP00000218004.1;ENSP00000361179.1;ENSP00000361175.1	ENSP00000254998.2;ENSP00000361178.1;ENSP00000218004.1;ENSP00000361179.1;ENSP00000361175.1	ENSP00000254998.2 pep:known chromosome:GRCh38:20:23350736:23354777:1 gene:ENSG00000132661.3 transcript:ENST00000254998.2 gene_biotype:protein_coding transcript_biotype:protein_coding;ENSP00000361178.1 pep:known chromosome:GRCh38:X:109536876:109544690:1 gen	5	140	140;142;197;114;114	0.0037058	1.6953	10.7	102380000	102380000	20475000	20475000	2
ENSP00000365919.5;ENSP00000218056.5;ENSP00000483191.1	ENSP00000365919.5;ENSP00000218056.5;ENSP00000483191.1	ENSP00000365919.5 pep:known chromosome:GRCh38:X:48597478:48608867:1 gene:ENSG00000101940.17 transcript:ENST00000376729.9 gene_biotype:protein_coding transcript_biotype:protein_coding;ENSP00000218056.5 pep:known chromosome:GRCh38:X:48597492:48605193:1 gene:	3	485	485;485;187	0	31.31	27	260850000	260850000	11341000	11341000	17
ENSP00000377650.2;ENSP00000218099.2	ENSP00000377650.2;ENSP00000218099.2	ENSP00000377650.2 pep:known chromosome:GRCh38:X:139530765:139562071:1 gene:ENSG00000101981.10 transcript:ENST00000394090.2 gene_biotype:protein_coding transcript_biotype:protein_coding;ENSP00000218099.2 pep:known chromosome:GRCh38:X:139530758:139563458:1 g	2	423	423;461	0	14.556	20.8	242560000	242560000	13476000	13476000	12
ENSP00000218104.3;ENSP00000359147.3	ENSP00000218104.3	ENSP00000218104.3 pep:known chromosome:GRCh38:X:153724868:153744762:1 gene:ENSG00000101986.11 transcript:ENST00000218104.5 gene_biotype:protein_coding transcript_biotype:protein_coding	2	745	745;227	0	40.147	14.9	166970000	166970000	4512700	4512700	10
ENSP00000391759.2;ENSP00000379985.1;ENSP00000365747.1;ENSP00000218224.4;ENSP00000393013.1;ENSP00000365750.4;ENSP00000247140.4;ENSP00000414861.1	ENSP00000391759.2;ENSP00000379985.1;ENSP00000365747.1;ENSP00000218224.4;ENSP00000393013.1;ENSP00000365750.4;ENSP00000247140.4	ENSP00000391759.2 pep:known chromosome:GRCh38:X:48897931:48903136:1 gene:ENSG00000102103.15 transcript:ENST00000447146.6 gene_biotype:protein_coding transcript_biotype:protein_coding;ENSP00000379985.1 pep:known chromosome:GRCh38:X:48898256:48903142:1 gene:	8	265	265;265;265;265;150;170;170;213	0	166.62	27.9	897380000	897380000	89738000	89738000	24
ENSP00000218340.3	ENSP00000218340.3	ENSP00000218340.3 pep:known chromosome:GRCh38:X:46836940:46882358:1 gene:ENSG00000102218.5 transcript:ENST00000218340.3 gene_biotype:protein_coding transcript_biotype:protein_coding	1	350	350	0	20.324	13.4	534840000	534840000	33428000	33428000	18
ENSP00000366311.2;ENSP00000218348.3;ENSP00000366279.2	ENSP00000366311.2;ENSP00000218348.3	ENSP00000366311.2 pep:known chromosome:GRCh38:X:47232690:47248328:1 gene:ENSG00000102226.9 transcript:ENST00000377107.6 gene_biotype:protein_coding transcript_biotype:protein_coding;ENSP00000218348.3 pep:known chromosome:GRCh38:X:47232866:47248327:1 gene:E	3	920	920;963;140	0	127.48	28	762960000	762960000	15895000	15895000	47
ENSP00000442699.1;ENSP00000218364.4;ENSP00000411381.1;ENSP00000412420.1	ENSP00000442699.1;ENSP00000218364.4	ENSP00000442699.1 pep:known chromosome:GRCh38:X:136497079:136512342:1 gene:ENSG00000102241.11 transcript:ENST00000535601.5 gene_biotype:protein_coding transcript_biotype:protein_coding;ENSP00000218364.4 pep:known chromosome:GRCh38:X:136497511:136512346:1 g	4	755	755;755;244;223	0	323.31	32.8	1064500000	1064500000	20873000	20873000	52
ENSP00000405380.1;ENSP00000406671.2;ENSP00000366216.1;ENSP00000218388.4	ENSP00000405380.1;ENSP00000406671.2;ENSP00000366216.1;ENSP00000218388.4	ENSP00000405380.1 pep:known chromosome:GRCh38:X:47582509:47585254:1 gene:ENSG00000102265.11 transcript:ENST00000441738.1 gene_biotype:protein_coding transcript_biotype:protein_coding;ENSP00000406671.2 pep:known chromosome:GRCh38:X:47582408:47586023:1 gene:	4	95	95;136;143;207	0.0010342	2.0946	12.6	42770000	42770000	14257000	14257000	1
ENSP00000336962.4;ENSP00000379526.1;ENSP00000364209.1;ENSP00000364198.1;ENSP00000364193.2;ENSP00000218439.4;ENSP00000486563.1;ENSP00000364200.1	ENSP00000336962.4;ENSP00000379526.1;ENSP00000364209.1;ENSP00000364198.1;ENSP00000364193.2;ENSP00000218439.4;ENSP00000486563.1;ENSP00000364200.1	ENSP00000336962.4 pep:known chromosome:GRCh38:X:54807747:54816007:1 gene:ENSG00000102316.16 transcript:ENST00000347546.8 gene_biotype:protein_coding transcript_biotype:protein_coding;ENSP00000379526.1 pep:known chromosome:GRCh38:X:54809060:54815694:1 gene:	8	588	588;606;606;606;606;606;521;521	0	323.31	40	467870000	467870000	17329000	17329000	30
ENSP00000218516.3;ENSP00000476935.1	ENSP00000218516.3	ENSP00000218516.3 pep:known chromosome:GRCh38:X:101397803:101407925:-1 gene:ENSG00000102393.9 transcript:ENST00000218516.3 gene_biotype:protein_coding transcript_biotype:protein_coding	2	429	429;222	0	35.109	9.6	95975000	95975000	3554600	3554600	5
ENSP00000468767.1;ENSP00000413456.1;ENSP00000392374.1;ENSP00000218758.4;ENSP00000465127.1;ENSP00000464831.1;ENSP00000468685.1	ENSP00000468767.1;ENSP00000413456.1;ENSP00000392374.1;ENSP00000218758.4;ENSP00000465127.1	ENSP00000468767.1 pep:known chromosome:GRCh38:19:11574692:11578979:-1 gene:ENSG00000102575.10 transcript:ENST00000592828.5 gene_biotype:protein_coding transcript_biotype:protein_coding;ENSP00000413456.1 pep:known chromosome:GRCh38:19:11574740:11577741:-1 g	7	325	325;325;325;325;124;52;74	0	9.8545	19.7	98856000	98856000	8986900	8986900	10
ENSP00000397068.2;ENSP00000364888.4;ENSP00000218789.5;ENSP00000364875.1;ENSP00000364891.2;ENSP00000325994.5;ENSP00000364893.2;ENSP00000418067.1;ENSP00000417596.1;ENSP00000445384.2;ENSP00000418235.1;ENSP00000420592.1;ENSP00000406732.1;ENSP00000389890.2;ENSP00000418043.1	ENSP00000397068.2;ENSP00000364888.4;ENSP00000218789.5;ENSP00000364875.1;ENSP00000364891.2;ENSP00000325994.5;ENSP00000364893.2;ENSP00000418067.1;ENSP00000417596.1	ENSP00000397068.2 pep:known chromosome:GRCh38:13:111186854:111305737:1 gene:ENSG00000102606.17 transcript:ENST00000426073.6 gene_biotype:protein_coding transcript_biotype:protein_coding;ENSP00000364888.4 pep:known chromosome:GRCh38:13:111153738:111305731:1	15	646	646;646;705;625;753;782;803;447;547;130;151;61;66;143;39	0	323.31	57.4	3076100000	3076100000	80951000	80951000	114
ENSP00000218867.3	ENSP00000218867.3	ENSP00000218867.3 pep:known chromosome:GRCh38:13:23180952:23325165:1 gene:ENSG00000102683.7 transcript:ENST00000218867.3 gene_biotype:protein_coding transcript_biotype:protein_coding	1	291	291	0.00012749	4.5005	6.5	2876300	2876300	159790	159790	0
ENSP00000473416.1;ENSP00000473592.1;ENSP00000419754.1;ENSP00000353388.4;ENSP00000348512.3;ENSP00000439000.2;ENSP00000218894.10;ENSP00000417510.1;ENSP00000420170.1	ENSP00000473416.1;ENSP00000473592.1;ENSP00000419754.1;ENSP00000353388.4;ENSP00000348512.3;ENSP00000439000.2;ENSP00000218894.10;ENSP00000417510.1	ENSP00000473416.1 pep:known chromosome:GRCh38:13:37009316:37059686:-1 gene:ENSG00000102710.19 transcript:ENST00000495071.6 gene_biotype:protein_coding transcript_biotype:nonsense_mediated_decay;ENSP00000473592.1 pep:known chromosome:GRCh38:13:37009312:3705	9	498	498;522;733;733;733;736;779;811;190	0	10.34	10.6	234940000	234940000	9789200	9789200	8
ENSP00000219022.2	ENSP00000219022.2	ENSP00000219022.2 pep:known chromosome:GRCh38:13:53028759:53052057:1 gene:ENSG00000102837.6 transcript:ENST00000219022.2 gene_biotype:protein_coding transcript_biotype:protein_coding	1	510	510	0	51.143	21.4	62566000	62566000	2606900	2606900	12
ENSP00000219066.1;ENSP00000456301.1;ENSP00000455267.1	ENSP00000219066.1;ENSP00000456301.1;ENSP00000455267.1	ENSP00000219066.1 pep:known chromosome:GRCh38:16:2039815:2047866:-1 gene:ENSG00000065057.7 transcript:ENST00000219066.5 gene_biotype:protein_coding transcript_biotype:protein_coding;ENSP00000456301.1 pep:known chromosome:GRCh38:16:2039852:2047743:-1 gene:E	3	312	312;218;236	0	73.045	35.3	121390000	121390000	7140600	7140600	12
ENSP00000219070.4;ENSP00000461421.1;ENSP00000444143.1;ENSP00000394237.2;ENSP00000457949.1;ENSP00000456096.1;ENSP00000456518.1	ENSP00000219070.4;ENSP00000461421.1;ENSP00000444143.1;ENSP00000394237.2	ENSP00000219070.4 pep:known chromosome:GRCh38:16:55478971:55506691:1 gene:ENSG00000087245.12 transcript:ENST00000219070.8 gene_biotype:protein_coding transcript_biotype:protein_coding;ENSP00000461421.1 pep:known chromosome:GRCh38:16:55389700:55506237:1 gen	7	660	660;584;584;610;118;201;251	0	5.453	13.2	47186000	47186000	1429900	1429900	5
ENSP00000455182.1;ENSP00000219139.3;ENSP00000456688.2;ENSP00000456549.1;ENSP00000456154.1	ENSP00000455182.1;ENSP00000219139.3;ENSP00000456688.2	ENSP00000455182.1 pep:known chromosome:GRCh38:16:67109963:67147131:1 gene:ENSG00000125149.11 transcript:ENST00000569600.5 gene_biotype:protein_coding transcript_biotype:protein_coding;ENSP00000219139.3 pep:known chromosome:GRCh38:16:67109988:67148539:1 gen	5	422	422;422;320;222;165	0	143.98	33.2	98003000	98003000	5158100	5158100	9
ENSP00000455552.1;ENSP00000219150.5;ENSP00000456457.1;ENSP00000456266.1;ENSP00000454752.1;ENSP00000457509.1;ENSP00000456756.1	ENSP00000455552.1;ENSP00000219150.5;ENSP00000456457.1	ENSP00000455552.1 pep:known chromosome:GRCh38:16:30183609:30188964:1 gene:ENSG00000102879.15 transcript:ENST00000570045.5 gene_biotype:protein_coding transcript_biotype:protein_coding;ENSP00000219150.5 pep:known chromosome:GRCh38:16:30183422:30189076:1 gen	7	461	461;461;389;249;148;165;218	0	323.31	62	120980000000	120980000000	6367600000	6367600000	506
ENSP00000457989.1;ENSP00000457022.1;ENSP00000219169.4;ENSP00000456428.1	ENSP00000457989.1;ENSP00000457022.1;ENSP00000219169.4;ENSP00000456428.1	ENSP00000457989.1 pep:known chromosome:GRCh38:16:67847161:67871323:1 gene:ENSG00000102898.11 transcript:ENST00000569436.6 gene_biotype:protein_coding transcript_biotype:protein_coding;ENSP00000457022.1 pep:known chromosome:GRCh38:16:67847211:67871323:1 gen	4	127	127;127;127;107	0	312.08	61.4	8198200000	8198200000	1171200000	1171200000	110
ENSP00000457465.1;ENSP00000219204.3;ENSP00000454237.1	ENSP00000457465.1;ENSP00000219204.3;ENSP00000454237.1	ENSP00000457465.1 pep:known chromosome:GRCh38:16:57245350:57252424:1 gene:ENSG00000102931.7 transcript:ENST00000562023.5 gene_biotype:protein_coding transcript_biotype:protein_coding;ENSP00000219204.3 pep:known chromosome:GRCh38:16:57245098:57253635:1 gene	3	123	123;163;171	0	4.5397	25.2	128750000	128750000	21458000	21458000	4
ENSP00000219240.4;ENSP00000461848.1;ENSP00000464333.1;ENSP00000460966.1;ENSP00000464249.1	ENSP00000219240.4;ENSP00000461848.1	ENSP00000219240.4 pep:known chromosome:GRCh38:16:72008744:72025416:1 gene:ENSG00000102967.11 transcript:ENST00000219240.8 gene_biotype:protein_coding transcript_biotype:protein_coding;ENSP00000461848.1 pep:known chromosome:GRCh38:16:72008588:72027664:1 gen	5	395	395;393;144;193;76	0	50.812	37.5	447840000	447840000	18660000	18660000	19
ENSP00000219252.4;ENSP00000456367.1	ENSP00000219252.4	ENSP00000219252.4 pep:known chromosome:GRCh38:16:57462387:57472010:1 gene:ENSG00000102978.12 transcript:ENST00000219252.9 gene_biotype:protein_coding transcript_biotype:protein_coding	2	275	275;46	0	146.87	65.5	1218700000	1218700000	87048000	87048000	53
ENSP00000219302.3;ENSP00000455435.1	ENSP00000219302.3;ENSP00000455435.1	ENSP00000219302.3 pep:known chromosome:GRCh38:16:1770286:1771730:-1 gene:ENSG00000103024.7 transcript:ENST00000219302.7 gene_biotype:protein_coding transcript_biotype:protein_coding;ENSP00000455435.1 pep:known chromosome:GRCh38:16:1770344:1771561:-1 gene:E	2	169	169;85	0	54.671	43.2	2256500000	2256500000	225650000	225650000	25
ENSP00000219313.4;ENSP00000454999.1;ENSP00000457244.1;ENSP00000455953.1	ENSP00000219313.4;ENSP00000454999.1;ENSP00000457244.1	ENSP00000219313.4 pep:known chromosome:GRCh38:16:74296775:74306288:1 gene:ENSG00000103035.10 transcript:ENST00000219313.8 gene_biotype:protein_coding transcript_biotype:protein_coding;ENSP00000454999.1 pep:known chromosome:GRCh38:16:74296829:74304709:1 gen	4	324	324;177;198;43	0	323.31	49.7	4098200000	4098200000	273210000	273210000	111
ENSP00000398033.1;ENSP00000412858.1;ENSP00000310082.2;ENSP00000219315.4;ENSP00000377809.4	ENSP00000398033.1;ENSP00000412858.1;ENSP00000310082.2;ENSP00000219315.4;ENSP00000377809.4	ENSP00000398033.1 pep:known chromosome:GRCh38:16:58515496:58519515:1 gene:ENSG00000103037.11 transcript:ENST00000427443.5 gene_biotype:protein_coding transcript_biotype:nonsense_mediated_decay;ENSP00000412858.1 pep:known chromosome:GRCh38:16:58515791:58519	5	262	262;263;449;473;404	0.00058658	2.514	13.4	4514600	4514600	410420	410420	2
ENSP00000455064.1;ENSP00000219343.6;ENSP00000456629.1;ENSP00000455487.1;ENSP00000457758.1;ENSP00000457550.1;ENSP00000451026.1;ENSP00000454824.1;ENSP00000484012.1;ENSP00000368448.3;ENSP00000454323.1;ENSP00000452083.1;ENSP00000451881.1;ENSP00000380666.3;ENSP00000380663.2;ENSP00000380662.4;ENSP00000285850.7	ENSP00000455064.1;ENSP00000219343.6	ENSP00000455064.1 pep:known chromosome:GRCh38:16:68264560:68301819:1 gene:ENSG00000103064.13 transcript:ENST00000566454.5 gene_biotype:protein_coding transcript_biotype:protein_coding;ENSP00000219343.6 pep:known chromosome:GRCh38:16:68264530:68301819:1 gen	17	515	515;515;74;91;98;123;168;214;229;229;241;245;511;511;511;511;511	0	45.987	10.1	36861000	36861000	3351000	3351000	4
ENSP00000454557.1;ENSP00000394197.2;ENSP00000219345.5	ENSP00000454557.1;ENSP00000394197.2;ENSP00000219345.5	ENSP00000454557.1 pep:known chromosome:GRCh38:16:68245392:68259252:1 gene:ENSG00000103066.12 transcript:ENST00000568082.1 gene_biotype:protein_coding transcript_biotype:protein_coding;ENSP00000394197.2 pep:known chromosome:GRCh38:16:68245304:68259923:1 gen	3	298	298;318;412	0.00058275	2.3644	4.7	12617000	12617000	901240	901240	2
ENSP00000455126.1;ENSP00000219368.3	ENSP00000455126.1;ENSP00000219368.3	ENSP00000455126.1 pep:known chromosome:GRCh38:16:74713598:74774831:-1 gene:ENSG00000103089.8 transcript:ENST00000567683.5 gene_biotype:protein_coding transcript_biotype:nonsense_mediated_decay;ENSP00000219368.3 pep:known chromosome:GRCh38:16:74712955:74774	2	156	156;372	0.0064252	1.4959	10.9	8987000	8987000	1123400	1123400	1
ENSP00000456841.1;ENSP00000455723.1;ENSP00000455457.2;ENSP00000219400.3;ENSP00000455880.1;ENSP00000455404.1;ENSP00000454240.1;ENSP00000457938.1;ENSP00000454938.1;ENSP00000454396.1;ENSP00000487053.1;ENSP00000457106.1	ENSP00000456841.1;ENSP00000455723.1;ENSP00000455457.2;ENSP00000219400.3;ENSP00000455880.1;ENSP00000455404.1;ENSP00000454240.1;ENSP00000457938.1;ENSP00000454938.1;ENSP00000454396.1;ENSP00000487053.1;ENSP00000457106.1	ENSP00000456841.1 pep:known chromosome:GRCh38:16:80975853:80998659:-1 gene:ENSG00000103121.8 transcript:ENST00000564249.5 gene_biotype:protein_coding transcript_biotype:protein_coding;ENSP00000455723.1 pep:known chromosome:GRCh38:16:80976003:81020270:-1 ge	12	79	79;79;79;79;54;55;55;74;74;74;93;93	0.00059088	2.6636	25.3	65159000	65159000	13032000	13032000	3
ENSP00000392277.1;ENSP00000384410.1;ENSP00000219406.6	ENSP00000392277.1;ENSP00000384410.1;ENSP00000219406.6	ENSP00000392277.1 pep:known chromosome:GRCh38:16:283180:285140:1 gene:ENSG00000185615.15 transcript:ENST00000456379.1 gene_biotype:protein_coding transcript_biotype:protein_coding;ENSP00000384410.1 pep:known chromosome:GRCh38:16:283165:287114:1 gene:ENSG00	3	227	227;522;525	0.001592	1.9136	6.6	0	0	0	0	1
ENSP00000388097.1;ENSP00000380918.1;ENSP00000348809.3;ENSP00000219431.4	ENSP00000388097.1;ENSP00000380918.1;ENSP00000348809.3;ENSP00000219431.4	ENSP00000388097.1 pep:known chromosome:GRCh38:16:77007:85684:1 gene:ENSG00000103152.11 transcript:ENST00000436333.5 gene_biotype:protein_coding transcript_biotype:protein_coding;ENSP00000380918.1 pep:known chromosome:GRCh38:16:77019:85851:1 gene:ENSG000001	4	251	251;281;293;298	0	114.28	49.4	646420000	646420000	49725000	49725000	27
ENSP00000219439.4;ENSP00000407437.3;ENSP00000455797.1;ENSP00000457026.1	ENSP00000219439.4;ENSP00000407437.3	ENSP00000219439.4 pep:known chromosome:GRCh38:16:84122281:84145188:-1 gene:ENSG00000103160.11 transcript:ENST00000219439.8 gene_biotype:protein_coding transcript_biotype:protein_coding;ENSP00000407437.3 pep:known chromosome:GRCh38:16:84124123:84145169:-1 g	4	330	330;275;108;111	0	5.3791	14.2	140340000	140340000	7386100	7386100	7
ENSP00000219473.7;ENSP00000457411.1;ENSP00000462762.1;ENSP00000455712.1;ENSP00000454751.1;ENSP00000455865.1;ENSP00000454987.1;ENSP00000458089.1	ENSP00000219473.7;ENSP00000457411.1	ENSP00000219473.7 pep:known chromosome:GRCh38:16:84699978:84779581:1 gene:ENSG00000103194.15 transcript:ENST00000219473.11 gene_biotype:protein_coding transcript_biotype:protein_coding;ENSP00000457411.1 pep:known chromosome:GRCh38:16:84700004:84779194:1 ge	8	798	798;802;208;141;150;110;76;158	0	235.41	35.7	1430300000	1430300000	38658000	38658000	36
ENSP00000371978.6;ENSP00000384468.2;ENSP00000454487.1;ENSP00000344383.4;ENSP00000219476.3;ENSP00000399232.2;ENSP00000455817.1;ENSP00000455997.1;ENSP00000454997.1	ENSP00000371978.6;ENSP00000384468.2;ENSP00000454487.1;ENSP00000344383.4;ENSP00000219476.3;ENSP00000399232.2	ENSP00000371978.6 pep:known chromosome:GRCh38:16:2047980:2088700:1 gene:ENSG00000103197.16 transcript:ENST00000382538.10 gene_biotype:protein_coding transcript_biotype:protein_coding;ENSP00000384468.2 pep:known chromosome:GRCh38:16:2047989:2088702:1 gene:E	9	1692	1692;1740;1751;1784;1807;1704;535;30;196	0	258.76	20.2	546130000	546130000	6660100	6660100	30
ENSP00000219548.4;ENSP00000457228.1;ENSP00000456875.1;ENSP00000456591.1;ENSP00000457090.1;ENSP00000457583.1	ENSP00000219548.4;ENSP00000457228.1;ENSP00000456875.1;ENSP00000456591.1	ENSP00000219548.4 pep:known chromosome:GRCh38:16:680276:682799:1 gene:ENSG00000103266.10 transcript:ENST00000219548.8 gene_biotype:protein_coding transcript_biotype:protein_coding;ENSP00000457228.1 pep:known chromosome:GRCh38:16:680224:682746:1 gene:ENSG00	6	303	303;231;231;213;157;185	0	79.671	60.7	716780000	716780000	34133000	34133000	19
ENSP00000458312.1;ENSP00000437486.1;ENSP00000438611.1;ENSP00000444615.1;ENSP00000219596.1	ENSP00000458312.1;ENSP00000437486.1;ENSP00000438611.1;ENSP00000444615.1;ENSP00000219596.1	ENSP00000458312.1 pep:known chromosome:GRCh38:16:3243141:3256587:-1 gene:ENSG00000103313.11 transcript:ENST00000570511.5 gene_biotype:protein_coding transcript_biotype:nonsense_mediated_decay;ENSP00000437486.1 pep:known chromosome:GRCh38:16:3242028:3256627	5	306	306;490;613;644;781	0.00036053	2.9801	3.9	4532900	4532900	238570	238570	1
ENSP00000440227.1;ENSP00000219599.3;ENSP00000460510.1;ENSP00000460820.1;ENSP00000461904.1;ENSP00000459982.1;ENSP00000460126.1	ENSP00000440227.1;ENSP00000219599.3;ENSP00000460510.1;ENSP00000460820.1;ENSP00000461904.1;ENSP00000459982.1;ENSP00000460126.1	ENSP00000440227.1 pep:known chromosome:GRCh38:16:21258518:21278960:-1 gene:ENSG00000103316.10 transcript:ENST00000543948.5 gene_biotype:protein_coding transcript_biotype:protein_coding;ENSP00000219599.3 pep:known chromosome:GRCh38:16:21258521:21303051:-1 g	7	314	314;314;25;97;140;165;241	0	11.91	12.4	17955000	17955000	1282500	1282500	2
ENSP00000219611.2	ENSP00000219611.2	ENSP00000219611.2 pep:known chromosome:GRCh38:16:527856:554636:1 gene:ENSG00000103326.10 transcript:ENST00000219611.6 gene_biotype:protein_coding transcript_biotype:protein_coding	1	1086	1086	0	6.6469	5.2	15719000	15719000	280700	280700	2
ENSP00000488880.1;ENSP00000488579.1;ENSP00000487673.1;ENSP00000484467.1;ENSP00000484423.1;ENSP00000484422.1;ENSP00000483319.2;ENSP00000481811.1;ENSP00000481295.1;ENSP00000478785.1;ENSP00000459214.1;ENSP00000394103.3;ENSP00000391637.1;ENSP00000385100.2;ENSP00000381595.3;ENSP00000219700.6;ENSP00000480515.1;ENSP00000477572.1;ENSP00000488769.1;ENSP00000460926.1;ENSP00000487781.1;ENSP00000458592.1;ENS…	ENSP00000488880.1;ENSP00000488579.1;ENSP00000487673.1;ENSP00000484467.1;ENSP00000484423.1;ENSP00000484422.1;ENSP00000483319.2;ENSP00000481811.1;ENSP00000481295.1;ENSP00000478785.1;ENSP00000459214.1;ENSP00000394103.3;ENSP00000391637.1;ENSP00000385100.2;ENSP00000381595.3;ENSP00000219700.6;ENSP00000480515.1;ENSP00000477572.1;ENSP00000488769.1;ENSP00000460926.1;ENSP00000487781.1;ENSP00000458592.1;ENS…	ENSP00000488880.1 pep:known chromosome:GRCh38:CHR_HSCHR16_3_CTG1:4477883:4512306:1 gene:ENSG00000277424.4 transcript:ENST00000632458.1 gene_biotype:protein_coding transcript_biotype:protein_coding;ENSP00000488579.1 pep:known chromosome:GRCh38:CHR_HSCHR16_3	34	316	316;316;316;316;316;316;316;316;316;316;316;316;316;316;316;316;370;370;287;287;229;229;238;238;130;130;131;131;132;132;110;110;110;110	0	323.31	78.2	2871800000	2871800000	159540000	159540000	87
ENSP00000219782.6;ENSP00000460057.1;ENSP00000443956.1;ENSP00000313362.6;ENSP00000480440.1;ENSP00000455913.1;ENSP00000455794.1;ENSP00000455726.1	ENSP00000219782.6;ENSP00000460057.1;ENSP00000443956.1;ENSP00000313362.6;ENSP00000480440.1	ENSP00000219782.6 pep:known chromosome:GRCh38:16:29806596:29811164:1 gene:ENSG00000103495.13 transcript:ENST00000219782.10 gene_biotype:protein_coding transcript_biotype:protein_coding;ENSP00000460057.1 pep:known chromosome:GRCh38:16:29807536:29808847:1 ge	8	493	493;202;454;477;252;152;196;172	0	9.2199	11.8	35080000	35080000	1754000	1754000	4
ENSP00000457340.1;ENSP00000457339.1;ENSP00000454453.1;ENSP00000219789.6;ENSP00000455042.1;ENSP00000457766.1	ENSP00000457340.1;ENSP00000457339.1;ENSP00000454453.1;ENSP00000219789.6;ENSP00000455042.1;ENSP00000457766.1	ENSP00000457340.1 pep:known chromosome:GRCh38:16:29858372:29863204:-1 gene:ENSG00000103502.13 transcript:ENST00000566113.5 gene_biotype:protein_coding transcript_biotype:protein_coding;ENSP00000457339.1 pep:known chromosome:GRCh38:16:29858385:29863205:-1 g	6	168	168;213;213;213;237;157	0.00012455	3.8675	19	358180000	358180000	59697000	59697000	6
ENSP00000378405.1;ENSP00000219794.6;ENSP00000457226.1;ENSP00000456479.1;ENSP00000287507.3;ENSP00000378404.3;ENSP00000454947.1	ENSP00000378405.1;ENSP00000219794.6;ENSP00000457226.1;ENSP00000456479.1;ENSP00000287507.3;ENSP00000378404.3	ENSP00000378405.1 pep:known chromosome:GRCh38:16:31106107:31112567:1 gene:ENSG00000103507.13 transcript:ENST00000394951.5 gene_biotype:protein_coding transcript_biotype:protein_coding;ENSP00000219794.6 pep:known chromosome:GRCh38:16:31108294:31112791:1 gen	7	412	412;412;216;217;335;365;88	0	13.426	16.7	196600000	196600000	8936200	8936200	4
ENSP00000456933.2;ENSP00000219797.3;ENSP00000406037.2;ENSP00000454592.1	ENSP00000456933.2;ENSP00000219797.3;ENSP00000406037.2	ENSP00000456933.2 pep:known chromosome:GRCh38:16:31115754:31131393:1 gene:ENSG00000103510.19 transcript:ENST00000543774.6 gene_biotype:protein_coding transcript_biotype:protein_coding;ENSP00000219797.3 pep:known chromosome:GRCh38:16:31117664:31131389:1 gen	4	458	458;458;467;187	0	22.719	20.5	184880000	184880000	7110900	7110900	9
ENSP00000219837.7;ENSP00000455015.1;ENSP00000455369.1	ENSP00000219837.7;ENSP00000455015.1	ENSP00000219837.7 pep:known chromosome:GRCh38:16:19701934:19718234:-1 gene:ENSG00000103550.13 transcript:ENST00000219837.11 gene_biotype:protein_coding transcript_biotype:protein_coding;ENSP00000455015.1 pep:known chromosome:GRCh38:16:19706356:19712091:-1	3	458	458;137;199	0	12.155	7.2	44614000	44614000	1784600	1784600	4
ENSP00000456141.1;ENSP00000442467.1;ENSP00000457035.1;ENSP00000219905.7;ENSP00000455155.1;ENSP00000457151.1;ENSP00000457474.1	ENSP00000456141.1;ENSP00000442467.1;ENSP00000457035.1;ENSP00000219905.7;ENSP00000455155.1;ENSP00000457151.1	ENSP00000456141.1 pep:known chromosome:GRCh38:15:41668828:41773081:1 gene:ENSG00000174197.16 transcript:ENST00000566586.5 gene_biotype:protein_coding transcript_biotype:protein_coding;ENSP00000442467.1 pep:known chromosome:GRCh38:15:41660412:41769941:1 gen	7	2856	2856;2856;3065;3065;1086;1138;1174	0	11.226	3.5	40178000	40178000	269650	269650	8
ENSP00000454906.1;ENSP00000414764.2;ENSP00000220003.9;ENSP00000457714.1;ENSP00000454640.1;ENSP00000457497.1	ENSP00000454906.1;ENSP00000414764.2;ENSP00000220003.9	ENSP00000454906.1 pep:known chromosome:GRCh38:15:74788544:74803171:1 gene:ENSG00000103653.16 transcript:ENST00000567571.5 gene_biotype:protein_coding transcript_biotype:protein_coding;ENSP00000414764.2 pep:known chromosome:GRCh38:15:74782089:74802882:1 gen	6	450	450;450;450;110;64;68	0	323.31	68.9	14732000000	14732000000	526130000	526130000	244
ENSP00000452646.1;ENSP00000220058.4;ENSP00000457257.1;ENSP00000443754.1	ENSP00000452646.1;ENSP00000220058.4	ENSP00000452646.1 pep:known chromosome:GRCh38:15:65002578:65029616:-1 gene:ENSG00000103707.9 transcript:ENST00000558460.5 gene_biotype:protein_coding transcript_biotype:nonsense_mediated_decay;ENSP00000220058.4 pep:known chromosome:GRCh38:15:65001512:65029	4	389	389;389;134;144	0.00059025	2.6502	11.3	15097000	15097000	629050	629050	3
ENSP00000412787.2;ENSP00000220062.4	ENSP00000412787.2;ENSP00000220062.4	ENSP00000412787.2 pep:known chromosome:GRCh38:15:65054777:65076690:-1 gene:ENSG00000103710.10 transcript:ENST00000434605.2 gene_biotype:protein_coding transcript_biotype:protein_coding;ENSP00000220062.4 pep:known chromosome:GRCh38:15:65053337:65068112:-1 g	2	255	255;266	0.00012663	4.2706	10.6	3267000	3267000	217800	217800	2
ENSP00000483303.1;ENSP00000220166.5;ENSP00000435329.1	ENSP00000483303.1;ENSP00000220166.5	ENSP00000483303.1 pep:known chromosome:GRCh38:15:78922130:78944981:-1 gene:ENSG00000103811.15 transcript:ENST00000615999.4 gene_biotype:protein_coding transcript_biotype:protein_coding;ENSP00000220166.5 pep:known chromosome:GRCh38:15:78921058:78945091:-1 g	3	323	323;335;134	0	96.153	24.1	2145200000	2145200000	143010000	143010000	38
ENSP00000378177.3;ENSP00000348583.5;ENSP00000220244.3;ENSP00000480324.1	ENSP00000378177.3;ENSP00000348583.5;ENSP00000220244.3;ENSP00000480324.1	ENSP00000378177.3 pep:known chromosome:GRCh38:15:80779371:80951776:1 gene:ENSG00000103888.15 transcript:ENST00000394685.7 gene_biotype:protein_coding transcript_biotype:protein_coding;ENSP00000348583.5 pep:known chromosome:GRCh38:15:80779371:80951776:1 gen	4	1361	1361;1361;1361;992	0.0063221	1.5122	1.8	9445700	9445700	134940	134940	1
ENSP00000220325.4;ENSP00000478504.1	ENSP00000220325.4;ENSP00000478504.1	ENSP00000220325.4 pep:known chromosome:GRCh38:15:41895939:41972578:-1 gene:ENSG00000103966.9 transcript:ENST00000220325.8 gene_biotype:protein_coding transcript_biotype:protein_coding;ENSP00000478504.1 pep:known chromosome:GRCh38:15:41900337:41972545:-1 ge	2	541	541;540	0	281.92	56.6	4330800000	4330800000	144360000	144360000	84
ENSP00000453463.1;ENSP00000379728.3;ENSP00000351923.4;ENSP00000395771.2;ENSP00000370259.3;ENSP00000220429.8;ENSP00000454211.1;ENSP00000453578.1;ENSP00000442500.1	ENSP00000453463.1;ENSP00000379728.3;ENSP00000351923.4;ENSP00000395771.2;ENSP00000370259.3;ENSP00000220429.8	ENSP00000453463.1 pep:known chromosome:GRCh38:15:50285894:50355202:-1 gene:ENSG00000104064.16 transcript:ENST00000560825.5 gene_biotype:protein_coding transcript_biotype:protein_coding;ENSP00000379728.3 pep:known chromosome:GRCh38:15:50285880:50355198:-1 g	9	347	347;348;348;360;383;395;89;89;319	0	6.1707	11	183470000	183470000	20386000	20386000	5
ENSP00000220496.4;ENSP00000485700.1;ENSP00000454082.1;ENSP00000453298.1;ENSP00000473912.1;ENSP00000452716.1	ENSP00000220496.4	ENSP00000220496.4 pep:known chromosome:GRCh38:15:40765155:40807477:-1 gene:ENSG00000104129.9 transcript:ENST00000220496.8 gene_biotype:protein_coding transcript_biotype:protein_coding	6	304	304;131;131;131;125;143	0	61.447	37.5	205620000	205620000	13708000	13708000	15
ENSP00000220509.5;ENSP00000453555.1;ENSP00000453265.1	ENSP00000220509.5	ENSP00000220509.5 pep:known chromosome:GRCh38:15:40894430:40903975:1 gene:ENSG00000104142.10 transcript:ENST00000220509.9 gene_biotype:protein_coding transcript_biotype:protein_coding	3	973	973;121;130	0	210.83	28.3	949050000	949050000	18251000	18251000	42
ENSP00000220531.3;ENSP00000456851.1;ENSP00000455439.1;ENSP00000457077.1;ENSP00000456152.1;ENSP00000455599.1;ENSP00000455021.1;ENSP00000456624.1;ENSP00000457478.1;ENSP00000454638.1;ENSP00000454803.1;ENSP00000456067.1	ENSP00000220531.3;ENSP00000456851.1	ENSP00000220531.3 pep:known chromosome:GRCh38:15:45587123:45609711:1 gene:ENSG00000104164.10 transcript:ENST00000220531.7 gene_biotype:protein_coding transcript_biotype:protein_coding;ENSP00000456851.1 pep:known chromosome:GRCh38:15:45587617:45606585:1 gen	12	172	172;177;57;75;75;75;75;80;85;86;113;131	0	67.165	30.2	112400000	112400000	22479000	22479000	10
ENSP00000481481.1;ENSP00000480828.1;ENSP00000220584.4;ENSP00000434714.1;ENSP00000485229.1;ENSP00000484122.1;ENSP00000444248.2;ENSP00000432331.1;ENSP00000431749.1;ENSP00000390367.2;ENSP00000436069.1;ENSP00000431649.1;ENSP00000431852.1;ENSP00000435900.1;ENSP00000432551.1;ENSP00000434770.1;ENSP00000433985.1	ENSP00000481481.1;ENSP00000480828.1;ENSP00000220584.4;ENSP00000434714.1;ENSP00000485229.1;ENSP00000484122.1;ENSP00000444248.2;ENSP00000432331.1;ENSP00000431749.1;ENSP00000390367.2;ENSP00000436069.1;ENSP00000431649.1;ENSP00000431852.1	ENSP00000481481.1 pep:known chromosome:GRCh38:8:11795573:11839304:1 gene:ENSG00000079459.12 transcript:ENST00000615631.4 gene_biotype:protein_coding transcript_biotype:protein_coding;ENSP00000480828.1 pep:known chromosome:GRCh38:8:11795573:11839304:1 gene:	17	417	417;417;417;410;353;353;353;353;353;374;332;332;150;113;45;51;67	0	195.37	34.5	310900000	310900000	14132000	14132000	19
ENSP00000220592.5;ENSP00000430176.1;ENSP00000431056.1	ENSP00000220592.5;ENSP00000430176.1	ENSP00000220592.5 pep:known chromosome:GRCh38:8:140520156:140635619:-1 gene:ENSG00000123908.11 transcript:ENST00000220592.9 gene_biotype:protein_coding transcript_biotype:protein_coding;ENSP00000430176.1 pep:known chromosome:GRCh38:8:140531421:140635546:-1	3	859	859;825;36	0	139.87	39.6	1178800000	1178800000	23114000	23114000	36
ENSP00000220597.3	ENSP00000220597.3	ENSP00000220597.3 pep:known chromosome:GRCh38:8:80967810:81112068:-1 gene:ENSG00000076641.4 transcript:ENST00000220597.4 gene_biotype:protein_coding transcript_biotype:protein_coding	1	432	432	0	184.54	49.3	393960000	393960000	20734000	20734000	25
ENSP00000220669.5;ENSP00000429999.1;ENSP00000428139.1;ENSP00000429167.1;ENSP00000430736.1;ENSP00000428101.1;ENSP00000428278.1;ENSP00000430214.1;ENSP00000429527.1;ENSP00000428375.1;ENSP00000427957.1	ENSP00000220669.5;ENSP00000429999.1;ENSP00000428139.1;ENSP00000429167.1;ENSP00000430736.1	ENSP00000220669.5 pep:known chromosome:GRCh38:8:81701723:81721300:-1 gene:ENSG00000104231.10 transcript:ENST00000220669.9 gene_biotype:protein_coding transcript_biotype:protein_coding;ENSP00000429999.1 pep:known chromosome:GRCh38:8:81701765:81721289:-1 gen	11	268	268;161;161;227;261;97;118;120;126;165;61	0	19.333	31	82426000	82426000	5151600	5151600	8
ENSP00000220751.4	ENSP00000220751.4	ENSP00000220751.4 pep:known chromosome:GRCh38:8:89757747:89791063:1 gene:ENSG00000104312.7 transcript:ENST00000220751.4 gene_biotype:protein_coding transcript_biotype:protein_coding	1	540	540	0	50.758	17.8	142510000	142510000	5089700	5089700	8
ENSP00000220763.5;ENSP00000429934.1;ENSP00000431024.1;ENSP00000431114.1;ENSP00000429146.1	ENSP00000220763.5;ENSP00000429934.1;ENSP00000431024.1;ENSP00000431114.1;ENSP00000429146.1	ENSP00000220763.5 pep:known chromosome:GRCh38:8:96645227:97143501:1 gene:ENSG00000104324.15 transcript:ENST00000220763.9 gene_biotype:protein_coding transcript_biotype:protein_coding;ENSP00000429934.1 pep:known chromosome:GRCh38:8:96761240:96785287:1 gene:	5	472	472;130;131;137;186	0	58.96	9.3	78038000	78038000	4335500	4335500	3
ENSP00000429779.1;ENSP00000220764.2;ENSP00000430561.1;ENSP00000427936.1;ENSP00000430759.1;ENSP00000428162.1	ENSP00000429779.1;ENSP00000220764.2;ENSP00000430561.1;ENSP00000427936.1	ENSP00000429779.1 pep:known chromosome:GRCh38:8:90001477:90051999:1 gene:ENSG00000104325.6 transcript:ENST00000522161.5 gene_biotype:protein_coding transcript_biotype:protein_coding;ENSP00000220764.2 pep:known chromosome:GRCh38:8:90001405:90052008:1 gene:E	6	326	326;335;181;205;95;43	0	323.31	54.9	11266000000	11266000000	563320000	563320000	131
ENSP00000220822.7;ENSP00000417006.2	ENSP00000220822.7;ENSP00000417006.2	ENSP00000220822.7 pep:known chromosome:GRCh38:8:74350382:74366876:1 gene:ENSG00000104381.12 transcript:ENST00000220822.11 gene_biotype:protein_coding transcript_biotype:protein_coding;ENSP00000417006.2 pep:known chromosome:GRCh38:8:74350418:74364604:1 gene	2	358	358;290	0	23.048	22.6	75199000	75199000	6266600	6266600	8
ENSP00000220847.8;ENSP00000378788.2;ENSP00000482945.1;ENSP00000378784.2;ENSP00000487068.1;ENSP00000433125.1;ENSP00000338269.4;ENSP00000378777.1;ENSP00000378775.1	ENSP00000220847.8;ENSP00000378788.2;ENSP00000482945.1;ENSP00000378784.2;ENSP00000487068.1;ENSP00000433125.1;ENSP00000338269.4;ENSP00000378777.1;ENSP00000378775.1	ENSP00000220847.8 pep:known chromosome:GRCh38:8:132775358:132845923:1 gene:ENSG00000129292.20 transcript:ENST00000220847.8 gene_biotype:protein_coding transcript_biotype:protein_coding;ENSP00000378788.2 pep:known chromosome:GRCh38:8:132777792:132848807:1 g	9	991	991;992;1017;1017;160;264;285;311;316	0	5.0657	3.5	23630000	23630000	445840	445840	3
ENSP00000220849.5;ENSP00000428796.1;ENSP00000430152.1;ENSP00000428170.1;ENSP00000430839.1;ENSP00000430678.1;ENSP00000429968.1;ENSP00000430709.1	ENSP00000220849.5;ENSP00000428796.1	ENSP00000220849.5 pep:known chromosome:GRCh38:8:108201743:108248765:-1 gene:ENSG00000104408.9 transcript:ENST00000220849.9 gene_biotype:protein_coding transcript_biotype:protein_coding;ENSP00000428796.1 pep:known chromosome:GRCh38:8:108201780:108248698:-1	8	445	445;352;171;156;226;75;74;75	0	323.31	52.1	7745700000	7745700000	276630000	276630000	124
ENSP00000220853.3;ENSP00000428040.1;ENSP00000430122.1	ENSP00000220853.3	ENSP00000220853.3 pep:known chromosome:GRCh38:8:108443624:108486912:1 gene:ENSG00000104412.7 transcript:ENST00000220853.7 gene_biotype:protein_coding transcript_biotype:protein_coding	3	297	297;135;112	0	145.3	29.6	565300000	565300000	40379000	40379000	17
ENSP00000430102.1;ENSP00000220876.6;ENSP00000429243.1	ENSP00000430102.1;ENSP00000220876.6;ENSP00000429243.1	ENSP00000430102.1 pep:known chromosome:GRCh38:8:79611735:79664881:1 gene:ENSG00000104435.13 transcript:ENST00000518491.1 gene_biotype:protein_coding transcript_biotype:protein_coding;ENSP00000220876.6 pep:known chromosome:GRCh38:8:79610814:79666175:1 gene:	3	168	168;179;187	0.00012241	3.4017	13.1	2762400000	2762400000	276240000	276240000	5
ENSP00000428697.1;ENSP00000220913.5	ENSP00000428697.1;ENSP00000220913.5	ENSP00000428697.1 pep:known chromosome:GRCh38:8:140511311:140516467:1 gene:ENSG00000104472.9 transcript:ENST00000519533.1 gene_biotype:protein_coding transcript_biotype:protein_coding;ENSP00000220913.5 pep:known chromosome:GRCh38:8:140511298:140517137:1 ge	2	56	56;131	0	10.46	32.1	46322000	46322000	11581000	11581000	2
ENSP00000430476.1;ENSP00000428105.1;ENSP00000379256.1;ENSP00000310587.3;ENSP00000220931.6;ENSP00000428781.1;ENSP00000429255.1;ENSP00000430534.1;ENSP00000430064.1;ENSP00000429493.1;ENSP00000429245.1;ENSP00000428312.1;ENSP00000428598.1;ENSP00000429522.1;ENSP00000430925.1;ENSP00000430731.1;ENSP00000429466.1;ENSP00000428093.1;ENSP00000430365.1;ENSP00000428193.1	ENSP00000430476.1;ENSP00000428105.1;ENSP00000379256.1;ENSP00000310587.3;ENSP00000220931.6;ENSP00000428781.1;ENSP00000429255.1	ENSP00000430476.1 pep:known chromosome:GRCh38:8:101688105:101719648:-1 gene:ENSG00000104490.17 transcript:ENST00000519508.6 gene_biotype:protein_coding transcript_biotype:protein_coding;ENSP00000428105.1 pep:known chromosome:GRCh38:8:101687895:102124320:-1	20	193	193;193;193;193;193;194;136;85;87;105;105;111;112;116;120;121;152;74;77;81	0	14.986	34.7	275740000	275740000	21211000	21211000	13
ENSP00000220959.4;ENSP00000429084.1;ENSP00000427819.1;ENSP00000428693.1;ENSP00000428062.1;ENSP00000428138.1;ENSP00000429127.1	ENSP00000220959.4;ENSP00000429084.1;ENSP00000427819.1	ENSP00000220959.4 pep:known chromosome:GRCh38:8:102253736:102412689:-1 gene:ENSG00000104517.12 transcript:ENST00000220959.8 gene_biotype:protein_coding transcript_biotype:protein_coding;ENSP00000429084.1 pep:known chromosome:GRCh38:8:102253012:102412841:-1	7	2798	2798;2799;2792;527;166;201;194	0	304.94	23.1	1116500000	1116500000	8522900	8522900	64
ENSP00000488371.1;ENSP00000480945.1;ENSP00000484458.1;ENSP00000220966.6;ENSP00000488877.1;ENSP00000404493.2;ENSP00000487676.1;ENSP00000366802.3	ENSP00000488371.1;ENSP00000480945.1;ENSP00000484458.1;ENSP00000220966.6;ENSP00000488877.1;ENSP00000404493.2;ENSP00000487676.1;ENSP00000366802.3	ENSP00000488371.1 pep:known chromosome:GRCh38:CHR_HSCHR8_3_CTG7:143604219:143609574:-1 gene:ENSG00000276657.2 transcript:ENST00000632107.1 gene_biotype:protein_coding transcript_biotype:protein_coding;ENSP00000480945.1 pep:known chromosome:GRCh38:8:1436042	8	274	274;274;286;286;254;254;137;137	0	41.341	42.3	1124300000	1124300000	80305000	80305000	19
ENSP00000221086.3;ENSP00000433239.1;ENSP00000436046.1	ENSP00000221086.3;ENSP00000433239.1	ENSP00000221086.3 pep:known chromosome:GRCh38:8:11284416:11328146:1 gene:ENSG00000104643.9 transcript:ENST00000221086.7 gene_biotype:protein_coding transcript_biotype:protein_coding;ENSP00000433239.1 pep:known chromosome:GRCh38:8:11285094:11323057:1 gene:E	3	549	549;464;101	0	70.021	29.9	244860000	244860000	9068700	9068700	21
ENSP00000221114.3;ENSP00000431017.1;ENSP00000429408.1;ENSP00000430109.1;ENSP00000427955.1	ENSP00000221114.3;ENSP00000431017.1	ENSP00000221114.3 pep:known chromosome:GRCh38:8:30156297:30183640:1 gene:ENSG00000104671.7 transcript:ENST00000221114.7 gene_biotype:protein_coding transcript_biotype:protein_coding;ENSP00000431017.1 pep:known chromosome:GRCh38:8:30156369:30181021:1 gene:E	5	190	190;170;37;46;73	0	7.8897	22.1	227190000	227190000	32455000	32455000	7
ENSP00000221130.5;ENSP00000445516.1;ENSP00000444559.1;ENSP00000438845.1;ENSP00000430825.1;ENSP00000431044.1	ENSP00000221130.5;ENSP00000445516.1;ENSP00000444559.1;ENSP00000438845.1	ENSP00000221130.5 pep:known chromosome:GRCh38:8:30678061:30727926:-1 gene:ENSG00000104687.12 transcript:ENST00000221130.9 gene_biotype:protein_coding transcript_biotype:protein_coding;ENSP00000445516.1 pep:known chromosome:GRCh38:8:30679520:30727835:-1 gen	6	522	522;493;469;440;144;131	0	323.31	44.8	6444500000	6444500000	280200000	280200000	63
ENSP00000221138.4;ENSP00000428142.1	ENSP00000221138.4	ENSP00000221138.4 pep:known chromosome:GRCh38:8:30785610:30812872:-1 gene:ENSG00000104695.12 transcript:ENST00000221138.8 gene_biotype:protein_coding transcript_biotype:protein_coding	2	309	309;47	0	323.31	61.2	4233700000	4233700000	264610000	264610000	119
ENSP00000221200.4	ENSP00000221200.4	ENSP00000221200.4 pep:known chromosome:GRCh38:8:25427847:25458467:-1 gene:ENSG00000104756.15 transcript:ENST00000221200.8 gene_biotype:protein_coding transcript_biotype:protein_coding	1	389	389	0	7.6677	13.6	20788000	20788000	944900	944900	4
ENSP00000471835.1;ENSP00000396154.2;ENSP00000221222.11;ENSP00000446026.1;ENSP00000439937.1;ENSP00000376162.2;ENSP00000472815.1;ENSP00000472800.1;ENSP00000470659.1;ENSP00000469800.1	ENSP00000471835.1;ENSP00000396154.2;ENSP00000221222.11;ENSP00000446026.1;ENSP00000439937.1;ENSP00000376162.2;ENSP00000472815.1;ENSP00000472800.1;ENSP00000470659.1	ENSP00000471835.1 pep:known chromosome:GRCh38:19:18929439:18938982:-1 gene:ENSG00000051128.18 transcript:ENST00000594439.5 gene_biotype:protein_coding transcript_biotype:protein_coding;ENSP00000396154.2 pep:known chromosome:GRCh38:19:18929201:18940352:-1 g	10	325	325;358;358;361;361;361;243;85;150;152	0	23.768	17.8	118490000	118490000	6236100	6236100	8
ENSP00000484794.1;ENSP00000484040.1;ENSP00000483968.1;ENSP00000483882.1;ENSP00000483692.1;ENSP00000483604.1;ENSP00000483431.1;ENSP00000483036.1;ENSP00000481924.1;ENSP00000481681.1;ENSP00000480988.1;ENSP00000480876.1;ENSP00000480697.1;ENSP00000480585.1;ENSP00000480258.1;ENSP00000479987.1;ENSP00000478956.1;ENSP00000478280.1;ENSP00000351159.4;ENSP00000221232.5;ENSP00000484369.1;ENSP00000483450.1;ENS…	ENSP00000484794.1;ENSP00000484040.1;ENSP00000483968.1;ENSP00000483882.1;ENSP00000483692.1;ENSP00000483604.1;ENSP00000483431.1;ENSP00000483036.1;ENSP00000481924.1;ENSP00000481681.1;ENSP00000480988.1;ENSP00000480876.1;ENSP00000480697.1;ENSP00000480585.1;ENSP00000480258.1;ENSP00000479987.1;ENSP00000478956.1;ENSP00000478280.1;ENSP00000351159.4;ENSP00000221232.5;ENSP00000484369.1;ENSP00000483450.1;ENS…	ENSP00000484794.1 pep:known chromosome:GRCh38:CHR_HSCHR19LRC_COX2_CTG3_1:54141858:54156164:1 gene:ENSG00000274176.4 transcript:ENST00000614649.4 gene_biotype:protein_coding transcript_biotype:protein_coding;ENSP00000484040.1 pep:known chromosome:GRCh38:CHR	40	753	753;753;753;753;753;753;753;753;753;753;753;753;753;753;753;753;753;753;753;753;571;571;571;571;571;571;571;571;571;571;288;288;375;375;88;88;93;93;106;106	0	111.58	20.2	955810000	955810000	50306000	50306000	28
ENSP00000221233.3;ENSP00000471002.1;ENSP00000471557.1;ENSP00000472396.1	ENSP00000221233.3;ENSP00000471002.1	ENSP00000221233.3 pep:known chromosome:GRCh38:19:41386374:41397479:-1 gene:ENSG00000077348.8 transcript:ENST00000221233.8 gene_biotype:protein_coding transcript_biotype:protein_coding;ENSP00000471002.1 pep:known chromosome:GRCh38:19:41386415:41397342:-1 ge	4	235	235;197;133;62	0	180.37	58.7	842460000	842460000	70205000	70205000	16
ENSP00000471881.1;ENSP00000221264.3;ENSP00000339328.3;ENSP00000468863.1;ENSP00000472511.1;ENSP00000471241.1;ENSP00000470029.1;ENSP00000342049.2	ENSP00000471881.1;ENSP00000221264.3;ENSP00000339328.3;ENSP00000468863.1;ENSP00000472511.1;ENSP00000471241.1;ENSP00000470029.1;ENSP00000342049.2	ENSP00000471881.1 pep:known chromosome:GRCh38:19:43648579:43670153:-1 gene:ENSG00000011422.11 transcript:ENST00000601723.5 gene_biotype:protein_coding transcript_biotype:protein_coding;ENSP00000221264.3 pep:known chromosome:GRCh38:19:43648580:43670547:-1 g	8	286	286;290;335;78;152;152;226;281	0	5.067	9.1	8794600	8794600	628180	628180	3
ENSP00000468874.1;ENSP00000221265.2;ENSP00000396412.2	ENSP00000468874.1;ENSP00000221265.2;ENSP00000396412.2	ENSP00000468874.1 pep:known chromosome:GRCh38:19:39385853:39391154:-1 gene:ENSG00000006712.14 transcript:ENST00000595564.5 gene_biotype:protein_coding transcript_biotype:protein_coding;ENSP00000221265.2 pep:known chromosome:GRCh38:19:39385852:39391195:-1 g	3	485	485;531;288	0	195.02	45.6	776980000	776980000	27749000	27749000	33
ENSP00000409471.1;ENSP00000221283.4;ENSP00000413606.2;ENSP00000480468.1;ENSP00000471737.1;ENSP00000471327.1;ENSP00000473040.1;ENSP00000471585.1;ENSP00000470313.1;ENSP00000473406.1;ENSP00000471161.1;ENSP00000478797.1	ENSP00000409471.1;ENSP00000221283.4;ENSP00000413606.2;ENSP00000480468.1;ENSP00000471737.1;ENSP00000471327.1	ENSP00000409471.1 pep:known chromosome:GRCh38:19:7637127:7647873:1 gene:ENSG00000076944.14 transcript:ENST00000414284.6 gene_biotype:protein_coding transcript_biotype:protein_coding;ENSP00000221283.4 pep:known chromosome:GRCh38:19:7637119:7647873:1 gene:EN	12	590	590;593;604;579;220;408;149;171;111;128;169;395	0	323.31	59	3022800000	3022800000	94462000	94462000	83
ENSP00000468105.1;ENSP00000466988.1;ENSP00000466395.1;ENSP00000221307.6;ENSP00000478605.1;ENSP00000221700.3;ENSP00000011989.8;ENSP00000476972.1;ENSP00000384588.2;ENSP00000248041.6	ENSP00000468105.1;ENSP00000466988.1;ENSP00000466395.1;ENSP00000221307.6;ENSP00000478605.1;ENSP00000221700.3;ENSP00000011989.8;ENSP00000476972.1;ENSP00000384588.2;ENSP00000248041.6	ENSP00000468105.1 pep:known chromosome:GRCh38:19:15641309:15659771:1 gene:ENSG00000186529.14 transcript:ENST00000585846.1 gene_biotype:protein_coding transcript_biotype:protein_coding;ENSP00000466988.1 pep:known chromosome:GRCh38:19:15640900:15660758:1 gen	10	520	520;520;520;520;523;520;520;199;524;524	0	6.1798	7.9	53059000	53059000	1658100	1658100	5
ENSP00000221363.4;ENSP00000395473.2;ENSP00000470240.1;ENSP00000471685.1;ENSP00000470174.1;ENSP00000470533.1	ENSP00000221363.4;ENSP00000395473.2	ENSP00000221363.4 pep:known chromosome:GRCh38:19:12646516:12666734:-1 gene:ENSG00000104774.12 transcript:ENST00000221363.8 gene_biotype:protein_coding transcript_biotype:protein_coding;ENSP00000395473.2 pep:known chromosome:GRCh38:19:12646513:12666742:-1 g	6	1010	1010;1011;198;140;164;172	0	173.84	22.8	924750000	924750000	18495000	18495000	32
ENSP00000489530.1;ENSP00000221418.3;ENSP00000489574.1;ENSP00000472322.1;ENSP00000489400.1;ENSP00000470809.1	ENSP00000489530.1;ENSP00000221418.3;ENSP00000489574.1;ENSP00000472322.1	ENSP00000489530.1 pep:known chromosome:GRCh38:CHR_HG26_PATCH:38815458:38832041:-1 gene:ENSG00000282853.1 transcript:ENST00000634245.1 gene_biotype:protein_coding transcript_biotype:protein_coding;ENSP00000221418.3 pep:known chromosome:GRCh38:19:38815422:38	6	328	328;328;267;267;181;181	0	323.31	67.7	9833900000	9833900000	546330000	546330000	134
ENSP00000489021.1;ENSP00000221419.4;ENSP00000489244.1;ENSP00000470231.1;ENSP00000489507.1;ENSP00000469349.1;ENSP00000489603.1;ENSP00000373401.3;ENSP00000488987.1;ENSP00000472150.1;ENSP00000489000.1;ENSP00000471066.1;ENSP00000489437.1;ENSP00000469913.1	ENSP00000489021.1;ENSP00000221419.4;ENSP00000489244.1;ENSP00000470231.1;ENSP00000489507.1;ENSP00000469349.1	ENSP00000489021.1 pep:known chromosome:GRCh38:CHR_HG26_PATCH:38836424:38850369:-1 gene:ENSG00000282947.1 transcript:ENST00000634753.1 gene_biotype:protein_coding transcript_biotype:protein_coding;ENSP00000221419.4 pep:known chromosome:GRCh38:19:38836388:38	14	589	589;589;456;456;530;530;179;179;220;220;114;114;198;198	0	323.31	58.7	28269000000	28269000000	1413500000	1413500000	367
ENSP00000489539.1;ENSP00000488985.1;ENSP00000406754.3;ENSP00000221431.5;ENSP00000489453.1;ENSP00000472847.1;ENSP00000488961.1;ENSP00000472465.1;ENSP00000489392.1;ENSP00000472339.1;ENSP00000489522.1;ENSP00000414954.2;ENSP00000489303.1;ENSP00000468865.1;ENSP00000488935.1;ENSP00000472576.1;ENSP00000489404.1;ENSP00000471767.1	ENSP00000489539.1;ENSP00000488985.1;ENSP00000406754.3;ENSP00000221431.5;ENSP00000489453.1;ENSP00000472847.1;ENSP00000488961.1;ENSP00000472465.1;ENSP00000489392.1;ENSP00000472339.1	ENSP00000489539.1 pep:known chromosome:GRCh38:CHR_HG26_PATCH:38915302:38930932:-1 gene:ENSG00000283104.1 transcript:ENST00000634687.1 gene_biotype:protein_coding transcript_biotype:protein_coding;ENSP00000488985.1 pep:known chromosome:GRCh38:CHR_HG26_PATCH	18	518	518;518;518;518;520;520;588;588;328;328;236;236;187;187;135;135;90;90	0	323.31	52.7	2114800000	2114800000	68220000	68220000	61
ENSP00000485826.1;ENSP00000221452.7;ENSP00000423287.1;ENSP00000427348.1	ENSP00000485826.1;ENSP00000221452.7;ENSP00000423287.1	ENSP00000485826.1 pep:known chromosome:GRCh38:19:45001449:45038198:1 gene:ENSG00000104856.13 transcript:ENST00000625761.2 gene_biotype:protein_coding transcript_biotype:protein_coding;ENSP00000221452.7 pep:known chromosome:GRCh38:19:45001430:45038194:1 gen	4	579	579;579;576;58	0	274.65	36.6	744150000	744150000	26577000	26577000	30
ENSP00000375814.2;ENSP00000375815.3;ENSP00000438702.1;ENSP00000221455.3	ENSP00000375814.2;ENSP00000375815.3;ENSP00000438702.1;ENSP00000221455.3	ENSP00000375814.2 pep:known chromosome:GRCh38:19:45039065:45070956:1 gene:ENSG00000104859.14 transcript:ENST00000391952.7 gene_biotype:protein_coding transcript_biotype:nonsense_mediated_decay;ENSP00000375815.3 pep:known chromosome:GRCh38:19:45039046:45070	4	594	594;612;655;674	0.00012618	4.1795	6.9	52795000	52795000	2514000	2514000	3
ENSP00000221462.3;ENSP00000445252.1	ENSP00000221462.3;ENSP00000445252.1	ENSP00000221462.3 pep:known chromosome:GRCh38:19:45092962:45147285:1 gene:ENSG00000104866.10 transcript:ENST00000221462.8 gene_biotype:protein_coding transcript_biotype:protein_coding;ENSP00000445252.1 pep:known chromosome:GRCh38:19:45093174:45142197:1 gen	2	691	691;186	0.00058445	2.427	4.2	17910000	17910000	597010	597010	2
ENSP00000410798.2;ENSP00000221466.4;ENSP00000471232.1;ENSP00000472256.1;ENSP00000472604.1;ENSP00000469968.1;ENSP00000469933.1;ENSP00000471118.1;ENSP00000472350.1;ENSP00000472794.1;ENSP00000471300.1	ENSP00000410798.2;ENSP00000221466.4;ENSP00000471232.1;ENSP00000472256.1;ENSP00000472604.1;ENSP00000469968.1;ENSP00000469933.1;ENSP00000471118.1	ENSP00000410798.2 pep:known chromosome:GRCh38:19:49513154:49526333:1 gene:ENSG00000104870.12 transcript:ENST00000426395.7 gene_biotype:protein_coding transcript_biotype:protein_coding;ENSP00000221466.4 pep:known chromosome:GRCh38:19:49512279:49526333:1 gen	11	365	365;365;153;189;211;225;167;273;141;38;99	0	7.3663	13.4	196100000	196100000	14007000	14007000	13
ENSP00000221476.2	ENSP00000221476.2	ENSP00000221476.2 pep:known chromosome:GRCh38:19:45306414:45322977:-1 gene:ENSG00000104879.4 transcript:ENST00000221476.3 gene_biotype:protein_coding transcript_biotype:protein_coding	1	381	381	0	323.31	57.2	14479000000	14479000000	723930000	723930000	238
ENSP00000221486.3	ENSP00000221486.3	ENSP00000221486.3 pep:known chromosome:GRCh38:19:12806580:12813637:1 gene:ENSG00000104889.4 transcript:ENST00000221486.4 gene_biotype:protein_coding transcript_biotype:protein_coding	1	299	299	0	124.69	45.2	1056000000	1056000000	70401000	70401000	36
ENSP00000221494.3;ENSP00000466634.2	ENSP00000221494.3	ENSP00000221494.3 pep:known chromosome:GRCh38:19:2236504:2248679:1 gene:ENSG00000104897.9 transcript:ENST00000221494.9 gene_biotype:protein_coding transcript_biotype:protein_coding	2	464	464;135	0	168.52	33.4	3969700000	3969700000	283550000	283550000	69
ENSP00000221504.7;ENSP00000466967.1;ENSP00000416149.1;ENSP00000350352.4;ENSP00000467938.1;ENSP00000467984.1;ENSP00000468031.1;ENSP00000466966.1;ENSP00000466716.1;ENSP00000468377.1	ENSP00000221504.7;ENSP00000466967.1;ENSP00000416149.1;ENSP00000350352.4;ENSP00000467938.1	ENSP00000221504.7 pep:known chromosome:GRCh38:19:13104907:13116657:-1 gene:ENSG00000104907.12 transcript:ENST00000221504.12 gene_biotype:protein_coding transcript_biotype:protein_coding;ENSP00000466967.1 pep:known chromosome:GRCh38:19:13104907:13117567:-1	10	630	630;659;659;659;297;145;85;105;101;113	0	107.39	24.3	434560000	434560000	13580000	13580000	15
ENSP00000221543.4;ENSP00000472647.1;ENSP00000446323.1;ENSP00000469010.1;ENSP00000469747.1;ENSP00000481003.1	ENSP00000221543.4;ENSP00000472647.1;ENSP00000446323.1	ENSP00000221543.4 pep:known chromosome:GRCh38:19:49877425:49888744:1 gene:ENSG00000104946.10 transcript:ENST00000221543.9 gene_biotype:protein_coding transcript_biotype:protein_coding;ENSP00000472647.1 pep:known chromosome:GRCh38:19:49878187:49885534:1 gen	6	648	648;480;615;75;344;208	0	36.525	19.4	490330000	490330000	21319000	21319000	10
ENSP00000465776.1;ENSP00000221554.7;ENSP00000466095.1	ENSP00000465776.1;ENSP00000221554.7	ENSP00000465776.1 pep:known chromosome:GRCh38:19:13731760:13763296:1 gene:ENSG00000104957.13 transcript:ENST00000586600.5 gene_biotype:protein_coding transcript_biotype:protein_coding;ENSP00000221554.7 pep:known chromosome:GRCh38:19:13747779:13763292:1 gen	3	396	396;396;237	0.00012673	4.2942	7.6	19024000	19024000	827110	827110	3
ENSP00000317537.3;ENSP00000466038.1;ENSP00000221561.7;ENSP00000467831.1	ENSP00000317537.3;ENSP00000466038.1;ENSP00000221561.7;ENSP00000467831.1	ENSP00000317537.3 pep:known chromosome:GRCh38:19:3053162:3062557:-1 gene:ENSG00000104964.14 transcript:ENST00000327141.8 gene_biotype:protein_coding transcript_biotype:protein_coding;ENSP00000466038.1 pep:known chromosome:GRCh38:19:3052983:3062883:-1 gene:	4	197	197;264;264;141	0	9.2005	15.2	267550000	267550000	33443000	33443000	5
ENSP00000221566.1;ENSP00000466461.1	ENSP00000221566.1;ENSP00000466461.1	ENSP00000221566.1 pep:known chromosome:GRCh38:19:2754714:2783371:-1 gene:ENSG00000104969.9 transcript:ENST00000221566.6 gene_biotype:protein_coding transcript_biotype:protein_coding;ENSP00000466461.1 pep:known chromosome:GRCh38:19:2763663:2783270:-1 gene:E	2	313	313;162	0	174.34	39	1470900000	1470900000	122580000	122580000	36
ENSP00000469345.1;ENSP00000410323.1;ENSP00000221730.2;ENSP00000468895.1	ENSP00000469345.1;ENSP00000410323.1;ENSP00000221730.2;ENSP00000468895.1	ENSP00000469345.1 pep:known chromosome:GRCh38:19:15226925:15233435:-1 gene:ENSG00000105131.7 transcript:ENST00000602233.5 gene_biotype:protein_coding transcript_biotype:protein_coding;ENSP00000410323.1 pep:known chromosome:GRCh38:19:15226922:15233047:-1 ge	4	360	360;360;360;125	0	5.228	8.9	30168000	30168000	2011200	2011200	2
ENSP00000487390.1;ENSP00000221801.2;ENSP00000485785.1;ENSP00000469249.1;ENSP00000486271.1;ENSP00000472419.1;ENSP00000487170.1;ENSP00000472726.1;ENSP00000487026.1;ENSP00000471350.1;ENSP00000485834.1;ENSP00000472805.1;ENSP00000486882.1;ENSP00000471867.1;ENSP00000485963.1;ENSP00000472433.1	ENSP00000487390.1;ENSP00000221801.2;ENSP00000485785.1;ENSP00000469249.1;ENSP00000486271.1;ENSP00000472419.1;ENSP00000487170.1;ENSP00000472726.1;ENSP00000487026.1;ENSP00000471350.1	ENSP00000487390.1 pep:known chromosome:GRCh38:CHR_HG2021_PATCH:39834458:39846414:-1 gene:ENSG00000280548.2 transcript:ENST00000625241.2 gene_biotype:protein_coding transcript_biotype:protein_coding;ENSP00000221801.2 pep:known chromosome:GRCh38:19:39834458:	16	321	321;321;244;244;229;229;273;273;228;228;157;157;178;178;182;182	0	323.31	62	13708000000	13708000000	721490000	721490000	197
ENSP00000221847.4	ENSP00000221847.4	ENSP00000221847.4 pep:known chromosome:GRCh38:19:4229498:4237531:1 gene:ENSG00000105246.5 transcript:ENST00000221847.5 gene_biotype:protein_coding transcript_biotype:protein_coding	1	229	229	0.0067411	1.4665	5.2	17039000	17039000	2434100	2434100	1
ENSP00000221855.3;ENSP00000467172.1;ENSP00000467487.1;ENSP00000465447.1;ENSP00000465979.2;ENSP00000485894.1;ENSP00000467825.1;ENSP00000468055.1	ENSP00000221855.3;ENSP00000467172.1;ENSP00000467487.1;ENSP00000465447.1	ENSP00000221855.3 pep:known chromosome:GRCh38:19:36114986:36125945:1 gene:ENSG00000105254.11 transcript:ENST00000221855.7 gene_biotype:protein_coding transcript_biotype:protein_coding;ENSP00000467172.1 pep:known chromosome:GRCh38:19:36115813:36125709:1 gen	8	244	244;169;193;191;133;45;45;60	0	85.325	40.6	2902600000	2902600000	181410000	181410000	37
ENSP00000221859.3;ENSP00000465755.1	ENSP00000221859.3;ENSP00000465755.1	ENSP00000221859.3 pep:known chromosome:GRCh38:19:36113710:36115346:-1 gene:ENSG00000105258.8 transcript:ENST00000221859.8 gene_biotype:protein_coding transcript_biotype:protein_coding;ENSP00000465755.1 pep:known chromosome:GRCh38:19:36113716:36114906:-1 ge	2	125	125;88	0	192.31	60.8	715840000	715840000	89480000	89480000	19
ENSP00000465751.1;ENSP00000415078.1;ENSP00000248420.5;ENSP00000221899.4;ENSP00000467149.1;ENSP00000464898.1;ENSP00000466600.1	ENSP00000465751.1;ENSP00000415078.1;ENSP00000248420.5;ENSP00000221899.4;ENSP00000467149.1	ENSP00000465751.1 pep:known chromosome:GRCh38:19:3610647:3626815:-1 gene:ENSG00000105298.13 transcript:ENST00000585942.5 gene_biotype:protein_coding transcript_biotype:nonsense_mediated_decay;ENSP00000415078.1 pep:known chromosome:GRCh38:19:3610641:3626815	7	758	758;758;758;758;291;117;141	0	84.813	13.1	115550000	115550000	3984400	3984400	10
ENSP00000221922.5;ENSP00000469717.1;ENSP00000470706.1;ENSP00000472843.1	ENSP00000221922.5	ENSP00000221922.5 pep:known chromosome:GRCh38:19:47256459:47271953:1 gene:ENSG00000105321.12 transcript:ENST00000221922.10 gene_biotype:protein_coding transcript_biotype:protein_coding	4	531	531;128;56;48	0	136.46	36.3	832890000	832890000	37858000	37858000	33
ENSP00000221930.4	ENSP00000221930.4	ENSP00000221930.4 pep:known chromosome:GRCh38:19:41330323:41353911:-1 gene:ENSG00000105329.9 transcript:ENST00000221930.5 gene_biotype:protein_coding transcript_biotype:protein_coding	1	390	390	0	20.669	19	109560000	109560000	4980200	4980200	10
ENSP00000221943.8;ENSP00000403910.2;ENSP00000468796.1;ENSP00000466485.1;ENSP00000301183.9;ENSP00000467205.1;ENSP00000470444.1;ENSP00000464907.1;ENSP00000468059.1;ENSP00000471068.1;ENSP00000470684.1;ENSP00000397413.3	ENSP00000221943.8;ENSP00000403910.2;ENSP00000468796.1;ENSP00000466485.1;ENSP00000301183.9;ENSP00000467205.1	ENSP00000221943.8 pep:known chromosome:GRCh38:19:41431319:41439905:-1 gene:ENSG00000105341.18 transcript:ENST00000221943.13 gene_biotype:protein_coding transcript_biotype:protein_coding;ENSP00000403910.2 pep:known chromosome:GRCh38:19:41431988:41439539:-1	12	257	257;263;101;185;191;230;172;176;178;121;150;158	0	12.572	26.1	44078000	44078000	3673200	3673200	6
ENSP00000467803.1;ENSP00000221957.3;ENSP00000465596.1;ENSP00000468476.1;ENSP00000465975.1;ENSP00000468096.1	ENSP00000467803.1;ENSP00000221957.3;ENSP00000465596.1;ENSP00000468476.1	ENSP00000467803.1 pep:known chromosome:GRCh38:19:4838369:4867653:-1 gene:ENSG00000105355.8 transcript:ENST00000592528.5 gene_biotype:protein_coding transcript_biotype:protein_coding;ENSP00000221957.3 pep:known chromosome:GRCh38:19:4838341:4867768:-1 gene:E	6	422	422;434;433;292;172;168	0	323.31	70.9	11482000000	11482000000	441610000	441610000	202
ENSP00000221972.3;ENSP00000468922.1;ENSP00000400605.1	ENSP00000221972.3	ENSP00000221972.3 pep:known chromosome:GRCh38:19:41877120:41881372:1 gene:ENSG00000105369.9 transcript:ENST00000221972.7 gene_biotype:protein_coding transcript_biotype:protein_coding	3	226	226;258;188	0	323.31	28.8	673300000	673300000	112220000	112220000	22
ENSP00000381600.4;ENSP00000482303.1;ENSP00000385072.1;ENSP00000221992.5;ENSP00000480800.1;ENSP00000482157.1	ENSP00000381600.4;ENSP00000482303.1;ENSP00000385072.1;ENSP00000221992.5;ENSP00000480800.1;ENSP00000482157.1	ENSP00000381600.4 pep:known chromosome:GRCh38:19:41708585:41729345:1 gene:ENSG00000105388.15 transcript:ENST00000398599.8 gene_biotype:protein_coding transcript_biotype:protein_coding;ENSP00000482303.1 pep:known chromosome:GRCh38:19:41708649:41727352:1 gen	6	701	701;702;702;702;346;524	0	9.7337	6	213670000	213670000	7631100	7631100	5
ENSP00000222005.1;ENSP00000467747.1;ENSP00000465724.1;ENSP00000465941.1;ENSP00000464889.1	ENSP00000222005.1;ENSP00000467747.1;ENSP00000465724.1;ENSP00000465941.1	ENSP00000222005.1 pep:known chromosome:GRCh38:19:10391134:10403533:-1 gene:ENSG00000105401.6 transcript:ENST00000222005.6 gene_biotype:protein_coding transcript_biotype:protein_coding;ENSP00000467747.1 pep:known chromosome:GRCh38:19:10393095:10403517:-1 ge	5	378	378;230;353;184;104	0	323.31	49.7	8553500000	8553500000	610960000	610960000	159
ENSP00000473152.1;ENSP00000222008.5	ENSP00000473152.1;ENSP00000222008.5	ENSP00000473152.1 pep:known chromosome:GRCh38:19:41956681:41959299:-1 gene:ENSG00000105404.10 transcript:ENST00000601891.5 gene_biotype:protein_coding transcript_biotype:protein_coding;ENSP00000222008.5 pep:known chromosome:GRCh38:19:41956681:41959390:-1 g	2	151	151;185	0	75.719	12.6	101930000	101930000	25483000	25483000	5
ENSP00000466000.1;ENSP00000222120.2;ENSP00000222256.3;ENSP00000472335.1;ENSP00000474603.1	ENSP00000466000.1;ENSP00000222120.2	ENSP00000466000.1 pep:known chromosome:GRCh38:19:11325339:11346270:-1 gene:ENSG00000105514.7 transcript:ENST00000589655.1 gene_biotype:protein_coding transcript_biotype:protein_coding;ENSP00000222120.2 pep:known chromosome:GRCh38:19:11322046:11339668:-1 ge	5	219	219;219;220;115;125	0	38.564	49.3	525850000	525850000	37561000	37561000	34
ENSP00000469291.1;ENSP00000222122.4	ENSP00000469291.1;ENSP00000222122.4	ENSP00000469291.1 pep:known chromosome:GRCh38:19:48633086:48637363:-1 gene:ENSG00000105516.10 transcript:ENST00000601104.1 gene_biotype:protein_coding transcript_biotype:protein_coding;ENSP00000222122.4 pep:known chromosome:GRCh38:19:48630030:48637438:-1 g	2	262	262;325	0	10.281	13	5694700	5694700	632740	632740	1
ENSP00000479419.1;ENSP00000222145.3;ENSP00000471633.1	ENSP00000479419.1;ENSP00000222145.3	ENSP00000479419.1 pep:known chromosome:GRCh38:19:48720587:48740581:-1 gene:ENSG00000105538.8 transcript:ENST00000621604.4 gene_biotype:protein_coding transcript_biotype:protein_coding;ENSP00000222145.3 pep:known chromosome:GRCh38:19:48720587:48740721:-1 ge	3	962	962;963;182	0	77.612	19.6	128340000	128340000	2852000	2852000	15
ENSP00000466845.1;ENSP00000222214.4;ENSP00000465770.1;ENSP00000468584.1;ENSP00000465618.1;ENSP00000467735.1;ENSP00000468625.2;ENSP00000468452.1	ENSP00000466845.1;ENSP00000222214.4;ENSP00000465770.1	ENSP00000466845.1 pep:known chromosome:GRCh38:19:12891160:12899946:1 gene:ENSG00000105607.12 transcript:ENST00000591470.5 gene_biotype:protein_coding transcript_biotype:protein_coding;ENSP00000222214.4 pep:known chromosome:GRCh38:19:12891026:12899969:1 gen	8	438	438;438;164;131;148;102;115;204	0	323.31	38.4	1261000000	1261000000	63048000	63048000	34
ENSP00000222219.2;ENSP00000466912.1	ENSP00000222219.2;ENSP00000466912.1	ENSP00000222219.2 pep:known chromosome:GRCh38:19:12875211:12881468:-1 gene:ENSG00000105612.8 transcript:ENST00000222219.7 gene_biotype:protein_coding transcript_biotype:protein_coding;ENSP00000466912.1 pep:known chromosome:GRCh38:19:12876254:12881466:-1 ge	2	360	360;218	0	34.749	18.6	1453100000	1453100000	103790000	103790000	16
ENSP00000483164.1;ENSP00000481948.1;ENSP00000481386.1;ENSP00000481252.1;ENSP00000481079.1;ENSP00000480516.1;ENSP00000479538.1;ENSP00000478485.1;ENSP00000477607.1;ENSP00000222224.3	ENSP00000483164.1;ENSP00000481948.1;ENSP00000481386.1;ENSP00000481252.1;ENSP00000481079.1;ENSP00000480516.1;ENSP00000479538.1;ENSP00000478485.1;ENSP00000477607.1;ENSP00000222224.3	ENSP00000483164.1 pep:known chromosome:GRCh38:CHR_HSCHR19LRC_COX2_CTG3_1:54156127:54160192:-1 gene:ENSG00000276774.1 transcript:ENST00000614037.1 gene_biotype:protein_coding transcript_biotype:protein_coding;ENSP00000481948.1 pep:known chromosome:GRCh38:CH	10	264	264;264;264;264;264;264;264;264;264;264	0	25.573	28.4	142730000	142730000	12976000	12976000	7
ENSP00000471584.1;ENSP00000222247.4;ENSP00000471360.1	ENSP00000471584.1;ENSP00000222247.4;ENSP00000471360.1	ENSP00000471584.1 pep:known chromosome:GRCh38:19:17859921:17864153:1 gene:ENSG00000105640.12 transcript:ENST00000600147.5 gene_biotype:protein_coding transcript_biotype:protein_coding;ENSP00000222247.4 pep:known chromosome:GRCh38:19:17859876:17863316:1 gen	3	154	154;176;137	0	101.95	50.6	9762600000	9762600000	1084700000	1084700000	106
ENSP00000477864.1;ENSP00000471914.1;ENSP00000222254.6;ENSP00000484714.1;ENSP00000395636.1	ENSP00000477864.1;ENSP00000471914.1;ENSP00000222254.6;ENSP00000484714.1;ENSP00000395636.1	ENSP00000477864.1 pep:known chromosome:GRCh38:19:18155880:18169294:1 gene:ENSG00000105647.14 transcript:ENST00000617130.4 gene_biotype:protein_coding transcript_biotype:protein_coding;ENSP00000471914.1 pep:known chromosome:GRCh38:19:18153158:18178117:1 gen	5	728	728;728;728;481;481	0	53.08	24.2	193000000	193000000	4488400	4488400	18
ENSP00000368429.3;ENSP00000469364.2;ENSP00000340633.4;ENSP00000471099.1;ENSP00000222305.2;ENSP00000470081.1;ENSP00000471511.1;ENSP00000471775.1	ENSP00000368429.3;ENSP00000469364.2;ENSP00000340633.4;ENSP00000471099.1;ENSP00000222305.2;ENSP00000470081.1;ENSP00000471511.1	ENSP00000368429.3 pep:known chromosome:GRCh38:19:35269102:35279256:1 gene:ENSG00000105698.15 transcript:ENST00000379134.7 gene_biotype:protein_coding transcript_biotype:protein_coding;ENSP00000469364.2 pep:known chromosome:GRCh38:19:35270450:35279667:1 gen	8	215	215;253;279;338;346;149;349;143	0	70.284	34	431910000	431910000	43191000	43191000	12
ENSP00000471127.1;ENSP00000472535.1;ENSP00000468857.1;ENSP00000472268.1;ENSP00000468949.1;ENSP00000469294.1;ENSP00000472836.1;ENSP00000472678.1;ENSP00000471554.1;ENSP00000468990.1;ENSP00000443549.1;ENSP00000438903.1;ENSP00000222307.3;ENSP00000469648.1;ENSP00000469288.1	ENSP00000471127.1;ENSP00000472535.1;ENSP00000468857.1;ENSP00000472268.1;ENSP00000468949.1;ENSP00000469294.1;ENSP00000472836.1;ENSP00000472678.1;ENSP00000471554.1;ENSP00000468990.1;ENSP00000443549.1;ENSP00000438903.1;ENSP00000222307.3;ENSP00000469648.1;ENSP00000469288.1	ENSP00000471127.1 pep:known chromosome:GRCh38:19:18562091:18568698:1 gene:ENSG00000105700.10 transcript:ENST00000600099.1 gene_biotype:protein_coding transcript_biotype:protein_coding;ENSP00000472535.1 pep:known chromosome:GRCh38:19:18557879:18567318:1 gen	15	85	85;128;128;131;136;167;176;176;176;176;176;176;176;195;74	0	80.886	48.2	175960000	175960000	35193000	35193000	12
ENSP00000472302.1;ENSP00000222308.4;ENSP00000476767.1;ENSP00000471700.1;ENSP00000441267.2;ENSP00000475588.1;ENSP00000475895.1;ENSP00000472643.2	ENSP00000472302.1;ENSP00000222308.4;ENSP00000476767.1;ENSP00000471700.1;ENSP00000441267.2;ENSP00000475588.1	ENSP00000472302.1 pep:known chromosome:GRCh38:19:18531762:18542972:-1 gene:ENSG00000105701.15 transcript:ENST00000596558.6 gene_biotype:protein_coding transcript_biotype:protein_coding;ENSP00000222308.4 pep:known chromosome:GRCh38:19:18531762:18543524:-1 g	8	412	412;412;413;413;249;182;103;257	0	323.31	23.8	1091700000	1091700000	60651000	60651000	26
ENSP00000388173.2;ENSP00000222329.3	ENSP00000388173.2;ENSP00000222329.3	ENSP00000388173.2 pep:known chromosome:GRCh38:19:42248157:42254635:-1 gene:ENSG00000105722.9 transcript:ENST00000440177.6 gene_biotype:protein_coding transcript_biotype:protein_coding;ENSP00000222329.3 pep:known chromosome:GRCh38:19:42247572:42255157:-1 ge	2	473	473;548	0	19.982	10.1	25937000	25937000	1525700	1525700	2
ENSP00000412663.1;ENSP00000222330.3;ENSP00000381301.4;ENSP00000470087.1	ENSP00000412663.1;ENSP00000222330.3;ENSP00000381301.4	ENSP00000412663.1 pep:known chromosome:GRCh38:19:42230222:42242625:-1 gene:ENSG00000105723.11 transcript:ENST00000453535.1 gene_biotype:protein_coding transcript_biotype:nonsense_mediated_decay;ENSP00000222330.3 pep:known chromosome:GRCh38:19:42230186:4224	4	483	483;483;401;167	0	261.27	35.8	415570000	415570000	21872000	21872000	22
ENSP00000469029.1;ENSP00000351939.3;ENSP00000222339.6;ENSP00000478729.2;ENSP00000471611.1	ENSP00000469029.1;ENSP00000351939.3;ENSP00000222339.6	ENSP00000469029.1 pep:known chromosome:GRCh38:19:42070366:42081549:1 gene:ENSG00000105732.11 transcript:ENST00000600245.1 gene_biotype:protein_coding transcript_biotype:protein_coding;ENSP00000351939.3 pep:known chromosome:GRCh38:19:42076166:42081405:1 gen	5	896	896;896;986;544;125	0	7.0083	7.1	100930000	100930000	3255700	3255700	6
ENSP00000222345.4	ENSP00000222345.4	ENSP00000222345.4 pep:known chromosome:GRCh38:19:37907228:38208372:1 gene:ENSG00000105738.10 transcript:ENST00000222345.10 gene_biotype:protein_coding transcript_biotype:protein_coding	1	1781	1781	0	40.924	10.9	146020000	146020000	1587100	1587100	14
ENSP00000222374.1	ENSP00000222374.1	ENSP00000222374.1 pep:known chromosome:GRCh38:19:43622368:43639839:-1 gene:ENSG00000105767.2 transcript:ENST00000222374.2 gene_biotype:protein_coding transcript_biotype:protein_coding	1	388	388	0	10.987	16.2	37825000	37825000	2701800	2701800	3
ENSP00000222381.3;ENSP00000407359.1	ENSP00000222381.3	ENSP00000222381.3 pep:known chromosome:GRCh38:7:95297676:95324707:-1 gene:ENSG00000005421.8 transcript:ENST00000222381.7 gene_biotype:protein_coding transcript_biotype:protein_coding	2	355	355;77	0	153.03	46.2	517350000	517350000	34490000	34490000	32
ENSP00000287844.2;ENSP00000222388.2;ENSP00000395785.1;ENSP00000419720.1	ENSP00000287844.2;ENSP00000222388.2	ENSP00000287844.2 pep:known chromosome:GRCh38:7:151212490:151227230:-1 gene:ENSG00000033050.7 transcript:ENST00000287844.6 gene_biotype:protein_coding transcript_biotype:protein_coding;ENSP00000222388.2 pep:known chromosome:GRCh38:7:151207837:151227166:-1	4	623	623;634;240;287	0	72.561	39.3	1486700000	1486700000	45052000	45052000	60
ENSP00000222399.6;ENSP00000377191.1;ENSP00000377190.1	ENSP00000222399.6;ENSP00000377191.1;ENSP00000377190.1	ENSP00000222399.6 pep:known chromosome:GRCh38:7:107923818:108003255:-1 gene:ENSG00000091136.13 transcript:ENST00000222399.10 gene_biotype:protein_coding transcript_biotype:protein_coding;ENSP00000377191.1 pep:known chromosome:GRCh38:7:107923803:108002027:-	3	1786	1786;1810;850	0	198.19	18.4	789290000	789290000	10666000	10666000	49
ENSP00000222511.6;ENSP00000257659.8;ENSP00000416596.1;ENSP00000405697.1;ENSP00000389510.1	ENSP00000222511.6;ENSP00000257659.8;ENSP00000416596.1	ENSP00000222511.6 pep:known chromosome:GRCh38:7:90346676:90391455:1 gene:ENSG00000105793.15 transcript:ENST00000222511.10 gene_biotype:protein_coding transcript_biotype:protein_coding;ENSP00000257659.8 pep:known chromosome:GRCh38:7:90346665:90385890:1 gene	5	387	387;308;242;210;236	0	37.442	29.7	144410000	144410000	5554400	5554400	13
ENSP00000222547.3;ENSP00000401260.1;ENSP00000391228.1;ENSP00000413063.1;ENSP00000350125.4	ENSP00000222547.3;ENSP00000401260.1;ENSP00000391228.1;ENSP00000413063.1;ENSP00000350125.4	ENSP00000222547.3 pep:known chromosome:GRCh38:7:93993242:94004375:-1 gene:ENSG00000105829.11 transcript:ENST00000222547.7 gene_biotype:protein_coding transcript_biotype:protein_coding;ENSP00000401260.1 pep:known chromosome:GRCh38:7:93993273:93999719:-1 gen	5	118	118;133;83;98;127	0	65.044	24.6	302190000	302190000	100730000	100730000	5
ENSP00000222553.3;ENSP00000346242.4;ENSP00000390591.1	ENSP00000222553.3;ENSP00000346242.4	ENSP00000222553.3 pep:known chromosome:GRCh38:7:106248285:106285192:-1 gene:ENSG00000105835.11 transcript:ENST00000222553.7 gene_biotype:protein_coding transcript_biotype:protein_coding;ENSP00000346242.4 pep:known chromosome:GRCh38:7:106261501:106284921:-1	3	491	491;368;88	0	323.31	72.3	10950000000	10950000000	377580000	377580000	231
ENSP00000222567.5	ENSP00000222567.5	ENSP00000222567.5 pep:known chromosome:GRCh38:7:19695462:19709087:-1 gene:ENSG00000105849.5 transcript:ENST00000222567.5 gene_biotype:protein_coding transcript_biotype:protein_coding	1	338	338	0	12.154	19.8	139970000	139970000	9331200	9331200	9
ENSP00000441561.1;ENSP00000222573.3	ENSP00000441561.1;ENSP00000222573.3	ENSP00000441561.1 pep:known chromosome:GRCh38:7:20330702:20410330:1 gene:ENSG00000105855.9 transcript:ENST00000537992.5 gene_biotype:protein_coding transcript_biotype:protein_coding;ENSP00000222573.3 pep:known chromosome:GRCh38:7:20331123:20415754:1 gene:E	2	634	634;769	0.00059011	2.6464	2.7	11057000	11057000	315920	315920	2
ENSP00000418017.1;ENSP00000420500.1;ENSP00000418738.1;ENSP00000222574.4;ENSP00000475809.1	ENSP00000418017.1;ENSP00000420500.1;ENSP00000418738.1;ENSP00000222574.4;ENSP00000475809.1	ENSP00000418017.1 pep:known chromosome:GRCh38:7:107179918:107197122:1 gene:ENSG00000105856.13 transcript:ENST00000498408.1 gene_biotype:protein_coding transcript_biotype:protein_coding;ENSP00000420500.1 pep:known chromosome:GRCh38:7:107168961:107202508:1 g	5	454	454;514;514;514;154	0.0001243	3.8012	7.3	15274000	15274000	763680	763680	1
ENSP00000222584.3;ENSP00000390817.1	ENSP00000222584.3;ENSP00000390817.1	ENSP00000222584.3 pep:known chromosome:GRCh38:7:21428034:21514822:1 gene:ENSG00000105866.13 transcript:ENST00000222584.7 gene_biotype:protein_coding transcript_biotype:protein_coding;ENSP00000390817.1 pep:known chromosome:GRCh38:7:21428044:21514554:1 gene:	2	784	784;49	0	118.9	5.6	135960000	135960000	11330000	11330000	6
ENSP00000386262.1;ENSP00000379737.2;ENSP00000222644.4;ENSP00000391020.1;ENSP00000395859.1	ENSP00000386262.1;ENSP00000379737.2;ENSP00000222644.4;ENSP00000391020.1	ENSP00000386262.1 pep:known chromosome:GRCh38:7:24573415:24687632:1 gene:ENSG00000105926.15 transcript:ENST00000409761.5 gene_biotype:protein_coding transcript_biotype:protein_coding;ENSP00000379737.2 pep:known chromosome:GRCh38:7:24573466:24689540:1 gene:	5	428	428;540;540;307;217	0	57.261	47.7	311260000	311260000	10375000	10375000	29
ENSP00000222673.5;ENSP00000414662.1;ENSP00000486854.1;ENSP00000392878.1;ENSP00000388183.1;ENSP00000398576.2;ENSP00000388084.2;ENSP00000411830.1;ENSP00000390240.1;ENSP00000401356.1;ENSP00000363216.4	ENSP00000222673.5;ENSP00000414662.1;ENSP00000486854.1;ENSP00000392878.1;ENSP00000388183.1;ENSP00000398576.2	ENSP00000222673.5 pep:known chromosome:GRCh38:7:44606639:44709066:1 gene:ENSG00000105953.14 transcript:ENST00000222673.5 gene_biotype:protein_coding transcript_biotype:protein_coding;ENSP00000414662.1 pep:known chromosome:GRCh38:7:44606628:44708138:1 gene:	11	1023	1023;1038;1001;1019;1034;873;427;211;801;953;1010	0	323.31	57.7	9907000000	9907000000	220160000	220160000	213
ENSP00000345679.2;ENSP00000377120.2;ENSP00000222693.4	ENSP00000345679.2;ENSP00000377120.2;ENSP00000222693.4	ENSP00000345679.2 pep:known chromosome:GRCh38:7:116499740:116506554:1 gene:ENSG00000105971.14 transcript:ENST00000343213.2 gene_biotype:protein_coding transcript_biotype:protein_coding;ENSP00000377120.2 pep:known chromosome:GRCh38:7:116499780:116501286:1 g	3	112	112;113;162	0.00058527	2.4702	10.7	21162000	21162000	3023200	3023200	2
ENSP00000222800.3;ENSP00000416970.2;ENSP00000378579.4;ENSP00000397666.1;ENSP00000387908.1;ENSP00000430937.1;ENSP00000392945.2;ENSP00000410536.1	ENSP00000222800.3;ENSP00000416970.2	ENSP00000222800.3 pep:known chromosome:GRCh38:7:73736094:73738867:-1 gene:ENSG00000106077.18 transcript:ENST00000222800.7 gene_biotype:protein_coding transcript_biotype:protein_coding;ENSP00000416970.2 pep:known chromosome:GRCh38:7:73736094:73738852:-1 gen	8	315	315;308;258;159;184;87;101;123	0	87.804	35.6	487520000	487520000	27085000	27085000	24
ENSP00000222803.5;ENSP00000406270.1	ENSP00000222803.5	ENSP00000222803.5 pep:known chromosome:GRCh38:7:30010587:30026684:-1 gene:ENSG00000106080.10 transcript:ENST00000222803.9 gene_biotype:protein_coding transcript_biotype:protein_coding	2	211	211;66	0.0056875	1.5885	17.1	22589000	22589000	2053500	2053500	3
ENSP00000222968.4;ENSP00000486021.1;ENSP00000411287.1	ENSP00000222968.4	ENSP00000222968.4 pep:known chromosome:GRCh38:7:99394963:99408829:-1 gene:ENSG00000106244.12 transcript:ENST00000350498.7 gene_biotype:protein_coding transcript_biotype:protein_coding	3	181	181;39;39	0	323.31	54.1	5893700000	5893700000	841950000	841950000	89
ENSP00000386023.2;ENSP00000222969.5;ENSP00000408269.1;ENSP00000395269.1;ENSP00000416698.1	ENSP00000386023.2;ENSP00000222969.5;ENSP00000408269.1;ENSP00000395269.1	ENSP00000386023.2 pep:known chromosome:GRCh38:7:99408641:99419616:1 gene:ENSG00000106245.9 transcript:ENST00000403633.6 gene_biotype:protein_coding transcript_biotype:protein_coding;ENSP00000222969.5 pep:known chromosome:GRCh38:7:99408978:99419608:1 gene:E	5	144	144;144;115;103;37	0	78.071	63.9	1074600000	1074600000	134330000	134330000	43
ENSP00000222990.3;ENSP00000406212.1;ENSP00000406954.1;ENSP00000392437.1;ENSP00000403608.1;ENSP00000399127.1	ENSP00000222990.3;ENSP00000406212.1;ENSP00000406954.1;ENSP00000392437.1	ENSP00000222990.3 pep:known chromosome:GRCh38:7:2251770:2314464:-1 gene:ENSG00000106266.8 transcript:ENST00000222990.7 gene_biotype:protein_coding transcript_biotype:protein_coding;ENSP00000406212.1 pep:known chromosome:GRCh38:7:2264440:2354309:-1 gene:ENS	6	465	465;160;176;224;85;42	0	89.576	31.2	480250000	480250000	21829000	21829000	25
ENSP00000223023.4	ENSP00000223023.4	ENSP00000223023.4 pep:known chromosome:GRCh38:7:123681935:123749067:-1 gene:ENSG00000106299.7 transcript:ENST00000223023.4 gene_biotype:protein_coding transcript_biotype:protein_coding	1	505	505	0	48.724	28.1	196820000	196820000	8557500	8557500	11
ENSP00000223029.3;ENSP00000383327.2;ENSP00000378658.2	ENSP00000223029.3;ENSP00000383327.2;ENSP00000378658.2	ENSP00000223029.3 pep:known chromosome:GRCh38:7:6009245:6023834:1 gene:ENSG00000106305.9 transcript:ENST00000223029.7 gene_biotype:protein_coding transcript_biotype:protein_coding;ENSP00000383327.2 pep:known chromosome:GRCh38:7:6009255:6023695:1 gene:ENSG0	3	320	320;242;251	0	270.62	33.8	1392000000	1392000000	81885000	81885000	54
ENSP00000419535.1;ENSP00000417276.1;ENSP00000404626.2;ENSP00000377522.2;ENSP00000368842.2;ENSP00000223054.4	ENSP00000419535.1;ENSP00000417276.1;ENSP00000404626.2;ENSP00000377522.2;ENSP00000368842.2;ENSP00000223054.4	ENSP00000419535.1 pep:known chromosome:GRCh38:7:100612158:100615384:1 gene:ENSG00000106330.11 transcript:ENST00000462372.5 gene_biotype:protein_coding transcript_biotype:nonsense_mediated_decay;ENSP00000417276.1 pep:known chromosome:GRCh38:7:100612372:1006	6	69	69;225;225;235;235;235	0.0019305	1.8892	20.3	3805600	3805600	1268500	1268500	1
ENSP00000223061.5	ENSP00000223061.5	ENSP00000223061.5 pep:known chromosome:GRCh38:7:100602177:100608175:1 gene:ENSG00000106333.12 transcript:ENST00000223061.5 gene_biotype:protein_coding transcript_biotype:protein_coding	1	449	449	0	16.594	20.7	148840000	148840000	7441800	7441800	11
ENSP00000223073.1;ENSP00000390517.2;ENSP00000418071.1;ENSP00000419840.1;ENSP00000420503.1	ENSP00000223073.1;ENSP00000390517.2	ENSP00000223073.1 pep:known chromosome:GRCh38:7:128297685:128343908:-1 gene:ENSG00000106344.8 transcript:ENST00000223073.6 gene_biotype:protein_coding transcript_biotype:protein_coding;ENSP00000390517.2 pep:known chromosome:GRCh38:7:128310480:128343870:-1	5	759	759;618;283;186;204	0	145.26	24.9	688670000	688670000	18613000	18613000	30
ENSP00000384550.3;ENSP00000389176.2;ENSP00000223122.2	ENSP00000384550.3;ENSP00000389176.2;ENSP00000223122.2	ENSP00000384550.3 pep:known chromosome:GRCh38:7:7234320:7238964:1 gene:ENSG00000106392.10 transcript:ENST00000402468.3 gene_biotype:protein_coding transcript_biotype:protein_coding;ENSP00000389176.2 pep:known chromosome:GRCh38:7:7182615:7248647:1 gene:ENSG	3	309	309;363;363	0.00058398	2.4108	3.6	8731200	8731200	582080	582080	1
ENSP00000223127.3;ENSP00000407908.1;ENSP00000407555.1;ENSP00000394045.1;ENSP00000404799.1;ENSP00000407551.1	ENSP00000223127.3;ENSP00000407908.1	ENSP00000223127.3 pep:known chromosome:GRCh38:7:101205977:101217673:-1 gene:ENSG00000106397.11 transcript:ENST00000223127.7 gene_biotype:protein_coding transcript_biotype:protein_coding;ENSP00000407908.1 pep:known chromosome:GRCh38:7:101210595:101216020:-1	6	738	738;270;264;66;125;171	0	61.121	18.3	413040000	413040000	9605700	9605700	21
ENSP00000379914.2;ENSP00000223129.4;ENSP00000385383.1;ENSP00000384652.1	ENSP00000379914.2;ENSP00000223129.4;ENSP00000385383.1;ENSP00000384652.1	ENSP00000379914.2 pep:known chromosome:GRCh38:7:7636932:7640972:-1 gene:ENSG00000106399.11 transcript:ENST00000396682.6 gene_biotype:protein_coding transcript_biotype:protein_coding;ENSP00000223129.4 pep:known chromosome:GRCh38:7:7636518:7718607:-1 gene:EN	4	121	121;121;82;82	0	323.31	80.2	3585000000	3585000000	448120000	448120000	74
ENSP00000223136.4	ENSP00000223136.4	ENSP00000223136.4 pep:known chromosome:GRCh38:7:101239612:101245085:-1 gene:ENSG00000214253.8 transcript:ENST00000223136.4 gene_biotype:protein_coding transcript_biotype:protein_coding	1	152	152	0	54.739	32.2	1317100000	1317100000	188160000	188160000	44
ENSP00000223145.5;ENSP00000393942.1;ENSP00000406569.1	ENSP00000223145.5	ENSP00000223145.5 pep:known chromosome:GRCh38:7:7968794:8089080:1 gene:ENSG00000106415.12 transcript:ENST00000223145.9 gene_biotype:protein_coding transcript_biotype:protein_coding	3	547	547;191;191	0	104.67	16.8	110890000	110890000	4620600	4620600	11
ENSP00000376924.1;ENSP00000376922.2;ENSP00000223190.4;ENSP00000342351.5;ENSP00000309826.2;ENSP00000394877.1	ENSP00000376924.1;ENSP00000376922.2;ENSP00000223190.4;ENSP00000342351.5;ENSP00000309826.2;ENSP00000394877.1	ENSP00000376924.1 pep:known chromosome:GRCh38:7:129611714:129757080:1 gene:ENSG00000106459.14 transcript:ENST00000393232.5 gene_biotype:protein_coding transcript_biotype:protein_coding;ENSP00000376922.2 pep:known chromosome:GRCh38:7:129630068:129757082:1 g	6	503	503;503;503;522;522;209	0	9.818	9.3	426280000	426280000	47365000	47365000	9
ENSP00000223208.4;ENSP00000342738.5;ENSP00000419192.1;ENSP00000419078.1;ENSP00000418363.1;ENSP00000417593.1;ENSP00000420670.1;ENSP00000445888.1;ENSP00000418712.1;ENSP00000479252.1;ENSP00000417815.1;ENSP00000417463.1	ENSP00000223208.4;ENSP00000342738.5;ENSP00000419192.1;ENSP00000419078.1;ENSP00000418363.1;ENSP00000417593.1;ENSP00000420670.1;ENSP00000445888.1	ENSP00000223208.4 pep:known chromosome:GRCh38:7:130393771:130441237:-1 gene:ENSG00000106477.18 transcript:ENST00000223208.9 gene_biotype:protein_coding transcript_biotype:protein_coding;ENSP00000342738.5 pep:known chromosome:GRCh38:7:130398739:130440995:-1	12	373	373;301;193;125;140;161;181;285;65;54;54;69	0	15.921	24.1	457770000	457770000	24093000	24093000	19
ENSP00000409768.1;ENSP00000396504.2;ENSP00000407222.2;ENSP00000409505.1;ENSP00000408933.2;ENSP00000367839.4;ENSP00000401657.1;ENSP00000376884.1;ENSP00000342749.4;ENSP00000223215.4	ENSP00000409768.1;ENSP00000396504.2;ENSP00000407222.2;ENSP00000409505.1;ENSP00000408933.2;ENSP00000367839.4;ENSP00000401657.1;ENSP00000376884.1;ENSP00000342749.4;ENSP00000223215.4	ENSP00000409768.1 pep:known chromosome:GRCh38:7:130487126:130498451:1 gene:ENSG00000106484.14 transcript:ENST00000433159.5 gene_biotype:protein_coding transcript_biotype:protein_coding;ENSP00000396504.2 pep:known chromosome:GRCh38:7:130494530:130498477:1 g	10	160	160;169;213;232;292;292;296;326;326;335	0.00058589	2.4792	11.9	6063200	6063200	1212600	1212600	0
ENSP00000418483.1;ENSP00000418009.1;ENSP00000223271.3;ENSP00000417669.1	ENSP00000418483.1;ENSP00000418009.1;ENSP00000223271.3;ENSP00000417669.1	ENSP00000418483.1 pep:known chromosome:GRCh38:7:150338625:150341660:-1 gene:ENSG00000106538.9 transcript:ENST00000482669.1 gene_biotype:protein_coding transcript_biotype:protein_coding;ENSP00000418009.1 pep:known chromosome:GRCh38:7:150338358:150341643:-1	4	163	163;163;163;159	0	5.5019	14.7	86056000	86056000	12294000	12294000	2
ENSP00000455744.1;ENSP00000223321.4;ENSP00000404858.1;ENSP00000456999.1;ENSP00000414832.1	ENSP00000455744.1;ENSP00000223321.4;ENSP00000404858.1	ENSP00000455744.1 pep:known chromosome:GRCh38:7:42909273:42932174:-1 gene:ENSG00000256646.7 transcript:ENST00000442788.5 gene_biotype:protein_coding transcript_biotype:nonsense_mediated_decay;ENSP00000223321.4 pep:known chromosome:GRCh38:7:42916857:4293222	5	234	234;234;164;48;36	0	323.31	67.5	8766100000	8766100000	674310000	674310000	184
ENSP00000223324.2	ENSP00000223324.2	ENSP00000223324.2 pep:known chromosome:GRCh38:7:42932200:42937857:1 gene:ENSG00000106591.3 transcript:ENST00000223324.2 gene_biotype:protein_coding transcript_biotype:protein_coding	1	188	188	0	15.144	24.5	35623000	35623000	5089000	5089000	6
ENSP00000417046.1;ENSP00000405582.1;ENSP00000416406.1;ENSP00000413777.1;ENSP00000400759.1;ENSP00000395586.1;ENSP00000379218.1;ENSP00000312100.6;ENSP00000223336.6	ENSP00000417046.1;ENSP00000405582.1;ENSP00000416406.1;ENSP00000413777.1;ENSP00000400759.1;ENSP00000395586.1;ENSP00000379218.1;ENSP00000312100.6;ENSP00000223336.6	ENSP00000417046.1 pep:known chromosome:GRCh38:7:43645251:43729505:-1 gene:ENSG00000106603.17 transcript:ENST00000431651.5 gene_biotype:protein_coding transcript_biotype:protein_coding;ENSP00000405582.1 pep:known chromosome:GRCh38:7:43640573:43729523:-1 gen	9	88	88;113;146;146;146;146;146;146;146	0	9.0802	45.5	79214000	79214000	19803000	19803000	4
ENSP00000223357.3;ENSP00000398878.2;ENSP00000397241.1;ENSP00000416568.1;ENSP00000410349.1;ENSP00000400660.1;ENSP00000401758.1;ENSP00000411277.1	ENSP00000223357.3;ENSP00000398878.2	ENSP00000223357.3 pep:known chromosome:GRCh38:7:44104361:44114560:1 gene:ENSG00000106624.8 transcript:ENST00000223357.7 gene_biotype:protein_coding transcript_biotype:protein_coding;ENSP00000398878.2 pep:known chromosome:GRCh38:7:44110731:44114562:1 gene:E	8	1158	1158;733;104;54;66;69;162;251	0	25.899	13.8	339820000	339820000	7387400	7387400	21
ENSP00000223369.2;ENSP00000420805.1;ENSP00000412414.1	ENSP00000223369.2;ENSP00000420805.1	ENSP00000223369.2 pep:known chromosome:GRCh38:7:44201049:44214294:1 gene:ENSG00000106636.7 transcript:ENST00000223369.2 gene_biotype:protein_coding transcript_biotype:protein_coding;ENSP00000420805.1 pep:known chromosome:GRCh38:7:44200968:44212889:1 gene:E	3	198	198;164;29	0	179.19	64.1	1778100000	1778100000	127010000	127010000	40
ENSP00000355151.5;ENSP00000378500.1;ENSP00000223398.6;ENSP00000417597.1	ENSP00000355151.5;ENSP00000378500.1;ENSP00000223398.6	ENSP00000355151.5 pep:known chromosome:GRCh38:7:74289475:74405930:1 gene:ENSG00000106665.15 transcript:ENST00000361545.9 gene_biotype:protein_coding transcript_biotype:protein_coding;ENSP00000378500.1 pep:known chromosome:GRCh38:7:74317547:74403848:1 gene:	4	1011	1011;1046;1046;187	0	163.76	44.1	1097300000	1097300000	18920000	18920000	36
ENSP00000362802.5;ENSP00000437709.1;ENSP00000484800.1;ENSP00000223423.4;ENSP00000354612.2;ENSP00000483540.1;ENSP00000411606.1	ENSP00000362802.5;ENSP00000437709.1;ENSP00000484800.1;ENSP00000223423.4;ENSP00000354612.2;ENSP00000483540.1	ENSP00000362802.5 pep:known chromosome:GRCh38:9:122375322:122395702:1 gene:ENSG00000095303.14 transcript:ENST00000373698.6 gene_biotype:protein_coding transcript_biotype:protein_coding;ENSP00000437709.1 pep:known chromosome:GRCh38:9:122370530:122395702:1 g	7	490	490;537;551;562;599;630;156	0	210.15	20	242710000	242710000	10113000	10113000	14
ENSP00000223500.7;ENSP00000442725.1	ENSP00000223500.7;ENSP00000442725.1	ENSP00000223500.7 pep:known chromosome:GRCh38:9:33264942:33281539:1 gene:ENSG00000086065.13 transcript:ENST00000223500.8 gene_biotype:protein_coding transcript_biotype:protein_coding;ENSP00000442725.1 pep:known chromosome:GRCh38:9:33264879:33282069:1 gene:	2	219	219;171	0	297.06	31.1	1154700000	1154700000	192450000	192450000	25
ENSP00000223641.4;ENSP00000474122.1	ENSP00000223641.4	ENSP00000223641.4 pep:known chromosome:GRCh38:9:99222301:99230615:1 gene:ENSG00000106803.9 transcript:ENST00000223641.4 gene_biotype:protein_coding transcript_biotype:protein_coding	2	96	96;42	0	16.222	37.5	806300000	806300000	134380000	134380000	12
ENSP00000223642.1;CON__Q1A7A4	ENSP00000223642.1	ENSP00000223642.1 pep:known chromosome:GRCh38:9:120952335:121050276:-1 gene:ENSG00000106804.7 transcript:ENST00000223642.2 gene_biotype:protein_coding transcript_biotype:protein_coding	2	1676	1676;1677	0	75.257	17.8	735820000	735820000	8759700	8759700	33
ENSP00000362271.1;ENSP00000362249.1;ENSP00000223836.10;ENSP00000392314.1;ENSP00000449130.1	ENSP00000362271.1;ENSP00000362249.1;ENSP00000223836.10;ENSP00000392314.1	ENSP00000362271.1 pep:known chromosome:GRCh38:9:127866480:127877743:-1 gene:ENSG00000106992.17 transcript:ENST00000373176.5 gene_biotype:protein_coding transcript_biotype:protein_coding;ENSP00000362249.1 pep:known chromosome:GRCh38:9:127867999:127875007:-1	5	194	194;194;210;135;51	0	323.31	70.6	4063600000	4063600000	369420000	369420000	66
ENSP00000223864.2	ENSP00000223864.2	ENSP00000223864.2 pep:known chromosome:GRCh38:9:5357973:5437878:-1 gene:ENSG00000107020.9 transcript:ENST00000223864.6 gene_biotype:protein_coding transcript_biotype:protein_coding	1	147	147	0	24.044	29.3	1159300000	1159300000	128810000	128810000	23
ENSP00000224073.1;ENSP00000360711.4;ENSP00000360712.1	ENSP00000224073.1;ENSP00000360711.4;ENSP00000360712.1	ENSP00000224073.1 pep:known chromosome:GRCh38:9:136862119:136866286:-1 gene:ENSG00000107223.12 transcript:ENST00000224073.5 gene_biotype:protein_coding transcript_biotype:protein_coding;ENSP00000360711.4 pep:known chromosome:GRCh38:9:136862490:136866266:-1	3	148	148;139;141	0	60.511	39.2	2455300000	2455300000	272820000	272820000	36
ENSP00000224140.5;ENSP00000409143.1	ENSP00000224140.5	ENSP00000224140.5 pep:known chromosome:GRCh38:9:132261356:132354985:-1 gene:ENSG00000107290.13 transcript:ENST00000224140.5 gene_biotype:protein_coding transcript_biotype:protein_coding	2	2677	2677;948	0	113	14.4	547800000	547800000	3912900	3912900	38
ENSP00000224181.3;ENSP00000360697.2	ENSP00000224181.3	ENSP00000224181.3 pep:known chromosome:GRCh38:9:136945261:136946967:1 gene:ENSG00000176919.11 transcript:ENST00000224181.3 gene_biotype:protein_coding transcript_biotype:protein_coding	2	202	202;164	0	52.89	40.1	360860000	360860000	30072000	30072000	13
ENSP00000446007.1;ENSP00000224237.5;ENSP00000435613.1;ENSP00000431702.1;ENSP00000391842.2	ENSP00000446007.1;ENSP00000224237.5;ENSP00000435613.1	ENSP00000446007.1 pep:known chromosome:GRCh38:10:17228259:17237585:1 gene:ENSG00000026025.13 transcript:ENST00000544301.5 gene_biotype:protein_coding transcript_biotype:protein_coding;ENSP00000224237.5 pep:known chromosome:GRCh38:10:17229278:17237593:1 gen	5	466	466;466;431;228;173	0	323.31	88.4	750920000000	750920000000	22086000000	22086000000	3947
ENSP00000224337.5;ENSP00000397487.2;ENSP00000360218.2;ENSP00000391924.3	ENSP00000224337.5;ENSP00000397487.2;ENSP00000360218.2;ENSP00000391924.3	ENSP00000224337.5 pep:known chromosome:GRCh38:10:96191702:96271540:-1 gene:ENSG00000095585.16 transcript:ENST00000224337.9 gene_biotype:protein_coding transcript_biotype:protein_coding;ENSP00000397487.2 pep:known chromosome:GRCh38:10:96191707:96271516:-1 g	4	456	456;404;433;299	0	58.559	23.7	376450000	376450000	17926000	17926000	14
ENSP00000402373.1;ENSP00000224784.6;ENSP00000386857.1;ENSP00000295137.3;ENSP00000386929.3;ENSP00000410020.1;ENSP00000398239.1;ENSP00000396730.1	ENSP00000402373.1;ENSP00000224784.6;ENSP00000386857.1;ENSP00000295137.3;ENSP00000386929.3	ENSP00000402373.1 pep:known chromosome:GRCh38:10:88935076:88991390:-1 gene:ENSG00000107796.12 transcript:ENST00000458208.5 gene_biotype:protein_coding transcript_biotype:protein_coding;ENSP00000224784.6 pep:known chromosome:GRCh38:10:88935074:88952773:-1 g	8	377	377;377;376;376;333;144;151;151	0	7.3005	79	241060000	241060000	12053000	12053000	7
ENSP00000377103.1;ENSP00000224807.5;ENSP00000474564.1	ENSP00000377103.1;ENSP00000224807.5;ENSP00000474564.1	ENSP00000377103.1 pep:known chromosome:GRCh38:10:101031234:101041244:1 gene:ENSG00000107819.13 transcript:ENST00000393459.5 gene_biotype:protein_coding transcript_biotype:protein_coding;ENSP00000224807.5 pep:known chromosome:GRCh38:10:101031239:101041240:1	3	321	321;325;177	0	155.26	57.9	1664900000	1664900000	83244000	83244000	41
ENSP00000358972.2;ENSP00000224862.3;ENSP00000411435.1;ENSP00000403646.1;ENSP00000405961.1	ENSP00000358972.2;ENSP00000224862.3;ENSP00000411435.1;ENSP00000403646.1;ENSP00000405961.1	ENSP00000358972.2 pep:known chromosome:GRCh38:10:102419832:102423136:1 gene:ENSG00000107872.12 transcript:ENST00000369956.6 gene_biotype:protein_coding transcript_biotype:protein_coding;ENSP00000224862.3 pep:known chromosome:GRCh38:10:102419814:102423136:1	5	296	296;300;190;203;208	0.00012347	3.6331	10.1	24169000	24169000	1611200	1611200	2
ENSP00000224949.4;ENSP00000370377.2;ENSP00000401201.2;ENSP00000370382.1;ENSP00000413687.1;ENSP00000391526.1;ENSP00000399307.1;ENSP00000402072.1	ENSP00000224949.4;ENSP00000370377.2;ENSP00000401201.2;ENSP00000370382.1	ENSP00000224949.4 pep:known chromosome:GRCh38:10:3137730:3172807:-1 gene:ENSG00000107959.15 transcript:ENST00000224949.8 gene_biotype:protein_coding transcript_biotype:protein_coding;ENSP00000370377.2 pep:known chromosome:GRCh38:10:3137730:3172841:-1 gene:	8	1037	1037;1038;939;595;259;233;184;86	0	323.31	42.7	3094600000	3094600000	56266000	56266000	106
ENSP00000358779.1;ENSP00000224950.3	ENSP00000358779.1;ENSP00000224950.3	ENSP00000358779.1 pep:known chromosome:GRCh38:10:103882555:103917669:-1 gene:ENSG00000107960.10 transcript:ENST00000369764.1 gene_biotype:protein_coding transcript_biotype:protein_coding;ENSP00000224950.3 pep:known chromosome:GRCh38:10:103882542:103918205:	2	368	368;368	0	40.41	24.5	85990000	85990000	4299500	4299500	8
ENSP00000225174.3;ENSP00000473548.1;ENSP00000396388.1	ENSP00000225174.3	ENSP00000225174.3 pep:known chromosome:GRCh38:10:79347478:79355337:1 gene:ENSG00000108179.13 transcript:ENST00000225174.7 gene_biotype:protein_coding transcript_biotype:protein_coding	3	207	207;145;165	0	323.31	66.2	1748300000	1748300000	158930000	158930000	64
ENSP00000225275.3;ENSP00000464668.1	ENSP00000225275.3	ENSP00000225275.3 pep:known chromosome:GRCh38:17:58269856:58280935:-1 gene:ENSG00000005381.7 transcript:ENST00000225275.3 gene_biotype:protein_coding transcript_biotype:protein_coding	2	745	745;86	0	66.337	31.3	1227100000	1227100000	27889000	27889000	41
ENSP00000225296.3;ENSP00000458925.1	ENSP00000225296.3;ENSP00000458925.1	ENSP00000225296.3 pep:known chromosome:GRCh38:17:5440912:5469060:-1 gene:ENSG00000005100.12 transcript:ENST00000225296.7 gene_biotype:protein_coding transcript_biotype:protein_coding;ENSP00000458925.1 pep:known chromosome:GRCh38:17:5443493:5468748:-1 gene:	2	707	707;617	0.00036027	2.9715	3.8	20248000	20248000	482100	482100	3
ENSP00000225298.7;ENSP00000462614.1;ENSP00000464194.2;ENSP00000464095.1;ENSP00000463499.1	ENSP00000225298.7	ENSP00000225298.7 pep:known chromosome:GRCh38:17:51260528:51297933:1 gene:ENSG00000011260.13 transcript:ENST00000225298.11 gene_biotype:protein_coding transcript_biotype:protein_coding	5	556	556;177;123;143;115	0	37.649	25.4	646150000	646150000	23932000	23932000	20
ENSP00000225371.5	ENSP00000225371.5	ENSP00000225371.5 pep:known chromosome:GRCh38:17:58192737:58205174:1 gene:ENSG00000121053.5 transcript:ENST00000225371.5 gene_biotype:protein_coding transcript_biotype:protein_coding	1	715	715	0	22.258	13.4	180220000	180220000	4505600	4505600	14
ENSP00000225388.3;ENSP00000463450.1	ENSP00000225388.3	ENSP00000225388.3 pep:known chromosome:GRCh38:17:29255836:29294118:-1 gene:ENSG00000108256.8 transcript:ENST00000225388.8 gene_biotype:protein_coding transcript_biotype:protein_coding	2	695	695;120	0	261.67	35.3	645060000	645060000	24810000	24810000	29
ENSP00000225394.3;ENSP00000464388.1;ENSP00000378338.3;ENSP00000462775.1;ENSP00000463435.1;ENSP00000463543.1;ENSP00000463746.1;ENSP00000466824.1	ENSP00000225394.3;ENSP00000464388.1;ENSP00000378338.3;ENSP00000462775.1	ENSP00000225394.3 pep:known chromosome:GRCh38:17:29573469:29589627:-1 gene:ENSG00000108262.15 transcript:ENST00000225394.7 gene_biotype:protein_coding transcript_biotype:protein_coding;ENSP00000464388.1 pep:known chromosome:GRCh38:17:29574451:29589592:-1 g	8	761	761;694;770;747;177;228;149;173	0	323.01	50.7	1214600000	1214600000	30365000	30365000	53
ENSP00000463985.1;ENSP00000464538.1;ENSP00000462938.1;ENSP00000225430.4;ENSP00000463329.1	ENSP00000463985.1;ENSP00000464538.1;ENSP00000462938.1;ENSP00000225430.4;ENSP00000463329.1	ENSP00000463985.1 pep:known chromosome:GRCh38:17:39200316:39204727:1 gene:ENSG00000108298.9 transcript:ENST00000579374.5 gene_biotype:protein_coding transcript_biotype:protein_coding;ENSP00000464538.1 pep:known chromosome:GRCh38:17:39200342:39204711:1 gene	5	193	193;194;194;196;128	0	196.57	35.2	6791500000	6791500000	1131900000	1131900000	109
ENSP00000462602.1;ENSP00000463979.1;ENSP00000462670.1;ENSP00000225504.3	ENSP00000462602.1;ENSP00000463979.1;ENSP00000462670.1;ENSP00000225504.3	ENSP00000462602.1 pep:known chromosome:GRCh38:17:58347200:58352136:-1 gene:ENSG00000213246.6 transcript:ENST00000579289.1 gene_biotype:protein_coding transcript_biotype:nonsense_mediated_decay;ENSP00000463979.1 pep:known chromosome:GRCh38:17:58345175:58352	4	42	42;59;117;117	0.0090979	1.3504	38.1	188740000	188740000	62913000	62913000	1
ENSP00000461416.1;ENSP00000225519.3	ENSP00000461416.1;ENSP00000225519.3	ENSP00000461416.1 pep:known chromosome:GRCh38:17:3585149:3636249:-1 gene:ENSG00000262304.2 transcript:ENST00000572919.1 gene_biotype:protein_coding transcript_biotype:nonsense_mediated_decay;ENSP00000225519.3 pep:known chromosome:GRCh38:17:3608262:3636322:	2	478	478;478	0	127	36	790300000	790300000	37634000	37634000	30
ENSP00000225525.3;ENSP00000484776.1	ENSP00000225525.3;ENSP00000484776.1	ENSP00000225525.3 pep:known chromosome:GRCh38:17:3662902:3668682:-1 gene:ENSG00000213977.7 transcript:ENST00000225525.3 gene_biotype:protein_coding transcript_biotype:protein_coding;ENSP00000484776.1 pep:known chromosome:GRCh38:17:3662896:3668679:-1 gene:E	2	124	124;98	0	97.416	25	616680000	616680000	123340000	123340000	14
ENSP00000377101.2;ENSP00000225567.4;ENSP00000461460.1;ENSP00000461673.1;ENSP00000394559.2;ENSP00000458911.1;ENSP00000460760.1;ENSP00000458154.1;ENSP00000461784.1	ENSP00000377101.2;ENSP00000225567.4;ENSP00000461460.1;ENSP00000461673.1;ENSP00000394559.2;ENSP00000458911.1;ENSP00000460760.1;ENSP00000458154.1	ENSP00000377101.2 pep:known chromosome:GRCh38:17:46923136:46938911:1 gene:ENSG00000108433.15 transcript:ENST00000393456.6 gene_biotype:protein_coding transcript_biotype:protein_coding;ENSP00000225567.4 pep:known chromosome:GRCh38:17:46923162:46940795:1 gen	9	212	212;213;232;165;195;143;149;199;98	0	112.99	45.3	579790000	579790000	64421000	64421000	39
ENSP00000225573.4;ENSP00000399960.2;ENSP00000463919.1	ENSP00000225573.4;ENSP00000399960.2	ENSP00000225573.4 pep:known chromosome:GRCh38:17:47941571:47948288:1 gene:ENSG00000108439.9 transcript:ENST00000225573.4 gene_biotype:protein_coding transcript_biotype:protein_coding;ENSP00000399960.2 pep:known chromosome:GRCh38:17:47941571:47947230:1 gene	3	261	261;218;120	0	195.74	42.1	1174800000	1174800000	90369000	90369000	28
ENSP00000384335.3;ENSP00000376744.3;ENSP00000441993.1;ENSP00000225577.4;ENSP00000410175.3;ENSP00000464805.1;ENSP00000468058.1	ENSP00000384335.3;ENSP00000376744.3;ENSP00000441993.1;ENSP00000225577.4	ENSP00000384335.3 pep:known chromosome:GRCh38:17:59893145:59948188:1 gene:ENSG00000108443.13 transcript:ENST00000406116.7 gene_biotype:protein_coding transcript_biotype:protein_coding;ENSP00000376744.3 pep:known chromosome:GRCh38:17:59893046:59950421:1 gen	7	451	451;472;502;525;20;62;140	0	6.8931	16	184100000	184100000	10830000	10830000	5
ENSP00000462242.1;ENSP00000377060.3;ENSP00000225603.4;ENSP00000385413.1;ENSP00000465985.1;ENSP00000393179.1	ENSP00000462242.1;ENSP00000377060.3;ENSP00000225603.4;ENSP00000385413.1;ENSP00000465985.1	ENSP00000462242.1 pep:known chromosome:GRCh38:17:48071472:48101379:-1 gene:ENSG00000108468.14 transcript:ENST00000581003.5 gene_biotype:protein_coding transcript_biotype:protein_coding;ENSP00000377060.3 pep:known chromosome:GRCh38:17:48070052:48101198:-1 g	6	173	173;185;185;168;138;110	0	266.26	59.5	3164200000	3164200000	452020000	452020000	125
ENSP00000465930.1;ENSP00000225614.1;ENSP00000468288.1;ENSP00000468341.1;ENSP00000464765.1	ENSP00000465930.1;ENSP00000225614.1;ENSP00000468288.1	ENSP00000465930.1 pep:known chromosome:GRCh38:17:75757944:75765711:-1 gene:ENSG00000108479.11 transcript:ENST00000588479.5 gene_biotype:protein_coding transcript_biotype:protein_coding;ENSP00000225614.1 pep:known chromosome:GRCh38:17:75751594:75765236:-1 g	5	392	392;392;120;91;184	0	238.95	46.4	3089600000	3089600000	171640000	171640000	50
ENSP00000225655.5;ENSP00000465019.1;ENSP00000460363.1	ENSP00000225655.5;ENSP00000465019.1	ENSP00000225655.5 pep:known chromosome:GRCh38:17:4945652:4949014:-1 gene:ENSG00000108518.7 transcript:ENST00000225655.5 gene_biotype:protein_coding transcript_biotype:protein_coding;ENSP00000465019.1 pep:known chromosome:GRCh38:17:4945667:4947469:-1 gene:E	3	140	140;104;165	0	323.31	79.3	146780000000	146780000000	16309000000	16309000000	1219
ENSP00000458993.1;ENSP00000225665.7;ENSP00000440804.2	ENSP00000458993.1;ENSP00000225665.7;ENSP00000440804.2	ENSP00000458993.1 pep:known chromosome:GRCh38:17:4937763:4939913:-1 gene:ENSG00000108528.13 transcript:ENST00000576951.1 gene_biotype:protein_coding transcript_biotype:protein_coding;ENSP00000225665.7 pep:known chromosome:GRCh38:17:4937130:4940251:-1 gene:	3	296	296;314;263	0	286.43	57.1	4537600000	4537600000	266920000	266920000	80
ENSP00000225698.4;ENSP00000460638.1;ENSP00000460308.1	ENSP00000225698.4;ENSP00000460638.1;ENSP00000460308.1	ENSP00000225698.4 pep:known chromosome:GRCh38:17:5432777:5439155:-1 gene:ENSG00000108561.8 transcript:ENST00000225698.8 gene_biotype:protein_coding transcript_biotype:protein_coding;ENSP00000460638.1 pep:known chromosome:GRCh38:17:5433019:5448830:-1 gene:E	3	282	282;177;178	0	323.31	33.7	1679000000	1679000000	129150000	129150000	71
ENSP00000225719.4;ENSP00000444443.2;ENSP00000463763.2	ENSP00000225719.4;ENSP00000444443.2	ENSP00000225719.4 pep:known chromosome:GRCh38:17:30378905:30469989:1 gene:ENSG00000108582.11 transcript:ENST00000225719.8 gene_biotype:protein_coding transcript_biotype:protein_coding;ENSP00000444443.2 pep:known chromosome:GRCh38:17:30380236:30465017:1 gen	3	1380	1380;1133;184	0	110.36	18	239520000	239520000	3373500	3373500	21
ENSP00000463577.1;ENSP00000384888.3;ENSP00000225726.5;ENSP00000482148.1;ENSP00000464100.1	ENSP00000463577.1;ENSP00000384888.3;ENSP00000225726.5	ENSP00000463577.1 pep:known chromosome:GRCh38:17:63751770:63773570:-1 gene:ENSG00000108588.13 transcript:ENST00000582252.1 gene_biotype:protein_coding transcript_biotype:protein_coding;ENSP00000384888.3 pep:known chromosome:GRCh38:17:63746403:63773570:-1 g	5	480	480;483;483;190;54	0	292.36	42.5	2224900000	2224900000	101130000	101130000	59
ENSP00000225728.3;ENSP00000459723.1;ENSP00000458248.1	ENSP00000225728.3;ENSP00000459723.1	ENSP00000225728.3 pep:known chromosome:GRCh38:17:6643315:6651634:-1 gene:ENSG00000108590.10 transcript:ENST00000225728.7 gene_biotype:protein_coding transcript_biotype:protein_coding;ENSP00000459723.1 pep:known chromosome:GRCh38:17:6644295:6651427:-1 gene:	3	131	131;57;43	0	55.023	45.8	44393000	44393000	6341800	6341800	6
ENSP00000225729.3;ENSP00000379076.4;ENSP00000463268.1;ENSP00000464244.1;ENSP00000462060.1;ENSP00000464076.1;ENSP00000463436.1;ENSP00000463256.1;ENSP00000464004.1;ENSP00000463522.1;ENSP00000462978.1;ENSP00000463747.1	ENSP00000225729.3;ENSP00000379076.4;ENSP00000463268.1	ENSP00000225729.3 pep:known chromosome:GRCh38:17:18087886:18107971:1 gene:ENSG00000108591.9 transcript:ENST00000225729.7 gene_biotype:protein_coding transcript_biotype:protein_coding;ENSP00000379076.4 pep:known chromosome:GRCh38:17:18087925:18107959:1 gene	12	364	364;343;244;172;113;158;112;161;90;90;90;22	0	157.02	37.9	886620000	886620000	42220000	42220000	41
ENSP00000378907.3;ENSP00000225737.6;ENSP00000463398.1	ENSP00000378907.3;ENSP00000225737.6	ENSP00000378907.3 pep:known chromosome:GRCh38:17:19906227:19977679:-1 gene:ENSG00000108599.14 transcript:ENST00000395536.7 gene_biotype:protein_coding transcript_biotype:protein_coding;ENSP00000225737.6 pep:known chromosome:GRCh38:17:19904302:19977837:-1 g	3	604	604;662;78	0	33.558	17.4	85513000	85513000	2850400	2850400	8
ENSP00000411821.2;ENSP00000388469.1;ENSP00000225740.6;ENSP00000460482.2;ENSP00000389766.2;ENSP00000434685.1;ENSP00000378923.3;ENSP00000388369.2;ENSP00000461189.1;ENSP00000458841.1;ENSP00000460792.1;ENSP00000433718.1;ENSP00000431595.1;ENSP00000255084.3	ENSP00000411821.2;ENSP00000388469.1;ENSP00000225740.6;ENSP00000460482.2;ENSP00000389766.2;ENSP00000434685.1;ENSP00000378923.3	ENSP00000411821.2 pep:known chromosome:GRCh38:17:19737988:19745459:-1 gene:ENSG00000108602.17 transcript:ENST00000457500.6 gene_biotype:protein_coding transcript_biotype:protein_coding;ENSP00000388469.1 pep:known chromosome:GRCh38:17:19737987:19745612:-1 g	14	453	453;453;453;380;372;396;389;259;119;131;74;147;385;385	0	280.23	41.3	11642000000	11642000000	554400000	554400000	113
ENSP00000225742.9;ENSP00000318451.10;ENSP00000483605.1;ENSP00000392617.2;ENSP00000398946.3;ENSP00000449825.1;ENSP00000419886.1	ENSP00000225742.9;ENSP00000318451.10;ENSP00000483605.1;ENSP00000392617.2	ENSP00000225742.9 pep:known chromosome:GRCh38:17:63832604:63842466:-1 gene:ENSG00000108604.15 transcript:ENST00000225742.13 gene_biotype:protein_coding transcript_biotype:protein_coding;ENSP00000318451.10 pep:known chromosome:GRCh38:17:63832502:63838728:-1	7	456	456;483;494;531;231;113;139	0	323.31	45	1573000000	1573000000	54241000	54241000	49
ENSP00000465678.1;ENSP00000225777.2;ENSP00000467600.1;ENSP00000466204.1;ENSP00000466032.1;ENSP00000466942.1;ENSP00000465005.1	ENSP00000465678.1;ENSP00000225777.2;ENSP00000467600.1;ENSP00000466204.1;ENSP00000466032.1;ENSP00000466942.1	ENSP00000465678.1 pep:known chromosome:GRCh38:17:78168594:78173335:1 gene:ENSG00000108639.7 transcript:ENST00000585591.5 gene_biotype:protein_coding transcript_biotype:protein_coding;ENSP00000225777.2 pep:known chromosome:GRCh38:17:78168558:78173527:1 gene	7	224	224;224;275;135;65;113;168	0	6.1466	16.1	513390000	513390000	73342000	73342000	9
ENSP00000225792.5;ENSP00000462885.1;ENSP00000403085.2;ENSP00000464337.1;ENSP00000464659.1;ENSP00000462222.1;ENSP00000462206.1;ENSP00000485764.1;ENSP00000463975.1;ENSP00000440276.2;ENSP00000464304.1;ENSP00000464566.1;ENSP00000463168.1;ENSP00000463541.1;ENSP00000464064.1	ENSP00000225792.5;ENSP00000462885.1;ENSP00000403085.2	ENSP00000225792.5 pep:known chromosome:GRCh38:17:64499616:64506521:-1 gene:ENSG00000108654.11 transcript:ENST00000225792.9 gene_biotype:protein_coding transcript_biotype:protein_coding;ENSP00000462885.1 pep:known chromosome:GRCh38:17:64499914:64505956:-1 g	15	614	614;614;535;212;153;166;120;99;99;96;65;38;44;46;52	0	323.31	58.6	13444000000	13444000000	420110000	420110000	241
ENSP00000464275.1;ENSP00000225805.4;ENSP00000462127.1	ENSP00000464275.1;ENSP00000225805.4	ENSP00000464275.1 pep:known chromosome:GRCh38:17:32331362:32342189:-1 gene:ENSG00000108666.9 transcript:ENST00000577809.5 gene_biotype:protein_coding transcript_biotype:protein_coding;ENSP00000225805.4 pep:known chromosome:GRCh38:17:32328443:32342209:-1 ge	3	396	396;396;275	0	14.666	26	226030000	226030000	9827600	9827600	15
ENSP00000466894.1;ENSP00000482609.1;ENSP00000225873.3	ENSP00000466894.1;ENSP00000482609.1;ENSP00000225873.3	ENSP00000466894.1 pep:known chromosome:GRCh38:17:35575786:35578552:-1 gene:ENSG00000108733.9 transcript:ENST00000586663.1 gene_biotype:protein_coding transcript_biotype:non_stop_decay;ENSP00000482609.1 pep:known chromosome:GRCh38:17:35574796:35578637:-1 ge	3	358	358;359;359	0	5.6173	7	13665000	13665000	759160	759160	1
ENSP00000225916.5;ENSP00000468390.1	ENSP00000225916.5	ENSP00000225916.5 pep:known chromosome:GRCh38:17:42113108:42121358:-1 gene:ENSG00000108773.10 transcript:ENST00000225916.9 gene_biotype:protein_coding transcript_biotype:protein_coding	2	837	837;276	0.00012246	3.4091	7.3	57738000	57738000	1480500	1480500	7
ENSP00000225927.1;ENSP00000467135.1	ENSP00000225927.1	ENSP00000225927.1 pep:known chromosome:GRCh38:17:42536172:42544449:1 gene:ENSG00000108784.9 transcript:ENST00000225927.6 gene_biotype:protein_coding transcript_biotype:protein_coding	2	743	743;170	0	58.25	27.5	176750000	176750000	5523300	5523300	22
ENSP00000225941.1;ENSP00000406651.2;ENSP00000459171.1;ENSP00000460776.1	ENSP00000225941.1;ENSP00000406651.2	ENSP00000225941.1 pep:known chromosome:GRCh38:17:49210227:49223225:1 gene:ENSG00000108798.8 transcript:ENST00000225941.5 gene_biotype:protein_coding transcript_biotype:protein_coding;ENSP00000406651.2 pep:known chromosome:GRCh38:17:49210411:49223036:1 gene	4	366	366;360;191;160	0	111.51	37.4	1259000000	1259000000	74058000	74058000	21
ENSP00000225964.5;CON__Q862S4;ENSP00000338213.6;ENSP00000369889.3	ENSP00000225964.5	ENSP00000225964.5 pep:known chromosome:GRCh38:17:50183289:50201632:-1 gene:ENSG00000108821.13 transcript:ENST00000225964.9 gene_biotype:protein_coding transcript_biotype:protein_coding	4	1464	1464;114;1418;1487	0	323.31	30.5	85105000000	85105000000	1150100000	1150100000	245
ENSP00000426037.1;ENSP00000421865.1;ENSP00000225969.4;ENSP00000424321.1	ENSP00000426037.1;ENSP00000421865.1;ENSP00000225969.4;ENSP00000424321.1	ENSP00000426037.1 pep:known chromosome:GRCh38:17:50367888:50371163:-1 gene:ENSG00000108826.15 transcript:ENST00000511860.1 gene_biotype:protein_coding transcript_biotype:protein_coding;ENSP00000421865.1 pep:known chromosome:GRCh38:17:50367857:50372960:-1 g	4	93	93;93;148;136	0	13.295	41.9	464260000	464260000	77377000	77377000	13
ENSP00000225972.7;ENSP00000459305.1	ENSP00000225972.7	ENSP00000225972.7 pep:known chromosome:GRCh38:17:50381238:50397553:-1 gene:ENSG00000108829.9 transcript:ENST00000225972.7 gene_biotype:protein_coding transcript_biotype:protein_coding	2	307	307;62	0	323.31	42.3	6029700000	6029700000	430690000	430690000	95
ENSP00000468004.1;ENSP00000225983.5;ENSP00000337290.4;ENSP00000465229.1;ENSP00000465227.1;ENSP00000465393.1;ENSP00000468485.1	ENSP00000468004.1;ENSP00000225983.5;ENSP00000337290.4	ENSP00000468004.1 pep:known chromosome:GRCh38:17:44078294:44123275:-1 gene:ENSG00000108840.15 transcript:ENST00000586802.5 gene_biotype:protein_coding transcript_biotype:protein_coding;ENSP00000225983.5 pep:known chromosome:GRCh38:17:44076746:44123638:-1 g	7	1122	1122;1123;1037;79;282;40;68	0	41.821	15.2	128520000	128520000	2570400	2570400	11
ENSP00000226004.2;ENSP00000466069.1	ENSP00000226004.2	ENSP00000226004.2 pep:known chromosome:GRCh38:17:43766121:43778988:-1 gene:ENSG00000108861.8 transcript:ENST00000226004.7 gene_biotype:protein_coding transcript_biotype:protein_coding	2	185	185;112	0	256.65	43.8	587500000	587500000	65277000	65277000	19
ENSP00000383940.4;ENSP00000226105.6;ENSP00000462310.1;ENSP00000413190.3	ENSP00000383940.4;ENSP00000226105.6;ENSP00000462310.1;ENSP00000413190.3	ENSP00000383940.4 pep:known chromosome:GRCh38:17:8288654:8290090:1 gene:ENSG00000108961.13 transcript:ENST00000407006.8 gene_biotype:protein_coding transcript_biotype:protein_coding;ENSP00000226105.6 pep:known chromosome:GRCh38:17:8288497:8290092:1 gene:EN	4	146	146;186;118;165	0	11.448	28.1	151450000	151450000	18931000	18931000	3
ENSP00000226207.5	ENSP00000226207.5	ENSP00000226207.5 pep:known chromosome:GRCh38:17:10492307:10518543:-1 gene:ENSG00000109061.9 transcript:ENST00000226207.5 gene_biotype:protein_coding transcript_biotype:protein_coding	1	1939	1939	0	9.0451	41.6	2150400000	2150400000	21291000	21291000	18
ENSP00000226218.4;ENSP00000452347.3;CON__Q3ZBS7	ENSP00000226218.4	ENSP00000226218.4 pep:known chromosome:GRCh38:17:28367276:28370822:-1 gene:ENSG00000109072.13 transcript:ENST00000226218.8 gene_biotype:protein_coding transcript_biotype:protein_coding	3	478	478;148;484	0	159.87	24.1	4400000000	4400000000	183330000	183330000	98
ENSP00000378731.2;ENSP00000226253.4;ENSP00000378729.3;ENSP00000462674.1;ENSP00000463174.2;ENSP00000398976.1;ENSP00000463118.1;ENSP00000465623.1	ENSP00000378731.2;ENSP00000226253.4;ENSP00000378729.3;ENSP00000462674.1;ENSP00000463174.2	ENSP00000378731.2 pep:known chromosome:GRCh38:17:28573115:28576948:-1 gene:ENSG00000109107.13 transcript:ENST00000395321.6 gene_biotype:protein_coding transcript_biotype:protein_coding;ENSP00000226253.4 pep:known chromosome:GRCh38:17:28573115:28577264:-1 g	8	364	364;364;336;175;180;149;122;135	0	323.31	77.2	13176000000	13176000000	572880000	572880000	174
ENSP00000226279.2;ENSP00000423047.1;ENSP00000427277.1	ENSP00000226279.2	ENSP00000226279.2 pep:known chromosome:GRCh38:4:15778278:15853230:1 gene:ENSG00000004468.12 transcript:ENST00000226279.7 gene_biotype:protein_coding transcript_biotype:protein_coding	3	300	300;151;122	0	114.94	36.7	2422700000	2422700000	127510000	127510000	46
ENSP00000226355.3;CON__REFSEQ:XP_585019	ENSP00000226355.3	ENSP00000226355.3 pep:known chromosome:GRCh38:4:73481683:73504001:1 gene:ENSG00000079557.4 transcript:ENST00000226355.4 gene_biotype:protein_coding transcript_biotype:protein_coding	2	599	599;604	0	33.251	15.9	418780000	418780000	11318000	11318000	16
ENSP00000226444.3	ENSP00000226444.3	ENSP00000226444.3 pep:known chromosome:GRCh38:4:69841212:69860152:-1 gene:ENSG00000109193.10 transcript:ENST00000226444.3 gene_biotype:protein_coding transcript_biotype:protein_coding	1	294	294	0.00035872	2.8787	7.5	10318000	10318000	515910	515910	1
ENSP00000424790.1;ENSP00000378297.4;ENSP00000226574.4;ENSP00000469340.1;ENSP00000424815.1;ENSP00000426147.1;ENSP00000423877.1	ENSP00000424790.1;ENSP00000378297.4;ENSP00000226574.4;ENSP00000469340.1	ENSP00000424790.1 pep:known chromosome:GRCh38:4:102501898:102617117:1 gene:ENSG00000109320.11 transcript:ENST00000505458.5 gene_biotype:protein_coding transcript_biotype:protein_coding;ENSP00000378297.4 pep:known chromosome:GRCh38:4:102501331:102616915:1 g	7	968	968;968;969;788;196;198;144	0	323.31	47.1	7049300000	7049300000	143860000	143860000	146
ENSP00000226578.4;ENSP00000427322.1	ENSP00000226578.4;ENSP00000427322.1	ENSP00000226578.4 pep:known chromosome:GRCh38:4:102631893:102760994:-1 gene:ENSG00000109323.8 transcript:ENST00000226578.8 gene_biotype:protein_coding transcript_biotype:protein_coding;ENSP00000427322.1 pep:known chromosome:GRCh38:4:102631988:102760933:-1	2	879	879;822	0	10.78	11.7	81245000	81245000	2031100	2031100	10
ENSP00000423337.1;ENSP00000226760.1;ENSP00000424103.1	ENSP00000423337.1;ENSP00000226760.1	ENSP00000423337.1 pep:known chromosome:GRCh38:4:6269849:6302883:1 gene:ENSG00000109501.13 transcript:ENST00000503569.5 gene_biotype:protein_coding transcript_biotype:protein_coding;ENSP00000226760.1 pep:known chromosome:GRCh38:4:6269850:6303265:1 gene:ENSG	3	890	890;890;252	0	94.506	15.2	385840000	385840000	10428000	10428000	13
ENSP00000378127.3;ENSP00000226796.6	ENSP00000378127.3;ENSP00000226796.6	ENSP00000378127.3 pep:known chromosome:GRCh38:4:109815510:109824740:1 gene:ENSG00000109534.16 transcript:ENST00000394631.7 gene_biotype:protein_coding transcript_biotype:protein_coding;ENSP00000226796.6 pep:known chromosome:GRCh38:4:109815553:109824737:1 g	2	217	217;217	0	81.934	33.2	1404200000	1404200000	127650000	127650000	34
ENSP00000483471.1;ENSP00000226798.4;ENSP00000486212.1;ENSP00000435943.1;ENSP00000485342.2;ENSP00000435067.1;ENSP00000487528.1;ENSP00000462603.1	ENSP00000483471.1;ENSP00000226798.4;ENSP00000486212.1;ENSP00000435943.1;ENSP00000485342.2;ENSP00000435067.1	ENSP00000483471.1 pep:known chromosome:GRCh38:CHR_HSCHR4_6_CTG12:189944765:189967182:1 gene:ENSG00000275145.3 transcript:ENST00000620886.3 gene_biotype:protein_coding transcript_biotype:protein_coding;ENSP00000226798.4 pep:known chromosome:GRCh38:4:1899407	8	258	258;258;116;116;102;102;84;84	0	50.216	38	378720000	378720000	29133000	29133000	19
ENSP00000433788.1;ENSP00000227155.4;ENSP00000339686.3	ENSP00000433788.1;ENSP00000227155.4;ENSP00000339686.3	ENSP00000433788.1 pep:known chromosome:GRCh38:11:44596856:44618253:1 gene:ENSG00000085117.11 transcript:ENST00000530601.1 gene_biotype:protein_coding transcript_biotype:protein_coding;ENSP00000227155.4 pep:known chromosome:GRCh38:11:44565591:44620363:1 gen	3	157	157;267;242	0	5.3066	19.1	87046000	87046000	10881000	10881000	8
ENSP00000438846.1;ENSP00000367799.3;ENSP00000227163.4	ENSP00000438846.1;ENSP00000367799.3;ENSP00000227163.4	ENSP00000438846.1 pep:known chromosome:GRCh38:11:47358181:47378487:-1 gene:ENSG00000066336.11 transcript:ENST00000533968.1 gene_biotype:protein_coding transcript_biotype:protein_coding;ENSP00000367799.3 pep:known chromosome:GRCh38:11:47354860:47378576:-1 g	3	245	245;270;271	0	43.004	12.2	70818000	70818000	14164000	14164000	1
ENSP00000438809.1;ENSP00000441224.1;ENSP00000445807.1;ENSP00000444453.1;ENSP00000442136.1;ENSP00000441558.1;ENSP00000442616.1;ENSP00000227214.6;ENSP00000381505.4	ENSP00000438809.1;ENSP00000441224.1;ENSP00000445807.1;ENSP00000444453.1;ENSP00000442136.1;ENSP00000441558.1;ENSP00000442616.1;ENSP00000227214.6;ENSP00000381505.4	ENSP00000438809.1 pep:known chromosome:GRCh38:11:73647655:73660770:1 gene:ENSG00000021300.13 transcript:ENST00000535582.5 gene_biotype:protein_coding transcript_biotype:protein_coding;ENSP00000441224.1 pep:known chromosome:GRCh38:11:73647626:73661665:1 gen	9	117	117;138;151;154;163;180;189;189;208	0.002485	1.7957	10.3	5766900	5766900	823850	823850	1
ENSP00000436089.1;ENSP00000483554.1;ENSP00000437149.1;ENSP00000436051.1;ENSP00000434247.1;ENSP00000433560.1;ENSP00000227251.3;ENSP00000431754.1;ENSP00000435960.1;ENSP00000435411.1;ENSP00000435046.1;ENSP00000434269.1;ENSP00000434793.1;ENSP00000432182.1;ENSP00000435931.1;ENSP00000432454.1	ENSP00000436089.1;ENSP00000483554.1;ENSP00000437149.1;ENSP00000436051.1;ENSP00000434247.1;ENSP00000433560.1;ENSP00000227251.3;ENSP00000431754.1;ENSP00000435960.1;ENSP00000435411.1;ENSP00000435046.1;ENSP00000434269.1;ENSP00000434793.1	ENSP00000436089.1 pep:known chromosome:GRCh38:11:111908768:111913347:-1 gene:ENSG00000109846.7 transcript:ENST00000527899.5 gene_biotype:protein_coding transcript_biotype:protein_coding;ENSP00000483554.1 pep:known chromosome:GRCh38:11:111908622:111913213:-	16	174	174;175;175;175;175;175;175;129;108;108;108;155;106;77;68;106	0	74.971	69.5	2830200000	2830200000	257290000	257290000	43
ENSP00000227266.4;ENSP00000432556.1	ENSP00000227266.4	ENSP00000227266.4 pep:known chromosome:GRCh38:11:88293592:88337787:-1 gene:ENSG00000109861.15 transcript:ENST00000227266.9 gene_biotype:protein_coding transcript_biotype:protein_coding	2	463	463;244	0	323.31	18.6	1666500000	1666500000	79359000	79359000	47
ENSP00000227322.3;ENSP00000394495.1;ENSP00000390391.1;ENSP00000415505.1	ENSP00000227322.3;ENSP00000394495.1;ENSP00000390391.1	ENSP00000227322.3 pep:known chromosome:GRCh38:11:116773799:116788050:-1 gene:ENSG00000109917.10 transcript:ENST00000227322.7 gene_biotype:protein_coding transcript_biotype:protein_coding;ENSP00000394495.1 pep:known chromosome:GRCh38:11:116777720:116787979:	4	459	459;386;430;102	0	243.41	44.4	739740000	739740000	28451000	28451000	30
ENSP00000437125.1;ENSP00000432083.1;ENSP00000227378.3;ENSP00000433584.1;ENSP00000437189.1;ENSP00000404372.2;ENSP00000432884.1;ENSP00000435154.1;ENSP00000434415.1;ENSP00000436183.1;ENSP00000434565.1;ENSP00000434851.1;ENSP00000436762.1	ENSP00000437125.1;ENSP00000432083.1;ENSP00000227378.3;ENSP00000433584.1;ENSP00000437189.1;ENSP00000404372.2	ENSP00000437125.1 pep:known chromosome:GRCh38:11:123057489:123061789:-1 gene:ENSG00000109971.13 transcript:ENST00000532636.5 gene_biotype:protein_coding transcript_biotype:protein_coding;ENSP00000432083.1 pep:known chromosome:GRCh38:11:123057489:123062335:	13	646	646;646;646;627;500;493;312;187;171;178;137;132;168	0	323.31	65.6	179750000000	179750000000	5447100000	5447100000	1371
ENSP00000227471.3;ENSP00000437195.1	ENSP00000227471.3	ENSP00000227471.3 pep:known chromosome:GRCh38:11:67991104:68004123:-1 gene:ENSG00000110057.7 transcript:ENST00000227471.6 gene_biotype:protein_coding transcript_biotype:protein_coding	2	597	597;180	0	99.084	6.4	149030000	149030000	8766200	8766200	21
ENSP00000432386.1;ENSP00000227474.3;ENSP00000481536.1	ENSP00000432386.1;ENSP00000227474.3;ENSP00000481536.1	ENSP00000432386.1 pep:known chromosome:GRCh38:11:125893485:125896330:-1 gene:ENSG00000110060.8 transcript:ENST00000530811.5 gene_biotype:protein_coding transcript_biotype:protein_coding;ENSP00000227474.3 pep:known chromosome:GRCh38:11:125893486:125903221:-	3	481	481;481;273	0.00012495	3.9462	6.9	11747000	11747000	405080	405080	3
ENSP00000432424.1;ENSP00000399444.2;ENSP00000434668.1;ENSP00000433989.1;ENSP00000227495.6;ENSP00000434349.1;ENSP00000436047.1;ENSP00000433318.1;ENSP00000394354.2;ENSP00000376437.2;ENSP00000348451.4;ENSP00000431170.1;ENSP00000434756.1;ENSP00000432647.1;ENSP00000432929.1	ENSP00000432424.1;ENSP00000399444.2;ENSP00000434668.1;ENSP00000433989.1;ENSP00000227495.6;ENSP00000434349.1;ENSP00000436047.1;ENSP00000433318.1;ENSP00000394354.2;ENSP00000376437.2;ENSP00000348451.4;ENSP00000431170.1	ENSP00000432424.1 pep:known chromosome:GRCh38:11:126393228:126408496:1 gene:ENSG00000110080.18 transcript:ENST00000528858.5 gene_biotype:protein_coding transcript_biotype:protein_coding;ENSP00000399444.2 pep:known chromosome:GRCh38:11:126406187:126414606:1	15	209	209;322;328;329;329;332;333;333;333;333;339;153;93;111;126	0	6.4198	24.4	18612000	18612000	1240800	1240800	4
ENSP00000227520.5;ENSP00000442111.1;ENSP00000440906.1	ENSP00000227520.5	ENSP00000227520.5 pep:known chromosome:GRCh38:11:60842071:60851081:1 gene:ENSG00000110104.11 transcript:ENST00000227520.9 gene_biotype:protein_coding transcript_biotype:protein_coding	3	360	360;88;104	0	166.64	35.3	569740000	569740000	31652000	31652000	17
ENSP00000227524.4;ENSP00000440266.1;ENSP00000443031.1;ENSP00000446259.1;ENSP00000445435.1	ENSP00000227524.4	ENSP00000227524.4 pep:known chromosome:GRCh38:11:60890730:60906588:-1 gene:ENSG00000110107.8 transcript:ENST00000227524.8 gene_biotype:protein_coding transcript_biotype:protein_coding	5	504	504;252;45;104;119	0	323.31	59.7	11108000000	11108000000	584610000	584610000	128
ENSP00000443990.1;ENSP00000227525.3	ENSP00000443990.1;ENSP00000227525.3	ENSP00000443990.1 pep:known chromosome:GRCh38:11:60919678:60923376:1 gene:ENSG00000110108.9 transcript:ENST00000536171.1 gene_biotype:protein_coding transcript_biotype:protein_coding;ENSP00000227525.3 pep:known chromosome:GRCh38:11:60913874:60923443:1 gene	2	243	243;243	0	35.054	9.5	2365100000	2365100000	295640000	295640000	18
ENSP00000411461.2;ENSP00000227638.3	ENSP00000411461.2;ENSP00000227638.3	ENSP00000411461.2 pep:known chromosome:GRCh38:11:94128929:94181966:1 gene:ENSG00000110218.8 transcript:ENST00000436171.2 gene_biotype:protein_coding transcript_biotype:protein_coding;ENSP00000227638.3 pep:known chromosome:GRCh38:11:94128928:94181972:1 gene	2	422	422;426	0	29.177	8.5	19707000	19707000	1159200	1159200	3
ENSP00000227667.2;ENSP00000486182.1;ENSP00000364494.1	ENSP00000227667.2;ENSP00000486182.1;ENSP00000364494.1	ENSP00000227667.2 pep:known chromosome:GRCh38:11:116829892:116833072:1 gene:ENSG00000110245.11 transcript:ENST00000227667.7 gene_biotype:protein_coding transcript_biotype:protein_coding;ENSP00000486182.1 pep:known chromosome:GRCh38:11:116830529:116833071:1	3	99	99;117;117	0	127.34	37.4	1063800000	1063800000	151970000	151970000	15
ENSP00000431723.1;ENSP00000434979.1;ENSP00000477613.1;ENSP00000227758.2;ENSP00000484838.1;ENSP00000434557.1;ENSP00000434708.1;ENSP00000436741.1	ENSP00000431723.1;ENSP00000434979.1;ENSP00000477613.1;ENSP00000227758.2;ENSP00000484838.1;ENSP00000434557.1	ENSP00000431723.1 pep:known chromosome:GRCh38:11:102347214:102378236:1 gene:ENSG00000110330.8 transcript:ENST00000530675.5 gene_biotype:protein_coding transcript_biotype:protein_coding;ENSP00000434979.1 pep:known chromosome:GRCh38:11:102347247:102378669:1	8	569	569;597;618;618;534;262;149;139	0	8.9199	22.1	108010000	108010000	3600200	3600200	9
ENSP00000389404.2;ENSP00000227868.4;ENSP00000433204.1;ENSP00000415695.2;ENSP00000431281.1;ENSP00000432277.1	ENSP00000389404.2;ENSP00000227868.4;ENSP00000433204.1;ENSP00000415695.2	ENSP00000389404.2 pep:known chromosome:GRCh38:11:34916130:34996122:1 gene:ENSG00000110435.11 transcript:ENST00000448838.7 gene_biotype:protein_coding transcript_biotype:protein_coding;ENSP00000227868.4 pep:known chromosome:GRCh38:11:34916572:34995971:1 gen	6	486	486;501;189;274;151;182	0	118.66	29.6	1684600000	1684600000	70190000	70190000	30
ENSP00000431237.2;ENSP00000228136.4;ENSP00000432534.1;ENSP00000432207.1	ENSP00000431237.2;ENSP00000228136.4;ENSP00000432534.1;ENSP00000432207.1	ENSP00000431237.2 pep:known chromosome:GRCh38:11:16738658:16755055:1 gene:ENSG00000110696.9 transcript:ENST00000528634.5 gene_biotype:protein_coding transcript_biotype:protein_coding;ENSP00000228136.4 pep:known chromosome:GRCh38:11:16738401:16756223:1 gene	4	157	157;183;86;90	0	323.31	30.6	1442900000	1442900000	160330000	160330000	67
ENSP00000228251.4;ENSP00000485718.1	ENSP00000228251.4	ENSP00000228251.4 pep:known chromosome:GRCh38:12:10699213:10723312:-1 gene:ENSG00000060138.12 transcript:ENST00000228251.8 gene_biotype:protein_coding transcript_biotype:protein_coding	2	372	372;92	0	267.44	41.4	376890000	376890000	28992000	28992000	23
ENSP00000309965.5;ENSP00000228264.6;ENSP00000443426.1;ENSP00000440402.1;ENSP00000441015.1;ENSP00000443750.1;ENSP00000406457.2;ENSP00000443578.1;ENSP00000445568.1;ENSP00000407646.2;ENSP00000442466.1	ENSP00000309965.5;ENSP00000228264.6;ENSP00000443426.1;ENSP00000440402.1;ENSP00000441015.1	ENSP00000309965.5 pep:known chromosome:GRCh38:12:31073898:31104791:1 gene:ENSG00000013573.16 transcript:ENST00000350437.8 gene_biotype:protein_coding transcript_biotype:protein_coding;ENSP00000228264.6 pep:known chromosome:GRCh38:12:31073860:31104791:1 gen	11	856	856;880;906;970;172;76;224;288;297;302;304	0	13.293	7.1	33907000	33907000	737100	737100	4
ENSP00000228284.3;ENSP00000414453.2;ENSP00000449386.1;ENSP00000449743.1;ENSP00000446577.1;ENSP00000449602.1;ENSP00000447324.1;ENSP00000447875.1;ENSP00000448554.1	ENSP00000228284.3;ENSP00000414453.2;ENSP00000449386.1	ENSP00000228284.3 pep:known chromosome:GRCh38:12:108522580:108561389:-1 gene:ENSG00000075856.11 transcript:ENST00000228284.7 gene_biotype:protein_coding transcript_biotype:protein_coding;ENSP00000414453.2 pep:known chromosome:GRCh38:12:108523412:108561159:	9	963	963;927;771;364;305;111;156;144;129	0	323.31	53.7	5339700000	5339700000	104700000	104700000	127
ENSP00000391283.2;ENSP00000443887.1;ENSP00000228307.7;ENSP00000267257.7;ENSP00000395536.2;ENSP00000449198.1;ENSP00000443745.1	ENSP00000391283.2;ENSP00000443887.1;ENSP00000228307.7;ENSP00000267257.7;ENSP00000395536.2	ENSP00000391283.2 pep:known chromosome:GRCh38:12:120210447:120265771:-1 gene:ENSG00000089159.15 transcript:ENST00000424649.6 gene_biotype:protein_coding transcript_biotype:protein_coding;ENSP00000443887.1 pep:known chromosome:GRCh38:12:120210448:120226844:	7	557	557;589;591;605;424;171;176	0	318.34	44.3	1051700000	1051700000	40450000	40450000	44
ENSP00000445721.1;ENSP00000228347.4;ENSP00000448398.1	ENSP00000445721.1;ENSP00000228347.4	ENSP00000445721.1 pep:known chromosome:GRCh38:12:106358082:106510196:1 gene:ENSG00000013503.9 transcript:ENST00000539066.5 gene_biotype:protein_coding transcript_biotype:protein_coding;ENSP00000228347.4 pep:known chromosome:GRCh38:12:106357658:106510198:1	3	1075	1075;1133;169	0	34.053	15.1	140970000	140970000	2711100	2711100	19
ENSP00000228434.3;ENSP00000442597.1	ENSP00000228434.3;ENSP00000442597.1	ENSP00000228434.3 pep:known chromosome:GRCh38:12:9752486:9760901:-1 gene:ENSG00000110848.8 transcript:ENST00000228434.7 gene_biotype:protein_coding transcript_biotype:protein_coding;ENSP00000442597.1 pep:known chromosome:GRCh38:12:9754139:9760901:-1 gene:E	2	199	199;164	0	152.56	33.2	65249000	65249000	9321300	9321300	7
ENSP00000373614.3;ENSP00000447752.1;ENSP00000228463.6	ENSP00000373614.3;ENSP00000447752.1;ENSP00000228463.6	ENSP00000373614.3 pep:known chromosome:GRCh38:12:108622688:108624330:-1 gene:ENSG00000110876.9 transcript:ENST00000388962.4 gene_biotype:protein_coding transcript_biotype:protein_coding;ENSP00000447752.1 pep:known chromosome:GRCh38:12:108622277:108633959:-	3	402	402;412;428	0	5.7882	6	77133000	77133000	7713300	7713300	3
ENSP00000228495.6;ENSP00000441586.1;ENSP00000439481.1;ENSP00000439722.1;ENSP00000437348.1;ENSP00000441672.1;ENSP00000440008.1;ENSP00000445129.1;ENSP00000440749.2;ENSP00000466301.1;ENSP00000455785.1;ENSP00000311202.5	ENSP00000228495.6;ENSP00000441586.1;ENSP00000439481.1;ENSP00000439722.1;ENSP00000437348.1;ENSP00000441672.1	ENSP00000228495.6 pep:known chromosome:GRCh38:12:109448656:109477544:-1 gene:ENSG00000110906.12 transcript:ENST00000228495.10 gene_biotype:protein_coding transcript_biotype:protein_coding;ENSP00000441586.1 pep:known chromosome:GRCh38:12:109451634:109458982	12	313	313;120;121;132;170;287;104;175;212;157;329;329	0	10.118	18.5	96422000	96422000	5074900	5074900	6
ENSP00000228506.3;ENSP00000438950.1;ENSP00000441247.1;ENSP00000440746.1	ENSP00000228506.3;ENSP00000438950.1	ENSP00000228506.3 pep:known chromosome:GRCh38:12:120686869:120701864:1 gene:ENSG00000110917.7 transcript:ENST00000228506.7 gene_biotype:protein_coding transcript_biotype:protein_coding;ENSP00000438950.1 pep:known chromosome:GRCh38:12:120693994:120696353:1	4	292	292;146;173;217	0	323.31	52.4	1998200000	1998200000	124890000	124890000	73
ENSP00000486846.1;ENSP00000376487.3;ENSP00000443551.2;ENSP00000228510.3;ENSP00000438153.1;ENSP00000486804.1;ENSP00000443978.1;ENSP00000415555.2;ENSP00000439134.1;ENSP00000445382.1;ENSP00000440379.1	ENSP00000486846.1;ENSP00000376487.3;ENSP00000443551.2;ENSP00000228510.3	ENSP00000486846.1 pep:known chromosome:GRCh38:12:109574807:109598117:1 gene:ENSG00000110921.11 transcript:ENST00000625889.2 gene_biotype:protein_coding transcript_biotype:protein_coding;ENSP00000376487.3 pep:known chromosome:GRCh38:12:109573837:109597261:1	11	344	344;344;396;396;200;83;83;83;115;117;170	0	39.55	24.7	261900000	261900000	15406000	15406000	12
ENSP00000228740.2;ENSP00000449958.1;ENSP00000395051.2;ENSP00000449340.1	ENSP00000228740.2;ENSP00000449958.1;ENSP00000395051.2	ENSP00000228740.2 pep:known chromosome:GRCh38:12:96000828:96035661:-1 gene:ENSG00000111144.9 transcript:ENST00000228740.6 gene_biotype:protein_coding transcript_biotype:protein_coding;ENSP00000449958.1 pep:known chromosome:GRCh38:12:96000830:96043477:-1 ge	4	611	611;587;508;132	0	323.31	65.5	34771000000	34771000000	993460000	993460000	475
ENSP00000228799.2;ENSP00000442023.1;ENSP00000439324.1	ENSP00000228799.2	ENSP00000228799.2 pep:known chromosome:GRCh38:12:2812622:2825071:1 gene:ENSG00000111203.11 transcript:ENST00000228799.6 gene_biotype:protein_coding transcript_biotype:protein_coding	3	447	447;57;131	0	28.5	11.9	41017000	41017000	1864400	1864400	3
ENSP00000228825.7;ENSP00000413221.1;ENSP00000446598.1	ENSP00000228825.7	ENSP00000228825.7 pep:known chromosome:GRCh38:12:110434825:110450407:-1 gene:ENSG00000111229.15 transcript:ENST00000228825.11 gene_biotype:protein_coding transcript_biotype:protein_coding	3	178	178;99;84	0	323.31	69.1	18765000000	18765000000	1876500000	1876500000	288
ENSP00000228841.7;ENSP00000447154.1	ENSP00000228841.7;ENSP00000447154.1	ENSP00000228841.7 pep:known chromosome:GRCh38:12:110910819:110920577:-1 gene:ENSG00000111245.14 transcript:ENST00000228841.12 gene_biotype:protein_coding transcript_biotype:protein_coding;ENSP00000447154.1 pep:known chromosome:GRCh38:12:110910918:110920575	2	166	166;152	0	24.172	47	972840000	972840000	97284000	97284000	23
ENSP00000228872.4;ENSP00000379629.1;ENSP00000407597.1	ENSP00000228872.4;ENSP00000379629.1	ENSP00000228872.4 pep:known chromosome:GRCh38:12:12717124:12722371:1 gene:ENSG00000111276.10 transcript:ENST00000228872.8 gene_biotype:protein_coding transcript_biotype:protein_coding;ENSP00000379629.1 pep:known chromosome:GRCh38:12:12717822:12721468:1 gen	3	198	198;205;104	0	296.1	60.1	1021500000	1021500000	92864000	92864000	24
ENSP00000442083.1;ENSP00000228922.7;ENSP00000439667.1;ENSP00000380544.2	ENSP00000442083.1;ENSP00000228922.7;ENSP00000439667.1;ENSP00000380544.2	ENSP00000442083.1 pep:known chromosome:GRCh38:12:122975239:122976970:1 gene:ENSG00000111325.16 transcript:ENST00000537966.5 gene_biotype:protein_coding transcript_biotype:protein_coding;ENSP00000228922.7 pep:known chromosome:GRCh38:12:122975220:122980041:1	4	207	207;350;129;290	0.00024114	3.0663	26.6	9920000	9920000	1240000	1240000	2
ENSP00000228928.7;ENSP00000448388.1;ENSP00000449299.1;ENSP00000447323.1	ENSP00000228928.7	ENSP00000228928.7 pep:known chromosome:GRCh38:12:112938352:112973249:1 gene:ENSG00000111331.12 transcript:ENST00000228928.11 gene_biotype:protein_coding transcript_biotype:protein_coding	4	1087	1087;223;177;166	0	110.65	26.7	1272800000	1272800000	25975000	25975000	36
ENSP00000444860.1;ENSP00000440560.1;ENSP00000228945.4;ENSP00000445263.1;ENSP00000437454.1;ENSP00000445450.1	ENSP00000444860.1;ENSP00000440560.1;ENSP00000228945.4;ENSP00000445263.1;ENSP00000437454.1;ENSP00000445450.1	ENSP00000444860.1 pep:known chromosome:GRCh38:12:14942330:14951106:-1 gene:ENSG00000111348.8 transcript:ENST00000541644.5 gene_biotype:protein_coding transcript_biotype:protein_coding;ENSP00000440560.1 pep:known chromosome:GRCh38:12:14942508:14961605:-1 ge	6	201	201;201;201;158;112;88	0	323.31	89.6	33008000000	33008000000	2750600000	2750600000	592
ENSP00000441894.1;ENSP00000228955.7;ENSP00000445162.1;ENSP00000442977.1;ENSP00000446429.1;ENSP00000438435.1;ENSP00000440482.1;ENSP00000446097.1	ENSP00000441894.1;ENSP00000228955.7;ENSP00000445162.1;ENSP00000442977.1;ENSP00000446429.1;ENSP00000438435.1;ENSP00000440482.1;ENSP00000446097.1	ENSP00000441894.1 pep:known chromosome:GRCh38:12:123633845:123660212:1 gene:ENSG00000111358.13 transcript:ENST00000536375.5 gene_biotype:protein_coding transcript_biotype:protein_coding;ENSP00000228955.7 pep:known chromosome:GRCh38:12:123633829:123660829:1	8	258	258;267;308;148;177;194;200;210	0.00012327	3.5952	17.4	86906000	86906000	6685100	6685100	3
ENSP00000445004.2;ENSP00000229003.3;ENSP00000397679.3	ENSP00000445004.2;ENSP00000229003.3;ENSP00000397679.3	ENSP00000445004.2 pep:known chromosome:GRCh38:12:47710454:47725534:-1 gene:ENSG00000111405.8 transcript:ENST00000545824.2 gene_biotype:protein_coding transcript_biotype:protein_coding;ENSP00000229003.3 pep:known chromosome:GRCh38:12:47709734:47725567:-1 ge	3	347	347;369;410	0	134.83	32.6	982870000	982870000	51730000	51730000	23
ENSP00000229179.4;ENSP00000441448.1;ENSP00000368185.2;ENSP00000445567.1;ENSP00000441334.1	ENSP00000229179.4;ENSP00000441448.1;ENSP00000368185.2	ENSP00000229179.4 pep:known chromosome:GRCh38:12:68686734:68745809:1 gene:ENSG00000111581.9 transcript:ENST00000229179.8 gene_biotype:protein_coding transcript_biotype:protein_coding;ENSP00000441448.1 pep:known chromosome:GRCh38:12:68687455:68742531:1 gene	5	925	925;896;686;103;80	0	237.85	40.8	1708000000	1708000000	33490000	33490000	82
ENSP00000449260.1;ENSP00000412091.3;ENSP00000229195.3;ENSP00000449659.1;ENSP00000448490.1;ENSP00000447497.1;ENSP00000450318.1;ENSP00000446507.1;ENSP00000449577.1;ENSP00000448298.1;ENSP00000448883.1;ENSP00000448024.1;ENSP00000449446.1;ENSP00000449917.1;ENSP00000450077.1;ENSP00000448660.1;ENSP00000449801.1;ENSP00000450090.1;ENSP00000447813.1;ENSP00000448808.1;ENSP00000483096.1	ENSP00000449260.1;ENSP00000412091.3;ENSP00000229195.3;ENSP00000449659.1;ENSP00000448490.1;ENSP00000447497.1;ENSP00000450318.1	ENSP00000449260.1 pep:known chromosome:GRCh38:12:70243751:70353913:1 gene:ENSG00000111596.11 transcript:ENST00000551043.5 gene_biotype:protein_coding transcript_biotype:protein_coding;ENSP00000412091.3 pep:known chromosome:GRCh38:12:70243030:70354993:1 gen	21	540	540;540;540;531;276;309;321;186;182;182;191;196;217;62;144;68;81;131;46;99;152	0	78.267	39.4	627130000	627130000	25085000	25085000	25
ENSP00000229201.4;ENSP00000450607.1	ENSP00000229201.4;ENSP00000450607.1	ENSP00000229201.4 pep:known chromosome:GRCh38:12:56417119:56449403:-1 gene:ENSG00000111602.11 transcript:ENST00000229201.4 gene_biotype:protein_coding transcript_biotype:protein_coding;ENSP00000450607.1 pep:known chromosome:GRCh38:12:56416373:56449399:-1 g	2	1207	1207;1208	0	5.0215	4.2	15875000	15875000	278510	278510	5
ENSP00000229214.4;ENSP00000411740.2;ENSP00000482557.1	ENSP00000229214.4;ENSP00000411740.2;ENSP00000482557.1	ENSP00000229214.4 pep:known chromosome:GRCh38:12:75490861:75511621:-1 gene:ENSG00000111615.12 transcript:ENST00000229214.8 gene_biotype:protein_coding transcript_biotype:protein_coding;ENSP00000411740.2 pep:known chromosome:GRCh38:12:75499809:75511597:-1 g	3	381	381;324;288	0	65.991	31.5	888620000	888620000	52272000	52272000	27
ENSP00000471687.1;ENSP00000478326.1;ENSP00000482353.1;ENSP00000480329.1;ENSP00000478132.1;ENSP00000477598.1;ENSP00000229238.3	ENSP00000471687.1;ENSP00000478326.1;ENSP00000482353.1;ENSP00000480329.1;ENSP00000478132.1;ENSP00000477598.1;ENSP00000229238.3	ENSP00000471687.1 pep:known chromosome:GRCh38:12:6492151:6493840:-1 gene:ENSG00000111639.7 transcript:ENST00000543703.1 gene_biotype:protein_coding transcript_biotype:protein_coding;ENSP00000478326.1 pep:known chromosome:GRCh38:12:6492281:6493295:-1 gene:E	7	32	32;73;76;76;76;76;128	0.0023793	1.8381	37.5	12809000	12809000	12809000	12809000	1
ENSP00000380070.1;ENSP00000380068.1;ENSP00000229239.5;ENSP00000380065.1;ENSP00000222286.3	ENSP00000380070.1;ENSP00000380068.1;ENSP00000229239.5;ENSP00000380065.1	ENSP00000380070.1 pep:known chromosome:GRCh38:12:6534534:6538359:1 gene:ENSG00000111640.14 transcript:ENST00000396861.5 gene_biotype:protein_coding transcript_biotype:protein_coding;ENSP00000380068.1 pep:known chromosome:GRCh38:12:6534754:6538339:1 gene:EN	5	335	335;335;335;260;408	0	323.31	87.2	186800000000	186800000000	10988000000	10988000000	3274
ENSP00000446039.1;ENSP00000441852.1;ENSP00000438363.1;ENSP00000438115.1;ENSP00000229251.3;ENSP00000442613.1;ENSP00000440683.1;ENSP00000439547.1;ENSP00000439949.1;ENSP00000444807.1;ENSP00000445300.1;ENSP00000487362.1;ENSP00000473363.1;ENSP00000443628.1;ENSP00000440020.1;ENSP00000439158.2;ENSP00000438571.1;ENSP00000438352.1;ENSP00000387787.2;ENSP00000440972.1	ENSP00000446039.1;ENSP00000441852.1;ENSP00000438363.1;ENSP00000438115.1;ENSP00000229251.3;ENSP00000442613.1;ENSP00000440683.1;ENSP00000439547.1;ENSP00000439949.1	ENSP00000446039.1 pep:known chromosome:GRCh38:12:6724287:6731875:1 gene:ENSG00000111652.9 transcript:ENST00000534947.5 gene_biotype:protein_coding transcript_biotype:protein_coding;ENSP00000441852.1 pep:known chromosome:GRCh38:12:6724079:6731828:1 gene:ENS	20	275	275;275;275;275;275;192;212;262;125;56;60;62;62;62;62;62;62;62;62;71	0	86.634	38.5	864020000	864020000	57602000	57602000	17
ENSP00000229265.5;ENSP00000446339.1;ENSP00000442068.1	ENSP00000229265.5;ENSP00000446339.1;ENSP00000442068.1	ENSP00000229265.5 pep:known chromosome:GRCh38:12:6848816:6851252:-1 gene:ENSG00000111665.11 transcript:ENST00000229265.10 gene_biotype:protein_coding transcript_biotype:protein_coding;ENSP00000446339.1 pep:known chromosome:GRCh38:12:6848829:6851258:-1 gene	3	243	243;268;268	0	5.5758	7.4	3888700	3888700	353520	353520	1
ENSP00000447887.1;ENSP00000448766.1;ENSP00000446994.1;ENSP00000229266.3	ENSP00000447887.1;ENSP00000448766.1;ENSP00000446994.1;ENSP00000229266.3	ENSP00000447887.1 pep:known chromosome:GRCh38:12:101697692:101729051:1 gene:ENSG00000111666.10 transcript:ENST00000552351.5 gene_biotype:protein_coding transcript_biotype:nonsense_mediated_decay;ENSP00000448766.1 pep:known chromosome:GRCh38:12:101697672:10	4	218	218;398;398;406	0	7.2036	5.5	38886000	38886000	12962000	12962000	1
ENSP00000373883.5;ENSP00000229268.8;ENSP00000444668.1	ENSP00000373883.5;ENSP00000229268.8	ENSP00000373883.5 pep:known chromosome:GRCh38:12:6852148:6866620:1 gene:ENSG00000111667.13 transcript:ENST00000389231.9 gene_biotype:protein_coding transcript_biotype:protein_coding;ENSP00000229268.8 pep:known chromosome:GRCh38:12:6852128:6866629:1 gene:EN	3	835	835;858;137	0	323.31	54.1	13726000000	13726000000	343150000	343150000	243
ENSP00000379933.4;ENSP00000484435.1;ENSP00000229270.4;ENSP00000475620.1;ENSP00000443599.1;ENSP00000475364.1;ENSP00000475829.1;ENSP00000475184.1	ENSP00000379933.4;ENSP00000484435.1;ENSP00000229270.4;ENSP00000475620.1;ENSP00000443599.1;ENSP00000475364.1	ENSP00000379933.4 pep:known chromosome:GRCh38:12:6867531:6870828:1 gene:ENSG00000111669.14 transcript:ENST00000396705.9 gene_biotype:protein_coding transcript_biotype:protein_coding;ENSP00000484435.1 pep:known chromosome:GRCh38:12:6867420:6870946:1 gene:EN	8	249	249;286;286;167;167;113;98;38	0	323.31	94	91352000000	91352000000	5373600000	5373600000	678
ENSP00000438873.1;ENSP00000437402.1;ENSP00000229277.1;ENSP00000441490.1;ENSP00000438062.1;ENSP00000476096.1;ENSP00000445788.1;ENSP00000476112.1	ENSP00000438873.1;ENSP00000437402.1;ENSP00000229277.1;ENSP00000441490.1;ENSP00000438062.1	ENSP00000438873.1 pep:known chromosome:GRCh38:12:6914327:6923696:1 gene:ENSG00000111674.8 transcript:ENST00000541477.5 gene_biotype:protein_coding transcript_biotype:protein_coding;ENSP00000437402.1 pep:known chromosome:GRCh38:12:6915207:6923696:1 gene:ENS	8	434	434;434;434;391;315;73;103;86	0	323.31	68.9	4904700000	4904700000	245240000	245240000	125
ENSP00000440602.1;ENSP00000229281.5;ENSP00000440937.1;ENSP00000475635.1;ENSP00000475422.1	ENSP00000440602.1;ENSP00000229281.5;ENSP00000440937.1;ENSP00000475635.1	ENSP00000440602.1 pep:known chromosome:GRCh38:12:6943502:6945921:1 gene:ENSG00000111678.10 transcript:ENST00000545581.5 gene_biotype:protein_coding transcript_biotype:protein_coding;ENSP00000229281.5 pep:known chromosome:GRCh38:12:6944023:6946002:1 gene:EN	5	126	126;126;97;91;103	0	76.186	67.5	182580000	182580000	26083000	26083000	19
ENSP00000446231.1;ENSP00000229314.4;ENSP00000437351.1	ENSP00000446231.1;ENSP00000229314.4;ENSP00000437351.1	ENSP00000446231.1 pep:known chromosome:GRCh38:12:21501793:21516184:1 gene:ENSG00000111711.9 transcript:ENST00000542038.5 gene_biotype:protein_coding transcript_biotype:protein_coding;ENSP00000229314.4 pep:known chromosome:GRCh38:12:21501815:21518408:1 gene	3	74	74;138;128	0	16.388	37.8	165960000	165960000	55319000	55319000	7
ENSP00000379386.1;ENSP00000229319.1;ENSP00000379385.1;ENSP00000398015.1;ENSP00000442680.1;ENSP00000443414.1;ENSP00000443997.1;ENSP00000439060.1	ENSP00000379386.1;ENSP00000229319.1;ENSP00000379385.1;ENSP00000398015.1	ENSP00000379386.1 pep:known chromosome:GRCh38:12:21635342:21657794:-1 gene:ENSG00000111716.12 transcript:ENST00000396076.5 gene_biotype:protein_coding transcript_biotype:protein_coding;ENSP00000229319.1 pep:known chromosome:GRCh38:12:21635342:21657842:-1 g	8	334	334;334;232;136;102;183;225;241	0	323.31	63.8	62892000000	62892000000	3699600000	3699600000	372
ENSP00000441369.1;ENSP00000229328.5;ENSP00000439235.1	ENSP00000441369.1;ENSP00000229328.5	ENSP00000441369.1 pep:known chromosome:GRCh38:12:119667864:119681624:1 gene:ENSG00000111725.10 transcript:ENST00000541640.5 gene_biotype:protein_coding transcript_biotype:protein_coding;ENSP00000229328.5 pep:known chromosome:GRCh38:12:119667753:119681630:1	3	270	270;270;104	0	78.469	36.7	348720000	348720000	26824000	26824000	12
ENSP00000229329.2;ENSP00000446239.1;ENSP00000440605.1;ENSP00000439404.1	ENSP00000229329.2	ENSP00000229329.2 pep:known chromosome:GRCh38:12:22046174:22065663:1 gene:ENSG00000111726.12 transcript:ENST00000229329.6 gene_biotype:protein_coding transcript_biotype:protein_coding	4	434	434;263;97;88	0	89.897	41.2	1499800000	1499800000	65210000	65210000	36
ENSP00000229330.4;ENSP00000442942.2;ENSP00000447952.1	ENSP00000229330.4	ENSP00000229330.4 pep:known chromosome:GRCh38:12:104064457:104106524:1 gene:ENSG00000111727.11 transcript:ENST00000229330.8 gene_biotype:protein_coding transcript_biotype:protein_coding	3	792	792;412;78	0	16.492	9.7	29108000	29108000	646830	646830	4
ENSP00000443994.1;ENSP00000229340.5;ENSP00000441883.1;ENSP00000442555.1	ENSP00000443994.1;ENSP00000229340.5	ENSP00000443994.1 pep:known chromosome:GRCh38:12:120097246:120116736:-1 gene:ENSG00000111737.11 transcript:ENST00000538903.1 gene_biotype:protein_coding transcript_biotype:protein_coding;ENSP00000229340.5 pep:known chromosome:GRCh38:12:120095095:120116839:	4	185	185;201;152;147	0	48.58	39.5	1467700000	1467700000	133420000	133420000	41
ENSP00000229379.2	ENSP00000229379.2	ENSP00000229379.2 pep:known chromosome:GRCh38:12:120438090:120440742:1 gene:ENSG00000111775.2 transcript:ENST00000229379.2 gene_biotype:protein_coding transcript_biotype:protein_coding	1	109	109	0	29.128	43.1	194560000	194560000	32427000	32427000	10
ENSP00000229390.3;ENSP00000449030.1;ENSP00000474283.1	ENSP00000229390.3;ENSP00000449030.1	ENSP00000229390.3 pep:known chromosome:GRCh38:12:120461668:120469793:-1 gene:ENSG00000111786.8 transcript:ENST00000229390.7 gene_biotype:protein_coding transcript_biotype:protein_coding;ENSP00000449030.1 pep:known chromosome:GRCh38:12:120463978:120469571:-	3	221	221;109;119	0	153.53	57.5	2927100000	2927100000	195140000	195140000	61
ENSP00000229402.3	ENSP00000229402.3	ENSP00000229402.3 pep:known chromosome:GRCh38:12:9594551:9607886:-1 gene:ENSG00000111796.3 transcript:ENST00000229402.3 gene_biotype:protein_coding transcript_biotype:protein_coding	1	225	225	0.0049173	1.6206	4	13275000	13275000	1206900	1206900	1
ENSP00000229416.6;ENSP00000482756.1;ENSP00000421908.1;ENSP00000423615.1;ENSP00000424211.1;ENSP00000421629.1;ENSP00000426578.2;ENSP00000421228.1	ENSP00000229416.6;ENSP00000482756.1	ENSP00000229416.6 pep:known chromosome:GRCh38:6:53497341:53545129:-1 gene:ENSG00000001084.10 transcript:ENST00000229416.10 gene_biotype:protein_coding transcript_biotype:protein_coding;ENSP00000482756.1 pep:known chromosome:GRCh38:6:53497346:53545129:-1 ge	8	637	637;599;252;154;173;122;93;54	0	323.31	43.2	1875900000	1875900000	58623000	58623000	63
ENSP00000229418.6;ENSP00000345702.6	ENSP00000229418.6;ENSP00000345702.6	ENSP00000229418.6 pep:known chromosome:GRCh38:6:41072983:41097950:1 gene:ENSG00000001167.14 transcript:ENST00000353205.5 gene_biotype:protein_coding transcript_biotype:protein_coding;ENSP00000345702.6 pep:known chromosome:GRCh38:6:41072945:41099976:1 gene:	2	318	318;347	0	227.97	16.7	237300000	237300000	118650000	118650000	12
ENSP00000376159.2;ENSP00000229446.5;ENSP00000435441.1;ENSP00000431734.1;ENSP00000436142.1;ENSP00000487249.1;ENSP00000436216.1;ENSP00000433505.1;ENSP00000433822.1;ENSP00000437333.1;ENSP00000436913.1	ENSP00000376159.2;ENSP00000229446.5;ENSP00000435441.1;ENSP00000431734.1;ENSP00000436142.1;ENSP00000487249.1;ENSP00000436216.1;ENSP00000433505.1	ENSP00000376159.2 pep:known chromosome:GRCh38:6:136261110:136279866:-1 gene:ENSG00000029363.15 transcript:ENST00000392348.6 gene_biotype:protein_coding transcript_biotype:protein_coding;ENSP00000229446.5 pep:known chromosome:GRCh38:6:136256863:136289851:-1	11	869	869;869;871;725;750;752;752;752;467;126;118	0	36.155	36.4	110270000	110270000	3341700	3341700	7
ENSP00000477133.1;ENSP00000476945.1;ENSP00000376603.1;ENSP00000229570.5	ENSP00000477133.1;ENSP00000476945.1;ENSP00000376603.1;ENSP00000229570.5	ENSP00000477133.1 pep:known chromosome:GRCh38:6:87322583:87341759:1 gene:ENSG00000111850.10 transcript:ENST00000608353.5 gene_biotype:protein_coding transcript_biotype:protein_coding;ENSP00000476945.1 pep:known chromosome:GRCh38:6:87322632:87340504:1 gene:	4	97	97;97;97;97	0.0031485	1.7316	15.5	8816200	8816200	1763200	1763200	3
ENSP00000229595.5	ENSP00000229595.5	ENSP00000229595.5 pep:known chromosome:GRCh38:6:118894220:118909167:1 gene:ENSG00000111875.7 transcript:ENST00000229595.5 gene_biotype:protein_coding transcript_biotype:protein_coding	1	204	204	0	34.178	30.4	155320000	155320000	25887000	25887000	11
ENSP00000229633.5	ENSP00000229633.5	ENSP00000229633.5 pep:known chromosome:GRCh38:6:125956781:125980244:1 gene:ENSG00000111911.6 transcript:ENST00000229633.6 gene_biotype:protein_coding transcript_biotype:protein_coding	1	182	182	0	26.878	45.6	314620000	314620000	34958000	34958000	10
ENSP00000409489.2;ENSP00000408957.2;ENSP00000408207.2;ENSP00000403720.2;ENSP00000401067.2;ENSP00000399309.3;ENSP00000364782.4;ENSP00000229725.4;ENSP00000436889.1;ENSP00000433943.1;ENSP00000433185.1;ENSP00000433127.1;ENSP00000432824.1;ENSP00000432513.1;ENSP00000432028.1;ENSP00000431628.1	ENSP00000409489.2;ENSP00000408957.2;ENSP00000408207.2;ENSP00000403720.2;ENSP00000401067.2;ENSP00000399309.3;ENSP00000364782.4;ENSP00000229725.4;ENSP00000436889.1;ENSP00000433943.1;ENSP00000433185.1;ENSP00000433127.1;ENSP00000432824.1;ENSP00000432513.1;ENSP00000432028.1;ENSP00000431628.1	ENSP00000409489.2 pep:known chromosome:GRCh38:CHR_HSCHR6_MHC_DBB_CTG1:31841237:31845091:-1 gene:ENSG00000234343.6 transcript:ENST00000434496.2 gene_biotype:protein_coding transcript_biotype:protein_coding;ENSP00000408957.2 pep:known chromosome:GRCh38:CHR_H	16	415	415;415;415;415;415;415;415;415;267;267;267;267;267;267;267;267	0.0066394	1.4865	7	36078000	36078000	1803900	1803900	5
ENSP00000229794.4;ENSP00000419837.1;ENSP00000308669.4;ENSP00000478079.1;ENSP00000417531.1;ENSP00000419141.1;ENSP00000417065.1	ENSP00000229794.4;ENSP00000419837.1;ENSP00000308669.4;ENSP00000478079.1;ENSP00000417531.1	ENSP00000229794.4 pep:known chromosome:GRCh38:6:36027770:36110755:1 gene:ENSG00000112062.10 transcript:ENST00000229794.8 gene_biotype:protein_coding transcript_biotype:protein_coding;ENSP00000419837.1 pep:known chromosome:GRCh38:6:36027782:36108670:1 gene:	7	360	360;283;307;173;173;132;90	0	119.85	52.2	2593300000	2593300000	144070000	144070000	84
ENSP00000229795.3	ENSP00000229795.3	ENSP00000229795.3 pep:known chromosome:GRCh38:6:36027711:36111236:1 gene:ENSG00000112062.10 transcript:ENST00000229795.7 gene_biotype:protein_coding transcript_biotype:protein_coding	1	360	360	0	6.5029	53.3	135250000	135250000	7513800	7513800	4
ENSP00000229812.7	ENSP00000229812.7	ENSP00000229812.7 pep:known chromosome:GRCh38:6:36493892:36547470:-1 gene:ENSG00000112079.8 transcript:ENST00000229812.7 gene_biotype:protein_coding transcript_biotype:protein_coding	1	465	465	0	64.878	46.5	1093100000	1093100000	43722000	43722000	44
ENSP00000229824.9;ENSP00000481054.1	ENSP00000229824.9;ENSP00000481054.1	ENSP00000229824.9 pep:known chromosome:GRCh38:6:36715465:36733183:1 gene:ENSG00000255587.7 transcript:ENST00000229824.9 gene_biotype:protein_coding transcript_biotype:protein_coding;ENSP00000481054.1 pep:known chromosome:GRCh38:6:36697851:36733183:1 gene:E	2	920	920;1021	0.00035808	2.8478	2.5	0	0	0	0	1
ENSP00000416448.2;ENSP00000401504.2;ENSP00000398819.2;ENSP00000397945.2;ENSP00000395737.2;ENSP00000372713.4;ENSP00000229829.3	ENSP00000416448.2;ENSP00000401504.2;ENSP00000398819.2;ENSP00000397945.2;ENSP00000395737.2;ENSP00000372713.4;ENSP00000229829.3	ENSP00000416448.2 pep:known chromosome:GRCh38:CHR_HSCHR6_MHC_COX_CTG1:32926465:32931899:-1 gene:ENSG00000232962.10 transcript:ENST00000434335.2 gene_biotype:protein_coding transcript_biotype:protein_coding;ENSP00000401504.2 pep:known chromosome:GRCh38:CHR_	7	250	250;250;250;250;250;250;250	0	61.688	22	578110000	578110000	72264000	72264000	9
ENSP00000229854.5;ENSP00000480987.1;ENSP00000472940.1;ENSP00000388647.3;ENSP00000407651.1	ENSP00000229854.5;ENSP00000480987.1;ENSP00000472940.1;ENSP00000388647.3	ENSP00000229854.5 pep:known chromosome:GRCh38:6:52264009:52284751:-1 gene:ENSG00000112118.17 transcript:ENST00000229854.11 gene_biotype:protein_coding transcript_biotype:protein_coding;ENSP00000480987.1 pep:known chromosome:GRCh38:6:52264014:52284881:-1 ge	5	808	808;853;853;818;328	0	323.31	61	5951300000	5951300000	116690000	116690000	151
ENSP00000229922.2;ENSP00000483435.1;ENSP00000482279.1;ENSP00000418604.1;ENSP00000417705.1;ENSP00000368275.2;ENSP00000417208.1;ENSP00000419906.1;ENSP00000420615.1	ENSP00000229922.2;ENSP00000483435.1;ENSP00000482279.1;ENSP00000418604.1;ENSP00000417705.1;ENSP00000368275.2	ENSP00000229922.2 pep:known chromosome:GRCh38:6:17393216:17557792:1 gene:ENSG00000112186.11 transcript:ENST00000229922.6 gene_biotype:protein_coding transcript_biotype:protein_coding;ENSP00000483435.1 pep:known chromosome:GRCh38:6:17393505:17557790:1 gene:	9	477	477;394;394;413;365;451;217;104;194	0	83.622	27.5	303550000	303550000	10841000	10841000	12
ENSP00000358247.1;ENSP00000229971.1	ENSP00000358247.1;ENSP00000229971.1	ENSP00000358247.1 pep:known chromosome:GRCh38:6:98868538:98947926:-1 gene:ENSG00000112234.8 transcript:ENST00000369244.6 gene_biotype:protein_coding transcript_biotype:protein_coding;ENSP00000229971.1 pep:known chromosome:GRCh38:6:98873725:98948006:-1 gene	2	621	621;621	0	5.3103	13.8	76941000	76941000	2959300	2959300	7
ENSP00000230036.1	ENSP00000230036.1	ENSP00000230036.1 pep:known chromosome:GRCh38:6:24428177:24489622:-1 gene:ENSG00000112293.14 transcript:ENST00000230036.1 gene_biotype:protein_coding transcript_biotype:protein_coding	1	840	840	0	7.415	7	85111000	85111000	2182300	2182300	7
ENSP00000445552.1;ENSP00000230048.3	ENSP00000445552.1;ENSP00000230048.3	ENSP00000445552.1 pep:known chromosome:GRCh38:6:24667035:24705065:1 gene:ENSG00000112304.10 transcript:ENST00000537591.5 gene_biotype:protein_coding transcript_biotype:protein_coding;ENSP00000230048.3 pep:known chromosome:GRCh38:6:24667071:24705046:1 gene:	2	117	117;140	0	17.469	29.9	1269300000	1269300000	317330000	317330000	21
ENSP00000230050.3	ENSP00000230050.3	ENSP00000230050.3 pep:known chromosome:GRCh38:6:132814441:132817564:1 gene:ENSG00000112306.7 transcript:ENST00000230050.3 gene_biotype:protein_coding transcript_biotype:protein_coding	1	132	132	0	323.31	81.8	22980000000	22980000000	3282800000	3282800000	171
ENSP00000230085.8;ENSP00000401779.2;ENSP00000296991.7;ENSP00000357975.2	ENSP00000230085.8;ENSP00000401779.2;ENSP00000296991.7;ENSP00000357975.2	ENSP00000230085.8 pep:known chromosome:GRCh38:6:108211222:108261260:-1 gene:ENSG00000112335.14 transcript:ENST00000230085.12 gene_biotype:protein_coding transcript_biotype:protein_coding;ENSP00000401779.2 pep:known chromosome:GRCh38:6:108211513:108260964:-	4	162	162;130;140;113	0	323.31	74.1	6078100000	6078100000	607810000	607810000	70
ENSP00000230124.3;ENSP00000412156.1;ENSP00000396566.1;ENSP00000405660.1	ENSP00000230124.3	ENSP00000230124.3 pep:known chromosome:GRCh38:6:109691312:109825428:1 gene:ENSG00000112367.10 transcript:ENST00000230124.7 gene_biotype:protein_coding transcript_biotype:protein_coding	4	907	907;237;99;136	0	8.8977	10.3	102890000	102890000	1941300	1941300	5
ENSP00000413950.2;ENSP00000406488.2;ENSP00000403538.2;ENSP00000387753.2;ENSP00000363794.3;ENSP00000230236.4	ENSP00000413950.2;ENSP00000406488.2;ENSP00000403538.2;ENSP00000387753.2;ENSP00000363794.3;ENSP00000230236.4	ENSP00000413950.2 pep:known chromosome:GRCh38:CHR_HSCHR6_MHC_DBB_CTG1:33182548:33184737:1 gene:ENSG00000225312.2 transcript:ENST00000454191.2 gene_biotype:protein_coding transcript_biotype:protein_coding;ENSP00000406488.2 pep:known chromosome:GRCh38:CHR_HS	6	261	261;261;261;261;261;261	0	95.827	36	532790000	532790000	38057000	38057000	20
ENSP00000479115.1;ENSP00000230248.6;ENSP00000355812.3	ENSP00000479115.1;ENSP00000230248.6;ENSP00000355812.3	ENSP00000479115.1 pep:known chromosome:GRCh38:6:166999317:167042418:1 gene:ENSG00000213066.11 transcript:ENST00000622353.4 gene_biotype:protein_coding transcript_biotype:protein_coding;ENSP00000230248.6 pep:known chromosome:GRCh38:6:166999408:167040317:1 g	3	351	351;379;399	0	107.91	26.8	80496000	80496000	5366400	5366400	9
ENSP00000384203.4;ENSP00000362124.1;ENSP00000230323.4;ENSP00000351742.2;ENSP00000343948.6;ENSP00000410391.1;ENSP00000377824.1;ENSP00000383998.2;ENSP00000412551.1;ENSP00000400276.1;ENSP00000406491.1;ENSP00000435909.1;ENSP00000324246.6;ENSP00000377880.3;ENSP00000418845.1;ENSP00000324443.5;ENSP00000327867.6;ENSP00000295600.7;ENSP00000391803.2	ENSP00000384203.4;ENSP00000362124.1;ENSP00000230323.4;ENSP00000351742.2;ENSP00000343948.6;ENSP00000410391.1;ENSP00000377824.1;ENSP00000383998.2;ENSP00000412551.1	ENSP00000384203.4 pep:known chromosome:GRCh38:6:41683979:41734401:-1 gene:ENSG00000112561.17 transcript:ENST00000403298.8 gene_biotype:protein_coding transcript_biotype:protein_coding;ENSP00000362124.1 pep:known chromosome:GRCh38:6:41683980:41735608:-1 gen	19	476	476;476;476;490;562;267;268;334;391;222;244;357;413;419;468;504;519;520;526	0	63.253	17.2	560040000	560040000	31113000	31113000	16
ENSP00000230340.4;ENSP00000417813.1;ENSP00000362087.2	ENSP00000230340.4	ENSP00000230340.4 pep:known chromosome:GRCh38:6:41921188:41933046:1 gene:ENSG00000112578.9 transcript:ENST00000230340.8 gene_biotype:protein_coding transcript_biotype:protein_coding	3	437	437;194;183	0	57.82	41.2	757390000	757390000	30296000	30296000	30
ENSP00000484118.1;ENSP00000442132.1;ENSP00000375942.2;ENSP00000230354.5;ENSP00000404905.1;ENSP00000247219.5	ENSP00000484118.1;ENSP00000442132.1;ENSP00000375942.2;ENSP00000230354.5;ENSP00000404905.1	ENSP00000484118.1 pep:known chromosome:GRCh38:6:170554333:170572869:1 gene:ENSG00000112592.12 transcript:ENST00000616883.4 gene_biotype:protein_coding transcript_biotype:protein_coding;ENSP00000442132.1 pep:known chromosome:GRCh38:6:170554333:170572869:1 g	6	288	288;319;339;339;101;375	0	15.491	9.4	56046000	56046000	6227400	6227400	6
ENSP00000325992.4;ENSP00000230419.4;ENSP00000418754.1;ENSP00000325462.4;ENSP00000326029.3;ENSP00000230418.4;ENSP00000420186.1;ENSP00000420765.1;ENSP00000419037.1;ENSP00000417607.1;ENSP00000420322.1;ENSP00000420165.1	ENSP00000325992.4;ENSP00000230419.4;ENSP00000418754.1;ENSP00000325462.4;ENSP00000326029.3;ENSP00000230418.4	ENSP00000325992.4 pep:known chromosome:GRCh38:6:43076342:43161712:1 gene:ENSG00000112655.15 transcript:ENST00000345201.6 gene_biotype:protein_coding transcript_biotype:protein_coding;ENSP00000230419.4 pep:known chromosome:GRCh38:6:43076268:43161719:1 gene:	12	1030	1030;1070;1078;940;1014;816;257;365;459;139;157;269	0	52.779	17	242750000	242750000	4580200	4580200	20
ENSP00000230431.6;ENSP00000422440.1;ENSP00000377556.2	ENSP00000230431.6;ENSP00000422440.1;ENSP00000377556.2	ENSP00000230431.6 pep:known chromosome:GRCh38:6:43225629:43229484:-1 gene:ENSG00000112667.12 transcript:ENST00000230431.10 gene_biotype:protein_coding transcript_biotype:protein_coding;ENSP00000422440.1 pep:known chromosome:GRCh38:6:43225631:43229453:-1 ge	3	174	174;243;148	0	165.46	49.4	1864800000	1864800000	233110000	233110000	47
ENSP00000230449.4;ENSP00000406400.1	ENSP00000230449.4	ENSP00000230449.4 pep:known chromosome:GRCh38:6:485133:693111:-1 gene:ENSG00000112685.13 transcript:ENST00000230449.8 gene_biotype:protein_coding transcript_biotype:protein_coding	2	924	924;140	0	204.85	32.1	999040000	999040000	19589000	19589000	50
ENSP00000230461.6;ENSP00000431007.1;ENSP00000359067.5	ENSP00000230461.6;ENSP00000431007.1;ENSP00000359067.5	ENSP00000230461.6 pep:known chromosome:GRCh38:6:75252924:75284968:-1 gene:ENSG00000112697.15 transcript:ENST00000230461.10 gene_biotype:protein_coding transcript_biotype:protein_coding;ENSP00000431007.1 pep:known chromosome:GRCh38:6:75254599:75284948:-1 ge	3	361	361;325;242	0	129.12	22.7	300760000	300760000	18797000	18797000	13
ENSP00000422936.1;ENSP00000230510.3;ENSP00000358813.2	ENSP00000422936.1;ENSP00000230510.3;ENSP00000358813.2	ENSP00000422936.1 pep:known chromosome:GRCh38:6:80003887:80042527:1 gene:ENSG00000112742.9 transcript:ENST00000509894.5 gene_biotype:protein_coding transcript_biotype:protein_coding;ENSP00000230510.3 pep:known chromosome:GRCh38:6:80004147:80042527:1 gene:E	3	856	856;856;857	0.0010323	2.0823	2.1	6888600	6888600	146570	146570	1
ENSP00000429488.1;ENSP00000416470.2;ENSP00000374114.4;ENSP00000230538.7;ENSP00000357629.4;ENSP00000427865.1;ENSP00000430336.1;ENSP00000427837.1;ENSP00000430415.1;ENSP00000243219.3;ENSP00000428583.1;ENSP00000408604.1;ENSP00000398226.2;ENSP00000357627.4;ENSP00000412136.2	ENSP00000429488.1;ENSP00000416470.2;ENSP00000374114.4;ENSP00000230538.7	ENSP00000429488.1 pep:known chromosome:GRCh38:6:112108860:112254710:-1 gene:ENSG00000112769.18 transcript:ENST00000522006.5 gene_biotype:protein_coding transcript_biotype:protein_coding;ENSP00000416470.2 pep:known chromosome:GRCh38:6:112109293:112254538:-1	15	1816	1816;1816;1816;1823;178;187;331;188;81;87;106;120;120;120;129	0	323.31	24.5	1512100000	1512100000	16801000	16801000	97
ENSP00000230640.5;ENSP00000422125.1;ENSP00000426641.1;ENSP00000425042.1	ENSP00000230640.5	ENSP00000230640.5 pep:known chromosome:GRCh38:5:55307760:55425581:1 gene:ENSG00000039123.15 transcript:ENST00000230640.9 gene_biotype:protein_coding transcript_biotype:protein_coding	4	1042	1042;88;72;89	0	323.31	40.9	2653800000	2653800000	45756000	45756000	112
ENSP00000230685.6	ENSP00000230685.6	ENSP00000230685.6 pep:known chromosome:GRCh38:5:150401670:150412929:-1 gene:ENSG00000019582.14 transcript:ENST00000353334.10 gene_biotype:protein_coding transcript_biotype:protein_coding	1	232	232	0	323.31	50.9	13416000000	13416000000	1118000000	1118000000	140
ENSP00000230771.3;ENSP00000423616.1;ENSP00000407105.2;ENSP00000425695.1;ENSP00000424516.1	ENSP00000230771.3;ENSP00000423616.1;ENSP00000407105.2	ENSP00000230771.3 pep:known chromosome:GRCh38:5:140691426:140699291:1 gene:ENSG00000112855.14 transcript:ENST00000230771.7 gene_biotype:protein_coding transcript_biotype:protein_coding;ENSP00000423616.1 pep:known chromosome:GRCh38:5:140691609:140698628:1 g	5	506	506;481;334;181;116	0	62.865	37.2	364520000	364520000	13501000	13501000	14
ENSP00000384845.1;ENSP00000230901.5;ENSP00000398084.1;ENSP00000398873.1;ENSP00000394330.2;ENSP00000398067.1;ENSP00000254900.5;ENSP00000407129.1;ENSP00000398676.1;ENSP00000407414.1;ENSP00000414625.1;ENSP00000427475.1;ENSP00000396487.1;ENSP00000427126.1	ENSP00000384845.1;ENSP00000230901.5;ENSP00000398084.1;ENSP00000398873.1;ENSP00000394330.2;ENSP00000398067.1;ENSP00000254900.5	ENSP00000384845.1 pep:known chromosome:GRCh38:5:138156882:138178633:-1 gene:ENSG00000112983.17 transcript:ENST00000402931.5 gene_biotype:protein_coding transcript_biotype:protein_coding;ENSP00000230901.5 pep:known chromosome:GRCh38:5:138156882:138178630:-1	14	878	878;951;857;861;866;892;1235;187;79;122;39;48;67;292	0	18.647	13.1	157500000	157500000	4256800	4256800	11
ENSP00000231004.4	ENSP00000231004.4	ENSP00000231004.4 pep:known chromosome:GRCh38:5:122063195:122078285:-1 gene:ENSG00000113083.12 transcript:ENST00000231004.4 gene_biotype:protein_coding transcript_biotype:protein_coding	1	417	417	0	10.437	4.8	6714700	6714700	373040	373040	2
ENSP00000231009.2	ENSP00000231009.2	ENSP00000231009.2 pep:known chromosome:GRCh38:5:55024253:55034570:1 gene:ENSG00000113088.5 transcript:ENST00000231009.2 gene_biotype:protein_coding transcript_biotype:protein_coding	1	264	264	0	16.581	22.3	246340000	246340000	20528000	20528000	8
ENSP00000231061.4;ENSP00000440127.1;ENSP00000428119.1	ENSP00000231061.4;ENSP00000440127.1	ENSP00000231061.4 pep:known chromosome:GRCh38:5:151661096:151687165:-1 gene:ENSG00000113140.10 transcript:ENST00000231061.8 gene_biotype:protein_coding transcript_biotype:protein_coding;ENSP00000440127.1 pep:known chromosome:GRCh38:5:151666373:151686963:-1	3	303	303;149;115	0	10.005	17.2	117610000	117610000	9047200	9047200	8
ENSP00000231198.7	ENSP00000231198.7	ENSP00000231198.7 pep:known chromosome:GRCh38:5:157731197:157741448:1 gene:ENSG00000113272.13 transcript:ENST00000231198.11 gene_biotype:protein_coding transcript_biotype:protein_coding	1	298	298	0	62.534	14.8	131400000	131400000	8760000	8760000	8
ENSP00000429225.1;ENSP00000231238.4;ENSP00000428613.1	ENSP00000429225.1;ENSP00000231238.4	ENSP00000429225.1 pep:known chromosome:GRCh38:5:160009113:160065511:1 gene:ENSG00000113312.10 transcript:ENST00000522793.5 gene_biotype:protein_coding transcript_biotype:protein_coding;ENSP00000231238.4 pep:known chromosome:GRCh38:5:160009113:160065543:1 g	3	292	292;292;163	0	323.31	59.2	1197300000	1197300000	74829000	74829000	52
ENSP00000231368.5;ENSP00000379117.3	ENSP00000231368.5;ENSP00000379117.3	ENSP00000231368.5 pep:known chromosome:GRCh38:5:96935464:97037515:1 gene:ENSG00000113441.15 transcript:ENST00000231368.9 gene_biotype:protein_coding transcript_biotype:protein_coding;ENSP00000379117.3 pep:known chromosome:GRCh38:5:96958451:97029036:1 gene:	2	1025	1025;1011	0	323.31	34.2	2405100000	2405100000	47160000	47160000	108
ENSP00000431067.1;ENSP00000429961.1;ENSP00000429686.1;ENSP00000231487.8;ENSP00000429415.1;ENSP00000331708.6;ENSP00000429472.1;ENSP00000429996.1	ENSP00000431067.1;ENSP00000429961.1;ENSP00000429686.1;ENSP00000231487.8;ENSP00000429415.1;ENSP00000331708.6;ENSP00000429472.1	ENSP00000431067.1 pep:known chromosome:GRCh38:5:134157392:134176920:-1 gene:ENSG00000113558.18 transcript:ENST00000521216.5 gene_biotype:protein_coding transcript_biotype:protein_coding;ENSP00000429961.1 pep:known chromosome:GRCh38:5:134157508:134176719:-1	8	163	163;163;163;163;142;158;160;102	0	275.05	72.4	2066800000	2066800000	206680000	206680000	70
ENSP00000231498.3;ENSP00000422019.1;ENSP00000371265.2;ENSP00000423484.1	ENSP00000231498.3;ENSP00000422019.1;ENSP00000371265.2	ENSP00000231498.3 pep:known chromosome:GRCh38:5:37288137:37371181:-1 gene:ENSG00000113569.15 transcript:ENST00000231498.7 gene_biotype:protein_coding transcript_biotype:protein_coding;ENSP00000422019.1 pep:known chromosome:GRCh38:5:37291900:37371081:-1 gen	4	1391	1391;1327;1332;54	0	323.31	33	2837800000	2837800000	49786000	49786000	128
ENSP00000422518.1;ENSP00000377979.2;ENSP00000231509.3	ENSP00000422518.1;ENSP00000377979.2;ENSP00000231509.3	ENSP00000422518.1 pep:known chromosome:GRCh38:5:143281120:143434702:-1 gene:ENSG00000113580.14 transcript:ENST00000504572.5 gene_biotype:protein_coding transcript_biotype:protein_coding;ENSP00000377979.2 pep:known chromosome:GRCh38:5:143281138:143404129:-1	3	778	778;778;778	0.0053571	1.6035	34.4	4672500	4672500	113960	113960	1
ENSP00000274327.7;ENSP00000370406.3;ENSP00000231524.9	ENSP00000274327.7;ENSP00000370406.3;ENSP00000231524.9	ENSP00000274327.7 pep:known chromosome:GRCh38:5:65590176:65624299:-1 gene:ENSG00000113595.14 transcript:ENST00000274327.11 gene_biotype:protein_coding transcript_biotype:protein_coding;ENSP00000370406.3 pep:known chromosome:GRCh38:5:65590176:65624296:-1 ge	3	546	546;569;574	0.00035659	2.7791	1.8	76136000	76136000	3172300	3172300	13
ENSP00000231526.4;ENSP00000423405.1;ENSP00000382367.3;ENSP00000409231.2;ENSP00000424343.1;ENSP00000429396.1	ENSP00000231526.4;ENSP00000423405.1;ENSP00000382367.3;ENSP00000409231.2;ENSP00000424343.1	ENSP00000231526.4 pep:known chromosome:GRCh38:5:65625040:65666069:1 gene:ENSG00000113597.17 transcript:ENST00000231526.8 gene_biotype:protein_coding transcript_biotype:protein_coding;ENSP00000423405.1 pep:known chromosome:GRCh38:5:65625045:65664766:1 gene:	6	411	411;412;417;418;81;53	0	7.1989	14.1	106620000	106620000	5077200	5077200	5
ENSP00000231572.3;ENSP00000429030.1;ENSP00000430035.1	ENSP00000231572.3	ENSP00000231572.3 pep:known chromosome:GRCh38:5:168486445:168519299:1 gene:ENSG00000113643.8 transcript:ENST00000231572.7 gene_biotype:protein_coding transcript_biotype:protein_coding	3	660	660;129;113	0	323.31	65.9	8615400000	8615400000	232850000	232850000	233
ENSP00000405546.1;ENSP00000231751.4;ENSP00000405719.2;ENSP00000397427.1;ENSP00000395234.1	ENSP00000405546.1;ENSP00000231751.4;ENSP00000405719.2;ENSP00000397427.1	ENSP00000405546.1 pep:known chromosome:GRCh38:3:46436193:46464868:-1 gene:ENSG00000012223.12 transcript:ENST00000417439.5 gene_biotype:protein_coding transcript_biotype:protein_coding;ENSP00000231751.4 pep:known chromosome:GRCh38:3:46435645:46465163:-1 gen	5	708	708;710;666;696;182	0	323.31	67.7	23368000000	23368000000	497200000	497200000	350
ENSP00000416687.2;ENSP00000231790.2;ENSP00000402564.1;ENSP00000444286.2;ENSP00000443665.1;ENSP00000402667.2;ENSP00000398272.2;ENSP00000480669.1;ENSP00000407773.1;ENSP00000392649.1;ENSP00000387511.1;ENSP00000416783.1;ENSP00000416476.1	ENSP00000416687.2;ENSP00000231790.2;ENSP00000402564.1;ENSP00000444286.2;ENSP00000443665.1;ENSP00000402667.2;ENSP00000398272.2	ENSP00000416687.2 pep:known chromosome:GRCh38:3:36993573:37050844:1 gene:ENSG00000076242.14 transcript:ENST00000456676.6 gene_biotype:protein_coding transcript_biotype:protein_coding;ENSP00000231790.2 pep:known chromosome:GRCh38:3:36993332:37050918:1 gene:	13	679	679;756;658;515;515;515;515;223;38;38;38;48;114	0	41.115	16.3	203030000	203030000	4319700	4319700	14
ENSP00000387746.1;ENSP00000231887.3	ENSP00000387746.1;ENSP00000231887.3	ENSP00000387746.1 pep:known chromosome:GRCh38:3:185191970:185254048:-1 gene:ENSG00000113790.10 transcript:ENST00000456310.5 gene_biotype:protein_coding transcript_biotype:protein_coding;ENSP00000231887.3 pep:known chromosome:GRCh38:3:185190624:185254098:-1	2	627	627;723	0	70.171	33.5	265150000	265150000	6628800	6628800	21
ENSP00000411047.1;ENSP00000412499.2;ENSP00000231948.4;ENSP00000392073.1	ENSP00000411047.1;ENSP00000412499.2;ENSP00000231948.4	ENSP00000411047.1 pep:known chromosome:GRCh38:3:3150011:3179674:-1 gene:ENSG00000113851.13 transcript:ENST00000424814.5 gene_biotype:protein_coding transcript_biotype:protein_coding;ENSP00000412499.2 pep:known chromosome:GRCh38:3:3150011:3179710:-1 gene:EN	4	394	394;441;442;228	0	67.571	24.9	67173000	67173000	3358700	3358700	8
ENSP00000232003.4	ENSP00000232003.4	ENSP00000232003.4 pep:known chromosome:GRCh38:3:186665952:186678240:1 gene:ENSG00000113905.4 transcript:ENST00000232003.4 gene_biotype:protein_coding transcript_biotype:protein_coding	1	525	525	0	101.17	27.4	977420000	977420000	46544000	46544000	38
ENSP00000479784.1;ENSP00000413122.2;ENSP00000384371.2;ENSP00000232014.4;ENSP00000398014.2;ENSP00000414455.1;ENSP00000415574.1	ENSP00000479784.1;ENSP00000413122.2;ENSP00000384371.2;ENSP00000232014.4;ENSP00000398014.2;ENSP00000414455.1;ENSP00000415574.1	ENSP00000479784.1 pep:known chromosome:GRCh38:3:187721377:187745725:-1 gene:ENSG00000113916.17 transcript:ENST00000621333.4 gene_biotype:protein_coding transcript_biotype:protein_coding;ENSP00000413122.2 pep:known chromosome:GRCh38:3:187722432:187734882:-1	7	650	650;650;706;706;55;104;121	0	9.2569	4	20763000	20763000	561160	561160	2
ENSP00000232125.5;ENSP00000419088.1;ENSP00000419491.1	ENSP00000232125.5;ENSP00000419088.1;ENSP00000419491.1	ENSP00000232125.5 pep:known chromosome:GRCh38:3:122384176:122409917:1 gene:ENSG00000114023.15 transcript:ENST00000232125.9 gene_biotype:protein_coding transcript_biotype:protein_coding;ENSP00000419088.1 pep:known chromosome:GRCh38:3:122384182:122412334:1 g	3	144	144;154;141	0	83.789	40.3	1419400000	1419400000	202770000	202770000	32
ENSP00000232424.3	ENSP00000232424.3	ENSP00000232424.3 pep:known chromosome:GRCh38:3:194136145:194138732:1 gene:ENSG00000114315.3 transcript:ENST00000232424.3 gene_biotype:protein_coding transcript_biotype:protein_coding	1	280	280	0.0097225	1.3093	3.2	451900000	451900000	50211000	50211000	4
ENSP00000232496.4;ENSP00000394844.1;ENSP00000409488.1;ENSP00000399199.1	ENSP00000232496.4;ENSP00000394844.1;ENSP00000409488.1;ENSP00000399199.1	ENSP00000232496.4 pep:known chromosome:GRCh38:3:50324907:50328243:-1 gene:ENSG00000114383.9 transcript:ENST00000232496.4 gene_biotype:protein_coding transcript_biotype:protein_coding;ENSP00000394844.1 pep:known chromosome:GRCh38:3:50326356:50328195:-1 gene	4	110	110;57;65;65	0.0071586	1.4332	35.5	20126000	20126000	3354400	3354400	5
ENSP00000232501.3;ENSP00000415045.1;ENSP00000412779.1;ENSP00000396172.1;ENSP00000389429.1;ENSP00000388358.1;ENSP00000388019.1	ENSP00000232501.3	ENSP00000232501.3 pep:known chromosome:GRCh38:3:50347488:50351091:-1 gene:ENSG00000114388.12 transcript:ENST00000232501.7 gene_biotype:protein_coding transcript_biotype:protein_coding	7	380	380;57;57;87;87;87;87	0	7.4733	12.1	47554000	47554000	2067600	2067600	3
ENSP00000419693.1;ENSP00000232564.3;ENSP00000420606.1;ENSP00000420066.1;ENSP00000442002.1;ENSP00000445967.1;ENSP00000414734.2;ENSP00000229264.3	ENSP00000419693.1;ENSP00000232564.3	ENSP00000419693.1 pep:known chromosome:GRCh38:3:179401087:179451145:-1 gene:ENSG00000114450.9 transcript:ENST00000468623.5 gene_biotype:protein_coding transcript_biotype:protein_coding;ENSP00000232564.3 pep:known chromosome:GRCh38:3:179396089:179451590:-1	8	340	340;340;79;165;232;264;339;340	0	132.78	46.8	426080000	426080000	30434000	30434000	31
ENSP00000232607.2;ENSP00000420754.1;ENSP00000419121.1;ENSP00000417893.1;ENSP00000486143.1;ENSP00000420409.1;ENSP00000419618.1;ENSP00000420348.1	ENSP00000232607.2;ENSP00000420754.1	ENSP00000232607.2 pep:known chromosome:GRCh38:3:124730366:124749273:1 gene:ENSG00000114491.13 transcript:ENST00000232607.6 gene_biotype:protein_coding transcript_biotype:protein_coding;ENSP00000420754.1 pep:known chromosome:GRCh38:3:124730452:124744757:1 g	8	480	480;342;57;57;66;66;66;142	0	270.79	46	2643100000	2643100000	101660000	101660000	81
ENSP00000417366.1;ENSP00000412684.2;ENSP00000232744.8	ENSP00000417366.1;ENSP00000412684.2;ENSP00000232744.8	ENSP00000417366.1 pep:known chromosome:GRCh38:3:127674110:127680913:1 gene:ENSG00000114626.17 transcript:ENST00000468137.5 gene_biotype:protein_coding transcript_biotype:protein_coding;ENSP00000412684.2 pep:known chromosome:GRCh38:3:127672958:127680920:1 g	3	336	336;336;478	0.0068448	1.453	4.2	4441700	4441700	277610	277610	1
ENSP00000232888.6	ENSP00000232888.6	ENSP00000232888.6 pep:known chromosome:GRCh38:3:51933430:51941941:-1 gene:ENSG00000114767.6 transcript:ENST00000232888.6 gene_biotype:protein_coding transcript_biotype:protein_coding	1	475	475	0	163.27	21.5	326320000	326320000	14188000	14188000	16
ENSP00000232905.3;ENSP00000467918.1	ENSP00000232905.3	ENSP00000232905.3 pep:known chromosome:GRCh38:3:40309684:40312424:1 gene:ENSG00000114784.3 transcript:ENST00000232905.3 gene_biotype:protein_coding transcript_biotype:protein_coding	2	113	113;53	0	78.496	82.3	101110000	101110000	20222000	20222000	6
ENSP00000232975.3;ENSP00000420596.1	ENSP00000232975.3;ENSP00000420596.1	ENSP00000232975.3 pep:known chromosome:GRCh38:3:52451102:52454070:-1 gene:ENSG00000114854.7 transcript:ENST00000232975.7 gene_biotype:protein_coding transcript_biotype:protein_coding;ENSP00000420596.1 pep:known chromosome:GRCh38:3:52451415:52452834:-1 gene	2	161	161;99	0	59.328	37.3	265800000	265800000	44301000	44301000	13
ENSP00000232978.8;ENSP00000482143.1;ENSP00000408660.1;ENSP00000404802.1;ENSP00000390259.1	ENSP00000232978.8;ENSP00000482143.1	ENSP00000232978.8 pep:known chromosome:GRCh38:3:42600614:42648741:1 gene:ENSG00000114857.17 transcript:ENST00000232978.12 gene_biotype:protein_coding transcript_biotype:protein_coding;ENSP00000482143.1 pep:known chromosome:GRCh38:3:42600686:42648733:1 gene	5	1462	1462;1162;104;105;105	0	23.818	10.3	193750000	193750000	3125100	3125100	13
ENSP00000461826.1;ENSP00000459481.1;ENSP00000460687.1;ENSP00000261388.3;ENSP00000233047.4;ENSP00000461828.1;ENSP00000409879.2	ENSP00000461826.1;ENSP00000459481.1;ENSP00000460687.1;ENSP00000261388.3;ENSP00000233047.4;ENSP00000461828.1;ENSP00000409879.2	ENSP00000461826.1 pep:known chromosome:GRCh38:16:21158710:21166882:1 gene:ENSG00000011638.10 transcript:ENST00000577162.1 gene_biotype:protein_coding transcript_biotype:protein_coding;ENSP00000459481.1 pep:known chromosome:GRCh38:16:21158661:21179609:1 gen	7	46	46;90;161;161;161;163;185	0.008131	1.3936	21.7	69580000	69580000	17395000	17395000	2
ENSP00000233055.4;ENSP00000395416.1	ENSP00000233055.4	ENSP00000233055.4 pep:known chromosome:GRCh38:2:223875347:223945387:-1 gene:ENSG00000085449.14 transcript:ENST00000233055.8 gene_biotype:protein_coding transcript_biotype:protein_coding	2	410	410;215	0	72.742	43.7	1218300000	1218300000	50762000	50762000	29
ENSP00000378559.2;ENSP00000233057.4;ENSP00000385014.1;ENSP00000393921.2;ENSP00000374663.3	ENSP00000378559.2;ENSP00000233057.4;ENSP00000385014.1	ENSP00000378559.2 pep:known chromosome:GRCh38:2:37105143:37157047:-1 gene:ENSG00000055332.16 transcript:ENST00000395127.6 gene_biotype:protein_coding transcript_biotype:protein_coding;ENSP00000233057.4 pep:known chromosome:GRCh38:2:37099210:37157047:-1 gen	5	551	551;551;510;141;102	0	123.43	40.1	1553200000	1553200000	73961000	73961000	43
ENSP00000233072.5;ENSP00000402608.2;ENSP00000406136.2;ENSP00000480517.1	ENSP00000233072.5;ENSP00000402608.2;ENSP00000406136.2	ENSP00000233072.5 pep:known chromosome:GRCh38:2:210556538:210679107:1 gene:ENSG00000021826.14 transcript:ENST00000233072.9 gene_biotype:protein_coding transcript_biotype:protein_coding;ENSP00000402608.2 pep:known chromosome:GRCh38:2:210477709:210679107:1 g	4	1500	1500;1506;1049;513	0	8.1243	6.7	38323000	38323000	497700	497700	7
ENSP00000467680.2;ENSP00000465433.2;ENSP00000233078.3;ENSP00000467613.2;ENSP00000337132.5	ENSP00000467680.2;ENSP00000465433.2;ENSP00000233078.3;ENSP00000467613.2;ENSP00000337132.5	ENSP00000467680.2 pep:known chromosome:GRCh38:19:1407613:1435687:1 gene:ENSG00000071626.16 transcript:ENST00000592522.5 gene_biotype:protein_coding transcript_biotype:protein_coding;ENSP00000465433.2 pep:known chromosome:GRCh38:19:1407680:1435683:1 gene:EN	5	406	406;406;407;327;378	0	323.31	35.2	3407600000	3407600000	340760000	340760000	87
ENSP00000370745.1;ENSP00000233084.3;ENSP00000484958.1;ENSP00000482416.1	ENSP00000370745.1;ENSP00000233084.3;ENSP00000484958.1;ENSP00000482416.1	ENSP00000370745.1 pep:known chromosome:GRCh38:2:15591178:15631111:1 gene:ENSG00000079785.14 transcript:ENST00000381341.6 gene_biotype:protein_coding transcript_biotype:protein_coding;ENSP00000233084.3 pep:known chromosome:GRCh38:2:15591621:15631109:1 gene:	4	740	740;740;659;659	0	323.31	64.2	15307000000	15307000000	392480000	392480000	264
ENSP00000233099.5;ENSP00000408222.1	ENSP00000233099.5	ENSP00000233099.5 pep:known chromosome:GRCh38:2:36980897:37084342:-1 gene:ENSG00000008869.11 transcript:ENST00000233099.5 gene_biotype:protein_coding transcript_biotype:protein_coding	2	2071	2071;115	0	290.31	33.7	1246900000	1246900000	12346000	12346000	80
ENSP00000233114.8;ENSP00000438144.1;ENSP00000446395.1;ENSP00000386719.1;ENSP00000410073.1;ENSP00000386743.1;ENSP00000394504.1;ENSP00000409027.1	ENSP00000233114.8;ENSP00000438144.1;ENSP00000446395.1;ENSP00000386719.1;ENSP00000410073.1;ENSP00000386743.1	ENSP00000233114.8 pep:known chromosome:GRCh38:2:63588609:63607197:1 gene:ENSG00000014641.17 transcript:ENST00000233114.12 gene_biotype:protein_coding transcript_biotype:protein_coding;ENSP00000438144.1 pep:known chromosome:GRCh38:2:63589151:63607194:1 gene	8	334	334;352;245;210;222;169;119;114	0	323.31	45.2	33244000000	33244000000	2216300000	2216300000	231
ENSP00000233121.2;ENSP00000391705.1	ENSP00000233121.2;ENSP00000391705.1	ENSP00000233121.2 pep:known chromosome:GRCh38:2:26970612:27027196:1 gene:ENSG00000084764.10 transcript:ENST00000233121.6 gene_biotype:protein_coding transcript_biotype:protein_coding;ENSP00000391705.1 pep:known chromosome:GRCh38:2:27014768:27025909:1 gene:	2	281	281;218	0	4.8848	28.1	27733000	27733000	1848900	1848900	1
ENSP00000233146.2;ENSP00000384199.1;ENSP00000481416.1;ENSP00000442697.1;ENSP00000483159.1;ENSP00000484137.1;ENSP00000482468.1;ENSP00000481158.1;ENSP00000411482.1	ENSP00000233146.2;ENSP00000384199.1;ENSP00000481416.1;ENSP00000442697.1;ENSP00000483159.1;ENSP00000484137.1;ENSP00000482468.1	ENSP00000233146.2 pep:known chromosome:GRCh38:2:47402969:47483228:1 gene:ENSG00000095002.12 transcript:ENST00000233146.6 gene_biotype:protein_coding transcript_biotype:protein_coding;ENSP00000384199.1 pep:known chromosome:GRCh38:2:47403130:47513234:1 gene:	9	934	934;921;810;868;533;485;410;341;140	0	323.31	45	3673700000	3673700000	81639000	81639000	96
ENSP00000377018.2;ENSP00000233154.4;ENSP00000377017.2;ENSP00000408040.1;ENSP00000431109.1;ENSP00000410428.2	ENSP00000377018.2;ENSP00000233154.4	ENSP00000377018.2 pep:known chromosome:GRCh38:2:105851782:105894272:1 gene:ENSG00000071051.13 transcript:ENST00000393349.2 gene_biotype:protein_coding transcript_biotype:protein_coding;ENSP00000233154.4 pep:known chromosome:GRCh38:2:105744897:105894274:1 g	6	380	380;380;144;110;83;83	0	90.283	41.3	651490000	651490000	28326000	28326000	17
ENSP00000397760.1;ENSP00000399912.1;ENSP00000233190.5;ENSP00000392709.2;ENSP00000409766.1;ENSP00000400976.1;ENSP00000409689.1;ENSP00000389413.1;ENSP00000395553.1	ENSP00000397760.1;ENSP00000399912.1;ENSP00000233190.5;ENSP00000392709.2;ENSP00000409766.1;ENSP00000400976.1;ENSP00000409689.1	ENSP00000397760.1 pep:known chromosome:GRCh38:2:206123819:206159509:-1 gene:ENSG00000023228.13 transcript:ENST00000423725.5 gene_biotype:protein_coding transcript_biotype:protein_coding;ENSP00000399912.1 pep:known chromosome:GRCh38:2:206124101:206159194:-1	9	670	670;727;727;741;691;611;616;130;91	0	323.31	65.7	11485000000	11485000000	294490000	294490000	214
ENSP00000233242.1;ENSP00000477990.1;ENSP00000382200.4;CON__ENSEMBL:ENSBTAP00000032840	ENSP00000233242.1;ENSP00000477990.1	ENSP00000233242.1 pep:known chromosome:GRCh38:2:21001429:21044073:-1 gene:ENSG00000084674.13 transcript:ENST00000233242.5 gene_biotype:protein_coding transcript_biotype:protein_coding;ENSP00000477990.1 pep:known chromosome:GRCh38:2:21001429:21043945:-1 gen	4	4563	4563;4344;828;825	0	323.31	38.5	9816700000	9816700000	39110000	39110000	342
ENSP00000233330.6;ENSP00000305298.5;ENSP00000272430.5	ENSP00000233330.6;ENSP00000305298.5;ENSP00000272430.5	ENSP00000233330.6 pep:known chromosome:GRCh38:2:74425883:74440631:-1 gene:ENSG00000114993.15 transcript:ENST00000233330.6 gene_biotype:protein_coding transcript_biotype:protein_coding;ENSP00000305298.5 pep:known chromosome:GRCh38:2:74425836:74440583:-1 gen	3	513	513;550;563	0	24.45	9.7	23468000	23468000	838150	838150	4
ENSP00000233331.7;ENSP00000388677.1	ENSP00000233331.7;ENSP00000388677.1	ENSP00000233331.7 pep:known chromosome:GRCh38:2:74455023:74457960:1 gene:ENSG00000115274.14 transcript:ENST00000233331.11 gene_biotype:protein_coding transcript_biotype:protein_coding;ENSP00000388677.1 pep:known chromosome:GRCh38:2:74455088:74460884:1 gene	2	356	356;363	0.00012483	3.9313	3.4	31109000	31109000	1829900	1829900	3
ENSP00000406424.1;ENSP00000233379.4;ENSP00000410470.1;ENSP00000272610.3;ENSP00000390528.1;ENSP00000405148.1	ENSP00000406424.1;ENSP00000233379.4;ENSP00000410470.1;ENSP00000272610.3	ENSP00000406424.1 pep:known chromosome:GRCh38:2:95402723:95413096:1 gene:ENSG00000115042.9 transcript:ENST00000447036.5 gene_biotype:protein_coding transcript_biotype:protein_coding;ENSP00000233379.4 pep:known chromosome:GRCh38:2:95402726:95416616:1 gene:E	6	314	314;314;314;314;127;81	0	192.07	53.8	554620000	554620000	42663000	42663000	23
ENSP00000233468.4	ENSP00000233468.4	ENSP00000233468.4 pep:known chromosome:GRCh38:2:24067584:24076443:-1 gene:ENSG00000115128.6 transcript:ENST00000233468.4 gene_biotype:protein_coding transcript_biotype:protein_coding	1	125	125	0	78.265	46.4	1155700000	1155700000	144460000	144460000	41
ENSP00000385175.1;ENSP00000383955.1;ENSP00000385671.1;ENSP00000369383.1;ENSP00000233545.2	ENSP00000385175.1;ENSP00000383955.1;ENSP00000385671.1;ENSP00000369383.1;ENSP00000233545.2	ENSP00000385175.1 pep:known chromosome:GRCh38:2:27309707:27323102:-1 gene:ENSG00000115204.14 transcript:ENST00000405076.5 gene_biotype:protein_coding transcript_biotype:protein_coding;ENSP00000383955.1 pep:known chromosome:GRCh38:2:27309492:27323054:-1 gen	5	113	113;170;171;176;176	0	36.738	20.4	9662800	9662800	2415700	2415700	5
ENSP00000233552.5;ENSP00000429323.1;ENSP00000479991.1;ENSP00000384375.2	ENSP00000233552.5;ENSP00000429323.1;ENSP00000479991.1;ENSP00000384375.2	ENSP00000233552.5 pep:known chromosome:GRCh38:2:27364352:27370486:-1 gene:ENSG00000115211.15 transcript:ENST00000347454.8 gene_biotype:protein_coding transcript_biotype:protein_coding;ENSP00000429323.1 pep:known chromosome:GRCh38:2:27364399:27370326:-1 gen	4	523	523;544;228;235	0	323.31	40.2	913130000	913130000	36525000	36525000	41
ENSP00000369181.3;ENSP00000233557.3;ENSP00000369192.3;ENSP00000403916.2	ENSP00000369181.3;ENSP00000233557.3;ENSP00000369192.3	ENSP00000369181.3 pep:known chromosome:GRCh38:2:27428640:27442255:1 gene:ENSG00000115216.13 transcript:ENST00000379852.7 gene_biotype:protein_coding transcript_biotype:protein_coding;ENSP00000233557.3 pep:known chromosome:GRCh38:2:27427790:27442259:1 gene:	4	535	535;535;543;155	0	323.31	35.9	1672200000	1672200000	98363000	98363000	70
ENSP00000233575.2;ENSP00000439208.1;ENSP00000405399.1;ENSP00000399727.1;ENSP00000401922.1	ENSP00000233575.2;ENSP00000439208.1	ENSP00000233575.2 pep:known chromosome:GRCh38:2:27370522:27377128:1 gene:ENSG00000115234.10 transcript:ENST00000233575.6 gene_biotype:protein_coding transcript_biotype:protein_coding;ENSP00000439208.1 pep:known chromosome:GRCh38:2:27370496:27377533:1 gene:	5	470	470;445;87;53;69	0	115.73	32.8	990270000	990270000	41261000	41261000	34
ENSP00000233596.2	ENSP00000233596.2	ENSP00000233596.2 pep:known chromosome:GRCh38:19:1490747:1497927:1 gene:ENSG00000115255.10 transcript:ENST00000233596.7 gene_biotype:protein_coding transcript_biotype:protein_coding	1	184	184	0.0003601	2.9563	7.1	0	0	0	0	1
ENSP00000233612.4;ENSP00000394842.2;ENSP00000408620.1;ENSP00000403805.2;ENSP00000393218.1	ENSP00000233612.4;ENSP00000394842.2;ENSP00000408620.1	ENSP00000233612.4 pep:known chromosome:GRCh38:2:162344338:162361122:1 gene:ENSG00000115271.10 transcript:ENST00000233612.8 gene_biotype:protein_coding transcript_biotype:protein_coding;ENSP00000394842.2 pep:known chromosome:GRCh38:2:162344088:162361420:1 g	5	198	198;217;146;132;146	0	112.8	56.6	2220300000	2220300000	222030000	222030000	72
ENSP00000388201.2;ENSP00000233616.4;ENSP00000410992.1;ENSP00000396298.1;ENSP00000386493.1	ENSP00000388201.2;ENSP00000233616.4;ENSP00000410992.1	ENSP00000388201.2 pep:known chromosome:GRCh38:2:74461058:74465410:-1 gene:ENSG00000115275.11 transcript:ENST00000452063.6 gene_biotype:protein_coding transcript_biotype:protein_coding;ENSP00000233616.4 pep:known chromosome:GRCh38:2:74461057:74465410:-1 gen	5	731	731;837;491;145;209	0	323.31	52.7	5903300000	5903300000	151370000	151370000	133
ENSP00000443273.1;ENSP00000440348.1;ENSP00000364262.5;ENSP00000233627.9;ENSP00000406630.2;ENSP00000480984.1;ENSP00000477895.1	ENSP00000443273.1;ENSP00000440348.1;ENSP00000364262.5;ENSP00000233627.9;ENSP00000406630.2;ENSP00000480984.1;ENSP00000477895.1	ENSP00000443273.1 pep:known chromosome:GRCh38:19:1383900:1395589:1 gene:ENSG00000115286.19 transcript:ENST00000539480.5 gene_biotype:protein_coding transcript_biotype:protein_coding;ENSP00000440348.1 pep:known chromosome:GRCh38:19:1383527:1393545:1 gene:EN	7	182	182;206;206;213;236;214;214	0	95.595	18.1	667180000	667180000	66718000	66718000	21
ENSP00000233668.5;ENSP00000387016.1;ENSP00000344330.6;ENSP00000393586.1	ENSP00000233668.5;ENSP00000387016.1	ENSP00000233668.5 pep:known chromosome:GRCh38:2:74554086:74557554:1 gene:ENSG00000115325.13 transcript:ENST00000233668.9 gene_biotype:protein_coding transcript_biotype:protein_coding;ENSP00000387016.1 pep:known chromosome:GRCh38:2:74549026:74557536:1 gene:	4	481	481;342;177;88	0	156.03	48.2	244620000	244620000	10636000	10636000	18
ENSP00000397646.2;ENSP00000393597.2;ENSP00000393323.3;ENSP00000388713.1;ENSP00000233714.4;ENSP00000396518.1;ENSP00000395442.1;ENSP00000405364.1	ENSP00000397646.2;ENSP00000393597.2;ENSP00000393323.3;ENSP00000388713.1;ENSP00000233714.4;ENSP00000396518.1	ENSP00000397646.2 pep:known chromosome:GRCh38:2:210434487:210476775:-1 gene:ENSG00000115365.11 transcript:ENST00000431941.6 gene_biotype:protein_coding transcript_biotype:protein_coding;ENSP00000393597.2 pep:known chromosome:GRCh38:2:210431249:210476767:-1	8	399	399;399;399;399;399;196;82;147	0	65.961	32.6	3425700000	3425700000	201510000	201510000	25
ENSP00000233809.4;ENSP00000389646.1	ENSP00000233809.4;ENSP00000389646.1	ENSP00000233809.4 pep:known chromosome:GRCh38:2:216633395:216664436:1 gene:ENSG00000115457.9 transcript:ENST00000233809.8 gene_biotype:protein_coding transcript_biotype:protein_coding;ENSP00000389646.1 pep:known chromosome:GRCh38:2:216659618:216664285:1 ge	2	325	325;181	0	6.2814	8.6	22522000	22522000	1608700	1608700	3
ENSP00000413474.1;ENSP00000233813.4	ENSP00000413474.1;ENSP00000233813.4	ENSP00000413474.1 pep:known chromosome:GRCh38:2:216678853:216694794:-1 gene:ENSG00000115461.4 transcript:ENST00000449583.1 gene_biotype:protein_coding transcript_biotype:protein_coding;ENSP00000233813.4 pep:known chromosome:GRCh38:2:216672105:216695525:-1	2	233	233;272	0.00012107	3.166	5.2	17884000	17884000	1788400	1788400	1
ENSP00000233838.3;ENSP00000389426.1;ENSP00000408045.3	ENSP00000233838.3;ENSP00000389426.1;ENSP00000408045.3	ENSP00000233838.3 pep:known chromosome:GRCh38:2:85544723:85561509:-1 gene:ENSG00000115486.11 transcript:ENST00000233838.8 gene_biotype:protein_coding transcript_biotype:protein_coding;ENSP00000389426.1 pep:known chromosome:GRCh38:2:85554844:85561473:-1 gen	3	758	758;123;701	0	7.0966	6.9	79668000	79668000	2569900	2569900	5
ENSP00000233893.5;ENSP00000386447.1;ENSP00000387101.1	ENSP00000233893.5;ENSP00000386447.1;ENSP00000387101.1	ENSP00000233893.5 pep:known chromosome:GRCh38:2:197499994:197503457:1 gene:ENSG00000115541.10 transcript:ENST00000233893.9 gene_biotype:protein_coding transcript_biotype:protein_coding;ENSP00000386447.1 pep:known chromosome:GRCh38:2:197500379:197503382:1 g	3	102	102;101;47	0	66.386	80.4	14604000000	14604000000	1825600000	1825600000	137
ENSP00000387211.1;ENSP00000386663.1;ENSP00000233957.1	ENSP00000387211.1;ENSP00000386663.1;ENSP00000233957.1	ENSP00000387211.1 pep:known chromosome:GRCh38:2:102355929:102398758:1 gene:ENSG00000115604.10 transcript:ENST00000409599.5 gene_biotype:protein_coding transcript_biotype:protein_coding;ENSP00000386663.1 pep:known chromosome:GRCh38:2:102311529:102396886:1 g	3	541	541;541;541	0.00012719	4.4275	4.6	469240000	469240000	16758000	16758000	5
ENSP00000479183.1;ENSP00000233997.1	ENSP00000479183.1;ENSP00000233997.1	ENSP00000479183.1 pep:known chromosome:GRCh38:CHR_HSCHR19_5_CTG2:827836:832018:1 gene:ENSG00000278624.2 transcript:ENST00000620695.2 gene_biotype:protein_coding transcript_biotype:protein_coding;ENSP00000233997.1 pep:known chromosome:GRCh38:19:827836:83201	2	251	251;251	0.00047326	2.6853	5.2	19740000	19740000	1645000	1645000	3
ENSP00000385657.1;ENSP00000234038.6;ENSP00000272983.8;ENSP00000412092.1;ENSP00000392373.1;ENSP00000396376.1;ENSP00000385022.3;ENSP00000385012.1;ENSP00000385466.1;ENSP00000385498.3;ENSP00000409719.1;ENSP00000397985.1;ENSP00000413360.1	ENSP00000385657.1;ENSP00000234038.6;ENSP00000272983.8;ENSP00000412092.1;ENSP00000392373.1;ENSP00000396376.1;ENSP00000385022.3;ENSP00000385012.1;ENSP00000385466.1;ENSP00000385498.3	ENSP00000385657.1 pep:known chromosome:GRCh38:2:241149638:241183024:1 gene:ENSG00000115685.14 transcript:ENST00000407025.5 gene_biotype:protein_coding transcript_biotype:protein_coding;ENSP00000234038.6 pep:known chromosome:GRCh38:2:241150022:241183652:1 g	13	360	360;360;317;289;335;282;280;221;237;274;184;140;108	0	323.31	57.2	7231300000	7231300000	344350000	344350000	98
ENSP00000441374.2;ENSP00000384016.1;ENSP00000234040.4;ENSP00000351475.4;ENSP00000384438.3;ENSP00000486149.1;ENSP00000408506.1;ENSP00000397922.1	ENSP00000441374.2;ENSP00000384016.1;ENSP00000234040.4;ENSP00000351475.4;ENSP00000384438.3	ENSP00000441374.2 pep:known chromosome:GRCh38:2:241106100:241149979:-1 gene:ENSG00000115687.13 transcript:ENST00000544142.5 gene_biotype:protein_coding transcript_biotype:protein_coding;ENSP00000384016.1 pep:known chromosome:GRCh38:2:241106295:241150264:-1	8	1323	1323;1323;1323;1330;1143;71;71;125	0	105.65	15.8	133930000	133930000	2526900	2526900	19
ENSP00000234071.3;ENSP00000386679.1;ENSP00000384225.2	ENSP00000234071.3;ENSP00000386679.1;ENSP00000384225.2	ENSP00000234071.3 pep:known chromosome:GRCh38:2:127418427:127429246:1 gene:ENSG00000115718.17 transcript:ENST00000234071.7 gene_biotype:protein_coding transcript_biotype:protein_coding;ENSP00000386679.1 pep:known chromosome:GRCh38:2:127419882:127428983:1 g	3	461	461;495;236	0	11.875	14.1	39648000	39648000	2478000	2478000	7
ENSP00000234160.4	ENSP00000234160.4	ENSP00000234160.4 pep:known chromosome:GRCh38:2:170928526:170967129:1 gene:ENSG00000115806.12 transcript:ENST00000234160.4 gene_biotype:protein_coding transcript_biotype:protein_coding	1	452	452	0	323.31	33	3437200000	3437200000	245510000	245510000	64
ENSP00000234170.5;ENSP00000484333.1;ENSP00000391881.1	ENSP00000234170.5;ENSP00000484333.1	ENSP00000234170.5 pep:known chromosome:GRCh38:2:37201612:37231713:-1 gene:ENSG00000115816.13 transcript:ENST00000234170.9 gene_biotype:protein_coding transcript_biotype:protein_coding;ENSP00000484333.1 pep:known chromosome:GRCh38:2:37201723:37231579:-1 gen	3	1054	1054;998;146	0	171.5	25	675800000	675800000	14079000	14079000	38
ENSP00000368356.1;ENSP00000234179.2	ENSP00000368356.1;ENSP00000234179.2	ENSP00000368356.1 pep:known chromosome:GRCh38:2:37250502:37317894:-1 gene:ENSG00000115825.9 transcript:ENST00000379066.5 gene_biotype:protein_coding transcript_biotype:protein_coding;ENSP00000234179.2 pep:known chromosome:GRCh38:2:37250505:37317079:-1 gene	2	890	890;890	0	20.925	9.8	17395000	17395000	483190	483190	4
ENSP00000234256.3;ENSP00000431942.1	ENSP00000234256.3	ENSP00000234256.3 pep:known chromosome:GRCh38:2:64989401:65023865:1 gene:ENSG00000115902.10 transcript:ENST00000234256.3 gene_biotype:protein_coding transcript_biotype:protein_coding	2	532	532;234	0	121.07	22	345790000	345790000	17290000	17290000	18
ENSP00000234296.2	ENSP00000234296.2	ENSP00000234296.2 pep:known chromosome:GRCh38:2:200908973:200963680:-1 gene:ENSG00000115942.8 transcript:ENST00000234296.6 gene_biotype:protein_coding transcript_biotype:protein_coding	1	577	577	0	33.176	17.2	174890000	174890000	6030800	6030800	12
ENSP00000367938.1;ENSP00000234301.2;ENSP00000431039.1;ENSP00000429237.1;ENSP00000428873.1	ENSP00000367938.1;ENSP00000234301.2;ENSP00000431039.1;ENSP00000429237.1	ENSP00000367938.1 pep:known chromosome:GRCh38:2:42349338:42369010:-1 gene:ENSG00000115944.14 transcript:ENST00000378669.5 gene_biotype:protein_coding transcript_biotype:protein_coding;ENSP00000234301.2 pep:known chromosome:GRCh38:2:42350507:42361216:-1 gen	5	114	114;114;79;95;39	0	82.964	63.2	402520000	402520000	57502000	57502000	15
ENSP00000387148.1;ENSP00000234310.3;ENSP00000387216.1;ENSP00000384974.3	ENSP00000387148.1;ENSP00000234310.3;ENSP00000387216.1;ENSP00000384974.3	ENSP00000387148.1 pep:known chromosome:GRCh38:2:68180947:68251148:-1 gene:ENSG00000221823.10 transcript:ENST00000409377.1 gene_biotype:protein_coding transcript_biotype:protein_coding;ENSP00000234310.3 pep:known chromosome:GRCh38:2:68178857:68252531:-1 gen	4	160	160;170;189;331	0	283.61	68.1	419640000	419640000	46626000	46626000	26
ENSP00000234313.7	ENSP00000234313.7	ENSP00000234313.7 pep:known chromosome:GRCh38:2:68365173:68397453:1 gene:ENSG00000115956.9 transcript:ENST00000234313.7 gene_biotype:protein_coding transcript_biotype:protein_coding	1	350	350	0	323.31	49.4	7878600000	7878600000	656550000	656550000	104
ENSP00000478164.1;ENSP00000475174.1;ENSP00000478977.1;ENSP00000234347.3	ENSP00000478164.1;ENSP00000475174.1;ENSP00000478977.1;ENSP00000234347.3	ENSP00000478164.1 pep:known chromosome:GRCh38:CHR_HSCHR19_5_CTG2:843341:848175:1 gene:ENSG00000277804.4 transcript:ENST00000622152.2 gene_biotype:protein_coding transcript_biotype:protein_coding;ENSP00000475174.1 pep:known chromosome:GRCh38:19:843341:84817	4	215	215;215;256;256	0	18.536	19.1	318600000	318600000	39826000	39826000	14
ENSP00000234420.4;ENSP00000446475.1;ENSP00000477844.1;ENSP00000438580.1;ENSP00000480261.1;ENSP00000405294.1;ENSP00000482078.1;ENSP00000410570.1	ENSP00000234420.4;ENSP00000446475.1;ENSP00000477844.1;ENSP00000438580.1;ENSP00000480261.1	ENSP00000234420.4 pep:known chromosome:GRCh38:2:47783082:47810101:1 gene:ENSG00000116062.14 transcript:ENST00000234420.9 gene_biotype:protein_coding transcript_biotype:protein_coding;ENSP00000446475.1 pep:known chromosome:GRCh38:2:47783082:47806945:1 gene:	8	1360	1360;1230;1058;1058;1067;160;327;104	0	323.31	28.5	1810200000	1810200000	25495000	25495000	56
ENSP00000234453.4;ENSP00000416186.1	ENSP00000234453.4;ENSP00000416186.1	ENSP00000234453.4 pep:known chromosome:GRCh38:2:178480468:178516462:1 gene:ENSG00000116095.10 transcript:ENST00000234453.9 gene_biotype:protein_coding transcript_biotype:protein_coding;ENSP00000416186.1 pep:known chromosome:GRCh38:2:178480733:178495610:1 g	2	300	300;61	0.00058651	2.5085	7.7	13111000	13111000	819420	819420	2
ENSP00000234454.5	ENSP00000234454.5	ENSP00000234454.5 pep:known chromosome:GRCh38:2:72887360:72892158:1 gene:ENSG00000116096.5 transcript:ENST00000234454.5 gene_biotype:protein_coding transcript_biotype:protein_coding	1	261	261	0	113.65	49.4	532350000	532350000	38025000	38025000	27
ENSP00000234590.4;ENSP00000466406.1	ENSP00000234590.4	ENSP00000234590.4 pep:known chromosome:GRCh38:1:8861002:8878690:-1 gene:ENSG00000074800.13 transcript:ENST00000234590.8 gene_biotype:protein_coding transcript_biotype:protein_coding	2	434	434;195	0	323.31	83.2	218720000000	218720000000	9941600000	9941600000	2447
ENSP00000234677.2;ENSP00000358939.4	ENSP00000234677.2;ENSP00000358939.4	ENSP00000234677.2 pep:known chromosome:GRCh38:1:109213918:109238120:1 gene:ENSG00000031698.12 transcript:ENST00000234677.6 gene_biotype:protein_coding transcript_biotype:protein_coding;ENSP00000358939.4 pep:known chromosome:GRCh38:1:109213982:109238148:1 g	2	514	514;536	0	323.31	62.3	10406000000	10406000000	385420000	385420000	251
ENSP00000479694.1;ENSP00000234739.3	ENSP00000479694.1;ENSP00000234739.3	ENSP00000479694.1 pep:known chromosome:GRCh38:1:147541412:147626211:1 gene:ENSG00000116128.9 transcript:ENST00000622552.4 gene_biotype:protein_coding transcript_biotype:protein_coding;ENSP00000234739.3 pep:known chromosome:GRCh38:1:147541412:147626216:1 ge	2	1394	1394;1426	0.0028188	1.7693	0.6	14074000	14074000	223390	223390	1
ENSP00000235090.5;ENSP00000409300.1	ENSP00000235090.5;ENSP00000409300.1	ENSP00000235090.5 pep:known chromosome:GRCh38:1:111439890:111449376:-1 gene:ENSG00000116455.13 transcript:ENST00000235090.9 gene_biotype:protein_coding transcript_biotype:protein_coding;ENSP00000409300.1 pep:known chromosome:GRCh38:1:111441228:111448729:-1	2	342	342;291	0	55.314	42.1	1270000000	1270000000	115460000	115460000	25
ENSP00000416338.1;ENSP00000235329.5;ENSP00000412023.1	ENSP00000416338.1;ENSP00000235329.5	ENSP00000416338.1 pep:known chromosome:GRCh38:1:11980181:12013514:1 gene:ENSG00000116688.16 transcript:ENST00000444836.5 gene_biotype:protein_coding transcript_biotype:protein_coding;ENSP00000235329.5 pep:known chromosome:GRCh38:1:11980312:12013508:1 gene:	3	757	757;757;98	0	104.11	32.1	670990000	670990000	16366000	16366000	31
ENSP00000411103.1;ENSP00000341621.4;ENSP00000312352.5;ENSP00000235372.6	ENSP00000411103.1;ENSP00000341621.4;ENSP00000312352.5;ENSP00000235372.6	ENSP00000411103.1 pep:known chromosome:GRCh38:1:13749403:13788079:1 gene:ENSG00000116731.22 transcript:ENST00000413440.5 gene_biotype:protein_coding transcript_biotype:protein_coding;ENSP00000341621.4 pep:known chromosome:GRCh38:1:13749415:13787657:1 gene:	4	1481	1481;1481;1682;1718	0	26.109	5.4	41244000	41244000	665230	665230	6
ENSP00000235521.4;ENSP00000358434.5	ENSP00000235521.4	ENSP00000235521.4 pep:known chromosome:GRCh38:1:119031221:119140671:-1 gene:ENSG00000116874.11 transcript:ENST00000235521.4 gene_biotype:protein_coding transcript_biotype:protein_coding	2	360	360;220	0	53.009	30.3	242730000	242730000	14278000	14278000	12
ENSP00000235835.3;ENSP00000339084.4;ENSP00000419936.1;ENSP00000406430.3;ENSP00000411913.1;ENSP00000402491.1;ENSP00000355377.4	ENSP00000235835.3;ENSP00000339084.4	ENSP00000235835.3 pep:known chromosome:GRCh38:1:19303965:19312146:-1 gene:ENSG00000053371.12 transcript:ENST00000235835.7 gene_biotype:protein_coding transcript_biotype:protein_coding;ENSP00000339084.4 pep:known chromosome:GRCh38:1:19303999:19312094:-1 gen	7	359	359;314;205;330;331;205;331	0	264.05	52.6	5260300000	5260300000	350690000	350690000	72
ENSP00000402910.1;ENSP00000356107.3;ENSP00000235932.4;ENSP00000389899.2;ENSP00000416613.2;ENSP00000431483.1	ENSP00000402910.1;ENSP00000356107.3;ENSP00000235932.4;ENSP00000389899.2;ENSP00000416613.2	ENSP00000402910.1 pep:known chromosome:GRCh38:1:205770300:205775459:-1 gene:ENSG00000117280.12 transcript:ENST00000414729.1 gene_biotype:protein_coding transcript_biotype:protein_coding;ENSP00000356107.3 pep:known chromosome:GRCh38:1:205767986:205775446:-1	6	203	203;203;203;179;131;42	0	98.972	49.8	308050000	308050000	25670000	25670000	13
ENSP00000380245.3;ENSP00000296388.5;ENSP00000236040.4;ENSP00000408056.1;ENSP00000361604.2	ENSP00000380245.3;ENSP00000296388.5;ENSP00000236040.4	ENSP00000380245.3 pep:known chromosome:GRCh38:1:42746335:42767084:-1 gene:ENSG00000117385.15 transcript:ENST00000397054.7 gene_biotype:protein_coding transcript_biotype:protein_coding;ENSP00000296388.5 pep:known chromosome:GRCh38:1:42746375:42767023:-1 gen	5	697	697;736;804;222;207	0	26.407	14.9	249740000	249740000	8324800	8324800	21
ENSP00000236051.2;ENSP00000407323.2	ENSP00000236051.2;ENSP00000407323.2	ENSP00000236051.2 pep:known chromosome:GRCh38:1:43164184:43172260:-1 gene:ENSG00000117395.10 transcript:ENST00000236051.2 gene_biotype:protein_coding transcript_biotype:protein_coding;ENSP00000407323.2 pep:known chromosome:GRCh38:1:43164175:43172570:-1 gen	2	306	306;361	0	144.39	33	992850000	992850000	66190000	66190000	27
ENSP00000236147.4	ENSP00000236147.4	ENSP00000236147.4 pep:known chromosome:GRCh38:1:169690667:169711698:-1 gene:ENSG00000188404.8 transcript:ENST00000236147.4 gene_biotype:protein_coding transcript_biotype:protein_coding	1	385	385	0	255.83	16.6	410680000	410680000	34224000	34224000	18
ENSP00000356714.2;ENSP00000435933.1;ENSP00000236192.7	ENSP00000356714.2;ENSP00000435933.1;ENSP00000236192.7	ENSP00000356714.2 pep:known chromosome:GRCh38:1:171703950:171742074:-1 gene:ENSG00000117533.14 transcript:ENST00000367740.2 gene_biotype:protein_coding transcript_biotype:protein_coding;ENSP00000435933.1 pep:known chromosome:GRCh38:1:171701092:171742060:-1	3	140	140;141;141	0	40.025	37.1	126220000	126220000	21036000	21036000	6
ENSP00000354943.4;ENSP00000236255.4;ENSP00000288955.5;ENSP00000348333.2	ENSP00000354943.4;ENSP00000236255.4;ENSP00000288955.5	ENSP00000354943.4 pep:known chromosome:GRCh38:1:24319322:24355318:1 gene:ENSG00000158055.15 transcript:ENST00000361548.8 gene_biotype:protein_coding transcript_biotype:protein_coding;ENSP00000236255.4 pep:known chromosome:GRCh38:1:24323040:24354488:1 gene:	4	602	602;607;626;556	0	7.7486	7.1	10098000	10098000	315550	315550	4
ENSP00000236273.4;ENSP00000346330.3	ENSP00000236273.4;ENSP00000346330.3	ENSP00000236273.4 pep:known chromosome:GRCh38:1:25222679:25232493:-1 gene:ENSG00000117614.9 transcript:ENST00000236273.8 gene_biotype:protein_coding transcript_biotype:protein_coding;ENSP00000346330.3 pep:known chromosome:GRCh38:1:25222965:25232486:-1 gene	2	243	243;201	0	33.615	37.9	179330000	179330000	19925000	19925000	7
ENSP00000236671.2;ENSP00000415036.1;ENSP00000404902.1;ENSP00000402586.1;ENSP00000415840.2;ENSP00000356164.3	ENSP00000236671.2;ENSP00000415036.1;ENSP00000404902.1	ENSP00000236671.2 pep:known chromosome:GRCh38:11:1752752:1763992:-1 gene:ENSG00000117984.12 transcript:ENST00000236671.6 gene_biotype:protein_coding transcript_biotype:protein_coding;ENSP00000415036.1 pep:known chromosome:GRCh38:11:1754024:1761540:-1 gene:	6	412	412;299;276;189;261;199	0	323.31	51.7	23028000000	23028000000	1212000000	1212000000	267
ENSP00000236698.5;ENSP00000372689.2;ENSP00000404396.2;ENSP00000419317.1;ENSP00000420789.1	ENSP00000236698.5;ENSP00000372689.2;ENSP00000404396.2	ENSP00000236698.5 pep:known chromosome:GRCh38:3:136336236:136752378:-1 gene:ENSG00000118007.12 transcript:ENST00000236698.9 gene_biotype:protein_coding transcript_biotype:protein_coding;ENSP00000372689.2 pep:known chromosome:GRCh38:3:136336233:136752368:-1	5	1221	1221;1258;998;190;232	0	163.39	24.2	603470000	603470000	9893000	9893000	40
ENSP00000236826.3;ENSP00000401004.2	ENSP00000236826.3	ENSP00000236826.3 pep:known chromosome:GRCh38:11:102711795:102724954:-1 gene:ENSG00000118113.11 transcript:ENST00000236826.7 gene_biotype:protein_coding transcript_biotype:protein_coding	2	467	467;344	0	40.582	21.8	93459000	93459000	4248200	4248200	10
ENSP00000364472.1;ENSP00000364469.1;ENSP00000352471.2;ENSP00000236850.3;ENSP00000364478.2;CON__P15497	ENSP00000364472.1;ENSP00000364469.1;ENSP00000352471.2;ENSP00000236850.3;ENSP00000364478.2	ENSP00000364472.1 pep:known chromosome:GRCh38:11:116835751:116837614:-1 gene:ENSG00000118137.9 transcript:ENST00000375323.5 gene_biotype:protein_coding transcript_biotype:protein_coding;ENSP00000364469.1 pep:known chromosome:GRCh38:11:116835751:116837586:-	6	267	267;267;267;267;245;265	0	323.31	75.7	68103000000	68103000000	3783500000	3783500000	455
ENSP00000416800.2;ENSP00000351684.2;ENSP00000236925.4	ENSP00000416800.2;ENSP00000351684.2;ENSP00000236925.4	ENSP00000416800.2 pep:known chromosome:GRCh38:1:200739779:200858119:1 gene:ENSG00000118200.14 transcript:ENST00000413307.6 gene_biotype:protein_coding transcript_biotype:protein_coding;ENSP00000351684.2 pep:known chromosome:GRCh38:1:200739558:200860704:1 g	3	1462	1462;1478;1489	0	8.2235	3.6	27437000	27437000	351760	351760	4
ENSP00000356930.3;ENSP00000236938.6;ENSP00000356936.2;ENSP00000294796.4;ENSP00000356934.2;ENSP00000442870.1;ENSP00000309596.6;ENSP00000439838.1;ENSP00000294798.7;ENSP00000344808.3;ENSP00000356927.1;ENSP00000356926.2	ENSP00000356930.3;ENSP00000236938.6;ENSP00000356936.2;ENSP00000294796.4;ENSP00000356934.2;ENSP00000442870.1;ENSP00000309596.6;ENSP00000439838.1;ENSP00000294798.7	ENSP00000356930.3 pep:known chromosome:GRCh38:1:161707265:161714348:1 gene:ENSG00000132185.16 transcript:ENST00000367953.7 gene_biotype:protein_coding transcript_biotype:protein_coding;ENSP00000236938.6 pep:known chromosome:GRCh38:1:161706972:161714348:1 g	12	365	365;376;382;225;236;242;270;287;264;141;152;192	0	16.736	24.7	230400000	230400000	20946000	20946000	10
ENSP00000376056.2;ENSP00000376055.1;ENSP00000236957.5;ENSP00000407730.1;ENSP00000397793.1;ENSP00000393501.1;ENSP00000399917.1	ENSP00000376056.2;ENSP00000376055.1;ENSP00000236957.5	ENSP00000376056.2 pep:known chromosome:GRCh38:2:206159605:206162928:1 gene:ENSG00000114942.13 transcript:ENST00000392222.6 gene_biotype:protein_coding transcript_biotype:protein_coding;ENSP00000376055.1 pep:known chromosome:GRCh38:2:206159594:206162927:1 g	7	225	225;225;225;123;68;68;29	0	323.31	48.4	7496300000	7496300000	624690000	624690000	96
ENSP00000236959.9;ENSP00000415935.1;ENSP00000401936.1;ENSP00000402393.1;ENSP00000388675.1	ENSP00000236959.9;ENSP00000415935.1	ENSP00000236959.9 pep:known chromosome:GRCh38:2:215311817:215349763:1 gene:ENSG00000138363.14 transcript:ENST00000236959.13 gene_biotype:protein_coding transcript_biotype:protein_coding;ENSP00000415935.1 pep:known chromosome:GRCh38:2:215312091:215349763:1	5	592	592;591;231;170;84	0	323.31	83.1	21644000000	21644000000	569580000	569580000	342
ENSP00000385990.3;ENSP00000384929.3;ENSP00000236980.6	ENSP00000385990.3;ENSP00000384929.3;ENSP00000236980.6	ENSP00000385990.3 pep:known chromosome:GRCh38:2:206765432:206791889:1 gene:ENSG00000118246.13 transcript:ENST00000402774.7 gene_biotype:protein_coding transcript_biotype:protein_coding;ENSP00000384929.3 pep:known chromosome:GRCh38:2:206765606:206791806:1 g	3	710	710;710;710	0	14.845	13.2	46496000	46496000	1081300	1081300	8
ENSP00000405539.1;ENSP00000236995.3;ENSP00000387699.2;ENSP00000391125.1;ENSP00000403678.1;ENSP00000412016.1;ENSP00000407227.1;ENSP00000405711.1;ENSP00000262053.3	ENSP00000405539.1;ENSP00000236995.3;ENSP00000387699.2	ENSP00000405539.1 pep:known chromosome:GRCh38:2:207529737:207597789:1 gene:ENSG00000118260.14 transcript:ENST00000430624.5 gene_biotype:protein_coding transcript_biotype:protein_coding;ENSP00000236995.3 pep:known chromosome:GRCh38:2:207529912:207603431:1 g	9	327	327;327;341;131;170;181;182;251;271	0	43.92	12.2	1511200000	1511200000	377800000	377800000	19
ENSP00000237014.3;ENSP00000479174.1;ENSP00000477599.1	ENSP00000237014.3;ENSP00000479174.1;ENSP00000477599.1	ENSP00000237014.3 pep:known chromosome:GRCh38:18:31591726:31599011:1 gene:ENSG00000118271.9 transcript:ENST00000237014.7 gene_biotype:protein_coding transcript_biotype:protein_coding;ENSP00000479174.1 pep:known chromosome:GRCh38:18:31591767:31598675:1 gene	3	147	147;139;185	0	323.31	69.4	1584300000	1584300000	264040000	264040000	71
ENSP00000478795.1;ENSP00000237264.3;ENSP00000402864.1;ENSP00000356845.1;ENSP00000356843.1	ENSP00000478795.1;ENSP00000237264.3;ENSP00000402864.1;ENSP00000356845.1;ENSP00000356843.1	ENSP00000478795.1 pep:known chromosome:GRCh38:6:133952170:133987499:1 gene:ENSG00000028839.9 transcript:ENST00000613034.4 gene_biotype:protein_coding transcript_biotype:protein_coding;ENSP00000237264.3 pep:known chromosome:GRCh38:6:133953195:133990432:1 ge	5	186	186;186;128;163;91	0	88.91	29.6	70122000	70122000	7791300	7791300	9
ENSP00000237281.3	ENSP00000237281.3	ENSP00000237281.3 pep:known chromosome:GRCh38:6:145793502:145814753:-1 gene:ENSG00000118496.4 transcript:ENST00000237281.4 gene_biotype:protein_coding transcript_biotype:protein_coding	1	745	745	0	35.253	9.7	472970000	472970000	15257000	15257000	9
ENSP00000481570.1;ENSP00000237289.4;ENSP00000481454.1;ENSP00000478438.1;ENSP00000481122.2;ENSP00000484332.2;ENSP00000479556.1;ENSP00000409845.1;ENSP00000401562.1;ENSP00000393577.1	ENSP00000481570.1;ENSP00000237289.4;ENSP00000481454.1;ENSP00000478438.1;ENSP00000481122.2;ENSP00000484332.2	ENSP00000481570.1 pep:known chromosome:GRCh38:6:137867188:137883311:1 gene:ENSG00000118503.14 transcript:ENST00000612899.4 gene_biotype:protein_coding transcript_biotype:protein_coding;ENSP00000237289.4 pep:known chromosome:GRCh38:6:137867444:137883312:1 g	10	790	790;790;669;749;470;531;214;98;162;25	0	41.487	23.4	230070000	230070000	4895000	4895000	20
ENSP00000237380.6;ENSP00000426529.1;ENSP00000483496.1	ENSP00000237380.6;ENSP00000426529.1;ENSP00000483496.1	ENSP00000237380.6 pep:known chromosome:GRCh38:4:17614631:17634105:1 gene:ENSG00000118579.11 transcript:ENST00000237380.11 gene_biotype:protein_coding transcript_biotype:protein_coding;ENSP00000426529.1 pep:known chromosome:GRCh38:4:17614664:17628170:1 gene	3	178	178;179;192	0	38.963	23	79335000	79335000	13223000	13223000	4
ENSP00000362724.5;ENSP00000237530.6;ENSP00000362735.4;ENSP00000399137.1;ENSP00000435563.1;ENSP00000409580.1	ENSP00000362724.5;ENSP00000237530.6	ENSP00000362724.5 pep:known chromosome:GRCh38:20:37179161:37241619:1 gene:ENSG00000118705.16 transcript:ENST00000373622.9 gene_biotype:protein_coding transcript_biotype:protein_coding;ENSP00000237530.6 pep:known chromosome:GRCh38:20:37179046:37241623:1 gen	6	615	615;631;344;166;162;138	0	323.31	48.8	15035000000	15035000000	601400000	601400000	392
ENSP00000237536.4;ENSP00000279034.5;ENSP00000433939.1	ENSP00000237536.4;ENSP00000279034.5;ENSP00000433939.1	ENSP00000237536.4 pep:known chromosome:GRCh38:20:36777442:36863686:-1 gene:ENSG00000149639.14 transcript:ENST00000237536.8 gene_biotype:protein_coding transcript_biotype:protein_coding;ENSP00000279034.5 pep:known chromosome:GRCh38:20:36777449:36859873:-1 g	3	1661	1661;1016;1275	0	7.9347	2.8	32049000	32049000	340950	340950	5
ENSP00000237596.2	ENSP00000237596.2	ENSP00000237596.2 pep:known chromosome:GRCh38:4:88007668:88077777:1 gene:ENSG00000118762.7 transcript:ENST00000237596.6 gene_biotype:protein_coding transcript_biotype:protein_coding	1	968	968	0.00069654	2.279	1.3	4291000	4291000	107270	107270	1
ENSP00000426917.1;ENSP00000237612.3	ENSP00000426917.1;ENSP00000237612.3	ENSP00000426917.1 pep:known chromosome:GRCh38:4:88090264:88231322:-1 gene:ENSG00000118777.10 transcript:ENST00000515655.5 gene_biotype:protein_coding transcript_biotype:protein_coding;ENSP00000237612.3 pep:known chromosome:GRCh38:4:88090269:88158912:-1 gen	2	611	611;655	0.0097278	1.3145	3.6	3771300	3771300	139680	139680	1
ENSP00000426187.1;ENSP00000378358.1;ENSP00000237653.7;ENSP00000378359.2	ENSP00000426187.1;ENSP00000378358.1;ENSP00000237653.7;ENSP00000378359.2	ENSP00000426187.1 pep:known chromosome:GRCh38:4:99207446:99219243:-1 gene:ENSG00000172955.17 transcript:ENST00000508558.1 gene_biotype:protein_coding transcript_biotype:protein_coding;ENSP00000378358.1 pep:known chromosome:GRCh38:4:99202638:99219235:-1 gen	4	257	257;295;368;375	0.0043639	1.6356	3.9	27151000	27151000	2715100	2715100	1
ENSP00000237822.3;ENSP00000370480.3;ENSP00000487592.1;ENSP00000388635.3;ENSP00000483067.1;ENSP00000440570.1;ENSP00000384267.1;ENSP00000385951.2;ENSP00000400340.2;ENSP00000400910.1;ENSP00000396911.1;ENSP00000414710.2	ENSP00000237822.3;ENSP00000370480.3;ENSP00000487592.1;ENSP00000388635.3;ENSP00000483067.1;ENSP00000440570.1;ENSP00000384267.1	ENSP00000237822.3 pep:known chromosome:GRCh38:2:20685054:20823114:-1 gene:ENSG00000118961.14 transcript:ENST00000237822.7 gene_biotype:protein_coding transcript_biotype:protein_coding;ENSP00000370480.3 pep:known chromosome:GRCh38:2:20684044:20823114:-1 gen	12	325	325;370;277;283;195;195;240;146;166;159;130;156	0	32.382	22.2	320060000	320060000	17781000	17781000	18
ENSP00000427353.1;ENSP00000424636.2;ENSP00000422708.1;ENSP00000369314.4;ENSP00000237858.6	ENSP00000427353.1;ENSP00000424636.2;ENSP00000422708.1;ENSP00000369314.4;ENSP00000237858.6	ENSP00000427353.1 pep:known chromosome:GRCh38:5:95814563:95822722:-1 gene:ENSG00000173221.13 transcript:ENST00000505427.1 gene_biotype:protein_coding transcript_biotype:protein_coding;ENSP00000424636.2 pep:known chromosome:GRCh38:5:95816410:95822711:-1 gen	5	106	106;106;106;106;106	0	323.31	90.6	7874500000	7874500000	1574900000	1574900000	57
ENSP00000410600.1;ENSP00000407336.1;ENSP00000237889.4;ENSP00000401834.1	ENSP00000410600.1;ENSP00000407336.1;ENSP00000237889.4;ENSP00000401834.1	ENSP00000410600.1 pep:known chromosome:GRCh38:2:201072008:201085744:1 gene:ENSG00000119013.8 transcript:ENST00000433898.5 gene_biotype:protein_coding transcript_biotype:protein_coding;ENSP00000407336.1 pep:known chromosome:GRCh38:2:201072030:201085750:1 ge	4	98	98;98;98;65	0	12.101	29.6	966900000	966900000	161150000	161150000	12
ENSP00000366161.5;ENSP00000366159.4;ENSP00000350586.2;ENSP00000237937.3;ENSP00000366155.3	ENSP00000366161.5;ENSP00000366159.4;ENSP00000350586.2;ENSP00000237937.3;ENSP00000366155.3	ENSP00000366161.5 pep:known chromosome:GRCh38:9:72354458:72365197:-1 gene:ENSG00000107372.12 transcript:ENST00000376962.9 gene_biotype:protein_coding transcript_biotype:protein_coding;ENSP00000366159.4 pep:known chromosome:GRCh38:9:72354458:72365235:-1 gen	5	213	213;213;213;213;211	0	52.18	26.3	24630000	24630000	2463000	2463000	7
ENSP00000371267.4;ENSP00000238081.3	ENSP00000371267.4;ENSP00000238081.3	ENSP00000371267.4 pep:known chromosome:GRCh38:2:9583972:9630616:-1 gene:ENSG00000134308.13 transcript:ENST00000381844.8 gene_biotype:protein_coding transcript_biotype:protein_coding;ENSP00000238081.3 pep:known chromosome:GRCh38:2:9583972:9631014:-1 gene:EN	2	245	245;245	0	323.31	69.4	18617000000	18617000000	1329800000	1329800000	172
ENSP00000238112.3;ENSP00000418957.1;ENSP00000419744.1	ENSP00000238112.3;ENSP00000418957.1	ENSP00000238112.3 pep:known chromosome:GRCh38:2:9423568:9473101:1 gene:ENSG00000119203.13 transcript:ENST00000238112.7 gene_biotype:protein_coding transcript_biotype:protein_coding;ENSP00000418957.1 pep:known chromosome:GRCh38:2:9423884:9473092:1 gene:ENSG	3	684	684;647;136	0	203.73	45.3	1663900000	1663900000	47539000	47539000	61
ENSP00000443114.1;ENSP00000238146.3;ENSP00000346244.4;ENSP00000442332.1;ENSP00000446255.1;ENSP00000442823.1	ENSP00000443114.1;ENSP00000238146.3;ENSP00000346244.4	ENSP00000443114.1 pep:known chromosome:GRCh38:12:123602128:123620144:1 gene:ENSG00000111364.15 transcript:ENST00000538744.5 gene_biotype:protein_coding transcript_biotype:protein_coding;ENSP00000238146.3 pep:known chromosome:GRCh38:12:123602099:123620941:1	6	569	569;600;191;207;42;50	0	140.7	19.3	147390000	147390000	4606000	4606000	13
ENSP00000238256.3;ENSP00000416158.1;ENSP00000415733.1	ENSP00000238256.3;ENSP00000416158.1	ENSP00000238256.3 pep:known chromosome:GRCh38:9:113165520:113221361:-1 gene:ENSG00000119321.8 transcript:ENST00000238256.7 gene_biotype:protein_coding transcript_biotype:protein_coding;ENSP00000416158.1 pep:known chromosome:GRCh38:9:113161006:113221318:-1	3	1219	1219;1244;497	0	323.31	36.8	1949400000	1949400000	34811000	34811000	109
ENSP00000362962.1;ENSP00000238341.5;ENSP00000362956.1;ENSP00000362953.1;ENSP00000413014.1;ENSP00000481072.1;ENSP00000362972.2;ENSP00000362950.1	ENSP00000362962.1;ENSP00000238341.5;ENSP00000362956.1	ENSP00000362962.1 pep:known chromosome:GRCh38:9:121075012:121177608:1 gene:ENSG00000119397.16 transcript:ENST00000373855.5 gene_biotype:protein_coding transcript_biotype:protein_coding;ENSP00000238341.5 pep:known chromosome:GRCh38:9:121088296:121177608:1 g	8	2325	2325;2325;1773;994;346;482;460;145	0	276.62	24.9	761790000	761790000	6094300	6094300	49
ENSP00000363295.3;ENSP00000238379.5	ENSP00000363295.3;ENSP00000238379.5	ENSP00000363295.3 pep:known chromosome:GRCh38:9:113373419:113376999:-1 gene:ENSG00000119431.9 transcript:ENST00000374180.3 gene_biotype:protein_coding transcript_biotype:protein_coding;ENSP00000238379.5 pep:known chromosome:GRCh38:9:113373419:113376175:-1	2	251	251;251	0	116.35	74.9	952900000	952900000	79408000	79408000	40
ENSP00000238497.4;ENSP00000465846.1;ENSP00000465944.1;ENSP00000484551.1;ENSP00000483543.1;ENSP00000483126.1;ENSP00000481751.1;ENSP00000410811.1;ENSP00000399997.1;ENSP00000378924.2;ENSP00000349356.4	ENSP00000238497.4	ENSP00000238497.4 pep:known chromosome:GRCh38:18:63389190:63422463:-1 gene:ENSG00000119541.9 transcript:ENST00000238497.9 gene_biotype:protein_coding transcript_biotype:protein_coding	11	444	444;128;111;674;674;674;674;674;674;674;674	0	323.31	64	6546500000	6546500000	261860000	261860000	103
ENSP00000238561.5;ENSP00000377256.4;ENSP00000451549.1;ENSP00000339663.5;ENSP00000451271.1	ENSP00000238561.5;ENSP00000377256.4;ENSP00000451549.1;ENSP00000339663.5	ENSP00000238561.5 pep:known chromosome:GRCh38:14:77800083:77933954:1 gene:ENSG00000063761.15 transcript:ENST00000238561.9 gene_biotype:protein_coding transcript_biotype:protein_coding;ENSP00000377256.4 pep:known chromosome:GRCh38:14:77800120:77925961:1 gen	5	523	523;218;265;455;122	0	6.1254	9.8	51653000	51653000	1844700	1844700	4
ENSP00000238616.5;ENSP00000451604.1;ENSP00000450943.1;ENSP00000452537.1;REV__ENSP00000404584.1;REV__ENSP00000362352.3	ENSP00000238616.5	ENSP00000238616.5 pep:known chromosome:GRCh38:14:75079353:75127080:-1 gene:ENSG00000119638.12 transcript:ENST00000238616.9 gene_biotype:protein_coding transcript_biotype:protein_coding	6	979	979;104;128;73;242;372	0	323.31	36	10151000000	10151000000	215980000	215980000	86
ENSP00000451581.1;ENSP00000238618.3;ENSP00000450873.1	ENSP00000451581.1;ENSP00000238618.3;ENSP00000450873.1	ENSP00000451581.1 pep:known chromosome:GRCh38:14:75053243:75064027:-1 gene:ENSG00000119640.8 transcript:ENST00000555694.5 gene_biotype:protein_coding transcript_biotype:protein_coding;ENSP00000238618.3 pep:known chromosome:GRCh38:14:75053221:75064049:-1 ge	3	99	99;99;129	0	12.576	23.2	227760000	227760000	28471000	28471000	4
ENSP00000238633.2;ENSP00000451112.1;ENSP00000451206.1;ENSP00000412103.2;ENSP00000451180.1;ENSP00000450887.1;ENSP00000442488.1;ENSP00000450502.1	ENSP00000238633.2;ENSP00000451112.1;ENSP00000451206.1;ENSP00000412103.2;ENSP00000451180.1;ENSP00000450887.1;ENSP00000442488.1;ENSP00000450502.1	ENSP00000238633.2 pep:known chromosome:GRCh38:14:74479942:74493291:-1 gene:ENSG00000119655.8 transcript:ENST00000238633.6 gene_biotype:protein_coding transcript_biotype:protein_coding;ENSP00000451112.1 pep:known chromosome:GRCh38:14:74479933:74493512:-1 ge	8	148	148;151;174;201;221;122;125;173	0	137.92	52.7	2426500000	2426500000	242650000	242650000	60
ENSP00000238647.3	ENSP00000238647.3	ENSP00000238647.3 pep:known chromosome:GRCh38:14:77024543:77028699:-1 gene:ENSG00000119669.4 transcript:ENST00000238647.4 gene_biotype:protein_coding transcript_biotype:protein_coding	1	796	796	0	94.29	20.9	413050000	413050000	10870000	10870000	23
ENSP00000238688.5;ENSP00000450909.1;ENSP00000452329.1;ENSP00000478794.1;ENSP00000450770.1;ENSP00000452057.1;ENSP00000450849.1;ENSP00000450587.1;ENSP00000452162.1	ENSP00000238688.5;ENSP00000450909.1;ENSP00000452329.1;ENSP00000478794.1;ENSP00000450770.1;ENSP00000452057.1;ENSP00000450849.1	ENSP00000238688.5 pep:known chromosome:GRCh38:14:77708079:77717598:1 gene:ENSG00000119705.9 transcript:ENST00000238688.9 gene_biotype:protein_coding transcript_biotype:protein_coding;ENSP00000450909.1 pep:known chromosome:GRCh38:14:77708071:77717598:1 gene	9	107	107;109;76;92;96;98;124;56;72	0	58.752	70.1	2256900000	2256900000	282120000	282120000	32
ENSP00000238709.5;ENSP00000333946.2;ENSP00000377594.4;ENSP00000486650.1;ENSP00000451685.1;ENSP00000450511.1;ENSP00000451562.1;ENSP00000450736.2;ENSP00000451123.1	ENSP00000238709.5;ENSP00000333946.2;ENSP00000377594.4;ENSP00000486650.1	ENSP00000238709.5 pep:known chromosome:GRCh38:14:73950326:73963108:1 gene:ENSG00000119723.15 transcript:ENST00000238709.8 gene_biotype:protein_coding transcript_biotype:protein_coding;ENSP00000333946.2 pep:known chromosome:GRCh38:14:73950293:73963670:1 gen	9	467	467;468;443;393;111;111;200;86;262	0	32.521	18.8	33398000000	33398000000	1964600000	1964600000	26
ENSP00000238714.3;ENSP00000414070.1;ENSP00000405599.1	ENSP00000238714.3;ENSP00000414070.1;ENSP00000405599.1	ENSP00000238714.3 pep:known chromosome:GRCh38:2:60756230:60798963:1 gene:ENSG00000115421.12 transcript:ENST00000238714.7 gene_biotype:protein_coding transcript_biotype:protein_coding;ENSP00000414070.1 pep:known chromosome:GRCh38:2:60760135:60798466:1 gene:	3	736	736;168;234	0	6.3011	8.8	72739000	72739000	1731900	1731900	4
ENSP00000337834.4;ENSP00000238721.4;ENSP00000384414.1;ENSP00000389620.1	ENSP00000337834.4;ENSP00000238721.4	ENSP00000337834.4 pep:known chromosome:GRCh38:2:24077433:24085215:-1 gene:ENSG00000115129.13 transcript:ENST00000335934.8 gene_biotype:protein_coding transcript_biotype:protein_coding;ENSP00000238721.4 pep:known chromosome:GRCh38:2:24077435:24085181:-1 gen	4	332	332;332;248;216	0	23.594	24.7	202080000	202080000	13472000	13472000	11
ENSP00000238738.4;ENSP00000484856.1	ENSP00000238738.4;ENSP00000484856.1	ENSP00000238738.4 pep:known chromosome:GRCh38:2:46542728:46583121:1 gene:ENSG00000119729.10 transcript:ENST00000238738.8 gene_biotype:protein_coding transcript_biotype:protein_coding;ENSP00000484856.1 pep:known chromosome:GRCh38:2:46543021:46581083:1 gene:	2	205	205;213	0	9.1984	13.7	2862400	2862400	286240	286240	1
ENSP00000319469.7;ENSP00000238788.9;ENSP00000384417.3;ENSP00000393490.1;ENSP00000392442.1;ENSP00000395061.1;ENSP00000389729.1	ENSP00000319469.7;ENSP00000238788.9;ENSP00000384417.3	ENSP00000319469.7 pep:known chromosome:GRCh38:2:27032954:27041694:1 gene:ENSG00000119777.18 transcript:ENST00000321326.11 gene_biotype:protein_coding transcript_biotype:nonsense_mediated_decay;ENSP00000238788.9 pep:known chromosome:GRCh38:2:27032954:270416	7	689	689;689;644;247;306;225;140	0	52.85	26.7	2434100000	2434100000	67613000	67613000	34
ENSP00000238789.5;ENSP00000370412.4	ENSP00000238789.5;ENSP00000370412.4	ENSP00000238789.5 pep:known chromosome:GRCh38:2:23748664:23927114:-1 gene:ENSG00000119778.14 transcript:ENST00000238789.9 gene_biotype:protein_coding transcript_biotype:protein_coding;ENSP00000370412.4 pep:known chromosome:GRCh38:2:23748671:23819855:-1 gen	2	1458	1458;734	0	17.163	8.1	63007000	63007000	875100	875100	9
ENSP00000238823.8;ENSP00000384711.1;ENSP00000398490.1	ENSP00000238823.8;ENSP00000384711.1	ENSP00000238823.8 pep:known chromosome:GRCh38:2:33583658:33599362:-1 gene:ENSG00000119812.18 transcript:ENST00000238823.12 gene_biotype:protein_coding transcript_biotype:protein_coding;ENSP00000384711.1 pep:known chromosome:GRCh38:2:33583670:33599291:-1 ge	3	518	518;312;68	0	84.486	21.4	207980000	207980000	9042600	9042600	10
ENSP00000238831.3;ENSP00000394339.1	ENSP00000238831.3;ENSP00000394339.1	ENSP00000238831.3 pep:known chromosome:GRCh38:2:32277910:32316594:1 gene:ENSG00000119820.10 transcript:ENST00000238831.8 gene_biotype:protein_coding transcript_biotype:protein_coding;ENSP00000394339.1 pep:known chromosome:GRCh38:2:32278231:32305866:1 gene:	2	244	244;58	0.00012146	3.2245	12.7	358060000	358060000	39784000	39784000	6
ENSP00000238856.4;ENSP00000387071.1;ENSP00000238855.7;ENSP00000386913.2;ENSP00000397726.2;ENSP00000489378.1	ENSP00000238856.4;ENSP00000387071.1;ENSP00000238855.7;ENSP00000386913.2	ENSP00000238856.4 pep:known chromosome:GRCh38:2:64524305:64593005:1 gene:ENSG00000119844.15 transcript:ENST00000238856.8 gene_biotype:protein_coding transcript_biotype:protein_coding;ENSP00000387071.1 pep:known chromosome:GRCh38:2:64551475:64592035:1 gene:	6	909	909;936;936;592;138;227	0	323.31	28.1	439840000	439840000	10996000	10996000	32
ENSP00000238875.4;ENSP00000475643.1;ENSP00000407486.1;ENSP00000386242.2	ENSP00000238875.4;ENSP00000475643.1	ENSP00000238875.4 pep:known chromosome:GRCh38:2:64454092:64461381:1 gene:ENSG00000119862.12 transcript:ENST00000238875.9 gene_biotype:protein_coding transcript_biotype:protein_coding;ENSP00000475643.1 pep:known chromosome:GRCh38:2:64453969:64456465:1 gene:	4	172	172;125;77;100	0	194.46	61	301540000	301540000	33504000	33504000	13
ENSP00000238892.3	ENSP00000238892.3	ENSP00000238892.3 pep:known chromosome:GRCh38:2:46617151:46625742:1 gene:ENSG00000119878.5 transcript:ENST00000238892.3 gene_biotype:protein_coding transcript_biotype:protein_coding	1	101	101	0	33.926	29.7	71541000	71541000	17885000	17885000	4
ENSP00000377609.1;ENSP00000239027.7;ENSP00000377601.2;ENSP00000360383.5;ENSP00000239026.7;ENSP00000409945.1;ENSP00000360378.1	ENSP00000377609.1;ENSP00000239027.7;ENSP00000377601.2;ENSP00000360383.5;ENSP00000239026.7	ENSP00000377609.1 pep:known chromosome:GRCh38:10:94545922:94602098:1 gene:ENSG00000119969.14 transcript:ENST00000394045.5 gene_biotype:protein_coding transcript_biotype:protein_coding;ENSP00000239027.7 pep:known chromosome:GRCh38:10:94545817:94602099:1 gen	7	740	740;838;884;700;714;192;310	0	21.079	14.1	152490000	152490000	4121300	4121300	12
ENSP00000239215.7;ENSP00000231668.9;ENSP00000377365.4;ENSP00000239214.8	ENSP00000239215.7;ENSP00000231668.9;ENSP00000377365.4;ENSP00000239214.8	ENSP00000239215.7 pep:known chromosome:GRCh38:5:173144515:173164387:1 gene:ENSG00000113734.17 transcript:ENST00000351486.9 gene_biotype:protein_coding transcript_biotype:protein_coding;ENSP00000231668.9 pep:known chromosome:GRCh38:5:173144442:173164340:1 g	4	228	228;271;194;237	0	32.739	39.9	306270000	306270000	21876000	21876000	12
ENSP00000421148.1;ENSP00000486980.1;ENSP00000421826.1;ENSP00000239440.4;ENSP00000421468.1	ENSP00000421148.1;ENSP00000486980.1;ENSP00000421826.1;ENSP00000239440.4;ENSP00000421468.1	ENSP00000421148.1 pep:known chromosome:GRCh38:5:141672267:141680831:-1 gene:ENSG00000120318.15 transcript:ENST00000504448.1 gene_biotype:protein_coding transcript_biotype:protein_coding;ENSP00000486980.1 pep:known chromosome:GRCh38:5:141653403:141680505:-1	5	473	473;1375;1375;1544;1193	0.0097289	1.3154	3.8	24830000	24830000	993210	993210	3
ENSP00000450762.1;ENSP00000356734.3;ENSP00000239461.6;ENSP00000361547.4	ENSP00000450762.1;ENSP00000356734.3;ENSP00000239461.6	ENSP00000450762.1 pep:known chromosome:GRCh38:1:170663937:170729021:1 gene:ENSG00000116132.11 transcript:ENST00000497230.2 gene_biotype:protein_coding transcript_biotype:protein_coding;ENSP00000356734.3 pep:known chromosome:GRCh38:1:170663134:170736508:1 g	4	200	200;217;245;253	0	17.224	20	159490000	159490000	14499000	14499000	6
ENSP00000431707.1;ENSP00000434572.1;ENSP00000239614.4;ENSP00000364118.3	ENSP00000431707.1;ENSP00000434572.1;ENSP00000239614.4;ENSP00000364118.3	ENSP00000431707.1 pep:known chromosome:GRCh38:11:124767494:124800383:-1 gene:ENSG00000120458.10 transcript:ENST00000524950.1 gene_biotype:protein_coding transcript_biotype:protein_coding;ENSP00000434572.1 pep:known chromosome:GRCh38:11:124767948:124800390:	4	179	179;208;507;559	0.00012716	4.4255	18.4	112060000	112060000	14008000	14008000	5
ENSP00000363578.1;ENSP00000239666.4	ENSP00000363578.1;ENSP00000239666.4	ENSP00000363578.1 pep:known chromosome:GRCh38:X:70286892:70289945:-1 gene:ENSG00000120509.10 transcript:ENST00000374454.1 gene_biotype:protein_coding transcript_biotype:protein_coding;ENSP00000239666.4 pep:known chromosome:GRCh38:X:70286595:70289979:-1 gen	2	140	140;140	0	43.647	42.9	71657000	71657000	10237000	10237000	9
ENSP00000239690.4;ENSP00000410707.2;ENSP00000430095.1	ENSP00000239690.4;ENSP00000410707.2	ENSP00000239690.4 pep:known chromosome:GRCh38:8:109240919:109334385:-1 gene:ENSG00000120526.10 transcript:ENST00000239690.8 gene_biotype:protein_coding transcript_biotype:protein_coding;ENSP00000410707.2 pep:known chromosome:GRCh38:8:109242675:109329934:-1	3	583	583;554;108	0	231.16	33.3	1486600000	1486600000	49555000	49555000	37
ENSP00000443209.1;ENSP00000445873.1;ENSP00000440554.1;ENSP00000412925.2;ENSP00000391870.1;ENSP00000239830.4	ENSP00000443209.1;ENSP00000445873.1;ENSP00000440554.1;ENSP00000412925.2;ENSP00000391870.1;ENSP00000239830.4	ENSP00000443209.1 pep:known chromosome:GRCh38:12:389362:418499:1 gene:ENSG00000120647.9 transcript:ENST00000535052.5 gene_biotype:protein_coding transcript_biotype:protein_coding;ENSP00000445873.1 pep:known chromosome:GRCh38:12:389395:440930:1 gene:ENSG000	6	92	92;386;456;456;456;488	0.006012	1.5607	14.1	0	0	0	0	1
ENSP00000239878.4;ENSP00000402378.1;ENSP00000368970.1	ENSP00000239878.4;ENSP00000402378.1	ENSP00000239878.4 pep:known chromosome:GRCh38:13:38349881:38363619:1 gene:ENSG00000120686.11 transcript:ENST00000239878.8 gene_biotype:protein_coding transcript_biotype:protein_coding;ENSP00000402378.1 pep:known chromosome:GRCh38:13:38349996:38359781:1 gen	3	85	85;81;103	0	232.51	72.9	3831600000	3831600000	957900000	957900000	43
ENSP00000486912.1;ENSP00000489586.1;ENSP00000239882.3;ENSP00000405580.2	ENSP00000486912.1;ENSP00000489586.1;ENSP00000239882.3;ENSP00000405580.2	ENSP00000486912.1 pep:known chromosome:GRCh38:13:40933352:40982225:-1 gene:ENSG00000120690.14 transcript:ENST00000625359.1 gene_biotype:protein_coding transcript_biotype:protein_coding;ENSP00000489586.1 pep:known chromosome:GRCh38:13:40933439:40982899:-1 g	4	595	595;615;619;361	0	323.31	34.3	1376400000	1376400000	65542000	65542000	49
ENSP00000239891.3;ENSP00000390533.1	ENSP00000239891.3;ENSP00000390533.1	ENSP00000239891.3 pep:known chromosome:GRCh38:13:36949830:36999367:-1 gene:ENSG00000120697.8 transcript:ENST00000239891.3 gene_biotype:protein_coding transcript_biotype:protein_coding;ENSP00000390533.1 pep:known chromosome:GRCh38:13:36949775:36999367:-1 ge	2	324	324;294	0	195.28	35.8	1631800000	1631800000	116550000	116550000	41
ENSP00000239926.4;ENSP00000426281.1;ENSP00000391185.2	ENSP00000239926.4;ENSP00000426281.1;ENSP00000391185.2	ENSP00000239926.4 pep:known chromosome:GRCh38:5:137867791:137887851:1 gene:ENSG00000120729.9 transcript:ENST00000239926.8 gene_biotype:protein_coding transcript_biotype:protein_coding;ENSP00000426281.1 pep:known chromosome:GRCh38:5:137867876:137887528:1 ge	3	498	498;383;314	0	15.555	20.1	181280000	181280000	6713900	6713900	14
ENSP00000420504.1;ENSP00000420202.1;ENSP00000418216.1;ENSP00000418142.1;ENSP00000417817.1;ENSP00000239940.7;ENSP00000420417.1;ENSP00000418523.1;ENSP00000420244.1;ENSP00000410464.2;ENSP00000408283.2;ENSP00000417351.1	ENSP00000420504.1;ENSP00000420202.1;ENSP00000418216.1;ENSP00000418142.1;ENSP00000417817.1;ENSP00000239940.7;ENSP00000420417.1;ENSP00000418523.1;ENSP00000420244.1;ENSP00000410464.2;ENSP00000408283.2	ENSP00000420504.1 pep:known chromosome:GRCh38:3:149966316:149971223:-1 gene:ENSG00000070087.13 transcript:ENST00000489155.1 gene_biotype:protein_coding transcript_biotype:protein_coding;ENSP00000420202.1 pep:known chromosome:GRCh38:3:149966285:149971213:-1	12	91	91;91;91;91;91;140;91;91;110;140;188;125	0	30.997	42.9	272690000	272690000	54538000	54538000	8
ENSP00000448250.1;ENSP00000447486.1;ENSP00000240055.3	ENSP00000448250.1;ENSP00000447486.1;ENSP00000240055.3	ENSP00000448250.1 pep:known chromosome:GRCh38:12:104123264:104138203:-1 gene:ENSG00000120837.7 transcript:ENST00000551446.5 gene_biotype:protein_coding transcript_biotype:protein_coding;ENSP00000447486.1 pep:known chromosome:GRCh38:12:104119355:104138017:-	3	131	131;207;207	0	8.9002	13	288670000	288670000	72167000	72167000	5
ENSP00000441810.1;ENSP00000440134.1;ENSP00000443857.1;ENSP00000240079.6;ENSP00000443922.1	ENSP00000441810.1;ENSP00000440134.1;ENSP00000443857.1;ENSP00000240079.6;ENSP00000443922.1	ENSP00000441810.1 pep:known chromosome:GRCh38:12:102012943:102062000:-1 gene:ENSG00000120860.10 transcript:ENST00000540536.5 gene_biotype:protein_coding transcript_biotype:nonsense_mediated_decay;ENSP00000440134.1 pep:known chromosome:GRCh38:12:102012942:1	5	169	169;173;193;194;107	0	34.358	17.2	369250000	369250000	46156000	46156000	7
ENSP00000240095.6;ENSP00000370635.1;ENSP00000352779.5;ENSP00000289952.5;ENSP00000429328.2;ENSP00000430315.1;ENSP00000428789.1;ENSP00000430629.1;ENSP00000430564.1;ENSP00000427981.1	ENSP00000240095.6;ENSP00000370635.1;ENSP00000352779.5;ENSP00000289952.5;ENSP00000429328.2;ENSP00000430315.1;ENSP00000428789.1;ENSP00000430629.1;ENSP00000430564.1	ENSP00000240095.6 pep:known chromosome:GRCh38:8:22367287:22434129:1 gene:ENSG00000104635.13 transcript:ENST00000240095.10 gene_biotype:protein_coding transcript_biotype:protein_coding;ENSP00000370635.1 pep:known chromosome:GRCh38:8:22367305:22422741:1 gene	10	481	481;492;492;492;155;89;90;122;127;201	0	49.58	11.2	101640000	101640000	6776000	6776000	6
[truncated: 8,277 more rows]

## Sheet: B. Proteins trypsin HCD RNA-Seq
Protein.IDs	Majority.protein.IDs	Fasta.headers	Number.of.proteins	Q.value	Score	Sequence.coverage.P010747....	Intensity	Intensity.P010747	iBAQ	iBAQ.P010747	MS.MS.Count	Only.identified.by.site	Reverse	Potential.contaminant
ENSP00000000233.5_RNA;ENSP00000446353.1_RNA	ENSP00000000233.5_RNA	ENSP00000000233.5_RNA ENSG00000004059 ENST00000000233	2	0	104.82	65.6	2333800000	2333800000	212160000	212160000	70
[truncated: 8,592 more rows]

## Sheet: C. Proteins ultra-deep, Ensembl
Protein.IDs	Sequence.coverage....	Sequence.coverage.ArgC_HCD....	Sequence.coverage.AspN_HCD....	Sequence.coverage.Chymorypsin_CID....	Sequence.coverage.Chymorypsin_HCD....	Sequence.coverage.GluC_HCD....	Sequence.coverage.LysC_HCD....	Sequence.coverage.LysN_HCD....	Sequence.coverage.Trypsin_CID....	Sequence.coverage.Trypsin_EThcD/ETD....	Sequence.coverage.Trypsin_HCD....	Intensity	Intensity.ArgC_HCD	Intensity.AspN_HCD	Intensity.Chymorypsin_CID	Intensity.Chymorypsin_HCD	Intensity.GluC_HCD	Intensity.LysC_HCD	Intensity.LysN_HCD	Intensity.Trypsin_CID	Intensity.Trypsin_EThcD/ETD	Intensity.Trypsin_HCD	iBAQ	iBAQ.ArgC_HCD	iBAQ.AspN_HCD	iBAQ.Chymorypsin_CID	iBAQ.Chymorypsin_HCD	iBAQ.GluC_HCD	iBAQ.LysC_HCD	iBAQ.LysN_HCD	iBAQ.Trypsin_CID	iBAQ.Trypsin_EThcD/ETD	iBAQ.Trypsin_HCD	gene_id	Genename	proteinID_updated
[truncated: 11,569 more rows]

[truncated: 2 more sheets: D. Proteins ultra-deep, RNA-Seq, E. Peptides, ultra-deep, Ensemb]
